# Supplementary material for: Maternal pluripotency factors initiate extensive chromatin remodelling to predefine first response to inductive signals
Source: Nat Commun. 2019 Sep 19;10:4269. doi: 10.1038/s41467-019-12263-w (PMC6753111; doi:10.1038/s41467-019-12263-w)
Supplement: Supplementary file 5 — Supplementary Data 2 [file 41467_2019_12263_MOESM5_ESM.xlsx]

## Sheet: RNAPII+ pCRMs
Peak ID	Scaffold	Start	End	Annotation	Distance to nearest TSS (bp)	Nearest gene ID	DNA occupancy levels of RNAPII (normalized)						DNA motifs
							32-cell	128-cell	1,024-cell	MBT	Mid-gastrula	Late gastrula	POU (e.g. Pou5f3)	SOX (e.g. Sox3)	POU/SOX	Kruppel ZF (e.g. Klf)	FOXH (e.g. FoxH1)	CCAAT (e.g. NFY)	bZIP (e.g. Max)	T-box (e.g. mVegT)	T-T palindromic (e.g. Tbxt)	E-box group A (e.g. MyoD)	SMAD (e.g. Smad1)	bHSH (e.g. Tfap2)	HMG (e.g. Tcf)	paired homeodomain (e.g. Otx1)	Antennapedia homeodomain (e.g. Cdx)	TATA	ETS (e.g. Ets)
RNAPII.CRM.00001	scaffold_1	29954	30153	Intergenic	30787	Xetro.A00001|aqp3	1.96	3.14	6.9	14.13	3.98	6.07	0	0	0	1	0	0	0	0	0	0	0	0	0	0	0	0	0
RNAPII.CRM.00002	scaffold_1	179910	180109	exon (Xetro.A00005.1, exon 1 of 5)	119	Xetro.A00005|ube2r2	7.07	6.29	23.1	71.19	50.78	69.54	0	0	0	1	0	0	0	0	0	1	0	0	0	0	0	0	0
RNAPII.CRM.00003	scaffold_1	180802	181001	exon (Xetro.A00005.1, exon 1 of 5)	1011	Xetro.A00005|ube2r2	2.75	2.66	2.92	19.02	12.94	11.84	0	1	0	0	0	0	0	0	0	0	0	1	0	0	0	0	0
RNAPII.CRM.00004	scaffold_1	218730	218929	intron (Xetro.A00006.1, intron 1 of 26)	545	Xetro.A00006|ubap2	1.57	5.56	16.73	48.91	38.83	46.31	0	0	0	1	0	0	0	0	0	0	0	0	0	0	0	0	0
RNAPII.CRM.00005	scaffold_1	253191	253390	TTS (Xetro.A00007.1)	13286	Xetro.A00007|dcaf12	1.96	1.21	0.8	10.32	13.44	14.06	0	0	0	0	0	0	0	0	0	0	0	0	0	0	0	0	0
RNAPII.CRM.00006	scaffold_1	254115	254314	exon (Xetro.A00007.1, exon 3 of 3)	12362	Xetro.A00007|dcaf12	3.93	2.18	2.12	13.59	14.94	15.09	0	0	0	0	0	2	0	0	0	0	0	0	0	0	0	0	0
RNAPII.CRM.00007	scaffold_1	263675	263874	exon (Xetro.A00007.1, exon 2 of 3)	2802	Xetro.A00007|dcaf12	2.75	2.9	7.97	16.85	6.47	2.52	0	0	0	0	0	0	0	0	0	0	0	0	0	0	1	0	0
RNAPII.CRM.00008	scaffold_1	266428	266627	promoter-TSS (Xetro.A00007.1)	49	Xetro.A00007|dcaf12	3.54	4.59	11.95	22.82	11.95	11.1	0	0	0	0	0	0	0	0	0	0	0	0	0	0	0	0	0
RNAPII.CRM.00009	scaffold_1	310727	310926	exon (Xetro.A00008.1, exon 6 of 6)	1381	Xetro.A00009|	1.18	2.18	1.86	15.22	15.93	13.46	0	0	0	1	0	1	0	0	0	0	0	0	0	0	0	1	0
RNAPII.CRM.00010	scaffold_1	498041	498240	promoter-TSS (Xetro.A00016.1)	17	Xetro.A00016|	9.04	4.11	11.15	41.3	32.36	33.44	0	0	0	1	0	0	1	0	0	0	0	0	0	0	0	0	0
RNAPII.CRM.00011	scaffold_1	547883	548082	exon (Xetro.A00020.4, exon 1 of 16)	409	Xetro.A00020|vcp	4.71	7.25	15.93	16.3	8.46	13.91	0	0	0	0	0	0	0	0	0	0	0	0	0	0	0	0	0
RNAPII.CRM.00012	scaffold_1	548351	548550	promoter-TSS (Xetro.A00020.4)	-59	Xetro.A00020|vcp	1.96	1.93	8.23	8.69	8.96	11.24	0	1	0	1	0	1	0	0	0	0	2	0	0	0	0	0	0
RNAPII.CRM.00013	scaffold_1	585955	586154	Intergenic	-1150	Xetro.A00024|mosc1	1.18	1.69	6.37	34.23	8.96	2.81	0	2	0	1	0	0	0	0	0	0	0	0	0	1	0	0	0
RNAPII.CRM.00014	scaffold_1	817119	817318	promoter-TSS (Xetro.A00030.1)	-506	Xetro.A00030|unnamed	0.79	1.21	3.45	9.24	7.97	13.76	0	0	0	1	0	0	0	0	0	0	0	4	0	1	0	0	0
RNAPII.CRM.00015	scaffold_1	1928463	1928662	Intergenic	-7941	Xetro.A00051|	1.96	1.45	4.78	21.19	5.97	7.1	0	0	0	0	0	0	0	0	0	0	1	0	0	0	0	0	0
RNAPII.CRM.00016	scaffold_1	2997368	2997567	Intergenic	-298460	Xetro.A00065|	1.96	8.95	14.6	0.54	1	0.59	1	1	1	0	0	0	0	0	1	0	0	0	0	0	1	0	0
RNAPII.CRM.00017	scaffold_1	3142278	3142477	Intergenic	-153550	Xetro.A00065|	7.86	18.38	11.68	0	1	1.18	5	0	0	0	0	0	0	0	0	0	0	0	0	0	0	0	0
RNAPII.CRM.00018	scaffold_1	4789668	4789867	Intergenic	-86133	Xetro.A00074|	2.36	9.67	11.15	1.63	1.99	0.59	0	0	0	1	1	0	0	0	0	0	0	0	0	0	1	0	0
RNAPII.CRM.00019	scaffold_1	4875793	4875992	promoter-TSS (Xetro.A00074.1)	-8	Xetro.A00074|	5.89	1.93	3.72	7.06	4.98	15.09	0	0	0	0	0	1	0	0	0	0	0	0	0	0	0	3	0
RNAPII.CRM.00020	scaffold_1	4880565	4880764	exon (Xetro.A00074.1, exon 2 of 2)	108	Xetro.A00075|me2	10.22	5.56	19.91	34.23	27.88	29.44	0	0	0	1	0	0	0	0	0	0	0	0	0	0	0	0	0
RNAPII.CRM.00021	scaffold_1	4910131	4910330	promoter-TSS (Xetro.A00076.2)	53	Xetro.A00076|elac1	5.11	0.97	4.51	9.78	9.46	15.83	0	0	0	0	0	0	3	0	0	0	0	0	0	0	0	0	0
RNAPII.CRM.00022	scaffold_1	4916350	4916549	exon (Xetro.A00076.2, exon 4 of 4)	-2555	Xetro.A00077|smad4.1	0.39	1.21	2.39	7.06	25.39	6.21	0	0	1	0	0	0	1	0	0	0	0	1	0	2	1	0	0
RNAPII.CRM.00023	scaffold_1	4919056	4919255	exon (Xetro.A00077.1, exon 1 of 12)	151	Xetro.A00077|smad4.1	2.36	7.01	22.57	88.58	57.75	65.25	0	0	0	1	0	0	0	0	0	0	0	0	0	1	0	0	0
RNAPII.CRM.00024	scaffold_1	4942568	4942767	promoter-TSS (Xetro.A00078.1)	-38	Xetro.A00078|lipg	1.18	2.9	5.84	8.69	12.45	12.87	0	0	0	0	0	1	0	0	0	0	0	0	0	0	1	0	0
RNAPII.CRM.00025	scaffold_1	5092523	5092722	intron (Xetro.A00082.3, intron 1 of 8)	139	Xetro.A00082|acaa2	1.96	4.84	14.07	9.78	8.96	9.17	0	1	0	0	0	0	0	0	0	1	0	1	0	0	1	1	0
RNAPII.CRM.00026	scaffold_1	5093005	5093204	promoter-TSS (Xetro.A00082.2)	-343	Xetro.A00082|acaa2	4.71	3.14	18.06	61.4	49.29	61.69	0	0	0	0	0	1	0	0	0	0	0	0	0	0	0	0	0
RNAPII.CRM.00027	scaffold_1	5335566	5335765	Intergenic	22624	Xetro.A00085|	1.96	0.24	1.06	3.26	8.46	13.46	0	0	0	0	0	0	0	0	0	0	0	0	0	0	0	0	0
RNAPII.CRM.00028	scaffold_1	5351693	5351892	Intergenic	6497	Xetro.A00085|	0.39	1.69	1.59	0.54	13.44	17.75	0	0	0	0	0	0	0	0	0	0	0	0	0	0	0	0	0
RNAPII.CRM.00029	scaffold_1	5363415	5363614	Intergenic	-3608	Xetro.A00086|	2.75	1.69	2.66	26.08	52.28	27.37	1	2	1	0	0	0	0	0	1	0	2	0	0	0	0	1	0
RNAPII.CRM.00030	scaffold_1	5367703	5367902	exon (Xetro.A00087.1, exon 1 of 4)	217	Xetro.A00087|smad7	1.96	1.93	17.52	98.36	91.11	129.45	0	0	0	0	0	0	0	0	0	0	0	0	0	2	0	0	0
RNAPII.CRM.00031	scaffold_1	5370197	5370396	intron (Xetro.A00087.2, intron 1 of 3)	2711	Xetro.A00087|smad7	3.14	3.87	8.5	41.84	76.67	81.08	0	1	0	0	0	0	0	0	0	0	1	0	0	1	0	0	0
RNAPII.CRM.00032	scaffold_1	5385061	5385260	intron (Xetro.A00087.2, intron 3 of 3)	17575	Xetro.A00087|smad7	1.96	3.14	3.19	33.69	55.76	65.1	1	0	0	1	0	0	0	0	0	0	0	1	0	0	0	1	0
RNAPII.CRM.00033	scaffold_1	5394057	5394256	Intergenic	26571	Xetro.A00087|smad7	1.96	2.9	2.12	11.95	24.4	26.19	0	0	0	0	0	0	0	0	0	0	1	0	0	0	0	0	0
RNAPII.CRM.00034	scaffold_1	5449135	5449334	intron (Xetro.A00088.1, intron 9 of 11)	81649	Xetro.A00087|smad7	0.79	1.21	0.53	1.09	9.46	12.13	0	0	0	0	0	0	0	0	0	0	1	0	0	0	0	0	0
RNAPII.CRM.00035	scaffold_1	5454740	5454939	intron (Xetro.A00088.1, intron 9 of 11)	87254	Xetro.A00087|smad7	2.36	4.59	6.11	9.78	68.71	40.69	0	0	0	1	0	0	0	0	0	0	1	0	2	0	0	0	0
RNAPII.CRM.00036	scaffold_1	5455782	5455981	intron (Xetro.A00088.1, intron 9 of 11)	88296	Xetro.A00087|smad7	3.54	4.84	1.59	2.17	10.95	12.43	0	0	0	1	0	0	0	0	0	0	2	0	0	0	0	0	0
RNAPII.CRM.00037	scaffold_1	5594001	5594200	Intergenic	14565	Xetro.A00090|ccdc11	2.36	0.48	4.78	33.69	23.4	24.56	0	0	0	0	0	0	0	0	0	0	0	0	0	0	0	0	0
RNAPII.CRM.00038	scaffold_1	5630461	5630660	Intergenic	-5534	Xetro.A00091|myo5b	1.96	1.69	2.12	6.52	15.43	5.77	0	0	0	0	0	0	0	0	0	0	0	0	0	0	0	0	0
RNAPII.CRM.00039	scaffold_1	5712404	5712603	TTS (Xetro.A00091.1)	-12868	Xetro.A00092|	1.57	1.45	1.86	9.24	13.94	19.68	0	0	0	0	0	0	0	0	0	0	1	0	0	0	0	0	0
RNAPII.CRM.00040	scaffold_1	5713668	5713867	Intergenic	-11604	Xetro.A00092|	1.57	0.48	0.8	19.56	18.42	16.87	0	0	0	0	0	0	0	0	0	0	0	0	0	1	0	0	0
RNAPII.CRM.00041	scaffold_1	5814499	5814698	Intergenic	6386	Xetro.A00093|	1.96	2.18	5.84	10.87	14.94	30.18	0	1	0	1	0	0	0	0	0	0	0	0	0	0	0	0	0
RNAPII.CRM.00042	scaffold_1	5818331	5818530	Intergenic	10218	Xetro.A00093|	0.79	1.69	2.39	1.09	12.94	10.8	0	0	0	0	0	0	0	0	0	0	2	0	0	0	0	1	0
RNAPII.CRM.00043	scaffold_1	6226207	6226406	Intergenic	7142	Xetro.A00096|c18orf32	6.29	2.42	5.58	2.72	18.92	16.42	0	0	0	5	0	0	1	0	0	1	0	0	0	1	0	0	0
RNAPII.CRM.00044	scaffold_1	6233158	6233357	intron (Xetro.A00096.1, intron 1 of 2)	191	Xetro.A00096|c18orf32	3.14	0.73	7.7	21.19	29.87	39.95	0	0	0	1	0	0	0	1	0	2	0	2	0	0	0	0	1
RNAPII.CRM.00045	scaffold_1	6246425	6246624	promoter-TSS (Xetro.A00097.1)	187	Xetro.A00097|rpl17	5.89	2.9	15.67	78.79	66.22	111.85	0	0	0	0	0	0	0	0	0	0	0	0	0	0	0	0	0
RNAPII.CRM.00046	scaffold_1	6366537	6366736	exon (Xetro.A00099.1, exon 1 of 10)	174	Xetro.A00099|smad3	3.14	2.42	7.97	28.26	23.4	39.8	0	0	0	1	0	0	0	1	0	0	0	0	0	0	0	0	0
RNAPII.CRM.00047	scaffold_1	6369187	6369386	intron (Xetro.A00099.1, intron 1 of 9)	2824	Xetro.A00099|smad3	1.96	2.42	2.66	10.32	18.92	12.72	0	0	0	3	0	0	0	0	0	0	0	0	0	1	0	0	0
RNAPII.CRM.00048	scaffold_1	6390882	6391081	intron (Xetro.A00099.2, intron 2 of 9)	24519	Xetro.A00099|smad3	0.79	3.63	4.25	9.78	22.9	10.36	2	0	1	0	0	0	0	1	0	0	0	0	0	0	0	0	0
RNAPII.CRM.00049	scaffold_1	6472863	6473062	Intergenic	106500	Xetro.A00099|smad3	3.14	9.43	30.8	2.17	0	0.59	2	0	1	0	0	0	0	0	0	0	0	0	0	0	0	0	0
RNAPII.CRM.00050	scaffold_1	6700312	6700511	Intergenic	-2390	Xetro.A00103|ier3ip1	1.18	3.14	3.72	9.24	33.36	5.33	0	1	0	0	0	0	0	0	0	0	0	1	0	0	0	0	0
RNAPII.CRM.00051	scaffold_1	6805878	6806077	intron (Xetro.A00105.1, intron 8 of 15)	14909	Xetro.A00105|katnal2	1.18	3.87	24.96	1.63	0.5	0.89	0	0	0	0	0	0	0	0	0	1	0	0	0	0	0	2	0
RNAPII.CRM.00052	scaffold_1	6982965	6983164	exon (Xetro.A00111.1, exon 1 of 12)	495	Xetro.A00111|atp5a1	9.43	6.53	25.49	65.75	64.72	78.86	0	0	0	0	0	0	0	0	0	0	0	0	0	0	0	0	0
RNAPII.CRM.00053	scaffold_1	7009411	7009610	promoter-TSS (Xetro.A00114.2)	173	Xetro.A00113|fdx1l	5.11	4.84	25.76	23.37	22.4	17.46	0	0	0	0	0	0	0	0	0	0	1	0	0	0	0	0	1
RNAPII.CRM.00054	scaffold_1	7009914	7010113	promoter-TSS (Xetro.A00113.2)	162	Xetro.A00114|c18orf25	3.93	8.46	26.02	48.36	43.32	40.39	0	0	0	0	0	0	1	1	0	0	0	0	0	0	0	0	1
RNAPII.CRM.00055	scaffold_1	7092579	7092778	Intergenic	-16794	Xetro.A00115|rnf165	1.18	2.42	2.12	1.63	12.94	12.13	0	0	0	0	0	0	0	0	0	0	0	0	0	0	0	0	0
RNAPII.CRM.00056	scaffold_1	7110705	7110904	intron (Xetro.A00115.1, intron 1 of 4)	1332	Xetro.A00115|rnf165	3.54	1.93	1.06	0.54	18.42	6.07	0	0	0	0	0	0	0	0	2	0	1	0	0	0	0	0	0
RNAPII.CRM.00057	scaffold_1	7143136	7143335	Intergenic	33763	Xetro.A00115|rnf165	4.32	8.71	11.68	2.17	2.99	1.63	1	0	0	0	0	0	0	1	0	0	0	0	0	0	0	0	0
RNAPII.CRM.00058	scaffold_1	7352652	7352851	Intergenic	-13845	Xetro.A00120|slc14a2	5.5	4.11	13.01	13.04	3.98	3.55	0	0	0	0	0	0	0	0	0	0	0	0	0	0	0	0	0
RNAPII.CRM.00059	scaffold_1	7681837	7682036	promoter-TSS (Xetro.A00127.1)	71	Xetro.A00127|plk2	5.11	4.35	19.12	136.4	72.69	103.86	0	0	0	0	0	0	0	2	0	0	0	0	0	0	0	0	0
RNAPII.CRM.00060	scaffold_1	8012233	8012432	Intergenic	-84256	Xetro.A00132|pde4d	19.65	40.14	61.87	13.59	1	1.63	0	0	0	0	4	0	0	0	0	0	0	0	0	0	0	0	0
RNAPII.CRM.00061	scaffold_1	8020418	8020617	Intergenic	-92441	Xetro.A00132|pde4d	5.11	11.85	11.15	3.8	1	1.48	0	0	0	0	1	1	0	0	0	0	0	0	0	0	0	0	0
RNAPII.CRM.00062	scaffold_1	8040043	8040242	Intergenic	-107745	Xetro.A00133|	4.71	14.27	17.79	1.63	2.49	1.63	1	0	0	0	0	0	0	0	0	0	0	0	0	0	0	0	0
RNAPII.CRM.00063	scaffold_1	8126633	8126832	Intergenic	-21155	Xetro.A00133|	5.5	12.82	10.62	1.09	0.5	0.3	0	0	0	0	1	0	0	0	0	1	0	0	0	0	0	0	0
RNAPII.CRM.00064	scaffold_1	8570516	8570715	intron (Xetro.A00136.1, intron 1 of 10)	1887	Xetro.A00136|depdc1b	1.18	1.69	5.84	33.69	34.85	11.69	2	0	0	0	0	0	0	0	0	0	0	0	0	1	0	0	0
RNAPII.CRM.00065	scaffold_1	8572317	8572516	promoter-TSS (Xetro.A00136.2)	86	Xetro.A00136|depdc1b	2.75	2.18	4.51	39.67	31.86	37.87	0	0	0	0	0	0	0	0	0	0	0	2	0	0	0	0	0
RNAPII.CRM.00066	scaffold_1	8653737	8653936	promoter-TSS (Xetro.A00139.1)	-205	Xetro.A00139|gpbp1	2.75	0.73	3.98	5.43	12.45	10.36	0	0	0	1	0	1	0	0	0	0	0	0	0	0	0	0	0
RNAPII.CRM.00067	scaffold_1	8662514	8662713	intron (Xetro.A00140.1, intron 1 of 13)	151	Xetro.A00140|mier3	3.93	3.63	16.73	47.28	45.31	52.37	0	0	0	0	0	0	0	0	0	0	0	0	0	0	0	0	0
RNAPII.CRM.00068	scaffold_1	8677942	8678141	exon (Xetro.A00140.1, exon 14 of 14)	13147	Xetro.A00141|c5orf35	0.39	1.45	2.12	15.76	7.47	8.73	0	0	0	0	0	1	0	0	0	0	0	0	0	1	0	0	0
RNAPII.CRM.00069	scaffold_1	8679153	8679352	TTS (Xetro.A00140.1)	11936	Xetro.A00141|c5orf35	1.57	1.45	2.66	7.06	13.44	9.47	0	0	0	0	0	0	0	0	0	0	0	0	0	0	1	0	0
RNAPII.CRM.00070	scaffold_1	8690923	8691122	intron (Xetro.A00141.1, intron 1 of 5)	166	Xetro.A00141|c5orf35	4.32	1.21	5.84	21.74	20.91	36.1	0	0	0	0	0	0	0	0	0	0	0	0	0	0	0	0	0
RNAPII.CRM.00071	scaffold_1	8721178	8721377	intron (Xetro.A00142.2, intron 3 of 18)	-30089	Xetro.A00141|c5orf35	2.75	0.24	1.06	8.69	19.92	6.66	0	1	0	0	0	0	0	0	0	0	0	0	0	0	0	0	0
RNAPII.CRM.00072	scaffold_1	8723066	8723265	intron (Xetro.A00142.2, intron 1 of 18)	28597	Xetro.A00142|map3k1	2.75	2.42	1.86	11.95	13.44	7.4	0	0	0	0	0	0	0	0	0	0	0	0	0	1	0	0	0
RNAPII.CRM.00073	scaffold_1	8751602	8751801	promoter-TSS (Xetro.A00142.1)	61	Xetro.A00142|map3k1	3.93	3.14	13.28	57.06	34.35	52.37	0	0	0	0	0	0	0	0	0	0	1	0	0	1	0	0	0
RNAPII.CRM.00074	scaffold_1	8754259	8754458	Intergenic	-2596	Xetro.A00142|map3k1	4.32	2.9	2.66	7.61	25.39	7.84	0	1	0	0	0	0	0	0	0	0	1	2	0	0	0	1	0
RNAPII.CRM.00075	scaffold_1	8769274	8769473	Intergenic	-17611	Xetro.A00142|map3k1	1.57	2.18	0.8	2.17	15.43	5.33	0	0	0	0	0	0	0	0	0	0	0	0	0	0	0	0	0
RNAPII.CRM.00076	scaffold_1	9049481	9049680	Intergenic	-8311	Xetro.A00145|il6st	5.89	12.09	15.93	4.35	6.47	2.07	0	1	0	0	1	0	0	0	0	0	0	0	0	0	0	3	0
RNAPII.CRM.00077	scaffold_1	9058162	9058361	exon (Xetro.A00145.2, exon 1 of 16)	370	Xetro.A00145|il6st	3.14	8.46	23.9	20.65	14.44	15.68	0	1	0	0	0	0	0	0	0	0	0	0	0	0	0	0	0
RNAPII.CRM.00078	scaffold_1	9058658	9058857	exon (Xetro.A00145.2, exon 1 of 16)	866	Xetro.A00145|il6st	3.93	1.93	20.98	56.51	28.88	37.28	0	0	0	0	0	2	1	0	0	0	0	0	0	0	0	0	0
RNAPII.CRM.00079	scaffold_1	9067078	9067277	intron (Xetro.A00145.1, intron 1 of 16)	9286	Xetro.A00145|il6st	3.14	9.43	37.17	33.15	59.75	19.23	0	0	1	0	0	0	0	0	0	0	0	0	0	0	0	6	0
RNAPII.CRM.00080	scaffold_1	9067663	9067862	intron (Xetro.A00145.1, intron 1 of 16)	9871	Xetro.A00145|il6st	0	7.74	30	13.59	9.46	8.58	0	0	0	0	0	0	0	0	0	0	0	0	0	1	0	2	0
RNAPII.CRM.00081	scaffold_1	9142145	9142344	promoter-TSS (Xetro.A00147.2)	93	Xetro.A00147|ddx4	4.71	3.87	8.23	17.93	12.45	18.35	0	0	0	0	0	0	0	1	0	0	0	0	0	0	0	0	0
RNAPII.CRM.00082	scaffold_1	9144651	9144850	Intergenic	-2413	Xetro.A00147|ddx4	4.71	12.57	24.69	11.41	27.88	9.17	1	1	0	0	0	0	0	1	0	0	0	0	0	1	0	0	0
RNAPII.CRM.00083	scaffold_1	9151810	9152009	Intergenic	-9572	Xetro.A00147|ddx4	3.93	15.23	9.03	3.8	9.96	2.96	0	2	0	0	0	0	0	3	0	0	0	0	0	3	0	0	0
RNAPII.CRM.00084	scaffold_1	9261435	9261634	intron (Xetro.A00148.2, intron 2 of 13)	14142	Xetro.A00148|slc38a9	7.86	3.14	30.27	452.66	362.45	621.97	0	0	0	0	1	0	1	0	0	0	0	0	0	1	0	0	0
RNAPII.CRM.00085	scaffold_1	9262041	9262240	intron (Xetro.A00148.2, intron 2 of 13)	14748	Xetro.A00148|slc38a9	4.32	2.42	7.97	223.34	73.19	130.05	0	0	0	0	0	0	0	0	0	0	0	0	0	0	0	0	0
RNAPII.CRM.00086	scaffold_1	9264061	9264260	intron (Xetro.A00148.2, intron 2 of 13)	16768	Xetro.A00148|slc38a9	5.5	3.39	12.75	306.48	264.87	470.62	0	0	0	0	0	0	0	0	0	0	1	0	0	0	0	0	0
RNAPII.CRM.00087	scaffold_1	9269610	9269809	intron (Xetro.A00148.2, intron 4 of 13)	22317	Xetro.A00148|slc38a9	2.75	0.97	26.02	333.65	226.53	407.15	0	0	0	0	0	0	0	0	0	0	0	0	0	0	0	0	0
RNAPII.CRM.00088	scaffold_1	9278254	9278453	exon (Xetro.A00148.2, exon 14 of 14)	-23666	Xetro.A00149|ppap2a	1.57	5.8	24.96	11.41	15.93	3.4	1	1	0	0	0	0	0	0	0	0	0	0	0	0	0	0	0
RNAPII.CRM.00089	scaffold_1	9302124	9302323	exon (Xetro.A00149.1, exon 1 of 6)	204	Xetro.A00149|ppap2a	4.32	1.93	8.5	53.8	65.22	82.11	0	0	0	0	0	0	0	0	0	0	1	1	0	0	0	0	0
RNAPII.CRM.00090	scaffold_1	9305207	9305406	intron (Xetro.A00149.1, intron 1 of 5)	3287	Xetro.A00149|ppap2a	3.14	0.97	4.25	2.17	12.94	7.4	0	0	0	0	0	0	0	0	0	0	0	0	1	0	0	0	0
RNAPII.CRM.00091	scaffold_1	9331913	9332112	intron (Xetro.A00150.1, intron 1 of 1)	5327	Xetro.A00150|	1.96	9.67	13.81	2.72	4.98	4.44	0	0	0	0	0	0	0	0	0	0	0	0	0	0	0	0	0
RNAPII.CRM.00092	scaffold_1	9367172	9367371	intron (Xetro.A00151.1, intron 24 of 26)	-29932	Xetro.A00150|	1.96	1.93	2.12	5.98	8.96	11.69	0	2	0	0	0	0	0	0	0	0	0	0	0	1	0	0	0
RNAPII.CRM.00093	scaffold_1	9416851	9417050	intron (Xetro.A00151.2, intron 3 of 23)	5067	Xetro.A00151|skiv2l2	3.14	0.73	2.39	4.89	13.44	31.51	0	0	0	0	0	1	0	0	0	1	0	0	0	0	1	0	0
RNAPII.CRM.00094	scaffold_1	9422051	9422250	promoter-TSS (Xetro.A00151.2)	93	Xetro.A00152|dhx29	7.07	2.18	7.43	15.76	19.42	34.32	0	0	0	1	0	0	0	1	0	0	0	0	0	0	0	0	0
RNAPII.CRM.00095	scaffold_1	9434006	9434205	intron (Xetro.A00152.1, intron 12 of 27)	12048	Xetro.A00152|dhx29	6.29	1.45	3.19	13.04	46.8	76.34	0	0	0	0	0	0	0	0	0	4	0	0	0	0	0	0	0
RNAPII.CRM.00096	scaffold_1	9452735	9452934	exon (Xetro.A00153.2, exon 1 of 3)	164	Xetro.A00153|ccno	3.93	2.9	25.49	99.99	51.28	54.74	0	0	0	0	0	0	0	0	0	0	1	0	0	0	0	0	0
RNAPII.CRM.00097	scaffold_1	9475751	9475950	promoter-TSS (Xetro.A00154.2)	-315	Xetro.A00154|	2.36	4.84	7.17	7.61	36.84	19.23	0	1	0	2	0	0	0	0	0	0	0	0	0	0	0	0	0
RNAPII.CRM.00098	scaffold_1	9476979	9477178	intron (Xetro.A00154.1, intron 3 of 6)	913	Xetro.A00154|	3.93	2.18	3.45	9.24	36.34	30.63	0	1	0	0	0	0	0	0	0	0	1	0	1	0	0	0	0
RNAPII.CRM.00099	scaffold_1	9572146	9572345	Intergenic	9443	Xetro.A00155|gpx8	4.32	8.71	12.21	1.63	6.47	38.17	0	0	0	0	1	0	0	0	0	0	0	0	0	1	0	0	0
RNAPII.CRM.00100	scaffold_1	9580536	9580735	intron (Xetro.A00155.1, intron 1 of 2)	1053	Xetro.A00155|gpx8	1.96	0.97	2.39	4.35	16.93	18.64	1	0	0	0	0	0	0	0	0	0	0	0	1	0	0	0	0
RNAPII.CRM.00101	scaffold_1	9694504	9694703	promoter-TSS (Xetro.A00160.1)	147	Xetro.A00161|cspg4	1.18	0	3.19	14.67	12.94	20.56	0	0	0	0	0	0	1	0	0	0	0	0	0	0	0	0	0
RNAPII.CRM.00102	scaffold_1	9740995	9741194	Intergenic	-27484	Xetro.A00162|	2.75	7.74	13.01	1.09	1	0.89	0	0	0	0	1	0	0	0	0	0	0	0	0	0	0	0	0
RNAPII.CRM.00103	scaffold_1	10094998	10095197	exon (Xetro.A00180.2, exon 1 of 3)	325	Xetro.A00180|mex3c	2.36	6.53	30	139.11	73.19	77.82	0	0	0	0	0	0	0	0	0	0	0	0	0	0	0	0	0
RNAPII.CRM.00104	scaffold_1	10098753	10098952	Intergenic	-3430	Xetro.A00180|mex3c	3.14	5.32	18.06	23.91	63.23	20.42	1	2	1	0	0	0	0	0	0	0	0	0	0	0	0	0	0
RNAPII.CRM.00105	scaffold_1	10266146	10266345	Intergenic	-170823	Xetro.A00180|mex3c	2.75	0.97	2.12	5.43	14.94	4.73	0	2	0	0	0	1	0	1	0	0	0	0	0	0	0	0	0
RNAPII.CRM.00106	scaffold_1	10316775	10316974	Intergenic	-131728	Xetro.A00181|	4.32	6.29	18.59	20.11	62.73	18.05	1	2	0	1	0	0	0	0	0	1	0	0	0	0	2	3	0
RNAPII.CRM.00107	scaffold_1	10317708	10317907	Intergenic	-130795	Xetro.A00181|	1.96	1.69	3.72	6.52	36.34	13.17	1	1	0	0	0	0	0	0	0	0	0	2	0	0	0	0	0
RNAPII.CRM.00108	scaffold_1	10411977	10412176	Intergenic	-36526	Xetro.A00181|	4.32	0.97	1.33	2.17	18.42	5.77	0	1	0	0	0	0	0	0	0	0	0	0	0	1	0	0	0
RNAPII.CRM.00109	scaffold_1	10417517	10417716	Intergenic	-30986	Xetro.A00181|	0	5.08	8.76	7.61	19.42	5.33	0	0	1	0	0	0	0	0	0	0	0	0	0	0	0	1	0
RNAPII.CRM.00110	scaffold_1	10468406	10468605	Intergenic	13466	Xetro.A00182|	1.96	0.24	3.45	4.89	14.94	5.47	0	1	0	0	0	0	0	0	0	1	0	0	0	1	0	0	0
RNAPII.CRM.00111	scaffold_1	10471856	10472055	Intergenic	10016	Xetro.A00182|	0.79	0.97	1.06	7.61	33.36	9.76	0	0	0	0	0	0	0	0	0	1	0	0	0	2	0	0	0
RNAPII.CRM.00112	scaffold_1	10896487	10896686	Intergenic	-15140	Xetro.A00186|	5.89	12.82	11.95	0	1.49	1.18	0	1	0	0	6	0	0	0	0	0	0	0	0	0	1	1	0
RNAPII.CRM.00113	scaffold_1	11072016	11072215	promoter-TSS (Xetro.A00188.2)	-567	Xetro.A00188|poli	3.54	2.66	6.11	5.43	12.94	7.4	0	0	0	2	0	0	0	0	0	2	0	0	0	0	0	0	0
RNAPII.CRM.00114	scaffold_1	11072743	11072942	exon (Xetro.A00188.2, exon 1 of 9)	160	Xetro.A00188|poli	4.32	1.69	11.42	15.22	14.44	19.83	0	0	0	1	0	0	0	0	0	0	0	0	0	0	0	0	0
RNAPII.CRM.00115	scaffold_1	11620976	11621175	Intergenic	43777	Xetro.A00199|	1.18	4.84	3.45	2.17	19.42	7.84	1	0	1	0	0	0	0	0	0	0	0	0	0	2	0	0	0
RNAPII.CRM.00116	scaffold_1	11769409	11769608	Intergenic	-95988	Xetro.A00200|	6.68	3.63	13.01	20.11	12.94	16.87	0	0	0	0	0	0	0	0	0	0	0	0	0	0	0	0	0
RNAPII.CRM.00117	scaffold_1	11857458	11857657	Intergenic	-7939	Xetro.A00200|	6.68	11.85	11.15	1.09	0.5	1.48	0	0	0	0	1	0	0	0	0	0	0	0	0	0	0	0	0
RNAPII.CRM.00118	scaffold_1	11899638	11899837	Intergenic	34241	Xetro.A00200|	5.89	7.98	12.21	2.17	5.48	2.37	0	1	1	0	1	1	0	0	0	0	0	0	1	1	0	0	0
RNAPII.CRM.00119	scaffold_1	12023006	12023205	Intergenic	37630	Xetro.A00201|txnl1	1.96	1.21	7.97	16.85	1.49	3.85	0	0	0	0	0	0	0	0	0	0	0	0	0	1	0	0	0
RNAPII.CRM.00120	scaffold_1	12054048	12054247	intron (Xetro.A00201.1, intron 5 of 7)	6588	Xetro.A00201|txnl1	0.79	2.9	7.17	15.22	39.33	13.02	1	1	0	0	0	0	0	0	0	0	0	0	0	0	0	1	0
RNAPII.CRM.00121	scaffold_1	12060350	12060549	promoter-TSS (Xetro.A00202.2)	286	Xetro.A00201|txnl1	2.36	3.14	2.92	10.32	11.45	14.65	0	0	0	1	0	0	1	0	0	0	0	0	0	0	0	0	0
RNAPII.CRM.00122	scaffold_1	12358210	12358409	Intergenic	-46002	Xetro.A00204|st8sia3	1.57	3.63	1.59	1.09	18.42	6.36	0	1	0	0	0	0	0	0	0	0	0	0	0	1	0	0	0
RNAPII.CRM.00123	scaffold_1	12457717	12457916	Intergenic	-3403	Xetro.A00205|onecut2	2.75	8.22	19.12	2.72	1.49	2.52	0	0	0	1	1	0	0	0	0	0	0	0	0	0	0	0	0
RNAPII.CRM.00124	scaffold_1	12465064	12465263	Intergenic	3944	Xetro.A00205|onecut2	3.93	11.37	16.73	7.06	10.46	5.03	0	1	0	0	0	0	0	0	0	0	0	0	0	2	0	0	0
RNAPII.CRM.00125	scaffold_1	12574238	12574437	promoter-TSS (Xetro.A00207.1)	100	Xetro.A00207|fech	8.25	5.8	14.6	25.54	23.9	22.49	0	0	0	0	0	0	0	0	0	0	0	0	0	0	0	0	0
RNAPII.CRM.00126	scaffold_1	12651848	12652047	intron (Xetro.A00210.2, intron 3 of 8)	9507	Xetro.A00210|elovl7	2.36	7.74	15.93	26.08	23.4	20.42	0	0	1	0	0	1	0	0	0	0	0	0	0	0	0	1	0
RNAPII.CRM.00127	scaffold_1	12652562	12652761	intron (Xetro.A00210.2, intron 3 of 8)	8793	Xetro.A00210|elovl7	1.57	11.85	26.82	25	18.92	20.86	1	0	0	0	0	0	0	0	0	0	0	0	0	0	0	1	0
RNAPII.CRM.00128	scaffold_1	12654661	12654860	intron (Xetro.A00210.2, intron 3 of 8)	6694	Xetro.A00210|elovl7	2.75	2.42	13.28	68.47	48.79	47.05	0	1	0	0	0	0	0	0	0	0	0	0	0	1	0	1	0
RNAPII.CRM.00129	scaffold_1	12656704	12656903	intron (Xetro.A00210.1, intron 2 of 9)	4651	Xetro.A00210|elovl7	3.54	0.73	1.59	10.32	28.38	8.14	0	0	1	1	0	0	0	0	0	0	0	0	0	1	0	2	0
RNAPII.CRM.00130	scaffold_1	12708673	12708872	exon (Xetro.A00213.1, exon 1 of 4)	124	Xetro.A00213|ndufaf2	4.71	6.05	14.34	22.82	24.89	38.32	0	0	0	0	0	0	0	0	0	1	0	0	0	0	1	0	0
RNAPII.CRM.00131	scaffold_1	12766538	12766737	Intergenic	-8370	Xetro.A00214|c5orf43	1.96	7.5	18.85	4.35	8.46	12.28	0	1	0	0	0	0	0	0	0	0	0	0	0	0	1	0	0
RNAPII.CRM.00132	scaffold_1	12767104	12767303	Intergenic	-8936	Xetro.A00214|c5orf43	7.86	9.91	19.65	45.1	56.26	82.7	0	0	0	0	0	0	0	0	0	0	0	0	0	0	0	0	0
RNAPII.CRM.00133	scaffold_1	12848472	12848671	Intergenic	-90304	Xetro.A00214|c5orf43	1.57	2.18	1.86	1.63	15.43	8.43	0	0	0	0	0	1	0	0	0	0	0	0	0	3	0	0	0
RNAPII.CRM.00134	scaffold_1	12907859	12908058	Intergenic	-34953	Xetro.A00215|zswim6	5.11	6.53	16.46	27.71	26.39	22.78	0	0	0	1	0	1	3	0	0	0	0	0	2	0	0	0	0
RNAPII.CRM.00135	scaffold_1	12908355	12908554	Intergenic	-34457	Xetro.A00215|zswim6	12.97	22.01	50.98	106.51	83.64	88.92	0	0	0	1	0	0	0	0	0	0	1	0	0	0	1	0	1
RNAPII.CRM.00136	scaffold_1	12922733	12922932	Intergenic	-20079	Xetro.A00215|zswim6	1.57	3.63	13.81	32.06	30.87	14.79	0	1	0	0	1	0	0	1	0	0	1	0	0	0	0	1	0
RNAPII.CRM.00137	scaffold_1	12934693	12934892	Intergenic	-8119	Xetro.A00215|zswim6	4.32	15.48	59.48	56.51	104.06	37.28	2	0	2	0	0	0	0	0	0	0	0	0	0	0	0	0	0
RNAPII.CRM.00138	scaffold_1	12957014	12957213	intron (Xetro.A00215.1, intron 1 of 12)	14202	Xetro.A00215|zswim6	3.93	1.69	1.86	16.3	17.43	11.69	0	0	0	0	0	0	0	0	0	0	0	0	0	1	0	0	0
RNAPII.CRM.00139	scaffold_1	12993705	12993904	Intergenic	50893	Xetro.A00215|zswim6	1.57	2.66	2.12	4.35	17.92	4.88	1	0	0	0	0	0	0	1	0	0	0	0	0	0	0	0	0
RNAPII.CRM.00140	scaffold_1	13169231	13169430	promoter-TSS (Xetro.A00216.1)	-712	Xetro.A00216|kif2a	0.79	4.11	12.75	14.67	4.98	7.25	0	0	0	0	0	0	0	0	0	1	0	0	0	0	0	0	0
RNAPII.CRM.00141	scaffold_1	13169857	13170056	promoter-TSS (Xetro.A00216.1)	-86	Xetro.A00216|kif2a	5.5	4.11	14.87	33.15	17.92	29.29	0	0	0	0	0	0	1	0	0	0	0	0	0	0	0	0	0
RNAPII.CRM.00142	scaffold_1	13229610	13229809	intron (Xetro.A00218.2, intron 1 of 27)	245	Xetro.A00217|dimt1l	2.75	2.42	4.51	24.45	21.91	25.89	0	0	0	0	0	0	0	0	0	0	0	0	0	0	1	0	1
RNAPII.CRM.00143	scaffold_1	13230269	13230468	promoter-TSS (Xetro.A00217.3)	-414	Xetro.A00217|dimt1l	2.75	13.78	20.18	10.32	1.99	4.29	0	0	0	0	0	0	0	0	0	0	0	0	0	0	0	0	0
RNAPII.CRM.00144	scaffold_1	13398170	13398369	Intergenic	-168315	Xetro.A00217|dimt1l	4.71	8.46	24.69	1.09	0	0.3	0	0	0	0	0	0	0	0	0	0	0	0	0	0	3	0	0
RNAPII.CRM.00145	scaffold_1	13515572	13515771	Intergenic	71075	Xetro.A00219|htr1a	4.32	8.22	22.3	1.09	1	0.3	1	0	0	0	0	0	0	0	0	1	0	0	0	0	1	0	0
RNAPII.CRM.00146	scaffold_1	13654948	13655147	Intergenic	-10877	Xetro.A00220|rnf180	1.96	11.85	13.01	3.8	2.49	0.89	1	1	0	0	1	0	0	0	0	0	0	0	0	0	2	0	0
RNAPII.CRM.00147	scaffold_1	13666847	13667046	intron (Xetro.A00220.1, intron 1 of 6)	1022	Xetro.A00220|rnf180	8.64	12.33	15.67	3.26	1	1.18	0	0	0	0	0	0	0	0	0	0	0	0	0	0	0	0	0
RNAPII.CRM.00148	scaffold_1	13745357	13745556	intron (Xetro.A00221.1, intron 2 of 5)	17069	Xetro.A00221|rgs7bp	5.11	14.27	16.99	0	1.49	1.33	0	0	0	0	1	0	0	1	0	0	0	0	0	0	0	0	0
RNAPII.CRM.00149	scaffold_1	13831420	13831619	Intergenic	-11301	Xetro.A00223|cwc27	1.57	8.46	11.42	8.69	2.49	3.99	0	0	0	0	0	0	1	0	0	0	0	0	0	0	0	0	0
RNAPII.CRM.00150	scaffold_1	14045481	14045680	intron (Xetro.A00224.1, intron 21 of 24)	138111	Xetro.A00224|adamts6	4.32	8.95	11.42	0.54	0.5	0.74	0	0	0	0	0	0	0	0	0	0	0	0	0	0	0	1	0
RNAPII.CRM.00151	scaffold_1	14151322	14151521	intron (Xetro.A00224.1, intron 7 of 24)	32270	Xetro.A00224|adamts6	6.68	8.71	18.59	1.09	1.99	0.89	0	0	1	0	1	0	0	0	0	0	0	0	0	0	0	0	0
RNAPII.CRM.00152	scaffold_1	14160466	14160665	intron (Xetro.A00224.1, intron 3 of 24)	23126	Xetro.A00224|adamts6	7.07	29.74	48.33	7.06	4.48	2.66	1	0	0	0	2	1	0	2	0	0	1	0	0	0	0	0	0
RNAPII.CRM.00153	scaffold_1	14161488	14161687	intron (Xetro.A00224.1, intron 3 of 24)	22104	Xetro.A00224|adamts6	4.32	26.6	42.75	4.35	2.49	1.92	1	0	0	0	0	0	0	0	0	0	0	0	0	0	0	0	0
RNAPII.CRM.00154	scaffold_1	14162154	14162353	intron (Xetro.A00224.1, intron 3 of 24)	21438	Xetro.A00224|adamts6	2.36	5.8	20.45	1.09	1.99	1.92	0	1	0	0	0	0	0	0	0	0	1	0	0	0	1	0	0
RNAPII.CRM.00155	scaffold_1	14251182	14251381	promoter-TSS (Xetro.A00226.1)	-755	Xetro.A00226|ppwd1	1.96	1.69	4.78	22.82	14.44	22.78	0	0	0	0	0	0	0	0	0	0	0	0	0	0	0	0	0
RNAPII.CRM.00156	scaffold_1	14251860	14252059	promoter-TSS (Xetro.A00226.1)	-77	Xetro.A00226|ppwd1	1.96	1.45	8.76	22.28	20.41	27.52	0	0	0	0	0	0	0	0	0	0	0	0	0	0	1	1	0
RNAPII.CRM.00157	scaffold_1	14252164	14252363	exon (Xetro.A00225.1, exon 1 of 11)	141	Xetro.A00225|cenpk	3.93	4.35	10.89	21.74	22.4	21.6	0	0	0	1	0	0	0	0	0	0	0	0	0	0	1	0	0
RNAPII.CRM.00158	scaffold_1	14262560	14262759	Intergenic	-10255	Xetro.A00225|cenpk	2.36	0.73	1.59	13.04	10.46	8.88	0	0	0	0	0	0	0	0	0	0	0	0	0	0	0	0	0
RNAPII.CRM.00159	scaffold_1	14279027	14279226	promoter-TSS (Xetro.A00227.1)	110	Xetro.A00228|c5orf44	4.32	1.69	2.39	2.72	7.47	16.27	0	0	0	0	0	0	0	0	0	0	0	0	0	0	0	0	0
RNAPII.CRM.00160	scaffold_1	14343759	14343958	intron (Xetro.A00231.1, intron 1 of 13)	-7770	Xetro.A00230|sgtb	2.36	1.45	3.72	5.43	9.46	12.43	0	0	0	0	0	0	0	0	0	0	0	0	0	0	0	0	0
RNAPII.CRM.00161	scaffold_1	14382336	14382535	Intergenic	-5562	Xetro.A00232|	1.18	1.45	19.65	70.64	49.79	28.41	0	0	0	0	0	0	0	0	0	0	0	0	0	0	0	0	0
RNAPII.CRM.00162	scaffold_1	14431454	14431653	Intergenic	43556	Xetro.A00232|	1.96	3.14	3.19	4.89	14.44	6.95	0	2	1	0	0	0	0	0	0	0	0	0	0	0	0	0	0
RNAPII.CRM.00163	scaffold_1	14452761	14452960	Intergenic	-56888	Xetro.A00233|erbb2ip	3.93	1.45	8.5	29.34	27.38	41.72	0	0	0	0	0	0	0	0	0	0	0	0	0	0	0	0	0
RNAPII.CRM.00164	scaffold_1	14456158	14456357	Intergenic	-53491	Xetro.A00233|erbb2ip	3.93	0.97	5.31	28.8	41.82	39.65	0	0	0	1	0	0	0	0	0	0	0	0	0	0	0	0	0
RNAPII.CRM.00165	scaffold_1	14529050	14529249	intron (Xetro.A00233.1, intron 9 of 24)	19401	Xetro.A00233|erbb2ip	0.79	1.69	2.92	3.26	19.92	9.76	0	1	0	0	0	1	0	0	0	0	0	0	0	1	0	0	0
RNAPII.CRM.00166	scaffold_1	14569129	14569328	exon (Xetro.A00234.2, exon 1 of 12)	456	Xetro.A00234|srek1	2.75	2.18	9.29	34.23	40.33	54	0	0	0	0	0	0	0	0	0	0	0	0	0	0	0	0	1
RNAPII.CRM.00167	scaffold_1	14569742	14569941	intron (Xetro.A00234.2, intron 1 of 11)	1069	Xetro.A00234|srek1	3.14	1.69	3.72	14.13	10.46	16.72	0	0	0	0	0	0	0	0	0	0	0	1	0	1	0	0	0
RNAPII.CRM.00168	scaffold_1	14887867	14888066	Intergenic	-10985	Xetro.A00237|mast4	3.14	15.48	34.78	10.32	7.47	2.66	0	0	1	1	0	0	0	0	0	0	0	0	0	0	1	0	0
RNAPII.CRM.00169	scaffold_1	14931862	14932061	intron (Xetro.A00237.1, intron 4 of 24)	33010	Xetro.A00237|mast4	4.71	9.91	19.12	6.52	1.49	0.59	0	1	0	0	0	1	0	0	0	0	0	0	0	0	0	0	0
RNAPII.CRM.00170	scaffold_1	15059514	15059713	Intergenic	-57983	Xetro.A00238|cd180	3.54	9.43	14.6	2.17	1.99	0.89	0	1	1	0	0	1	0	0	0	0	0	0	0	0	0	0	0
RNAPII.CRM.00171	scaffold_1	15143319	15143518	Intergenic	-141788	Xetro.A00238|cd180	2.75	19.59	20.98	3.26	1.99	1.04	2	0	0	0	0	0	0	0	0	0	0	0	0	0	0	0	0
RNAPII.CRM.00172	scaffold_1	15250930	15251129	Intergenic	-77503	Xetro.A00239|pik3r1	1.57	2.9	5.58	15.22	1.99	0.59	0	0	0	0	0	1	0	0	0	0	1	0	0	0	0	0	0
RNAPII.CRM.00173	scaffold_1	15328548	15328747	exon (Xetro.A00239.1, exon 1 of 15)	115	Xetro.A00239|pik3r1	6.68	1.93	12.48	41.84	36.34	66.58	0	0	0	1	0	0	0	0	0	0	1	0	0	0	0	0	0
RNAPII.CRM.00174	scaffold_1	15333909	15334108	intron (Xetro.A00239.1, intron 1 of 14)	5476	Xetro.A00239|pik3r1	2.75	1.93	7.7	12.5	7.97	10.21	0	0	0	0	0	1	0	0	0	2	0	0	0	0	1	0	0
RNAPII.CRM.00175	scaffold_1	15360310	15360509	intron (Xetro.A00239.1, intron 6 of 14)	31877	Xetro.A00239|pik3r1	1.96	0.73	2.12	3.8	14.44	10.5	0	0	0	0	0	0	0	0	0	0	0	2	0	0	0	0	0
RNAPII.CRM.00176	scaffold_1	15362368	15362567	intron (Xetro.A00239.1, intron 7 of 14)	33935	Xetro.A00239|pik3r1	2.36	2.42	1.59	4.89	17.43	8.43	0	1	0	0	0	0	0	0	0	0	1	0	0	1	0	0	0
RNAPII.CRM.00177	scaffold_1	15439056	15439255	Intergenic	110623	Xetro.A00239|pik3r1	4.71	9.19	11.42	1.09	0.5	0.44	0	0	0	0	0	0	0	0	0	0	0	0	0	0	1	0	0
RNAPII.CRM.00178	scaffold_1	15536768	15536967	Intergenic	-59966	Xetro.A00240|slc30a5	6.29	11.61	15.13	9.24	18.92	5.18	0	0	0	0	0	0	0	0	0	0	0	0	0	1	0	0	0
RNAPII.CRM.00179	scaffold_1	15577532	15577731	Intergenic	-19202	Xetro.A00240|slc30a5	6.29	24.42	22.04	1.63	0.5	1.78	1	0	0	0	0	0	0	0	0	0	1	0	0	2	0	0	0
RNAPII.CRM.00180	scaffold_1	15650881	15651080	promoter-TSS (Xetro.A00244.1)	-213	Xetro.A00244|cenph	4.32	3.39	14.34	51.08	36.34	40.09	0	0	0	0	0	0	0	0	0	0	0	0	0	0	0	0	0
RNAPII.CRM.00181	scaffold_1	15651259	15651458	exon (Xetro.A00244.1, exon 1 of 9)	165	Xetro.A00244|cenph	1.57	2.9	9.82	31.52	16.43	13.76	0	0	0	1	0	0	0	0	0	0	0	1	0	0	1	0	0
RNAPII.CRM.00182	scaffold_1	15665459	15665658	intron (Xetro.A00244.1, intron 8 of 8)	14365	Xetro.A00244|cenph	3.14	6.77	13.01	10.32	9.96	4.44	0	2	0	0	0	1	0	0	0	0	0	0	0	0	1	0	0
RNAPII.CRM.00183	scaffold_1	15766585	15766784	promoter-TSS (Xetro.A00251.1)	82	Xetro.A00251|serinc5	7.86	0.24	9.56	91.29	77.67	88.62	0	0	0	0	0	1	0	0	0	0	0	0	0	0	0	0	0
RNAPII.CRM.00184	scaffold_1	15766901	15767100	exon (Xetro.A00251.1, exon 1 of 12)	398	Xetro.A00251|serinc5	2.75	1.69	14.87	140.2	78.17	70.72	0	0	0	0	0	0	0	0	0	0	0	0	0	0	0	0	0
RNAPII.CRM.00185	scaffold_1	15769457	15769656	intron (Xetro.A00251.1, intron 1 of 11)	2954	Xetro.A00251|serinc5	2.75	2.9	14.87	69.01	101.07	37.13	1	1	1	0	0	0	0	1	0	0	0	0	0	0	0	0	0
RNAPII.CRM.00186	scaffold_1	15852145	15852344	exon (Xetro.A00253.1, exon 9 of 9)	-10765	Xetro.A00254|	1.96	13.78	11.68	1.63	0.5	0.74	1	0	0	0	0	0	0	0	0	0	0	0	0	0	0	0	0
RNAPII.CRM.00187	scaffold_1	15949285	15949484	exon (Xetro.A00256.1, exon 1 of 15)	119	Xetro.A00256|papd4	2.75	1.45	2.66	9.24	10.95	22.19	0	0	0	0	0	0	1	0	0	1	1	0	0	0	0	0	0
RNAPII.CRM.00188	scaffold_1	16155838	16156037	intron (Xetro.A00263.1, intron 6 of 7)	42912	Xetro.A00263|arsb	3.14	13.78	14.07	1.63	1	1.04	0	0	0	0	1	0	0	0	0	0	0	0	0	0	0	0	0
RNAPII.CRM.00189	scaffold_1	16156752	16156951	intron (Xetro.A00263.1, intron 6 of 7)	43826	Xetro.A00263|arsb	1.96	13.06	13.01	0	0	1.48	0	0	0	0	0	0	0	0	0	0	0	0	0	1	1	0	0
RNAPII.CRM.00190	scaffold_1	16157498	16157697	intron (Xetro.A00263.1, intron 6 of 7)	44572	Xetro.A00263|arsb	6.29	10.88	19.12	0.54	0.5	0.59	1	1	1	0	0	0	0	0	0	0	0	0	0	0	0	0	0
RNAPII.CRM.00191	scaffold_1	16237204	16237403	Intergenic	-49481	Xetro.A00264|lhfpl2	4.71	4.11	10.09	12.5	15.43	31.96	0	0	0	1	0	0	0	0	0	0	0	0	0	0	0	0	0
RNAPII.CRM.00192	scaffold_1	16238074	16238273	Intergenic	-48611	Xetro.A00264|lhfpl2	3.14	1.45	3.72	3.8	9.96	21.45	0	0	0	0	0	0	0	0	0	1	0	0	0	0	0	0	0
RNAPII.CRM.00193	scaffold_1	16250537	16250736	Intergenic	-36148	Xetro.A00264|lhfpl2	6.29	12.57	17.26	10.32	17.92	17.9	0	0	0	0	0	0	0	1	0	0	0	0	1	0	0	0	0
RNAPII.CRM.00194	scaffold_1	16252234	16252433	Intergenic	-34451	Xetro.A00264|lhfpl2	2.75	0.97	3.19	2.17	18.92	19.09	0	0	0	1	0	0	0	1	0	0	0	0	2	0	0	0	0
RNAPII.CRM.00195	scaffold_1	16254815	16255014	Intergenic	-31870	Xetro.A00264|lhfpl2	3.93	2.18	2.92	2.72	22.9	18.49	0	3	0	0	0	0	0	0	0	0	1	0	0	1	0	0	0
RNAPII.CRM.00196	scaffold_1	16257940	16258139	Intergenic	-28745	Xetro.A00264|lhfpl2	3.54	9.43	17.26	0.54	3.49	4.44	0	1	0	0	0	0	0	1	0	0	0	0	0	1	0	0	0
RNAPII.CRM.00197	scaffold_1	16335430	16335629	intron (Xetro.A00265.1, intron 1 of 8)	225	Xetro.A00265|scamp1	3.54	2.42	1.33	3.26	13.44	22.19	0	0	0	0	0	0	0	0	0	0	0	0	0	1	0	0	1
RNAPII.CRM.00198	scaffold_1	16360648	16360847	intron (Xetro.A00267.1, intron 3 of 13)	-6774	Xetro.A00266|	1.96	2.42	2.92	2.17	14.44	15.24	0	0	0	1	0	0	0	0	0	0	0	0	0	0	0	1	0
RNAPII.CRM.00199	scaffold_1	16361447	16361646	intron (Xetro.A00267.1, intron 3 of 13)	-7573	Xetro.A00266|	2.36	1.69	2.12	5.98	26.39	13.76	0	3	0	0	0	0	0	0	0	0	0	0	0	2	0	0	0
RNAPII.CRM.00200	scaffold_1	16508012	16508211	Intergenic	-31791	Xetro.A00269|tbca	4.32	13.78	34.52	4.35	13.94	6.36	1	1	1	0	0	0	0	0	0	0	0	0	0	0	0	0	0
RNAPII.CRM.00201	scaffold_1	16510223	16510422	Intergenic	-29580	Xetro.A00269|tbca	1.96	1.45	3.45	1.63	16.43	6.66	0	0	0	0	0	0	0	0	0	0	0	0	0	0	0	0	0
RNAPII.CRM.00202	scaffold_1	16521010	16521209	Intergenic	-18793	Xetro.A00269|tbca	5.5	11.85	20.98	3.26	6.47	2.96	0	3	0	0	1	0	0	0	0	0	0	0	0	1	1	0	0
RNAPII.CRM.00203	scaffold_1	16594070	16594269	Intergenic	-4117	Xetro.A00270|otp	10.22	37.24	54.96	0.54	3.49	2.22	0	0	0	1	1	0	0	0	0	0	0	0	0	0	0	0	0
RNAPII.CRM.00204	scaffold_1	16637119	16637318	Intergenic	38932	Xetro.A00270|otp	1.18	9.43	13.01	0.54	2.49	0.74	0	0	0	0	0	0	0	0	0	0	0	0	0	0	0	2	0
RNAPII.CRM.00205	scaffold_1	16775005	16775204	Intergenic	23987	Xetro.A00273|	3.93	13.54	16.2	0.54	0.5	0.15	1	0	0	0	1	0	0	0	0	0	0	0	0	0	0	1	0
RNAPII.CRM.00206	scaffold_1	16791366	16791565	intron (Xetro.A00273.1, intron 2 of 2)	7626	Xetro.A00273|	24.75	63.36	90.01	0.54	1.49	1.48	0	2	0	0	2	0	0	0	0	0	0	0	0	0	0	0	0
RNAPII.CRM.00207	scaffold_1	16799471	16799670	promoter-TSS (Xetro.A00273.1)	-479	Xetro.A00273|	3.93	25.88	22.57	0.54	1.49	1.18	0	0	3	0	0	0	0	0	0	0	0	0	0	0	0	1	0
RNAPII.CRM.00208	scaffold_1	16837374	16837573	exon (Xetro.A00274.2, exon 1 of 11)	172	Xetro.A00274|aggf1	3.54	3.39	12.48	12.5	7.47	15.09	0	0	0	0	0	0	0	0	0	1	0	0	0	0	0	0	0
RNAPII.CRM.00209	scaffold_1	16846505	16846704	intron (Xetro.A00274.1, intron 6 of 13)	9303	Xetro.A00274|aggf1	3.54	11.37	16.99	3.26	1.99	1.63	1	0	0	0	0	2	0	0	0	1	0	0	0	1	0	0	0
RNAPII.CRM.00210	scaffold_1	16959984	16960183	TTS (Xetro.A00277.1)	9840	Xetro.A00277|f2rl1	1.96	0.48	3.98	26.08	3.98	3.85	0	0	0	0	0	0	0	0	0	1	0	1	0	0	1	0	0
RNAPII.CRM.00211	scaffold_1	16969625	16969824	exon (Xetro.A00277.1, exon 1 of 2)	199	Xetro.A00277|f2rl1	3.54	4.84	22.04	57.6	30.87	36.25	0	0	0	0	0	0	0	0	0	0	0	0	0	0	0	0	0
RNAPII.CRM.00212	scaffold_1	16970522	16970721	promoter-TSS (Xetro.A00277.1)	-698	Xetro.A00277|f2rl1	3.54	16.44	25.22	1.09	1.49	4.29	0	0	0	0	0	0	0	0	0	0	0	0	0	0	0	0	0
RNAPII.CRM.00213	scaffold_1	17005455	17005654	Intergenic	18587	Xetro.A00278|f2r	3.14	3.63	5.58	8.15	40.83	17.61	0	1	0	0	0	0	0	0	0	0	0	0	1	0	1	0	0
RNAPII.CRM.00214	scaffold_1	17024105	17024304	promoter-TSS (Xetro.A00278.1)	-63	Xetro.A00278|f2r	4.71	2.42	5.31	17.39	27.88	21.75	0	1	0	1	0	0	0	0	0	0	0	0	0	0	0	0	0
RNAPII.CRM.00215	scaffold_1	17197080	17197279	intron (Xetro.A00279.1, intron 1 of 36)	10143	Xetro.A00279|iqgap2	2.75	1.93	0.53	2.17	15.43	12.43	0	0	0	0	0	0	0	0	0	0	0	0	0	0	0	0	0
RNAPII.CRM.00216	scaffold_1	17297124	17297323	intron (Xetro.A00282.1, intron 1 of 11)	18271	Xetro.A00282|sv2c	2.75	7.01	16.2	2.17	2.49	0.74	0	1	0	0	1	0	0	0	0	0	0	0	0	0	0	0	0
RNAPII.CRM.00217	scaffold_1	17366483	17366682	Intergenic	-51088	Xetro.A00282|sv2c	0.39	14.27	24.43	1.63	15.43	7.25	1	1	0	0	0	0	0	0	0	0	0	0	0	0	0	1	0
RNAPII.CRM.00218	scaffold_1	17428094	17428293	promoter-TSS (Xetro.A00283.3)	-152	Xetro.A00283|poc5	5.11	1.45	5.31	6.52	9.96	18.35	0	0	0	0	0	0	0	0	0	0	0	0	0	0	1	0	0
RNAPII.CRM.00219	scaffold_1	17535392	17535591	intron (Xetro.A00285.3, intron 1 of 8)	4729	Xetro.A00285|polk	2.75	11.61	17.79	0.54	1	0.74	1	0	0	0	1	0	0	0	0	0	0	0	0	0	0	0	0
RNAPII.CRM.00220	scaffold_1	17554485	17554684	exon (Xetro.A00286.1, exon 1 of 18)	195	Xetro.A00286|col4a3bp	4.71	2.42	11.42	13.59	14.94	31.51	0	0	0	1	0	0	0	0	0	0	0	0	0	0	0	0	0
RNAPII.CRM.00221	scaffold_1	17650317	17650516	exon (Xetro.A00287.2, exon 3 of 22)	55	Xetro.A00287|hmgcr	7.07	2.9	21.77	53.25	38.83	46.9	0	0	0	0	0	0	0	0	0	0	0	0	0	0	1	0	0
RNAPII.CRM.00222	scaffold_1	17718710	17718909	Intergenic	20992	Xetro.A00290|gcnt4	1.96	1.69	2.39	13.04	23.9	10.36	0	2	0	0	0	0	0	0	0	0	1	2	0	0	0	0	0
RNAPII.CRM.00223	scaffold_1	17779871	17780070	exon (Xetro.A00291.1, exon 14 of 14)	10032	Xetro.A00292|nsa2	1.57	2.42	1.06	12.5	9.96	8.88	0	0	0	0	0	0	0	0	0	0	0	0	0	0	0	1	0
RNAPII.CRM.00224	scaffold_1	17789741	17789940	promoter-TSS (Xetro.A00293.2)	162	Xetro.A00292|nsa2	7.07	2.42	11.42	45.65	37.84	46.46	0	0	0	0	0	0	0	0	2	0	0	0	0	0	1	0	0
RNAPII.CRM.00225	scaffold_1	17863425	17863624	promoter-TSS (Xetro.A00295.1)	35	Xetro.A00295|enc1	5.5	5.8	37.17	72.82	87.63	106.08	0	0	0	0	0	0	0	1	0	1	0	0	0	0	0	0	0
RNAPII.CRM.00226	scaffold_1	17878025	17878224	Intergenic	14635	Xetro.A00295|enc1	1.57	1.21	2.39	2.72	17.92	17.61	0	0	0	0	0	0	0	0	0	0	0	1	0	0	0	0	0
RNAPII.CRM.00227	scaffold_1	17901674	17901873	Intergenic	-3849	Xetro.A00296|	5.89	7.98	12.48	2.17	1	2.37	0	0	0	0	1	0	0	0	0	0	0	0	0	1	0	2	0
RNAPII.CRM.00228	scaffold_1	17967085	17967284	intron (Xetro.A00296.1, intron 11 of 12)	61562	Xetro.A00296|	2.36	0.97	3.98	3.26	17.43	5.03	1	0	2	0	0	0	0	0	0	0	0	0	0	1	0	0	0
RNAPII.CRM.00229	scaffold_1	18017286	18017485	Intergenic	45880	Xetro.A00297|	1.57	2.18	3.98	7.06	20.91	7.4	1	2	0	0	0	0	0	0	0	0	1	0	0	2	0	0	0
RNAPII.CRM.00230	scaffold_1	18021859	18022058	Intergenic	41307	Xetro.A00297|	3.14	1.69	2.39	6.52	14.94	6.95	0	1	0	0	0	1	0	0	0	0	0	0	0	3	1	1	0
RNAPII.CRM.00231	scaffold_1	18040888	18041087	intron (Xetro.A00297.1, intron 2 of 5)	22278	Xetro.A00297|	1.57	6.05	14.87	12.5	19.92	7.1	0	0	0	0	0	0	0	0	2	0	2	0	0	0	2	0	0
RNAPII.CRM.00232	scaffold_1	18045904	18046103	intron (Xetro.A00297.1, intron 1 of 5)	17262	Xetro.A00297|	2.36	1.93	0	6.52	12.45	8.29	0	0	0	0	0	0	0	0	0	1	0	0	0	0	0	0	0
RNAPII.CRM.00233	scaffold_1	18056725	18056924	intron (Xetro.A00297.1, intron 1 of 5)	6441	Xetro.A00297|	3.54	6.05	13.01	6.52	23.4	9.02	0	3	0	0	0	1	0	0	0	0	0	0	0	0	1	0	0
RNAPII.CRM.00234	scaffold_1	18062940	18063139	exon (Xetro.A00297.1, exon 1 of 6)	226	Xetro.A00297|	3.54	0.97	2.12	23.91	71.69	70.13	0	0	0	0	0	0	0	1	0	0	0	0	0	0	0	0	0
RNAPII.CRM.00235	scaffold_1	18123664	18123863	Intergenic	-60498	Xetro.A00297|	6.29	6.05	11.15	9.24	8.96	16.13	0	0	0	0	0	0	0	0	0	1	0	0	0	0	0	0	0
RNAPII.CRM.00236	scaffold_1	18286638	18286837	intron (Xetro.A00299.5, intron 11 of 26)	38009	Xetro.A00300|	3.14	9.19	21.77	1.09	1	1.78	0	0	1	0	1	0	0	0	0	0	1	0	0	0	0	0	0
RNAPII.CRM.00237	scaffold_1	18287260	18287459	intron (Xetro.A00299.5, intron 11 of 26)	37387	Xetro.A00300|	6.29	30.95	37.7	4.35	3.49	1.18	0	0	0	0	3	0	0	0	0	0	0	0	0	0	0	0	0
RNAPII.CRM.00238	scaffold_1	18455695	18455894	Intergenic	-7937	Xetro.A00303|znf532	4.71	9.91	14.07	8.15	35.85	17.46	1	0	0	0	0	1	0	1	0	1	0	0	0	0	0	0	0
RNAPII.CRM.00239	scaffold_1	18463671	18463870	promoter-TSS (Xetro.A00303.1)	39	Xetro.A00303|znf532	0.79	0.97	2.12	6.52	37.34	13.91	0	1	0	0	0	0	0	0	0	1	1	0	0	0	0	0	0
RNAPII.CRM.00240	scaffold_1	18464233	18464432	intron (Xetro.A00303.1, intron 1 of 7)	601	Xetro.A00303|znf532	1.57	3.87	2.66	5.43	23.4	14.06	1	3	0	0	0	0	0	0	0	0	1	0	0	0	0	0	0
RNAPII.CRM.00241	scaffold_1	18513513	18513712	Intergenic	-45523	Xetro.A00304|sec11c	7.07	6.77	16.99	0.54	0	1.92	0	0	0	0	0	0	0	0	0	0	0	0	0	4	0	1	0
RNAPII.CRM.00242	scaffold_1	18558720	18558919	promoter-TSS (Xetro.A00304.1)	-316	Xetro.A00304|sec11c	1.57	1.93	3.45	20.11	20.41	20.56	0	0	0	0	0	0	0	0	0	2	1	1	0	0	0	0	0
RNAPII.CRM.00243	scaffold_1	18559133	18559332	promoter-TSS (Xetro.A00304.1)	97	Xetro.A00304|sec11c	3.14	1.21	3.98	15.76	12.45	17.16	0	0	0	0	0	0	0	0	0	0	0	0	0	0	0	0	0
RNAPII.CRM.00244	scaffold_1	18579767	18579966	Intergenic	-14604	Xetro.A00305|grp	2.75	2.42	3.45	29.34	7.47	10.95	0	1	0	0	0	0	0	0	0	0	0	0	0	0	0	0	0
RNAPII.CRM.00245	scaffold_1	18628369	18628568	Intergenic	-1509	Xetro.A00306|rax	3.14	2.18	4.78	13.59	30.37	11.24	0	3	0	0	0	0	0	0	0	0	0	0	0	0	0	0	0
RNAPII.CRM.00246	scaffold_1	18692077	18692276	promoter-TSS (Xetro.A00307.1)	80	Xetro.A00307|lman1	4.32	1.69	4.25	17.39	10.95	32.84	0	0	0	0	0	1	0	0	0	0	0	0	0	0	0	0	0
RNAPII.CRM.00247	scaffold_1	18697668	18697867	Intergenic	-5511	Xetro.A00307|lman1	1.57	1.45	13.28	10.32	11.95	2.22	1	4	0	0	0	0	0	0	0	0	0	0	0	0	0	0	0
RNAPII.CRM.00248	scaffold_1	18709517	18709716	Intergenic	-17360	Xetro.A00307|lman1	2.75	11.12	37.44	14.67	42.82	9.17	0	0	2	0	0	1	0	0	0	0	0	0	0	0	0	0	0
RNAPII.CRM.00249	scaffold_1	19047820	19048019	promoter-TSS (Xetro.A00311.2)	-132	Xetro.A00311|fut11	3.54	2.9	24.69	85.31	54.77	79.6	0	0	0	1	0	0	0	0	0	2	0	2	0	0	0	1	0
RNAPII.CRM.00250	scaffold_1	19252634	19252833	intron (Xetro.A00315.1, intron 1 of 3)	982	Xetro.A00315|golph3	1.96	1.21	5.04	17.39	14.44	13.17	0	0	0	0	0	0	0	0	0	0	0	0	0	0	0	0	0
RNAPII.CRM.00251	scaffold_1	19253496	19253695	exon (Xetro.A00315.1, exon 1 of 4)	120	Xetro.A00315|golph3	6.29	3.87	16.46	28.8	29.87	37.28	0	0	0	0	0	0	0	0	0	0	1	1	0	0	0	0	0
RNAPII.CRM.00252	scaffold_1	19271038	19271237	intron (Xetro.A00316.1, intron 10 of 15)	-17422	Xetro.A00315|golph3	2.36	2.66	3.72	7.06	27.38	9.32	0	2	0	0	0	0	0	0	0	0	0	0	0	0	0	0	0
RNAPII.CRM.00253	scaffold_1	19279531	19279730	intron (Xetro.A00316.1, intron 5 of 15)	18702	Xetro.A00316|mtmr12	1.96	1.45	2.12	1.63	14.44	6.21	0	0	0	0	0	0	0	1	0	0	1	0	0	0	0	0	0
RNAPII.CRM.00254	scaffold_1	19298099	19298298	exon (Xetro.A00316.1, exon 1 of 16)	134	Xetro.A00316|mtmr12	5.11	3.14	13.54	26.08	18.92	29.15	0	0	0	1	0	0	0	0	0	0	1	0	0	0	0	0	0
RNAPII.CRM.00255	scaffold_1	19302929	19303128	Intergenic	-4696	Xetro.A00316|mtmr12	1.96	11.37	11.68	1.09	1.99	0	0	1	0	0	1	0	0	0	0	0	0	1	0	0	1	0	0
RNAPII.CRM.00256	scaffold_1	19685316	19685515	Intergenic	-28166	Xetro.A00320|zfr	1.18	0.97	1.33	4.35	14.94	11.54	0	1	0	0	0	0	0	0	0	1	0	0	0	0	0	0	0
RNAPII.CRM.00257	scaffold_1	19689070	19689269	Intergenic	-24412	Xetro.A00320|zfr	1.96	6.29	12.21	8.69	4.98	6.81	0	1	0	0	1	0	0	0	0	0	1	0	0	0	0	2	0
RNAPII.CRM.00258	scaffold_1	19694558	19694757	Intergenic	-18924	Xetro.A00320|zfr	0	1.93	3.45	9.78	17.92	15.09	0	0	0	0	0	0	0	0	0	0	0	0	0	0	0	0	0
RNAPII.CRM.00259	scaffold_1	19700249	19700448	Intergenic	-13233	Xetro.A00320|zfr	3.93	3.39	11.15	27.71	29.37	20.71	0	0	0	0	0	0	0	0	0	0	0	0	0	1	0	0	0
RNAPII.CRM.00260	scaffold_1	19713573	19713772	promoter-TSS (Xetro.A00320.1)	91	Xetro.A00320|zfr	2.75	1.69	11.15	42.39	30.87	39.35	0	0	0	2	0	0	1	0	0	0	2	0	0	0	0	0	0
RNAPII.CRM.00261	scaffold_1	19745887	19746086	exon (Xetro.A00320.1, exon 21 of 21)	13195	Xetro.A00321|	2.75	1.93	2.12	14.67	6.97	10.36	0	1	0	0	0	0	0	0	0	0	0	1	0	0	1	1	0
RNAPII.CRM.00262	scaffold_1	19746905	19747104	TTS (Xetro.A00320.1)	12177	Xetro.A00321|	2.36	1.21	1.59	10.32	14.44	9.91	0	0	0	0	0	0	0	0	0	0	0	0	0	0	0	0	0
RNAPII.CRM.00263	scaffold_1	19897073	19897272	exon (Xetro.A00329.1, exon 6 of 6)	15303	Xetro.A00329|capsl	2.36	8.95	12.21	0.54	2.49	2.07	0	0	0	0	0	0	0	0	0	0	0	0	0	0	0	1	0
RNAPII.CRM.00264	scaffold_1	20042106	20042305	Intergenic	-49221	Xetro.A00332|rxfp3	12.18	26.36	35.05	2.17	1.99	1.04	0	0	0	0	0	0	0	1	0	0	0	0	0	0	1	0	0
RNAPII.CRM.00265	scaffold_1	20248831	20249030	Intergenic	-32103	Xetro.A00335|amacr	10.22	17.41	21.51	1.09	3.49	1.18	0	2	0	0	0	0	0	0	0	0	0	0	0	0	0	0	0
RNAPII.CRM.00266	scaffold_1	20355913	20356112	Intergenic	-34071	Xetro.A00336|c1qtnf3	5.5	13.06	25.76	15.22	4.98	0.89	0	1	0	0	1	1	0	1	0	0	1	0	0	1	0	0	0
RNAPII.CRM.00267	scaffold_1	20365577	20365776	Intergenic	-43735	Xetro.A00336|c1qtnf3	2.36	2.18	3.19	7.06	17.92	2.96	0	0	0	0	0	0	0	0	0	0	0	0	0	0	1	0	0
RNAPII.CRM.00268	scaffold_1	20554926	20555125	promoter-TSS (Xetro.A00339.4)	67	Xetro.A00339|brix1	1.96	0.24	4.51	25	18.92	17.31	0	0	0	0	0	0	0	0	0	0	0	0	0	0	1	0	0
RNAPII.CRM.00269	scaffold_1	20561147	20561346	promoter-TSS (Xetro.A00341.2)	57	Xetro.A00340|rad1	5.89	4.59	10.62	14.67	9.46	15.09	0	0	0	0	0	0	0	0	0	0	1	0	0	0	1	0	1
RNAPII.CRM.00270	scaffold_1	20660029	20660228	Intergenic	-22694	Xetro.A00343|prlr	3.93	25.15	35.31	4.35	1.49	0.74	1	1	0	0	1	1	0	1	0	0	0	0	0	0	0	0	0
RNAPII.CRM.00271	scaffold_1	21217655	21217854	Intergenic	13622	Xetro.A00347|ugt3a2	3.14	1.93	1.59	5.98	12.45	17.01	0	0	0	0	1	0	0	0	0	0	0	0	0	0	0	2	0
RNAPII.CRM.00272	scaffold_1	21218363	21218562	Intergenic	12914	Xetro.A00347|ugt3a2	1.96	3.87	6.11	15.22	32.86	29.15	0	0	0	0	0	1	0	1	0	0	1	0	0	0	0	0	0
RNAPII.CRM.00273	scaffold_1	21230588	21230787	intron (Xetro.A00347.1, intron 1 of 7)	689	Xetro.A00347|ugt3a2	1.57	1.45	0.53	8.69	15.43	15.39	0	0	0	0	0	1	0	0	0	0	0	0	0	0	0	0	0
RNAPII.CRM.00274	scaffold_1	21231104	21231303	intron (Xetro.A00347.1, intron 1 of 7)	173	Xetro.A00347|ugt3a2	1.18	0.97	1.33	4.89	12.45	25	0	0	0	0	0	0	0	0	0	0	0	0	0	0	0	2	0
RNAPII.CRM.00275	scaffold_1	21363987	21364186	exon (Xetro.A00351.1, exon 1 of 2)	107	Xetro.A00351|snx18	9.43	13.06	46.73	41.3	19.92	27.37	0	0	0	0	0	0	0	0	0	0	0	0	0	0	0	0	0
RNAPII.CRM.00276	scaffold_1	21408120	21408319	Intergenic	-24352	Xetro.A00353|arl15	2.36	2.18	5.31	9.78	13.94	12.58	0	0	0	2	0	0	0	0	0	0	0	0	0	0	0	0	0
RNAPII.CRM.00277	scaffold_1	21465371	21465570	intron (Xetro.A00353.1, intron 5 of 8)	5561	Xetro.A00354|	4.71	12.33	9.03	1.63	0.5	1.18	0	0	0	0	1	0	0	0	0	1	0	0	0	0	0	0	0
RNAPII.CRM.00278	scaffold_1	21531806	21532005	Intergenic	-46310	Xetro.A00356|	4.32	2.18	1.86	7.61	36.34	5.92	0	0	1	0	0	0	0	0	0	0	0	0	0	0	0	0	0
RNAPII.CRM.00279	scaffold_1	21664638	21664837	Intergenic	42008	Xetro.A00357|ndufs4	9.04	41.84	53.64	3.26	2.49	1.04	3	0	0	0	0	0	0	0	0	0	0	0	0	0	0	0	0
RNAPII.CRM.00280	scaffold_1	21665920	21666119	Intergenic	40726	Xetro.A00357|ndufs4	4.71	10.4	30.27	2.17	1.49	1.63	0	1	0	0	1	0	0	0	0	0	0	0	0	1	0	1	0
RNAPII.CRM.00281	scaffold_1	21718082	21718281	Intergenic	-11436	Xetro.A00357|ndufs4	2.36	15.96	14.87	3.8	12.94	1.92	1	0	0	1	1	0	0	3	0	0	0	0	0	1	0	0	0
RNAPII.CRM.00282	scaffold_1	21722782	21722981	Intergenic	-16136	Xetro.A00357|ndufs4	2.75	7.74	16.99	2.17	6.97	3.7	1	0	1	0	0	0	0	1	0	0	0	0	0	0	0	2	0
RNAPII.CRM.00283	scaffold_1	21726952	21727151	Intergenic	-20306	Xetro.A00357|ndufs4	2.75	1.45	1.86	3.26	16.43	6.66	1	0	0	0	1	0	0	0	0	0	0	0	0	0	1	0	0
RNAPII.CRM.00284	scaffold_1	21784870	21785069	Intergenic	13595	Xetro.A00358|fst	3.14	7.98	27.35	9.78	34.35	8.29	0	0	0	0	0	1	0	0	0	0	0	0	0	0	1	0	0
RNAPII.CRM.00285	scaffold_1	21961004	21961203	intron (Xetro.A00359.1, intron 1 of 6)	132	Xetro.A00359|mocs2	6.29	1.69	5.31	16.85	10.95	21.75	0	0	0	0	0	0	0	0	0	2	0	0	0	0	0	0	0
RNAPII.CRM.00286	scaffold_1	22318784	22318983	Intergenic	-209961	Xetro.A00362|itga1	2.36	9.19	15.13	13.59	25.39	6.36	1	1	0	0	0	0	0	0	0	1	0	0	1	0	0	0	0
RNAPII.CRM.00287	scaffold_1	22334217	22334416	Intergenic	-225394	Xetro.A00362|itga1	3.14	1.69	1.33	4.89	22.4	9.02	1	1	0	0	0	0	0	0	0	0	0	0	0	1	0	0	0
RNAPII.CRM.00288	scaffold_1	22334853	22335052	Intergenic	-226030	Xetro.A00362|itga1	1.96	1.93	3.45	3.8	15.43	6.21	0	1	0	0	0	0	0	1	0	1	0	0	0	0	0	0	0
RNAPII.CRM.00289	scaffold_1	22405343	22405542	Intergenic	-296520	Xetro.A00362|itga1	3.14	1.69	3.19	4.89	45.8	15.09	1	1	1	0	0	0	0	0	0	0	0	0	1	0	0	0	0
RNAPII.CRM.00290	scaffold_1	22412545	22412744	Intergenic	-303722	Xetro.A00362|itga1	3.93	7.5	13.01	1.09	20.41	5.03	0	1	1	0	1	0	0	0	0	2	0	0	0	0	1	0	0
RNAPII.CRM.00291	scaffold_1	22422176	22422375	Intergenic	-313353	Xetro.A00362|itga1	3.54	10.88	14.07	4.35	7.97	2.96	0	3	0	0	0	0	0	0	0	0	0	0	0	0	0	0	0
RNAPII.CRM.00292	scaffold_1	22586870	22587069	Intergenic	161986	Xetro.A00363|isl1	4.71	15.23	27.88	14.13	30.87	6.81	1	1	1	0	0	0	0	0	0	2	0	0	0	1	0	0	0
RNAPII.CRM.00293	scaffold_1	22658073	22658272	Intergenic	90783	Xetro.A00363|isl1	6.29	13.78	26.29	2.72	1.99	1.18	1	2	0	0	1	0	0	0	0	0	0	0	0	0	1	0	0
RNAPII.CRM.00294	scaffold_1	22715143	22715342	Intergenic	33713	Xetro.A00363|isl1	0.39	1.45	1.33	0	13.44	11.24	0	1	0	0	0	0	0	0	0	0	0	0	0	1	0	1	0
RNAPII.CRM.00295	scaffold_1	22718033	22718232	Intergenic	30823	Xetro.A00363|isl1	2.75	6.77	19.65	1.09	0.5	1.63	0	2	0	0	0	0	0	0	0	0	0	0	0	0	1	1	0
RNAPII.CRM.00296	scaffold_1	22733446	22733645	Intergenic	15410	Xetro.A00363|isl1	1.96	1.45	2.39	1.63	12.94	13.17	0	1	0	0	0	0	0	1	0	0	0	0	0	2	0	0	0
RNAPII.CRM.00297	scaffold_1	22734347	22734546	Intergenic	14509	Xetro.A00363|isl1	3.14	3.14	1.06	2.17	14.94	20.71	0	0	0	0	0	0	0	1	0	0	0	0	0	1	0	0	0
RNAPII.CRM.00298	scaffold_1	22740815	22741014	intron (Xetro.A00363.3, intron 4 of 5)	8041	Xetro.A00363|isl1	1.57	0.73	5.58	4.89	6.97	15.39	0	2	0	0	0	0	0	0	0	0	1	0	0	0	0	0	0
RNAPII.CRM.00299	scaffold_1	22749261	22749460	promoter-TSS (Xetro.A00363.3)	-405	Xetro.A00363|isl1	4.71	11.85	16.46	1.63	1	1.33	0	0	0	1	0	0	0	0	0	0	0	0	0	0	0	0	0
RNAPII.CRM.00300	scaffold_1	22752797	22752996	Intergenic	-3941	Xetro.A00363|isl1	0.79	3.63	11.95	10.32	22.9	10.21	0	1	0	1	0	1	0	0	0	0	0	0	0	0	1	0	0
RNAPII.CRM.00301	scaffold_1	22829128	22829327	Intergenic	-22486	Xetro.A00364|	0.39	4.11	0.8	2.72	25.39	7.25	0	1	0	0	0	0	0	0	0	0	0	0	0	1	0	0	0
RNAPII.CRM.00302	scaffold_1	22905282	22905481	Intergenic	53668	Xetro.A00364|	1.96	1.93	2.39	3.8	31.37	11.69	0	2	0	0	0	0	0	0	0	0	0	0	1	0	0	0	0
RNAPII.CRM.00303	scaffold_1	22909389	22909588	Intergenic	57775	Xetro.A00364|	0.79	8.95	10.36	14.13	53.77	15.39	2	0	2	0	0	0	0	1	0	0	0	0	0	1	0	0	0
RNAPII.CRM.00304	scaffold_1	22910434	22910633	Intergenic	58820	Xetro.A00364|	2.36	1.93	1.59	14.13	37.84	8.58	0	0	0	0	0	0	0	0	0	0	0	0	0	1	1	0	0
RNAPII.CRM.00305	scaffold_1	22912346	22912545	Intergenic	60732	Xetro.A00364|	1.96	3.14	1.86	5.43	30.87	12.58	0	1	0	0	0	1	0	1	3	0	0	0	0	0	0	0	0
RNAPII.CRM.00306	scaffold_1	23558244	23558443	Intergenic	69773	Xetro.A00368|hcn1	7.07	18.86	18.32	1.09	2.49	1.18	0	0	0	0	0	0	0	3	2	0	0	0	0	2	0	0	0
RNAPII.CRM.00307	scaffold_1	23677990	23678189	promoter-TSS (Xetro.A00369.1)	-293	Xetro.A00369|mrps30	0.79	1.93	2.92	7.06	11.95	8.43	0	0	0	0	0	1	0	0	0	0	0	0	0	0	0	0	0
RNAPII.CRM.00308	scaffold_1	23897717	23897916	Intergenic	-14545	Xetro.A00371|	9.43	12.33	14.87	0.54	1.99	0.59	2	0	0	0	0	0	0	0	0	1	0	0	0	0	0	0	0
RNAPII.CRM.00309	scaffold_1	24170324	24170523	intron (Xetro.A00372.3, intron 2 of 17)	21665	Xetro.A00372|nnt	3.54	18.38	15.67	5.98	3.98	1.48	0	0	0	0	1	0	0	0	0	0	0	0	0	0	0	0	0
RNAPII.CRM.00310	scaffold_1	24189564	24189763	promoter-TSS (Xetro.A00372.2)	2425	Xetro.A00372|nnt	6.68	1.69	5.04	5.43	12.94	8.58	0	0	0	4	0	1	2	0	0	0	1	0	0	0	0	0	0
RNAPII.CRM.00311	scaffold_1	24191865	24192064	exon (Xetro.A00372.1, exon 1 of 22)	124	Xetro.A00372|nnt	1.57	0.97	2.66	8.15	10.95	13.32	0	0	0	0	0	0	0	0	0	0	0	0	0	0	0	0	0
RNAPII.CRM.00312	scaffold_1	24203939	24204138	exon (Xetro.A00373.1, exon 2 of 10)	2879	Xetro.A00373|paip1	3.54	1.45	6.11	14.67	10.95	10.06	0	0	0	2	0	0	0	0	0	1	0	3	0	0	0	0	0
RNAPII.CRM.00313	scaffold_1	24204147	24204346	exon (Xetro.A00373.1, exon 2 of 10)	3087	Xetro.A00373|paip1	1.18	4.11	6.37	7.61	8.46	12.13	0	0	0	1	0	0	0	0	0	0	0	0	0	0	0	0	0
RNAPII.CRM.00314	scaffold_1	24239839	24240038	Intergenic	-4459	Xetro.A00374|c5orf28	7.07	2.42	13.28	38.58	21.91	26.93	0	0	0	0	0	0	0	0	0	0	0	0	0	0	0	0	0
RNAPII.CRM.00315	scaffold_1	24341983	24342182	intron (Xetro.A00377.1, intron 1 of 7)	130	Xetro.A00377|znf131	5.89	5.08	14.6	35.86	23.4	21.3	0	0	0	0	0	0	1	0	0	0	1	0	0	0	0	0	0
RNAPII.CRM.00316	scaffold_1	24383851	24384050	Intergenic	-8241	Xetro.A00379|sepp1	14.93	30.71	36.64	2.17	0	0.89	0	0	0	0	6	0	0	0	0	0	0	0	0	0	0	0	0
RNAPII.CRM.00317	scaffold_1	24636544	24636743	Intergenic	-22062	Xetro.A00383|	9.04	26.12	23.1	2.17	1.99	0.59	0	0	1	0	1	1	0	0	0	0	0	0	0	0	0	0	0
RNAPII.CRM.00318	scaffold_1	24949376	24949575	Intergenic	-23649	Xetro.A00386|plcxd3	1.96	9.91	16.2	1.63	0.5	1.04	0	1	0	0	0	0	0	0	0	0	0	0	0	0	0	2	0
RNAPII.CRM.00319	scaffold_1	25099677	25099876	Intergenic	-1676	Xetro.A00389|c6.2	6.68	15.96	27.35	7.06	21.91	13.61	1	1	0	1	0	0	0	0	0	0	0	0	0	0	0	0	0
RNAPII.CRM.00320	scaffold_1	25179624	25179823	promoter-TSS (Xetro.A00390.1)	9	Xetro.A00390|c7	0.39	1.21	3.19	7.61	22.9	14.06	0	0	0	1	1	1	0	0	0	0	1	0	0	0	0	0	0
RNAPII.CRM.00321	scaffold_1	25191585	25191784	intron (Xetro.A00392.1, intron 1 of 3)	2386	Xetro.A00392|rpl37	8.25	1.93	9.56	59.23	68.21	122.21	0	0	0	0	0	0	0	0	0	0	0	0	0	0	0	0	1
RNAPII.CRM.00322	scaffold_1	25205642	25205841	exon (Xetro.A00393.1, exon 1 of 9)	190	Xetro.A00393|prkaa1	5.89	1.93	9.03	25	21.91	33.58	0	0	0	0	0	0	0	0	0	0	0	0	0	0	0	0	0
RNAPII.CRM.00323	scaffold_1	25209888	25210087	intron (Xetro.A00393.1, intron 1 of 8)	4436	Xetro.A00393|prkaa1	5.11	7.25	17.26	4.89	13.94	6.51	0	0	0	0	0	0	0	0	0	1	0	0	1	0	0	0	0
RNAPII.CRM.00324	scaffold_1	25212063	25212262	intron (Xetro.A00393.1, intron 1 of 8)	6611	Xetro.A00393|prkaa1	1.96	1.45	4.51	6.52	14.44	6.07	0	1	0	0	0	0	0	0	0	2	2	0	0	0	0	1	0
RNAPII.CRM.00325	scaffold_1	25396326	25396525	promoter-TSS (Xetro.A00396.1)	92	Xetro.A00396|ptger4	2.75	1.21	3.72	26.63	45.8	41.87	0	0	0	0	0	1	0	0	0	0	0	0	0	0	0	0	0
RNAPII.CRM.00326	scaffold_1	25396725	25396924	promoter-TSS (Xetro.A00396.1)	-307	Xetro.A00396|ptger4	1.96	2.9	3.98	16.85	38.83	31.66	0	0	0	0	0	0	0	0	0	0	0	0	0	0	0	0	0
RNAPII.CRM.00327	scaffold_1	25401324	25401523	Intergenic	-4906	Xetro.A00396|ptger4	2.36	3.14	2.66	4.89	22.9	5.33	0	0	0	0	0	0	0	0	0	0	0	2	0	0	0	0	0
RNAPII.CRM.00328	scaffold_1	25403287	25403486	Intergenic	-6869	Xetro.A00396|ptger4	0.79	2.42	1.59	1.63	14.44	5.62	0	0	0	0	0	0	0	0	0	0	0	0	0	0	0	0	0
RNAPII.CRM.00329	scaffold_1	25871847	25872046	intron (Xetro.A00398.2, intron 1 of 10)	1977	Xetro.A00398|c9	0.39	0.24	1.06	8.15	24.89	14.5	1	2	0	0	0	0	0	0	0	0	0	0	0	2	2	0	0
RNAPII.CRM.00330	scaffold_1	25874971	25875170	promoter-TSS (Xetro.A00398.1)	5101	Xetro.A00398|c9	1.57	1.21	1.06	5.43	14.94	21.75	0	0	0	0	0	0	0	0	0	0	0	2	0	1	0	2	0
RNAPII.CRM.00331	scaffold_1	25875154	25875353	exon (Xetro.A00398.1, exon 1 of 11)	5284	Xetro.A00398|c9	0.79	3.39	1.33	7.06	11.45	42.76	0	1	0	0	0	0	0	0	0	0	0	0	0	1	0	0	0
RNAPII.CRM.00332	scaffold_1	26193786	26193985	TTS (Xetro.A00406.1)	-46147	Xetro.A00407|rictor	6.29	12.57	17.26	15.22	30.37	5.62	1	3	1	0	0	0	0	0	2	0	0	0	0	0	0	0	0
RNAPII.CRM.00333	scaffold_1	26215093	26215292	Intergenic	-24840	Xetro.A00407|rictor	3.14	1.45	8.5	35.32	35.35	32.4	0	1	0	0	0	0	0	0	0	0	0	2	0	0	1	0	1
RNAPII.CRM.00334	scaffold_1	26215826	26216025	Intergenic	-24107	Xetro.A00407|rictor	2.75	1.21	3.72	16.85	9.46	5.03	0	1	0	0	0	0	0	0	0	1	0	0	0	0	0	1	0
RNAPII.CRM.00335	scaffold_1	26248671	26248870	intron (Xetro.A00407.3, intron 2 of 36)	8738	Xetro.A00407|rictor	8.64	19.35	23.37	7.06	10.46	7.1	0	0	0	0	1	0	0	0	0	0	0	0	2	0	1	0	0
RNAPII.CRM.00336	scaffold_1	26428543	26428742	intron (Xetro.A00410.1, intron 2 of 2)	13216	Xetro.A00410|	5.11	4.11	31.6	96.73	49.29	68.94	0	0	0	0	0	0	0	0	0	1	0	0	0	1	1	0	0
RNAPII.CRM.00337	scaffold_1	26431040	26431239	Intergenic	15713	Xetro.A00410|	7.47	11.61	18.85	23.37	8.96	4.14	1	0	0	0	1	0	0	0	0	0	1	0	0	0	0	1	0
RNAPII.CRM.00338	scaffold_1	26432354	26432553	Intergenic	17027	Xetro.A00410|	1.96	0.73	7.43	8.69	14.44	5.33	0	1	0	0	0	1	0	0	0	0	0	0	0	0	0	2	0
RNAPII.CRM.00339	scaffold_1	26527473	26527672	intron (Xetro.A00413.2, intron 3 of 19)	23875	Xetro.A00413|egflam	1.57	0.73	2.12	1.63	13.94	11.84	0	1	0	0	0	0	0	0	0	0	0	0	0	0	0	0	1
RNAPII.CRM.00340	scaffold_1	26563895	26564094	Intergenic	-12547	Xetro.A00413|egflam	1.18	1.69	0.53	2.17	9.46	11.84	0	0	0	0	0	0	0	0	0	0	1	0	0	0	0	1	0
RNAPII.CRM.00341	scaffold_1	26565975	26566174	Intergenic	-14627	Xetro.A00413|egflam	2.36	1.93	4.51	9.24	28.38	13.02	0	3	0	0	0	0	0	1	0	0	0	0	0	0	0	0	0
RNAPII.CRM.00342	scaffold_1	26599757	26599956	Intergenic	-48409	Xetro.A00413|egflam	1.57	0.97	12.21	10.32	6.97	1.78	0	1	0	0	0	0	0	0	0	0	0	0	0	0	1	0	0
RNAPII.CRM.00343	scaffold_1	26736231	26736430	Intergenic	-27652	Xetro.A00414|gdnf	5.11	24.67	30.27	14.13	6.47	1.48	0	2	0	0	2	0	0	0	0	1	0	0	0	0	0	0	0
RNAPII.CRM.00344	scaffold_1	26745533	26745732	Intergenic	-18350	Xetro.A00414|gdnf	1.96	3.39	6.37	26.63	8.96	8.58	0	0	0	0	0	0	1	0	0	0	1	0	0	1	0	0	0
RNAPII.CRM.00345	scaffold_1	26954700	26954899	promoter-TSS (Xetro.A00416.3)	76	Xetro.A00417|nup155	1.57	2.18	7.7	23.91	14.44	11.54	0	0	0	0	0	0	0	1	0	0	0	0	0	0	0	0	0
RNAPII.CRM.00346	scaffold_1	27012326	27012525	intron (Xetro.A00418.1, intron 10 of 13)	-4230	Xetro.A00419|	3.93	16.69	23.1	2.72	4.48	2.52	0	0	0	0	1	0	0	0	0	1	1	0	0	0	0	0	0
RNAPII.CRM.00347	scaffold_1	27112308	27112507	Intergenic	-16431	Xetro.A00425|ranbp3l	4.71	15.72	33.19	3.26	0	1.33	0	0	0	0	1	0	0	1	0	0	0	0	0	0	0	2	0
RNAPII.CRM.00348	scaffold_1	27167379	27167578	promoter-TSS (Xetro.A00426.3)	-242	Xetro.A00426|nadkd1	1.18	5.08	16.99	11.41	11.95	12.58	0	0	0	1	0	0	0	0	0	0	0	0	0	0	0	0	0
RNAPII.CRM.00349	scaffold_1	27167712	27167911	promoter-TSS (Xetro.A00426.3)	91	Xetro.A00426|nadkd1	6.29	4.35	14.34	22.28	9.46	19.83	0	0	0	0	0	0	0	0	0	1	0	0	0	0	0	0	1
RNAPII.CRM.00350	scaffold_1	27194237	27194436	exon (Xetro.A00427.1, exon 10 of 10)	12085	Xetro.A00427|skp2	1.96	1.93	1.59	17.93	17.92	21.6	0	1	0	0	0	0	0	1	0	0	0	0	0	0	0	0	0
RNAPII.CRM.00351	scaffold_1	27194856	27195055	exon (Xetro.A00427.1, exon 10 of 10)	11466	Xetro.A00427|skp2	2.36	3.39	3.45	19.56	6.47	17.46	0	0	0	0	0	0	0	0	0	0	0	0	0	1	0	0	0
RNAPII.CRM.00352	scaffold_1	27206159	27206358	intron (Xetro.A00427.1, intron 1 of 9)	163	Xetro.A00427|skp2	2.36	4.35	13.01	39.67	40.33	48.82	0	0	0	0	0	1	0	0	0	0	0	0	0	0	1	0	0
RNAPII.CRM.00353	scaffold_1	27276508	27276707	intron (Xetro.A00430.1, intron 2 of 10)	7957	Xetro.A00430|	5.5	26.36	27.08	23.91	26.39	15.39	0	0	0	0	0	0	0	0	0	0	0	0	0	0	0	0	0
RNAPII.CRM.00354	scaffold_1	27284523	27284722	intron (Xetro.A00430.1, intron 2 of 10)	15972	Xetro.A00430|	3.14	1.69	3.45	17.93	33.36	20.71	0	0	1	2	0	0	0	0	0	0	0	0	0	0	0	0	0
RNAPII.CRM.00355	scaffold_1	27311548	27311747	Intergenic	42997	Xetro.A00430|	1.57	5.08	5.58	5.98	14.44	7.84	0	0	0	0	2	0	0	0	0	0	0	0	0	0	1	1	0
RNAPII.CRM.00356	scaffold_1	27312177	27312376	Intergenic	43626	Xetro.A00430|	2.36	3.87	2.66	10.87	12.45	7.4	0	0	0	0	0	1	0	0	0	0	1	0	0	2	0	0	0
RNAPII.CRM.00357	scaffold_1	27498404	27498603	Intergenic	-112985	Xetro.A00431|hapln1	7.07	22.97	16.73	1.63	1.49	1.78	0	1	0	0	3	0	0	0	0	0	0	0	0	0	0	1	0
RNAPII.CRM.00358	scaffold_1	27672700	27672899	Intergenic	23620	Xetro.A00433|	2.75	9.91	24.43	0.54	0.5	0.15	0	2	0	0	1	0	0	0	0	0	0	0	0	0	0	0	0
RNAPII.CRM.00359	scaffold_1	27699931	27700130	Intergenic	-3611	Xetro.A00433|	3.14	8.71	20.18	0	1	1.04	0	1	0	0	1	0	0	0	0	0	0	0	0	1	1	0	0
RNAPII.CRM.00360	scaffold_1	27743054	27743253	Intergenic	-19577	Xetro.A00434|	1.18	11.12	18.06	0	1.49	1.78	0	0	0	0	1	0	0	0	0	0	1	0	0	0	0	0	0
RNAPII.CRM.00361	scaffold_1	27939831	27940030	Intergenic	11623	Xetro.A00436|	5.11	11.12	26.55	5.43	25.89	3.55	0	1	0	0	1	0	0	0	0	0	0	0	1	0	1	0	0
RNAPII.CRM.00362	scaffold_1	27994058	27994257	Intergenic	-42604	Xetro.A00436|	1.18	7.5	6.64	6.52	14.44	6.51	1	1	2	0	0	0	0	0	0	0	2	0	0	0	0	0	0
RNAPII.CRM.00363	scaffold_1	27995620	27995819	Intergenic	-44166	Xetro.A00436|	0.79	1.93	1.86	21.19	6.47	6.95	0	1	0	1	0	0	0	0	0	0	0	0	0	0	0	0	0
RNAPII.CRM.00364	scaffold_1	28024576	28024775	Intergenic	-73122	Xetro.A00436|	2.75	5.32	2.12	3.26	28.88	6.95	1	0	0	0	0	2	0	1	0	0	0	0	0	0	0	0	0
RNAPII.CRM.00365	scaffold_1	28089773	28089972	Intergenic	-39746	Xetro.A00437|	3.93	10.64	16.73	0.54	1	0.44	1	0	0	0	0	0	0	0	0	0	0	0	0	0	0	3	0
RNAPII.CRM.00366	scaffold_1	28109583	28109782	Intergenic	-19936	Xetro.A00437|	7.47	20.8	17.52	2.17	1.99	0.59	0	0	0	0	0	0	0	0	0	0	0	0	0	1	1	0	0
RNAPII.CRM.00367	scaffold_1	28110431	28110630	Intergenic	-19088	Xetro.A00437|	5.89	21.52	40.09	5.43	6.97	5.03	0	1	0	0	2	0	0	0	0	0	0	0	0	0	0	0	0
RNAPII.CRM.00368	scaffold_1	28171603	28171802	exon (Xetro.A00438.1, exon 1 of 3)	166	Xetro.A00438|cox7c	4.71	4.11	14.87	57.06	75.68	97.94	0	0	0	0	0	0	0	0	0	0	0	0	0	0	0	0	0
RNAPII.CRM.00369	scaffold_1	28217559	28217758	Intergenic	46122	Xetro.A00438|cox7c	3.93	8.95	11.68	1.09	3.49	1.18	0	4	0	0	0	0	0	0	0	0	0	0	0	3	0	0	0
RNAPII.CRM.00370	scaffold_1	28249002	28249201	Intergenic	-32099	Xetro.A00439|rasa1	8.25	25.15	40.89	7.06	7.97	2.66	0	0	0	0	1	1	0	0	0	0	0	0	0	0	2	0	0
RNAPII.CRM.00371	scaffold_1	28254646	28254845	Intergenic	-26455	Xetro.A00439|rasa1	2.36	13.78	22.3	2.17	0.5	1.63	0	0	0	0	1	0	0	0	0	0	0	0	0	0	1	0	0
RNAPII.CRM.00372	scaffold_1	28281111	28281310	promoter-TSS (Xetro.A00439.1)	10	Xetro.A00439|rasa1	3.93	3.87	6.9	17.93	22.9	26.04	0	0	0	0	0	0	0	0	1	0	0	0	0	0	2	0	0
RNAPII.CRM.00373	scaffold_1	28287336	28287535	intron (Xetro.A00439.2, intron 1 of 23)	6235	Xetro.A00439|rasa1	1.96	2.18	3.72	7.61	13.44	5.77	2	0	1	0	0	0	0	1	0	0	1	0	0	0	0	0	0
RNAPII.CRM.00374	scaffold_1	28305604	28305803	intron (Xetro.A00439.1, intron 14 of 24)	24503	Xetro.A00439|rasa1	3.54	5.56	4.78	2.17	18.92	7.69	2	0	2	0	0	0	0	0	0	1	0	0	0	0	0	0	0
RNAPII.CRM.00375	scaffold_1	28335474	28335673	promoter-TSS (Xetro.A00440.1)	-138	Xetro.A00440|ccnh	5.5	1.69	1.59	13.59	26.39	30.48	0	0	0	1	0	0	0	0	0	0	0	0	0	0	0	2	0
RNAPII.CRM.00376	scaffold_1	28427416	28427615	Intergenic	69751	Xetro.A00441|tmem161b	2.75	1.93	2.12	5.43	36.34	6.66	0	1	0	0	0	1	0	0	0	0	1	0	0	0	0	0	0
RNAPII.CRM.00377	scaffold_1	28445349	28445548	Intergenic	51818	Xetro.A00441|tmem161b	2.75	2.42	1.06	4.89	28.88	9.76	0	1	0	0	0	0	0	0	2	0	0	0	0	0	0	0	0
RNAPII.CRM.00378	scaffold_1	28452724	28452923	Intergenic	44443	Xetro.A00441|tmem161b	2.75	0.73	3.72	11.95	28.38	6.51	0	2	0	0	0	0	0	0	0	0	1	0	0	0	0	0	0
RNAPII.CRM.00379	scaffold_1	28497536	28497735	promoter-TSS (Xetro.A00441.1)	-369	Xetro.A00441|tmem161b	4.32	0.73	2.39	3.26	5.97	18.49	0	0	0	0	0	0	0	0	0	0	0	0	0	0	0	0	0
RNAPII.CRM.00380	scaffold_1	28509405	28509604	Intergenic	-12238	Xetro.A00441|tmem161b	6.68	7.25	13.01	0.54	1.49	1.04	1	0	1	0	0	0	0	0	0	0	0	0	1	0	0	0	0
RNAPII.CRM.00381	scaffold_1	28516063	28516262	Intergenic	-18896	Xetro.A00441|tmem161b	2.75	15.23	30.27	3.8	2.99	1.63	0	1	0	0	1	0	0	0	0	0	0	0	1	0	0	0	0
RNAPII.CRM.00382	scaffold_1	28517026	28517225	Intergenic	-19859	Xetro.A00441|tmem161b	1.96	10.16	12.48	4.89	9.46	3.85	0	1	0	1	0	0	0	0	0	0	0	0	0	0	0	1	0
RNAPII.CRM.00383	scaffold_1	28519140	28519339	Intergenic	-21973	Xetro.A00441|tmem161b	1.57	5.8	16.2	0.54	0.5	1.04	2	0	0	0	0	0	0	0	0	0	0	0	0	1	0	0	0
RNAPII.CRM.00384	scaffold_1	28519996	28520195	Intergenic	-22829	Xetro.A00441|tmem161b	2.75	9.91	19.91	0	1	1.33	4	1	0	0	0	0	0	0	0	0	0	0	0	1	0	0	0
RNAPII.CRM.00385	scaffold_1	28520828	28521027	Intergenic	-23661	Xetro.A00441|tmem161b	3.93	12.57	26.55	1.09	2.49	2.22	0	0	1	0	0	0	0	0	0	0	1	0	0	0	0	3	0
RNAPII.CRM.00386	scaffold_1	28599718	28599917	Intergenic	-36483	Xetro.A00442|	1.18	7.98	12.75	0	0.5	0.74	0	0	0	0	0	0	0	0	0	0	0	0	0	0	0	0	0
RNAPII.CRM.00387	scaffold_1	28704512	28704711	Intergenic	7067	Xetro.A00443|	2.36	11.37	30.54	15.76	51.28	14.2	2	1	1	0	0	0	0	0	0	0	0	0	0	0	1	0	0
RNAPII.CRM.00388	scaffold_1	28727227	28727426	intron (Xetro.A00445.1, intron 2 of 5)	1778	Xetro.A00445|	3.14	3.87	25.76	0	2.49	2.07	0	0	0	0	0	0	0	0	0	0	0	0	0	0	0	0	0
RNAPII.CRM.00389	scaffold_1	28730535	28730734	Intergenic	5086	Xetro.A00445|	3.54	7.74	24.69	2.72	4.98	2.96	0	0	0	1	0	0	0	0	0	0	0	0	0	0	0	0	0
RNAPII.CRM.00390	scaffold_1	28837743	28837942	intron (Xetro.A00447.1, intron 1 of 9)	1672	Xetro.A00447|mef2c	1.18	2.66	3.19	4.89	16.43	4.73	0	0	0	0	0	0	0	1	0	0	0	2	0	2	0	0	0
RNAPII.CRM.00391	scaffold_1	29069364	29069563	Intergenic	199888	Xetro.A00448|cetn3	5.5	12.33	22.3	1.09	1.49	0.74	0	1	0	0	1	0	0	0	0	0	1	0	0	1	1	0	0
RNAPII.CRM.00392	scaffold_1	29269090	29269289	exon (Xetro.A00448.1, exon 1 of 5)	162	Xetro.A00448|cetn3	5.5	3.39	6.64	22.82	16.43	32.55	0	1	0	0	0	0	0	0	0	0	0	0	0	0	0	0	0
RNAPII.CRM.00393	scaffold_1	29279015	29279214	promoter-TSS (Xetro.A00449.1)	-17	Xetro.A00449|mblac2	4.71	2.66	13.54	8.15	10.95	18.2	0	0	0	0	0	0	0	0	0	0	0	0	0	0	0	0	0
RNAPII.CRM.00394	scaffold_1	29306758	29306957	Intergenic	12618	Xetro.A00450|	1.96	14.99	7.7	2.17	1.49	1.78	0	2	0	1	0	0	0	3	0	0	0	0	0	1	0	0	0
RNAPII.CRM.00395	scaffold_1	29390716	29390915	Intergenic	39054	Xetro.A00452|	4.71	5.8	17.26	5.43	14.94	2.96	0	1	0	0	0	0	0	0	0	0	0	0	0	0	0	0	0
RNAPII.CRM.00396	scaffold_1	29726554	29726753	Intergenic	125648	Xetro.A00453|pcsk1	7.47	13.54	8.76	3.26	12.45	2.52	0	2	0	0	0	0	0	3	0	0	0	0	0	2	0	0	0
RNAPII.CRM.00397	scaffold_1	29727626	29727825	Intergenic	124576	Xetro.A00453|pcsk1	3.14	7.98	7.43	4.89	21.91	6.66	0	0	0	0	0	0	0	0	0	0	1	0	0	2	0	0	0
RNAPII.CRM.00398	scaffold_1	29733195	29733394	Intergenic	119007	Xetro.A00453|pcsk1	5.11	2.66	1.06	3.26	18.92	9.47	0	1	0	0	0	0	0	0	0	0	2	0	0	0	0	1	0
RNAPII.CRM.00399	scaffold_1	29744875	29745074	Intergenic	107327	Xetro.A00453|pcsk1	1.18	2.9	3.98	9.24	29.37	11.1	1	0	1	1	0	0	0	0	0	0	0	0	0	1	1	0	0
RNAPII.CRM.00400	scaffold_1	29779465	29779664	Intergenic	72737	Xetro.A00453|pcsk1	5.89	22.97	36.38	6.52	21.41	4.59	1	0	1	0	0	0	0	0	0	0	0	0	0	0	0	2	0
RNAPII.CRM.00401	scaffold_1	29780798	29780997	Intergenic	71404	Xetro.A00453|pcsk1	0.79	2.42	2.66	2.72	13.44	8.73	0	1	0	0	0	0	0	0	0	0	0	0	0	0	0	0	0
RNAPII.CRM.00402	scaffold_1	29782874	29783073	Intergenic	69328	Xetro.A00453|pcsk1	2.75	1.69	1.06	3.26	13.44	7.55	0	1	0	0	0	0	0	0	0	0	0	0	0	0	1	0	0
RNAPII.CRM.00403	scaffold_1	29808466	29808665	Intergenic	43736	Xetro.A00453|pcsk1	0.79	1.69	2.39	1.63	25.89	6.21	0	0	0	0	0	0	0	0	0	2	0	2	0	0	0	0	0
RNAPII.CRM.00404	scaffold_1	30005995	30006194	intron (Xetro.A00455.3, intron 29 of 39)	42288	Xetro.A00456|erap1	1.18	9.19	14.87	1.63	0	1.18	0	0	0	0	2	0	0	0	0	0	0	0	0	0	2	0	0
RNAPII.CRM.00405	scaffold_1	30300794	30300993	intron (Xetro.A00460.3, intron 8 of 12)	34902	Xetro.A00460|	0.39	3.63	18.59	13.04	18.92	4.44	1	1	1	1	0	0	0	0	0	0	0	0	0	1	0	0	0
RNAPII.CRM.00406	scaffold_1	30323647	30323846	Intergenic	57755	Xetro.A00460|	5.11	13.3	15.67	1.09	0	0.89	1	0	1	0	1	0	0	0	0	0	0	0	0	0	0	0	0
RNAPII.CRM.00407	scaffold_1	30503121	30503320	intron (Xetro.A00461.1, intron 2 of 4)	3024	Xetro.A00461|rgmb	3.54	3.87	1.86	1.09	13.44	7.1	0	1	0	0	0	0	0	1	1	0	0	0	0	1	0	0	0
RNAPII.CRM.00408	scaffold_1	30510015	30510214	promoter-TSS (Xetro.A00461.2)	9918	Xetro.A00461|rgmb	3.14	2.18	10.89	13.59	8.96	14.65	0	0	0	0	0	0	0	1	0	0	0	0	0	0	0	0	0
RNAPII.CRM.00409	scaffold_1	30510376	30510575	exon (Xetro.A00461.2, exon 1 of 3)	10279	Xetro.A00461|rgmb	5.5	5.56	14.87	9.78	18.42	23.97	0	1	0	0	0	0	1	0	0	0	0	0	0	0	0	0	0
RNAPII.CRM.00410	scaffold_1	30583168	30583367	intron (Xetro.A00462.4, intron 6 of 33)	6964	Xetro.A00462|chd1	8.25	16.2	13.01	15.22	4.98	5.33	0	1	0	0	0	0	0	3	0	0	1	0	0	3	0	0	0
RNAPII.CRM.00411	scaffold_1	30589955	30590154	exon (Xetro.A00462.1, exon 1 of 36)	177	Xetro.A00462|chd1	7.86	7.98	16.73	32.06	26.89	33.29	0	0	0	0	0	0	1	0	0	1	0	0	0	0	0	0	0
RNAPII.CRM.00412	scaffold_1	30630002	30630201	Intergenic	-39870	Xetro.A00462|chd1	1.57	4.59	18.85	0.54	0.5	0.89	0	1	0	0	0	0	0	0	0	0	0	0	0	0	1	2	0
RNAPII.CRM.00413	scaffold_1	30631085	30631284	Intergenic	-40953	Xetro.A00462|chd1	7.47	22.49	20.71	4.89	10.46	2.22	1	0	1	0	0	0	0	0	0	0	1	0	0	0	0	0	0
RNAPII.CRM.00414	scaffold_1	30991343	30991542	intron (Xetro.A00466.2, intron 4 of 10)	8831	Xetro.A00466|slco4c1	6.29	21.28	29.74	3.8	29.37	7.1	2	0	0	0	0	1	0	2	0	0	0	0	0	0	0	0	0
RNAPII.CRM.00415	scaffold_1	30992665	30992864	intron (Xetro.A00466.2, intron 3 of 10)	7509	Xetro.A00466|slco4c1	2.36	10.64	21.77	3.26	3.49	3.25	0	1	0	0	0	0	0	0	0	0	0	0	0	1	0	0	0
RNAPII.CRM.00416	scaffold_1	31014419	31014618	Intergenic	-14245	Xetro.A00466|slco4c1	2.36	2.42	9.56	18.48	47.8	10.5	0	2	0	0	0	0	0	1	0	0	0	0	0	0	0	0	0
RNAPII.CRM.00417	scaffold_1	31019625	31019824	Intergenic	-19451	Xetro.A00466|slco4c1	1.57	5.56	14.87	0.54	1	1.04	0	2	0	0	1	0	0	0	0	0	0	0	0	0	0	0	0
RNAPII.CRM.00418	scaffold_1	31020419	31020618	Intergenic	-20245	Xetro.A00466|slco4c1	1.96	4.59	22.04	0	0.5	1.04	1	0	0	0	0	0	0	0	0	0	0	0	0	0	0	0	0
RNAPII.CRM.00419	scaffold_1	31081368	31081567	promoter-TSS (Xetro.A00467.2)	59	Xetro.A00467|pam	3.54	1.45	3.98	7.61	12.45	15.68	0	0	0	1	0	0	0	0	0	0	0	0	0	0	0	0	0
RNAPII.CRM.00420	scaffold_1	31090345	31090544	intron (Xetro.A00467.6, intron 3 of 21)	9036	Xetro.A00467|pam	0.39	3.63	3.19	4.89	19.42	8.73	0	0	1	0	0	0	0	0	0	0	0	0	0	0	0	0	0
RNAPII.CRM.00421	scaffold_1	31171001	31171200	exon (Xetro.A00468.12, exon 1 of 30)	158	Xetro.A00468|ppip5k2	1.57	1.69	4.25	13.59	11.95	12.13	0	0	0	0	0	0	0	0	1	0	0	0	0	0	0	0	1
RNAPII.CRM.00422	scaffold_1	31237848	31238047	exon (Xetro.A00469.1, exon 1 of 2)	179	Xetro.A00469|c5orf30	2.75	1.45	3.45	12.5	8.46	11.69	0	0	0	0	0	0	0	0	0	0	0	0	0	0	0	0	0
RNAPII.CRM.00423	scaffold_1	31867092	31867291	Intergenic	-88770	Xetro.A00472|efna5	1.18	0.24	1.06	4.89	18.42	5.47	0	1	0	1	0	0	0	0	0	0	0	0	0	0	0	1	0
RNAPII.CRM.00424	scaffold_1	31912820	31913019	Intergenic	-134498	Xetro.A00472|efna5	7.86	21.04	85.23	10.32	5.97	3.11	0	0	0	0	1	0	0	0	0	0	0	0	0	1	0	0	0
RNAPII.CRM.00425	scaffold_1	31913042	31913241	Intergenic	-134720	Xetro.A00472|efna5	5.89	9.43	26.29	10.32	24.89	6.95	2	1	2	0	0	0	0	1	0	1	0	0	0	0	0	0	0
RNAPII.CRM.00426	scaffold_1	31931302	31931501	Intergenic	-152980	Xetro.A00472|efna5	1.96	3.14	6.9	16.3	26.89	11.54	1	2	0	1	0	0	0	0	0	0	0	0	0	1	0	0	0
RNAPII.CRM.00427	scaffold_1	31956002	31956201	Intergenic	-177680	Xetro.A00472|efna5	3.54	3.39	17.26	3.26	4.98	1.63	0	0	0	0	0	0	0	0	0	0	0	0	0	1	0	0	0
RNAPII.CRM.00428	scaffold_1	31958270	31958469	Intergenic	-179948	Xetro.A00472|efna5	6.29	11.85	20.98	1.63	1.49	1.33	0	2	0	1	1	0	0	0	0	0	0	0	0	0	0	0	0
RNAPII.CRM.00429	scaffold_1	31960711	31960910	Intergenic	-182389	Xetro.A00472|efna5	1.18	6.05	15.67	8.69	13.44	5.47	0	1	0	0	0	0	0	0	0	0	0	0	0	0	0	0	0
RNAPII.CRM.00430	scaffold_1	31970862	31971061	Intergenic	-192540	Xetro.A00472|efna5	2.36	2.66	3.45	8.15	23.4	6.21	0	0	0	0	0	0	0	0	0	0	0	0	0	0	0	0	0
RNAPII.CRM.00431	scaffold_1	31996825	31997024	Intergenic	-218503	Xetro.A00472|efna5	6.29	14.51	66.65	12.5	20.91	6.07	0	0	0	1	0	0	0	0	0	1	0	0	0	0	0	1	0
RNAPII.CRM.00432	scaffold_1	31999397	31999596	Intergenic	-221075	Xetro.A00472|efna5	1.57	1.69	29.74	16.85	17.43	19.83	0	0	0	0	0	0	0	0	0	0	0	0	0	0	0	1	0
RNAPII.CRM.00433	scaffold_1	32071159	32071358	Intergenic	151057	Xetro.A00473|	2.75	8.71	17.26	1.09	1.99	0.59	1	0	1	0	2	0	0	0	0	0	0	0	0	0	0	0	0
RNAPII.CRM.00434	scaffold_1	32238569	32238768	Intergenic	-16353	Xetro.A00473|	3.54	8.95	31.33	6.52	7.97	1.33	0	1	0	0	0	1	0	0	0	0	0	0	0	1	0	0	0
RNAPII.CRM.00435	scaffold_1	32315493	32315692	Intergenic	-93277	Xetro.A00473|	0.79	9.67	26.82	3.8	0	1.63	1	2	1	0	0	0	0	0	0	0	0	0	0	0	0	0	0
RNAPII.CRM.00436	scaffold_1	32475592	32475791	exon (Xetro.A00474.1, exon 1 of 4)	281	Xetro.A00474|fbxl17	7.47	1.69	13.01	25.54	27.88	31.96	0	0	0	0	0	0	0	0	0	0	0	0	0	0	0	3	0
RNAPII.CRM.00437	scaffold_1	32509061	32509260	promoter-TSS (Xetro.A00475.2)	92	Xetro.A00475|fer	7.07	2.66	15.93	12.5	11.45	12.28	0	0	0	0	0	0	0	0	0	0	0	0	0	0	0	0	0
RNAPII.CRM.00438	scaffold_1	32510418	32510617	intron (Xetro.A00475.2, intron 1 of 18)	1449	Xetro.A00475|fer	3.93	6.05	16.73	2.72	2.99	1.18	0	0	0	0	2	0	0	0	0	0	0	0	0	0	0	1	0
RNAPII.CRM.00439	scaffold_1	32723958	32724157	exon (Xetro.A00476.2, exon 1 of 9)	226	Xetro.A00476|pja2	7.47	3.39	11.68	19.02	19.42	37.87	0	0	0	0	0	0	0	0	0	0	0	0	0	0	0	0	0
RNAPII.CRM.00440	scaffold_1	32738588	32738787	Intergenic	-14404	Xetro.A00476|pja2	2.36	20.56	22.84	2.17	2.49	1.18	4	0	1	0	0	0	0	0	0	0	0	0	0	1	0	0	0
RNAPII.CRM.00441	scaffold_1	32801846	32802045	promoter-TSS (Xetro.A00477.1)	3	Xetro.A00477|man2a1	7.07	5.8	23.1	29.34	17.92	19.68	0	0	0	1	0	0	0	0	0	0	1	0	0	0	0	0	0
RNAPII.CRM.00442	scaffold_1	33391728	33391927	intron (Xetro.A00486.1, intron 1 of 3)	678	Xetro.A00486|	9.82	2.42	16.99	26.08	26.89	29	0	0	0	0	0	0	0	0	0	1	0	0	0	0	0	0	0
RNAPII.CRM.00443	scaffold_1	33526294	33526493	intron (Xetro.A00487.1, intron 7 of 22)	47018	Xetro.A00487|epb41l4a	9.82	26.36	41.95	0.54	1	0.89	0	0	0	0	0	0	0	0	0	0	0	0	0	0	0	1	0
RNAPII.CRM.00444	scaffold_1	33593594	33593793	Intergenic	-20282	Xetro.A00487|epb41l4a	5.5	21.28	63.73	20.11	36.34	8.14	1	1	0	0	1	0	0	0	0	0	1	0	0	1	1	0	0
RNAPII.CRM.00445	scaffold_1	33598378	33598577	Intergenic	-25066	Xetro.A00487|epb41l4a	1.18	0.97	5.04	8.15	13.44	12.28	0	0	0	1	0	0	1	0	0	0	0	0	0	0	0	0	0
RNAPII.CRM.00446	scaffold_1	33613989	33614188	Intergenic	-40677	Xetro.A00487|epb41l4a	3.14	17.41	11.68	2.17	1	0.3	2	0	1	0	0	0	0	0	0	0	0	0	0	2	0	0	0
RNAPII.CRM.00447	scaffold_1	33622418	33622617	Intergenic	-33982	Xetro.A00488|apc	3.54	2.66	2.92	8.15	21.91	23.67	0	1	0	0	0	0	0	0	0	0	0	0	0	0	0	0	0
RNAPII.CRM.00448	scaffold_1	33655499	33655698	promoter-TSS (Xetro.A00488.1)	-901	Xetro.A00488|apc	5.5	18.14	5.58	1.09	1.99	1.63	2	0	0	0	1	0	0	0	0	0	0	0	0	0	1	0	0
RNAPII.CRM.00449	scaffold_1	33695011	33695210	promoter-TSS (Xetro.A00489.5)	1659	Xetro.A00489|srp19	7.86	1.45	3.72	21.74	25.39	48.97	0	1	0	0	0	0	0	0	0	0	0	0	0	1	0	0	0
RNAPII.CRM.00450	scaffold_1	33727395	33727594	intron (Xetro.A00490.1, intron 1 of 4)	735	Xetro.A00490|reep5	6.68	18.38	32.66	2.72	2.49	2.52	0	0	0	0	0	0	0	0	0	0	0	1	0	0	0	0	0
RNAPII.CRM.00451	scaffold_1	33729307	33729506	Intergenic	-1177	Xetro.A00490|reep5	4.32	10.88	18.06	0.54	4.48	0.89	1	0	3	0	0	0	0	0	0	0	0	0	0	0	0	0	0
RNAPII.CRM.00452	scaffold_1	33735303	33735502	exon (Xetro.A00491.1, exon 2 of 12)	3910	Xetro.A00491|dcp2	5.11	0.97	7.43	8.15	8.96	16.72	0	0	0	0	0	0	2	0	0	0	0	0	0	0	0	0	0
RNAPII.CRM.00453	scaffold_1	33808867	33809066	intron (Xetro.A00492.1, intron 3 of 16)	10771	Xetro.A00492|mcc	4.71	17.65	31.86	0.54	1	1.63	0	0	0	0	0	0	0	0	0	0	0	0	0	0	0	0	0
RNAPII.CRM.00454	scaffold_1	33903036	33903235	Intergenic	-12848	Xetro.A00494|	2.75	8.95	48.59	9.24	2.49	4.44	0	2	0	0	0	0	0	0	0	0	0	0	0	0	0	0	0
RNAPII.CRM.00455	scaffold_1	33909443	33909642	Intergenic	-19255	Xetro.A00494|	3.54	1.93	5.31	14.67	28.88	42.46	0	0	0	0	0	0	0	0	0	3	0	0	0	0	0	0	0
RNAPII.CRM.00456	scaffold_1	33916664	33916863	Intergenic	-21549	Xetro.A00495|ythdc2	5.11	16.2	7.7	1.63	1.49	1.48	0	0	0	0	1	0	0	0	0	0	0	0	0	0	0	3	0
RNAPII.CRM.00457	scaffold_1	34139806	34140005	Intergenic	-4760	Xetro.A00496|	6.29	18.62	31.33	2.17	1.49	1.48	0	0	2	0	1	0	0	0	0	0	0	0	0	1	0	1	0
RNAPII.CRM.00458	scaffold_1	34144713	34144912	exon (Xetro.A00496.2, exon 1 of 3)	147	Xetro.A00496|	0.39	1.93	22.57	13.59	7.47	6.66	0	0	0	0	0	0	0	1	0	2	0	0	0	0	0	0	0
RNAPII.CRM.00459	scaffold_1	34174154	34174353	Intergenic	29588	Xetro.A00496|	9.04	21.28	40.36	0	2.49	0.89	0	1	0	0	0	0	0	0	0	0	0	0	0	0	0	0	0
RNAPII.CRM.00460	scaffold_1	34175708	34175907	Intergenic	31142	Xetro.A00496|	5.11	17.89	20.98	0.54	0.5	1.78	0	0	0	0	1	0	0	0	0	2	0	0	0	0	1	0	0
RNAPII.CRM.00461	scaffold_1	34253797	34253996	TTS (Xetro.A00497.1)	37659	Xetro.A00497|kcnn2	1.96	14.27	11.42	2.17	1.99	0.44	1	0	0	0	0	0	0	1	0	0	0	0	0	1	0	0	0
RNAPII.CRM.00462	scaffold_1	34378104	34378303	intron (Xetro.A00498.1, intron 19 of 21)	-9358	Xetro.A00499|	1.96	11.12	21.77	1.09	0.5	3.4	0	1	0	0	1	0	0	0	0	0	0	0	0	0	0	1	0
RNAPII.CRM.00463	scaffold_1	34425823	34426022	Intergenic	23089	Xetro.A00502|	8.25	23.46	51.78	0.54	1.99	0.59	0	0	0	0	0	0	0	0	0	0	0	0	0	0	0	0	0
RNAPII.CRM.00464	scaffold_1	34545675	34545874	Intergenic	2852	Xetro.A00504|	4.32	9.43	15.13	1.09	0.5	0.44	1	0	1	0	0	0	0	0	0	0	0	0	0	0	0	0	0
RNAPII.CRM.00465	scaffold_1	34563295	34563494	Intergenic	-14768	Xetro.A00504|	6.68	27.57	45.14	0.54	0.5	1.48	0	0	0	0	1	0	0	0	0	0	0	0	0	0	1	2	0
RNAPII.CRM.00466	scaffold_1	34638554	34638753	Intergenic	21780	Xetro.A00505|chsy3	3.14	11.61	9.29	0.54	0.5	0.59	0	1	0	0	0	0	0	0	0	0	0	0	0	0	0	1	0
RNAPII.CRM.00467	scaffold_1	34643854	34644053	Intergenic	16480	Xetro.A00505|chsy3	1.96	8.95	23.37	2.17	4.48	1.04	0	1	1	0	0	0	0	1	0	0	0	0	0	0	0	1	0
RNAPII.CRM.00468	scaffold_1	34644627	34644826	Intergenic	15707	Xetro.A00505|chsy3	5.5	31.92	45.94	0.54	1.49	0.15	3	1	1	0	0	0	0	0	0	0	0	0	0	0	0	0	0
RNAPII.CRM.00469	scaffold_1	34677422	34677621	Intergenic	-17088	Xetro.A00505|chsy3	2.75	9.67	13.54	0.54	0	1.04	0	0	0	0	0	0	0	1	0	0	0	0	0	0	0	0	0
RNAPII.CRM.00470	scaffold_1	34867692	34867891	intron (Xetro.A00509.1, intron 21 of 21)	-7693	Xetro.A00508|kiaa1024l	2.75	13.78	25.22	0	0	0.44	0	0	0	0	0	2	0	0	0	0	0	0	0	0	0	0	0
RNAPII.CRM.00471	scaffold_1	34890690	34890889	intron (Xetro.A00509.1, intron 12 of 21)	-30691	Xetro.A00508|kiaa1024l	3.93	9.43	15.67	2.17	2.99	2.07	0	1	0	0	1	0	0	0	0	0	0	0	0	0	0	0	0
RNAPII.CRM.00472	scaffold_1	34944133	34944332	intron (Xetro.A00509.1, intron 6 of 21)	34325	Xetro.A00509|adamts19	3.14	9.67	12.21	1.09	1.99	1.04	0	0	0	0	0	0	0	1	2	0	0	0	0	0	0	0	0
RNAPII.CRM.00473	scaffold_1	34962393	34962592	intron (Xetro.A00509.1, intron 3 of 21)	16065	Xetro.A00509|adamts19	3.54	11.12	19.38	2.17	0.5	0.74	1	0	0	0	0	0	0	0	0	0	0	0	0	0	0	0	0
RNAPII.CRM.00474	scaffold_1	34979292	34979491	promoter-TSS (Xetro.A00509.1)	-834	Xetro.A00509|adamts19	0.79	5.32	15.67	3.8	0.5	0.74	0	0	1	0	1	0	0	0	0	0	0	0	0	0	0	0	0
RNAPII.CRM.00475	scaffold_1	35006972	35007171	Intergenic	-28514	Xetro.A00509|adamts19	9.82	23.94	86.56	19.56	33.86	3.25	0	2	0	0	0	0	0	0	0	0	0	0	0	0	0	0	0
RNAPII.CRM.00476	scaffold_1	35010128	35010327	Intergenic	-31670	Xetro.A00509|adamts19	5.89	12.33	39.56	0	0.5	1.33	1	0	0	0	0	0	0	0	0	0	0	0	0	0	0	0	0
RNAPII.CRM.00477	scaffold_1	35025735	35025934	Intergenic	-32116	Xetro.A00511|	3.93	15.23	22.84	1.63	1.49	0.15	0	0	0	0	0	0	0	0	0	0	0	0	0	1	0	0	0
RNAPII.CRM.00478	scaffold_1	35027817	35028016	Intergenic	-30034	Xetro.A00511|	5.5	19.35	20.71	0	0.5	1.48	0	0	0	0	1	0	0	1	0	0	0	0	0	0	0	0	0
RNAPII.CRM.00479	scaffold_1	35058251	35058450	exon (Xetro.A00510.1, exon 1 of 6)	134	Xetro.A00510|isoc1	3.54	1.45	22.04	56.51	36.84	40.09	0	0	0	1	0	0	0	0	0	0	0	0	0	0	0	0	0
RNAPII.CRM.00480	scaffold_1	35058854	35059053	promoter-TSS (Xetro.A00510.1)	-469	Xetro.A00510|isoc1	4.71	2.66	8.76	12.5	8.46	14.2	0	0	0	0	0	0	0	0	0	0	0	0	0	0	0	0	0
RNAPII.CRM.00481	scaffold_1	35083337	35083536	promoter-TSS (Xetro.A00512.2)	85	Xetro.A00512|slc27a6	3.14	2.66	2.66	5.43	4.98	15.24	0	0	0	0	0	0	0	0	0	0	0	0	0	0	2	0	0
RNAPII.CRM.00482	scaffold_1	35150177	35150376	Intergenic	-41572	Xetro.A00513|fbn2	4.32	11.37	13.81	0	0	0.74	0	0	0	0	1	0	0	0	0	0	0	0	0	0	0	0	0
RNAPII.CRM.00483	scaffold_1	35343152	35343351	TTS (Xetro.A00514.1)	46273	Xetro.A00514|slc12a2	1.57	7.5	14.6	1.63	4.98	3.85	1	0	0	0	0	0	0	0	0	0	0	0	0	0	1	1	0
RNAPII.CRM.00484	scaffold_1	35380156	35380355	intron (Xetro.A00514.1, intron 5 of 25)	9269	Xetro.A00514|slc12a2	4.32	11.85	12.48	1.09	1.99	5.03	0	1	0	0	3	0	0	0	0	0	0	0	0	0	0	1	0
RNAPII.CRM.00485	scaffold_1	35446066	35446265	intron (Xetro.A00517.1, intron 1 of 1)	861	Xetro.A00517|	0.79	1.69	3.19	7.06	26.89	15.39	0	0	0	0	0	0	0	1	1	0	0	2	0	0	0	0	0
RNAPII.CRM.00486	scaffold_1	35450774	35450973	TTS (Xetro.A00517.1)	246	Xetro.A00518|	5.11	0.24	5.58	14.67	26.89	31.07	0	0	0	1	0	0	0	0	0	1	0	0	0	0	0	0	0
RNAPII.CRM.00487	scaffold_1	35473918	35474117	Intergenic	-22898	Xetro.A00518|	2.36	2.66	7.7	13.59	24.4	6.07	0	1	0	0	0	0	0	1	0	0	0	2	0	0	0	1	0
RNAPII.CRM.00488	scaffold_1	35477745	35477944	Intergenic	-26725	Xetro.A00518|	2.36	6.29	12.48	22.82	54.77	12.87	2	0	0	0	1	0	0	1	0	0	1	0	0	0	0	0	0
RNAPII.CRM.00489	scaffold_1	35579681	35579880	intron (Xetro.A00519.1, intron 1 of 1)	1712	Xetro.A00519|ctxn3	2.75	6.29	14.07	2.72	1	0.74	0	0	0	0	0	1	0	0	0	0	1	0	0	0	0	3	0
RNAPII.CRM.00490	scaffold_1	35623485	35623684	promoter-TSS (Xetro.A00520.2)	78	Xetro.A00520|prrc1	3.93	0.97	9.29	6.52	10.46	17.01	0	0	0	1	0	1	0	0	0	0	0	0	0	0	0	0	0
RNAPII.CRM.00491	scaffold_1	35658385	35658584	intron (Xetro.A00521.1, intron 9 of 23)	-34822	Xetro.A00520|prrc1	7.07	17.17	17.52	2.17	0	0.59	1	1	0	0	1	0	0	0	0	0	0	0	0	0	0	0	0
RNAPII.CRM.00492	scaffold_1	35899773	35899972	exon (Xetro.A00524.2, exon 1 of 11)	292	Xetro.A00524|lmnb1	3.14	2.18	15.13	42.93	35.85	33.88	0	0	0	1	0	0	0	0	0	0	0	0	0	1	0	0	0
RNAPII.CRM.00493	scaffold_1	35951501	35951700	exon (Xetro.A00526.1, exon 1 of 5)	221	Xetro.A00526|phax	1.96	2.9	5.58	36.41	41.32	43.64	0	1	0	0	0	0	0	0	2	0	0	0	0	0	0	0	0
RNAPII.CRM.00494	scaffold_1	36011772	36011971	promoter-TSS (Xetro.A00528.1)	-441	Xetro.A00528|gramd3	0.79	1.45	3.45	21.74	9.46	4.29	0	0	0	0	0	0	0	0	0	0	0	0	0	0	1	0	0
RNAPII.CRM.00495	scaffold_1	36028565	36028764	Intergenic	-8043	Xetro.A00529|ell2	2.36	2.18	2.66	5.98	14.44	2.96	0	2	0	0	0	0	0	0	0	0	0	0	0	1	0	1	0
RNAPII.CRM.00496	scaffold_1	36037366	36037565	intron (Xetro.A00529.1, intron 1 of 11)	758	Xetro.A00529|ell2	3.54	2.66	5.84	13.04	28.88	29.59	0	0	0	1	0	0	0	0	0	1	0	0	0	1	0	0	0
RNAPII.CRM.00497	scaffold_1	36082238	36082437	Intergenic	-15267	Xetro.A00530|glrx	1.96	1.69	2.92	2.17	16.43	6.07	0	0	0	0	0	0	0	0	0	0	0	0	0	1	0	0	0
RNAPII.CRM.00498	scaffold_1	36348833	36349032	Intergenic	12485	Xetro.A00539|	3.93	5.8	11.15	8.69	21.41	6.51	2	0	0	0	0	0	0	0	0	2	0	0	0	0	0	0	0
RNAPII.CRM.00499	scaffold_1	36496488	36496687	intron (Xetro.A00540.1, intron 14 of 14)	124710	Xetro.A00540|mctp1	0.79	12.09	23.9	1.63	2.99	2.22	0	2	0	0	0	0	0	1	0	0	0	0	0	0	0	0	0
RNAPII.CRM.00500	scaffold_1	36682334	36682533	intron (Xetro.A00542.2, intron 10 of 15)	17080	Xetro.A00542|ankrd32	0.79	5.32	15.67	1.09	1.99	3.25	0	1	0	0	0	0	0	0	0	0	0	0	0	0	1	0	0
RNAPII.CRM.00501	scaffold_1	36692129	36692328	intron (Xetro.A00542.2, intron 5 of 15)	7285	Xetro.A00542|ankrd32	7.07	12.33	14.07	3.26	15.43	4.88	0	1	0	0	0	0	0	1	0	0	0	0	2	0	1	1	0
RNAPII.CRM.00502	scaffold_1	36708104	36708303	intron (Xetro.A00543.1, intron 2 of 4)	5647	Xetro.A00543|	9.04	2.42	7.17	5.43	9.96	21.01	0	0	0	0	0	0	0	0	0	0	0	0	0	1	0	0	0
RNAPII.CRM.00503	scaffold_1	36708910	36709109	intron (Xetro.A00543.1, intron 2 of 4)	4841	Xetro.A00543|	1.57	3.14	20.98	19.02	4.48	12.87	0	1	0	0	0	0	0	0	0	0	0	0	0	0	0	0	0
RNAPII.CRM.00504	scaffold_1	36895301	36895500	promoter-TSS (Xetro.A00545.1)	-27	Xetro.A00545|fam172a	9.04	2.9	13.54	33.69	42.32	57.4	0	0	0	0	0	0	1	0	0	0	0	0	0	0	0	0	0
RNAPII.CRM.00505	scaffold_1	36895581	36895780	exon (Xetro.A00545.1, exon 1 of 6)	253	Xetro.A00545|fam172a	5.89	8.71	19.65	29.34	42.82	44.24	0	0	0	0	0	0	0	0	0	0	0	0	0	0	1	1	0
RNAPII.CRM.00506	scaffold_1	36905242	36905441	intron (Xetro.A00545.1, intron 1 of 5)	9914	Xetro.A00545|fam172a	9.43	22.49	26.02	1.09	1	0.89	0	0	0	0	0	0	0	0	0	0	0	0	0	2	0	0	0
RNAPII.CRM.00507	scaffold_1	36905629	36905828	intron (Xetro.A00545.1, intron 1 of 5)	10301	Xetro.A00545|fam172a	5.5	30.71	21.24	1.63	1	1.04	0	0	0	0	0	0	0	0	0	0	0	0	0	6	0	0	0
RNAPII.CRM.00508	scaffold_1	36932571	36932770	intron (Xetro.A00545.1, intron 5 of 5)	37243	Xetro.A00545|fam172a	3.14	7.25	24.96	1.63	1.49	1.78	0	1	1	0	0	0	0	0	0	0	0	0	0	0	0	0	0
RNAPII.CRM.00509	scaffold_1	37021124	37021323	Intergenic	-36612	Xetro.A00546|	3.54	8.95	11.42	0	1.99	1.04	0	1	0	0	1	0	0	0	0	0	0	0	0	1	0	0	0
RNAPII.CRM.00510	scaffold_1	37076660	37076859	Intergenic	18924	Xetro.A00546|	3.14	7.25	16.99	3.26	1.49	0.89	0	0	0	1	0	0	0	0	0	0	0	0	0	0	0	0	0
RNAPII.CRM.00511	scaffold_1	37152073	37152272	Intergenic	43419	Xetro.A00547|nr2f1	2.75	10.16	14.34	0.54	1	1.48	0	0	0	0	1	0	0	0	0	0	0	0	0	0	0	0	0
RNAPII.CRM.00512	scaffold_1	37192991	37193190	intron (Xetro.A00547.1, intron 1 of 2)	2501	Xetro.A00547|nr2f1	3.14	8.22	15.93	2.72	2.49	1.33	0	0	0	0	0	0	0	1	0	0	0	0	0	0	0	0	0
RNAPII.CRM.00513	scaffold_1	37244371	37244570	Intergenic	-48879	Xetro.A00547|nr2f1	3.14	9.19	15.13	1.09	1.99	1.63	0	3	0	0	0	0	0	0	0	0	0	0	0	2	0	0	0
RNAPII.CRM.00514	scaffold_1	37278606	37278805	Intergenic	-83114	Xetro.A00547|nr2f1	3.14	16.93	16.2	1.63	1	0.74	1	0	0	0	1	0	0	1	0	0	0	0	0	0	0	0	0
RNAPII.CRM.00515	scaffold_1	37640630	37640829	Intergenic	-57892	Xetro.A00549|arrdc3	1.57	13.78	26.29	1.63	1	0.74	0	1	0	0	0	0	0	1	0	0	0	0	0	0	0	0	0
RNAPII.CRM.00516	scaffold_1	37679620	37679819	Intergenic	-18902	Xetro.A00549|arrdc3	0.79	0.48	4.51	23.91	11.45	11.54	0	1	0	0	0	0	0	1	0	0	0	0	0	0	0	0	0
RNAPII.CRM.00517	scaffold_1	37690944	37691143	Intergenic	-7578	Xetro.A00549|arrdc3	4.32	9.91	39.03	9.78	5.48	2.66	0	1	0	0	0	0	0	0	0	0	0	0	0	0	0	0	0
RNAPII.CRM.00518	scaffold_1	37693291	37693490	Intergenic	-5231	Xetro.A00549|arrdc3	2.36	12.57	30	10.32	15.43	3.85	4	0	1	0	0	0	0	0	0	0	0	0	0	0	0	0	0
RNAPII.CRM.00519	scaffold_1	37698658	37698857	exon (Xetro.A00549.1, exon 1 of 8)	136	Xetro.A00549|arrdc3	4.32	2.18	23.1	43.47	55.26	104.16	0	0	0	0	0	0	0	0	0	2	1	0	0	0	0	0	0
RNAPII.CRM.00520	scaffold_1	37700728	37700927	intron (Xetro.A00549.1, intron 1 of 7)	2206	Xetro.A00549|arrdc3	4.71	4.11	48.06	97.27	110.03	90.54	0	0	0	0	0	0	0	0	0	2	0	0	0	0	0	0	0
RNAPII.CRM.00521	scaffold_1	37716401	37716600	Intergenic	17879	Xetro.A00549|arrdc3	1.18	0.48	3.19	23.37	15.43	13.17	0	2	0	0	0	0	0	0	0	0	0	0	0	0	0	1	0
RNAPII.CRM.00522	scaffold_1	37717183	37717382	Intergenic	18661	Xetro.A00549|arrdc3	4.71	17.89	41.16	16.3	4.48	5.47	0	0	0	1	1	1	0	0	0	0	0	0	0	0	0	0	0
RNAPII.CRM.00523	scaffold_1	37869816	37870015	Intergenic	-61659	Xetro.A00550|	3.93	10.64	15.4	0.54	0.5	1.04	1	1	0	0	0	0	0	0	0	0	0	0	0	0	0	0	0
RNAPII.CRM.00524	scaffold_1	37881332	37881531	Intergenic	-73175	Xetro.A00550|	3.54	11.85	20.71	2.17	1	1.04	0	0	0	0	0	0	0	1	2	0	2	0	0	1	0	1	0
RNAPII.CRM.00525	scaffold_1	38039482	38039681	Intergenic	-76099	Xetro.A00551|znf608	1.96	1.45	1.86	3.26	12.94	8.88	0	0	0	1	0	0	0	0	0	0	0	0	1	1	0	0	0
RNAPII.CRM.00526	scaffold_1	38041028	38041227	Intergenic	-74553	Xetro.A00551|znf608	1.96	0.48	1.59	2.72	15.43	7.99	0	0	0	0	0	0	0	0	0	0	0	0	0	1	1	1	0
RNAPII.CRM.00527	scaffold_1	38084349	38084548	Intergenic	-31232	Xetro.A00551|znf608	4.32	9.67	11.42	6.52	29.87	6.51	0	0	0	0	1	1	0	0	0	0	0	0	0	0	0	0	0
RNAPII.CRM.00528	scaffold_1	38086273	38086472	Intergenic	-29308	Xetro.A00551|znf608	4.32	1.21	2.12	10.32	23.4	10.36	0	0	0	0	0	1	0	0	0	0	0	0	0	0	0	0	0
RNAPII.CRM.00529	scaffold_1	38088900	38089099	Intergenic	-26681	Xetro.A00551|znf608	1.57	4.84	3.45	15.22	36.84	17.31	0	1	0	0	0	0	0	1	0	0	1	0	0	0	0	0	0
RNAPII.CRM.00530	scaffold_1	38091301	38091500	Intergenic	-24280	Xetro.A00551|znf608	5.11	8.95	35.31	17.93	27.88	6.51	1	1	1	0	0	0	0	0	0	0	0	0	0	0	0	0	0
RNAPII.CRM.00531	scaffold_1	38091751	38091950	Intergenic	-23830	Xetro.A00551|znf608	2.36	2.9	4.78	2.17	21.41	6.36	0	3	1	0	0	1	0	0	0	0	1	0	0	1	0	0	0
RNAPII.CRM.00532	scaffold_1	38096190	38096389	Intergenic	-19391	Xetro.A00551|znf608	1.96	0.97	3.19	5.43	18.42	5.33	0	0	0	0	0	0	0	0	0	0	0	1	1	0	0	0	0
RNAPII.CRM.00533	scaffold_1	38096908	38097107	Intergenic	-18673	Xetro.A00551|znf608	1.57	5.08	18.06	1.09	3.49	2.22	1	1	0	0	0	0	0	0	0	0	0	0	0	0	0	0	0
RNAPII.CRM.00534	scaffold_1	38103877	38104076	Intergenic	-11704	Xetro.A00551|znf608	2.75	9.19	15.4	5.43	5.97	2.52	3	0	0	0	0	0	0	0	0	0	0	0	0	0	0	0	0
RNAPII.CRM.00535	scaffold_1	38104563	38104762	Intergenic	-11018	Xetro.A00551|znf608	1.96	5.56	15.93	12.5	34.35	17.9	0	1	0	0	0	0	0	0	0	0	0	0	0	0	0	0	0
RNAPII.CRM.00536	scaffold_1	38117176	38117375	promoter-TSS (Xetro.A00551.1)	1595	Xetro.A00551|znf608	2.36	2.18	4.51	19.56	40.83	22.93	0	0	0	2	0	0	0	0	0	0	0	0	0	0	0	0	0
RNAPII.CRM.00537	scaffold_1	38118112	38118311	intron (Xetro.A00551.3, intron 1 of 8)	2531	Xetro.A00551|znf608	2.75	8.95	32.39	13.59	14.94	11.84	0	1	0	0	0	0	0	0	0	0	0	0	0	0	0	0	0
RNAPII.CRM.00538	scaffold_1	38122081	38122280	intron (Xetro.A00551.3, intron 2 of 8)	6500	Xetro.A00551|znf608	2.36	6.05	19.38	11.95	12.45	8.14	1	2	0	0	0	0	0	0	0	0	0	0	0	0	0	0	0
RNAPII.CRM.00539	scaffold_1	38123981	38124180	intron (Xetro.A00551.3, intron 2 of 8)	8400	Xetro.A00551|znf608	0.79	3.14	8.76	21.74	65.22	31.07	0	2	0	0	0	0	0	0	0	0	0	0	0	0	0	0	0
RNAPII.CRM.00540	scaffold_1	38124866	38125065	intron (Xetro.A00551.3, intron 2 of 8)	9285	Xetro.A00551|znf608	3.93	10.88	26.82	18.48	49.79	12.87	1	1	1	0	0	0	0	1	0	0	0	0	0	0	1	0	0
RNAPII.CRM.00541	scaffold_1	38130024	38130223	intron (Xetro.A00551.3, intron 2 of 8)	14443	Xetro.A00551|znf608	3.54	2.9	12.21	27.17	29.87	14.35	0	1	0	0	0	0	0	0	0	0	0	0	0	0	0	1	0
RNAPII.CRM.00542	scaffold_1	38130988	38131187	intron (Xetro.A00551.3, intron 2 of 8)	15407	Xetro.A00551|znf608	3.14	2.66	14.6	14.67	11.45	7.84	0	0	0	0	0	0	0	0	0	0	0	0	0	1	0	0	0
RNAPII.CRM.00543	scaffold_1	38131863	38132062	intron (Xetro.A00551.3, intron 2 of 8)	16282	Xetro.A00551|znf608	0.79	3.87	10.89	23.91	82.65	29.74	0	0	0	0	0	0	0	0	0	1	1	0	0	1	0	0	0
RNAPII.CRM.00544	scaffold_1	38134240	38134439	intron (Xetro.A00551.3, intron 2 of 8)	18659	Xetro.A00551|znf608	2.75	8.22	19.12	18.48	49.79	15.68	0	0	0	0	1	0	0	1	0	0	0	0	0	0	0	0	0
RNAPII.CRM.00545	scaffold_1	38135154	38135353	intron (Xetro.A00551.3, intron 2 of 8)	19573	Xetro.A00551|znf608	3.54	6.53	22.3	23.91	62.23	22.49	0	0	0	1	1	0	0	0	0	0	0	0	0	0	0	0	0
RNAPII.CRM.00546	scaffold_1	38139035	38139234	intron (Xetro.A00551.1, intron 3 of 9)	23454	Xetro.A00551|znf608	4.71	14.51	24.69	14.13	54.27	15.98	1	1	0	0	0	1	0	0	0	0	0	0	0	0	1	1	0
RNAPII.CRM.00547	scaffold_1	38140856	38141055	intron (Xetro.A00551.1, intron 3 of 9)	25275	Xetro.A00551|znf608	2.36	0.73	9.03	16.3	44.81	16.87	0	0	0	1	0	0	0	0	0	0	0	0	0	0	0	1	0
RNAPII.CRM.00548	scaffold_1	38142841	38143040	intron (Xetro.A00551.1, intron 3 of 9)	27260	Xetro.A00551|znf608	4.71	3.14	15.13	28.8	49.29	23.52	1	0	1	0	0	0	0	0	0	1	0	0	0	0	1	0	0
RNAPII.CRM.00549	scaffold_1	38143235	38143434	intron (Xetro.A00551.1, intron 3 of 9)	27654	Xetro.A00551|znf608	2.75	1.21	2.39	12.5	40.83	12.28	0	0	0	0	0	0	0	0	0	0	0	1	0	0	0	1	0
RNAPII.CRM.00550	scaffold_1	38145293	38145492	intron (Xetro.A00551.1, intron 3 of 9)	29712	Xetro.A00551|znf608	3.93	12.57	42.22	4.89	9.46	4.73	0	1	0	0	0	0	0	0	0	0	1	0	0	0	0	0	0
RNAPII.CRM.00551	scaffold_1	38146123	38146322	intron (Xetro.A00551.1, intron 3 of 9)	30542	Xetro.A00551|znf608	2.36	9.43	24.69	5.98	9.96	9.17	1	0	0	0	0	0	0	0	0	0	0	0	0	0	0	0	0
RNAPII.CRM.00552	scaffold_1	38156109	38156308	intron (Xetro.A00551.1, intron 3 of 9)	40528	Xetro.A00551|znf608	0.79	1.45	3.45	13.04	39.83	17.16	0	2	0	0	0	0	0	0	0	0	0	0	0	0	0	2	0
RNAPII.CRM.00553	scaffold_1	38166219	38166418	exon (Xetro.A00551.1, exon 7 of 10)	50638	Xetro.A00551|znf608	3.54	3.63	4.78	14.13	27.38	10.21	1	0	0	0	0	0	0	1	0	0	0	0	0	0	0	0	0
RNAPII.CRM.00554	scaffold_1	38168194	38168393	intron (Xetro.A00551.3, intron 8 of 8)	52613	Xetro.A00551|znf608	4.32	3.14	2.66	12.5	30.37	10.95	0	0	0	0	0	0	0	0	0	0	0	0	0	0	0	0	0
RNAPII.CRM.00555	scaffold_1	38231212	38231411	Intergenic	-104297	Xetro.A00552|	5.11	12.33	11.42	0.54	2.49	1.92	1	0	1	0	0	0	0	0	0	1	0	0	0	0	0	0	0
RNAPII.CRM.00556	scaffold_1	38405830	38406029	Intergenic	59102	Xetro.A00553|csnk1g3	5.11	18.62	38.5	1.63	2.49	1.48	2	0	0	0	0	0	0	0	0	0	0	0	0	0	0	0	0
RNAPII.CRM.00557	scaffold_1	38471448	38471647	Intergenic	-6516	Xetro.A00553|csnk1g3	3.14	1.21	5.31	7.06	8.96	17.16	0	0	0	1	0	0	0	0	0	0	1	0	0	0	1	0	0
RNAPII.CRM.00558	scaffold_1	38480461	38480660	Intergenic	-8010	Xetro.A00554|cep120	1.96	1.45	3.45	7.61	7.97	15.83	0	0	0	1	0	0	0	0	0	0	0	0	0	0	0	0	1
RNAPII.CRM.00559	scaffold_1	38872663	38872862	Intergenic	-67557	Xetro.A00559|snx2	3.93	9.19	15.93	1.09	1	0.3	0	1	0	0	0	0	0	0	0	1	0	0	0	0	0	0	0
RNAPII.CRM.00560	scaffold_1	39092111	39092310	Intergenic	-6688	Xetro.A00561|znf474	3.93	11.12	11.42	0.54	0.5	0.59	1	1	0	0	0	0	0	0	0	0	1	0	0	0	0	0	0
RNAPII.CRM.00561	scaffold_1	39150915	39151114	intron (Xetro.A00563.2, intron 4 of 6)	37881	Xetro.A00562|lox	6.29	11.37	21.24	14.13	17.92	5.33	0	2	0	0	0	0	0	0	0	0	0	0	0	1	0	0	0
RNAPII.CRM.00562	scaffold_1	39219825	39220024	Intergenic	-28493	Xetro.A00563|srfbp1	1.57	9.67	11.42	0	0.5	0.59	1	0	1	0	0	0	0	0	0	1	0	0	0	1	0	0	0
RNAPII.CRM.00563	scaffold_1	39343730	39343929	Intergenic	26405	Xetro.A00564|prr16	3.14	11.37	26.29	1.63	0.5	1.63	0	1	0	1	1	0	0	0	0	0	0	0	0	0	2	0	0
RNAPII.CRM.00564	scaffold_1	39390283	39390482	Intergenic	-20148	Xetro.A00564|prr16	7.47	18.14	29.21	1.09	1.99	0.44	0	0	0	0	1	0	0	1	0	0	1	0	0	0	1	0	0
RNAPII.CRM.00565	scaffold_1	39554817	39555016	Intergenic	-184682	Xetro.A00564|prr16	7.86	30.95	46.2	0.54	1.99	1.04	0	0	0	0	0	0	0	0	0	0	0	0	0	0	0	1	0
RNAPII.CRM.00566	scaffold_1	39687598	39687797	intron (Xetro.A00565.2, intron 17 of 23)	113464	Xetro.A00565|hsd17b4	10.22	14.03	41.95	5.98	1	1.04	0	2	1	0	1	0	0	0	0	0	0	0	0	0	0	0	0
RNAPII.CRM.00567	scaffold_1	39769667	39769866	intron (Xetro.A00565.3, intron 5 of 23)	31395	Xetro.A00565|hsd17b4	5.5	16.2	36.91	1.09	0.5	0.44	0	1	0	0	0	0	0	0	0	0	1	0	0	0	0	0	0
RNAPII.CRM.00568	scaffold_1	39771189	39771388	intron (Xetro.A00565.3, intron 5 of 23)	29873	Xetro.A00565|hsd17b4	2.36	14.99	36.11	1.63	2.49	1.04	0	2	1	0	0	0	0	0	0	0	0	0	0	1	0	0	0
RNAPII.CRM.00569	scaffold_1	39857939	39858138	Intergenic	-10685	Xetro.A00566|tnfaip8	6.29	23.22	22.3	10.32	6.97	4.44	0	0	0	0	1	0	0	1	0	0	1	0	0	1	0	0	0
RNAPII.CRM.00570	scaffold_1	39865036	39865235	Intergenic	-17782	Xetro.A00566|tnfaip8	4.71	12.33	10.09	7.06	3.49	3.4	0	0	0	0	0	0	0	1	0	0	1	0	0	2	1	0	0
RNAPII.CRM.00571	scaffold_1	39873716	39873915	Intergenic	-26462	Xetro.A00566|tnfaip8	3.93	9.91	20.18	14.13	6.97	4.29	0	2	0	0	1	0	0	0	0	0	0	0	0	0	0	0	0
RNAPII.CRM.00572	scaffold_1	39874867	39875066	Intergenic	-27613	Xetro.A00566|tnfaip8	3.14	2.9	22.57	31.52	13.94	21.16	0	0	0	0	0	0	0	1	0	0	0	2	0	0	0	0	0
RNAPII.CRM.00573	scaffold_1	39907095	39907294	intron (Xetro.A00567.1, intron 28 of 42)	-59841	Xetro.A00566|tnfaip8	3.93	15.96	13.81	0	1.49	2.52	0	0	0	0	1	0	0	0	0	0	0	0	0	0	1	0	0
RNAPII.CRM.00574	scaffold_1	39949036	39949235	intron (Xetro.A00567.1, intron 1 of 42)	22930	Xetro.A00567|dmxl1	7.86	21.28	27.61	1.09	1	3.4	0	0	0	0	0	0	0	0	0	1	0	0	0	0	0	0	0
RNAPII.CRM.00575	scaffold_1	39970701	39970900	intron (Xetro.A00567.1, intron 1 of 42)	1265	Xetro.A00567|dmxl1	1.57	6.29	16.46	4.35	9.96	4.29	2	0	1	0	0	0	0	0	0	0	0	0	0	0	2	0	0
RNAPII.CRM.00576	scaffold_1	39972168	39972367	promoter-TSS (Xetro.A00567.2)	-202	Xetro.A00567|dmxl1	4.71	2.66	12.21	7.06	13.44	14.2	0	0	0	0	0	0	2	0	0	0	0	0	0	0	1	1	0
RNAPII.CRM.00577	scaffold_1	39975073	39975272	Intergenic	-3107	Xetro.A00567|dmxl1	3.93	10.4	32.13	7.61	1.49	1.92	0	2	0	0	1	0	0	0	0	0	0	0	0	0	0	0	0
RNAPII.CRM.00578	scaffold_1	40136712	40136911	Intergenic	157097	Xetro.A00568|dtwd2	6.68	26.36	46.73	2.72	3.49	2.81	1	1	1	0	1	0	0	0	0	0	0	0	0	1	0	1	0
RNAPII.CRM.00579	scaffold_1	40255733	40255932	Intergenic	276118	Xetro.A00568|dtwd2	2.75	11.37	9.03	2.17	1.49	1.04	0	1	0	0	2	0	0	2	2	0	0	0	0	0	0	0	0
RNAPII.CRM.00580	scaffold_1	40256878	40257077	Intergenic	277263	Xetro.A00568|dtwd2	3.14	10.64	10.36	0.54	1.99	0.3	2	0	0	0	0	0	0	1	0	0	0	0	1	0	0	0	0
RNAPII.CRM.00581	scaffold_1	40362213	40362412	Intergenic	-279967	Xetro.A00569|sema6a	4.32	10.88	26.02	0.54	1	1.33	0	1	0	0	1	0	0	0	0	0	0	0	0	0	0	2	0
RNAPII.CRM.00582	scaffold_1	40457708	40457907	Intergenic	-184472	Xetro.A00569|sema6a	4.32	21.76	31.07	3.8	2.49	2.07	3	1	0	0	0	0	0	0	0	0	0	0	0	0	0	1	0
RNAPII.CRM.00583	scaffold_1	40479650	40479849	Intergenic	-162530	Xetro.A00569|sema6a	0.39	1.69	3.45	3.26	26.39	7.25	0	0	0	0	0	0	0	0	0	0	0	0	0	0	0	0	0
RNAPII.CRM.00584	scaffold_1	40509077	40509276	Intergenic	-133103	Xetro.A00569|sema6a	1.96	4.59	2.92	7.61	13.44	4.59	0	1	0	0	0	0	0	0	0	0	0	0	0	0	0	1	0
RNAPII.CRM.00585	scaffold_1	40518260	40518459	Intergenic	-123920	Xetro.A00569|sema6a	3.54	2.66	2.12	7.06	17.92	5.47	0	1	0	0	0	0	0	2	0	0	0	0	1	0	0	0	0
RNAPII.CRM.00586	scaffold_1	40524107	40524306	Intergenic	-118073	Xetro.A00569|sema6a	2.36	3.63	4.25	6.52	25.89	5.18	0	2	0	0	0	1	0	0	0	0	1	0	0	0	0	0	0
RNAPII.CRM.00587	scaffold_1	40573401	40573600	Intergenic	-68779	Xetro.A00569|sema6a	0.79	10.4	18.85	9.78	10.46	2.07	0	2	0	0	0	0	0	2	2	0	0	0	0	0	0	1	0
RNAPII.CRM.00588	scaffold_1	40578586	40578785	Intergenic	-63594	Xetro.A00569|sema6a	1.57	3.63	10.62	25.54	54.27	11.84	0	1	0	0	1	0	0	0	0	0	0	0	0	0	1	0	0
RNAPII.CRM.00589	scaffold_1	40591182	40591381	Intergenic	-50998	Xetro.A00569|sema6a	3.14	3.39	5.84	44.02	46.8	42.02	0	0	0	0	1	0	0	0	0	0	0	0	0	0	0	0	0
RNAPII.CRM.00590	scaffold_1	40592960	40593159	Intergenic	-49220	Xetro.A00569|sema6a	4.71	7.01	25.22	28.8	18.42	17.16	1	0	0	0	1	1	0	0	0	0	0	0	0	0	0	0	0
RNAPII.CRM.00591	scaffold_1	40613142	40613341	Intergenic	-29038	Xetro.A00569|sema6a	5.11	16.2	50.18	13.59	16.43	7.69	1	0	0	0	1	0	0	0	0	0	0	0	0	0	0	1	0
RNAPII.CRM.00592	scaffold_1	40616513	40616712	Intergenic	-25667	Xetro.A00569|sema6a	3.54	7.98	36.11	23.91	29.37	14.06	2	0	0	0	0	1	0	0	0	0	0	0	0	0	2	0	0
RNAPII.CRM.00593	scaffold_1	40622194	40622393	Intergenic	-19986	Xetro.A00569|sema6a	2.36	11.85	14.87	8.69	17.92	12.72	1	0	1	0	0	0	0	0	0	0	0	0	1	0	0	0	0
RNAPII.CRM.00594	scaffold_1	40667756	40667955	intron (Xetro.A00569.1, intron 9 of 17)	25576	Xetro.A00569|sema6a	1.57	2.42	2.12	5.98	19.42	9.62	0	0	1	0	0	0	0	0	2	0	1	1	1	0	0	2	0
RNAPII.CRM.00595	scaffold_1	40970085	40970284	Intergenic	68392	Xetro.A00570|commd10	1.18	9.19	14.6	2.72	4.48	1.33	0	0	0	0	0	0	0	1	0	0	0	0	1	0	0	0	0
RNAPII.CRM.00596	scaffold_1	40973498	40973697	Intergenic	64979	Xetro.A00570|commd10	1.96	9.67	18.59	1.63	1	1.04	0	0	0	0	0	0	0	0	0	0	0	0	0	0	0	0	0
RNAPII.CRM.00597	scaffold_1	41019101	41019300	intron (Xetro.A00570.1, intron 4 of 4)	19376	Xetro.A00570|commd10	7.47	22.97	15.13	1.09	1	0.59	0	1	0	0	0	0	0	4	0	0	0	0	0	2	0	0	0
RNAPII.CRM.00598	scaffold_1	41163207	41163406	Intergenic	-1041	Xetro.A00574|cdo1	2.75	6.29	20.98	11.95	10.46	3.7	0	2	0	0	1	0	0	0	0	0	0	0	0	0	0	0	0
RNAPII.CRM.00599	scaffold_1	41201304	41201503	promoter-TSS (Xetro.A00575.1)	70	Xetro.A00575|tmed7	5.5	0.48	4.25	12.5	15.93	25.15	0	0	0	0	0	0	0	0	0	0	0	0	0	0	0	0	0
RNAPII.CRM.00600	scaffold_1	41206408	41206607	intron (Xetro.A00575.1, intron 2 of 3)	5174	Xetro.A00575|tmed7	3.54	16.2	19.91	2.17	5.48	7.69	0	0	0	0	1	0	0	0	0	0	1	0	0	0	1	0	0
RNAPII.CRM.00601	scaffold_1	41244810	41245009	promoter-TSS (Xetro.A00577.1)	-18	Xetro.A00577|fem1c	7.47	0	6.64	13.59	11.95	29.89	0	0	0	1	0	1	0	0	0	1	0	0	0	0	0	0	0
RNAPII.CRM.00602	scaffold_1	41338007	41338206	intron (Xetro.A00578.1, intron 7 of 9)	-6856	Xetro.A00579|pggt1b	1.57	8.95	11.68	1.63	1.99	0.59	0	0	0	0	1	0	0	0	0	0	0	0	0	0	0	0	0
RNAPII.CRM.00603	scaffold_1	41345037	41345236	exon (Xetro.A00579.1, exon 1 of 9)	174	Xetro.A00579|pggt1b	5.89	2.42	10.09	9.78	15.43	25.45	0	0	0	0	0	0	1	0	0	0	0	0	0	0	0	0	0
RNAPII.CRM.00604	scaffold_1	41378831	41379030	Intergenic	-24650	Xetro.A00580|trim36	4.32	16.69	15.13	2.72	1.99	0.59	0	1	0	0	1	0	0	4	0	0	0	0	0	1	0	2	0
RNAPII.CRM.00605	scaffold_1	41383400	41383599	Intergenic	-20081	Xetro.A00580|trim36	1.57	0.73	8.76	15.76	5.97	3.25	0	0	0	0	0	0	0	1	0	0	0	0	0	0	0	0	0
RNAPII.CRM.00606	scaffold_1	41384037	41384236	Intergenic	-19444	Xetro.A00580|trim36	4.32	8.46	24.43	4.89	3.49	2.07	0	0	0	0	0	0	0	0	0	0	2	0	0	0	0	0	0
RNAPII.CRM.00607	scaffold_1	41390687	41390886	Intergenic	-12794	Xetro.A00580|trim36	3.93	9.67	37.44	14.67	15.43	1.63	0	2	1	0	0	1	0	0	0	0	0	0	0	0	1	0	0
RNAPII.CRM.00608	scaffold_1	41403681	41403880	exon (Xetro.A00580.3, exon 1 of 10)	200	Xetro.A00580|trim36	7.47	5.8	29.47	59.23	30.87	38.17	0	0	0	0	0	0	0	0	0	0	0	0	0	0	0	0	0
RNAPII.CRM.00609	scaffold_1	41594912	41595111	TTS (Xetro.A00581.2)	12407	Xetro.A00581|suds3	2.75	18.62	18.32	1.63	2.99	2.37	2	0	0	1	1	0	0	0	0	0	0	0	0	0	0	0	0
RNAPII.CRM.00610	scaffold_1	41607208	41607407	promoter-TSS (Xetro.A00581.1)	111	Xetro.A00581|suds3	3.93	1.45	5.58	20.11	19.92	23.52	0	0	0	1	1	0	0	0	0	0	0	0	0	0	1	0	0
RNAPII.CRM.00611	scaffold_1	41610022	41610221	Intergenic	-2703	Xetro.A00581|suds3	4.32	1.69	13.54	30.43	17.92	16.57	0	0	0	0	0	0	0	0	0	0	0	0	0	0	0	0	0
RNAPII.CRM.00612	scaffold_1	41610323	41610522	Intergenic	-3004	Xetro.A00581|suds3	1.96	1.45	18.06	25	15.93	18.49	0	0	0	0	0	0	0	0	0	0	0	0	0	0	0	0	0
RNAPII.CRM.00613	scaffold_1	41665626	41665825	intron (Xetro.A00582.1, intron 11 of 18)	22651	Xetro.A00582|taok3	3.54	0.97	3.72	10.87	15.43	14.65	0	0	0	1	0	0	0	0	0	2	0	0	0	0	0	0	0
RNAPII.CRM.00614	scaffold_1	41666497	41666696	exon (Xetro.A00582.1, exon 12 of 19)	23522	Xetro.A00582|taok3	2.75	5.32	3.98	6.52	13.44	15.24	0	0	0	0	0	0	0	0	0	0	0	0	0	0	0	0	0
RNAPII.CRM.00615	scaffold_1	41717690	41717889	intron (Xetro.A00582.1, intron 17 of 18)	-11743	Xetro.A00583|	0	1.21	1.86	1.63	15.43	4.59	0	0	0	1	0	1	0	1	0	0	0	0	0	1	0	0	0
RNAPII.CRM.00616	scaffold_1	41750337	41750536	promoter-TSS (Xetro.A00586.2)	-100	Xetro.A00586|vsig10	7.47	5.08	17.26	17.39	10.95	13.17	0	0	0	0	0	0	0	1	0	0	1	0	0	0	0	0	0
RNAPII.CRM.00617	scaffold_1	41810842	41811041	promoter-TSS (Xetro.A00588.1)	-101	Xetro.A00588|wsb2	1.96	1.69	6.64	22.82	17.43	19.83	0	0	0	0	0	0	1	0	0	0	0	0	0	0	0	0	0
RNAPII.CRM.00618	scaffold_1	41853723	41853922	exon (Xetro.A00589.3, exon 1 of 10)	222	Xetro.A00589|rfc5	3.14	4.11	7.97	15.76	21.41	30.48	0	0	0	0	0	0	0	0	0	0	0	0	0	0	0	0	0
RNAPII.CRM.00619	scaffold_1	41854095	41854294	promoter-TSS (Xetro.A00589.2)	-150	Xetro.A00589|rfc5	3.54	2.66	12.21	20.65	25.39	31.66	0	0	0	0	0	1	0	0	0	0	0	0	0	0	0	0	0
RNAPII.CRM.00620	scaffold_1	41855050	41855249	Intergenic	-1105	Xetro.A00589|rfc5	13.75	36.03	23.63	3.8	3.98	6.36	0	2	0	0	0	0	0	0	0	0	0	0	0	2	0	0	0
RNAPII.CRM.00621	scaffold_1	41867895	41868094	promoter-TSS (Xetro.A00591.1)	88	Xetro.A00591|	2.75	1.45	2.39	22.28	63.23	81.67	0	0	0	1	0	1	0	0	0	0	0	0	0	0	0	0	0
RNAPII.CRM.00622	scaffold_1	42167157	42167356	Intergenic	-34710	Xetro.A00595|	1.96	1.45	0.8	2.17	14.94	5.47	0	0	0	0	0	0	0	0	0	0	0	0	0	0	0	0	0
RNAPII.CRM.00623	scaffold_1	42171214	42171413	Intergenic	-30653	Xetro.A00595|	1.18	0.97	0.27	3.26	22.9	10.36	0	3	0	0	0	0	0	0	0	0	0	0	0	1	0	0	0
RNAPII.CRM.00624	scaffold_1	42182218	42182417	Intergenic	-19649	Xetro.A00595|	1.18	2.9	1.86	7.06	19.92	6.07	1	0	1	0	0	0	0	0	0	0	0	0	0	0	1	0	0
RNAPII.CRM.00625	scaffold_1	42183412	42183611	Intergenic	-18455	Xetro.A00595|	3.54	4.11	12.21	14.13	67.71	18.05	2	2	0	0	0	0	0	0	0	0	0	1	0	0	0	0	0
RNAPII.CRM.00626	scaffold_1	42184218	42184417	Intergenic	-17649	Xetro.A00595|	2.36	0.73	1.33	20.11	13.94	6.07	0	0	0	0	0	0	0	0	0	0	0	0	0	0	1	1	0
RNAPII.CRM.00627	scaffold_1	42184617	42184816	Intergenic	-17250	Xetro.A00595|	0.79	0	5.31	11.95	15.43	12.87	0	2	0	0	0	1	0	0	0	0	0	0	0	0	0	0	0
RNAPII.CRM.00628	scaffold_1	42270953	42271152	exon (Xetro.A00596.1, exon 3 of 3)	23055	Xetro.A00596|hspb8	2.36	14.27	13.28	0.54	1.49	0.3	0	0	0	0	2	0	0	0	0	1	0	0	0	1	0	1	0
RNAPII.CRM.00629	scaffold_1	42449337	42449536	Intergenic	56622	Xetro.A00599|susd2	4.32	13.06	21.77	0.54	1	0.59	0	0	0	0	0	0	0	3	0	0	0	0	0	0	0	0	0
RNAPII.CRM.00630	scaffold_1	42450143	42450342	Intergenic	57428	Xetro.A00599|susd2	3.14	14.75	22.3	1.09	0	1.33	0	0	0	0	0	0	0	2	0	0	0	0	0	0	0	0	0
RNAPII.CRM.00631	scaffold_1	42465427	42465626	Intergenic	-54643	Xetro.A00600|kremen1	5.5	26.84	48.59	3.8	3.98	1.48	1	1	1	0	0	0	0	0	0	0	0	0	0	0	0	0	0
RNAPII.CRM.00632	scaffold_1	42621884	42622083	intron (Xetro.A00601.1, intron 1 of 7)	19946	Xetro.A00601|znrf3	3.93	1.69	2.12	3.26	11.95	9.91	0	0	0	0	0	0	0	0	0	0	0	0	0	0	0	0	0
RNAPII.CRM.00633	scaffold_1	42657745	42657944	Intergenic	-15915	Xetro.A00601|znrf3	3.93	2.42	6.37	13.59	25.39	18.94	1	0	0	0	0	0	0	0	0	0	0	2	1	0	0	0	0
RNAPII.CRM.00634	scaffold_1	42693795	42693994	Intergenic	-51965	Xetro.A00601|znrf3	3.14	0.48	9.56	31.52	24.4	30.18	0	0	0	1	0	0	0	0	0	0	0	0	0	0	0	0	0
RNAPII.CRM.00635	scaffold_1	42694336	42694535	Intergenic	-52506	Xetro.A00601|znrf3	4.71	2.18	8.76	58.14	37.84	47.2	0	1	0	0	0	0	0	0	0	0	0	0	0	0	0	0	0
RNAPII.CRM.00636	scaffold_1	42738108	42738307	Intergenic	-37029	Xetro.A00602|xbp1	3.54	13.3	23.1	5.43	13.44	6.36	0	0	0	1	1	0	0	0	0	2	0	0	0	0	0	0	0
RNAPII.CRM.00637	scaffold_1	42743040	42743239	Intergenic	-32097	Xetro.A00602|xbp1	1.57	2.18	1.86	2.72	22.4	7.99	0	0	0	0	0	0	0	0	0	0	0	0	0	0	0	0	0
RNAPII.CRM.00638	scaffold_1	42765580	42765779	Intergenic	-9557	Xetro.A00602|xbp1	1.57	6.05	14.34	4.35	7.47	6.36	1	0	0	0	0	0	0	0	0	0	0	0	0	0	0	0	0
RNAPII.CRM.00639	scaffold_1	42766202	42766401	Intergenic	-8935	Xetro.A00602|xbp1	1.96	3.87	7.97	8.15	22.4	7.4	0	0	0	0	0	0	0	0	0	0	1	0	0	0	0	0	0
RNAPII.CRM.00640	scaffold_1	42770178	42770377	Intergenic	-4959	Xetro.A00602|xbp1	3.14	3.63	18.06	11.41	22.9	6.95	0	0	0	0	0	0	0	0	0	0	0	0	0	2	0	0	0
RNAPII.CRM.00641	scaffold_1	42775402	42775601	exon (Xetro.A00602.2, exon 1 of 4)	265	Xetro.A00602|xbp1	3.14	3.63	26.82	203.78	171.77	169.25	0	0	0	0	0	0	0	0	0	0	1	0	0	0	0	0	0
RNAPII.CRM.00642	scaffold_1	42795160	42795359	Intergenic	-19117	Xetro.A00604|tcn2	1.18	3.14	8.23	3.26	16.93	8.88	0	0	0	0	0	0	0	0	0	0	0	0	1	0	1	0	0
RNAPII.CRM.00643	scaffold_1	42878845	42879044	promoter-TSS (Xetro.A00608.1)	-10	Xetro.A00608|	1.18	2.42	2.39	4.35	13.44	23.08	0	0	0	0	0	0	0	0	0	0	0	2	0	0	0	0	0
RNAPII.CRM.00644	scaffold_1	42896775	42896974	promoter-TSS (Xetro.A00610.1)	-22	Xetro.A00609|dusp18	5.89	1.45	4.25	5.43	7.97	15.83	0	0	0	0	0	0	0	0	0	0	0	0	0	0	2	1	0
RNAPII.CRM.00645	scaffold_1	43016256	43016455	Intergenic	5521	Xetro.A00612|	3.54	3.14	8.23	46.73	2.99	4.73	0	0	0	1	0	0	0	0	0	0	0	0	0	0	0	0	0
RNAPII.CRM.00646	scaffold_1	43079629	43079828	Intergenic	-1335	Xetro.A00617|mzt2b	8.64	34.34	80.45	4.35	2.49	2.37	0	0	0	0	2	2	0	0	0	0	0	0	0	1	1	0	0
RNAPII.CRM.00647	scaffold_1	43081334	43081533	intron (Xetro.A00617.1, intron 1 of 2)	370	Xetro.A00617|mzt2b	3.54	10.4	18.59	1.63	3.98	4.44	0	1	0	1	1	0	0	1	0	0	0	0	0	0	0	0	0
RNAPII.CRM.00648	scaffold_1	43087993	43088192	intron (Xetro.A00617.1, intron 2 of 2)	7029	Xetro.A00617|mzt2b	1.18	3.14	4.51	7.06	30.37	18.05	1	4	0	0	0	0	0	0	0	0	0	0	0	1	0	0	0
RNAPII.CRM.00649	scaffold_1	43102870	43103069	exon (Xetro.A00618.1, exon 1 of 3)	159	Xetro.A00618|	2.75	1.93	2.12	40.76	58.25	68.5	0	0	0	0	0	0	0	0	0	0	0	0	0	0	0	0	0
RNAPII.CRM.00650	scaffold_1	43105193	43105392	Intergenic	-2164	Xetro.A00618|	1.96	2.42	2.39	16.3	49.29	17.46	0	0	0	0	0	0	0	0	0	0	0	0	0	0	0	0	0
RNAPII.CRM.00651	scaffold_1	43112101	43112300	exon (Xetro.A00619.1, exon 21 of 21)	-9072	Xetro.A00618|	2.36	0	1.33	5.98	25.89	7.84	1	2	0	0	0	0	0	0	0	0	0	0	0	0	0	1	0
RNAPII.CRM.00652	scaffold_1	43139724	43139923	intron (Xetro.A00619.1, intron 1 of 20)	214	Xetro.A00619|lztr1	4.71	0.73	2.39	6.52	11.45	18.2	0	0	0	1	0	0	0	0	0	0	1	0	0	0	0	0	0
RNAPII.CRM.00653	scaffold_1	43139909	43140108	promoter-TSS (Xetro.A00619.1)	29	Xetro.A00619|lztr1	3.14	0.97	1.86	9.24	22.4	12.58	0	1	0	0	0	0	0	0	0	0	0	0	0	0	0	0	0
RNAPII.CRM.00654	scaffold_1	43197733	43197932	Intergenic	-21749	Xetro.A00620|chek2	4.71	12.09	10.62	0	1	1.63	0	0	0	0	2	1	0	0	0	0	0	0	0	0	1	0	0
RNAPII.CRM.00655	scaffold_1	43361434	43361633	intron (Xetro.A00622.2, intron 2 of 28)	32568	Xetro.A00622|nos1	3.93	19.1	23.37	0.54	0.5	1.63	1	0	1	1	1	0	0	0	0	0	0	0	0	0	1	0	0
RNAPII.CRM.00656	scaffold_1	43433697	43433896	exon (Xetro.A00624.3, exon 1 of 7)	205	Xetro.A00624|tesc	3.54	0.73	5.84	5.98	8.46	12.28	0	0	0	0	0	0	0	0	0	0	0	0	0	0	0	0	0
RNAPII.CRM.00657	scaffold_1	43501096	43501295	intron (Xetro.A00625.4, intron 3 of 10)	16053	Xetro.A00625|fbxw8	3.14	5.08	4.78	10.32	15.93	5.62	0	2	0	0	1	0	0	1	0	1	0	0	0	0	0	0	0
RNAPII.CRM.00658	scaffold_1	43513676	43513875	intron (Xetro.A00625.2, intron 1 of 10)	3473	Xetro.A00625|fbxw8	1.57	0.48	0.8	3.26	19.92	7.1	1	0	0	0	0	0	0	1	0	0	0	0	0	0	0	0	0
RNAPII.CRM.00659	scaffold_1	43516995	43517194	exon (Xetro.A00625.3, exon 1 of 12)	154	Xetro.A00625|fbxw8	3.14	0.73	4.51	13.04	18.42	11.98	0	0	0	0	0	0	0	0	0	1	0	0	0	0	0	0	0
RNAPII.CRM.00660	scaffold_1	43526826	43527025	Intergenic	-9677	Xetro.A00625|fbxw8	2.36	5.8	14.6	0.54	1	2.52	0	1	0	0	1	0	0	0	0	0	0	0	0	0	0	0	0
RNAPII.CRM.00661	scaffold_1	43529383	43529582	Intergenic	-7249	Xetro.A00626|	1.96	5.8	14.34	0.54	1.49	2.22	0	0	0	0	1	0	0	0	0	0	0	0	0	0	0	0	0
RNAPII.CRM.00662	scaffold_1	43573602	43573801	intron (Xetro.A00627.1, intron 3 of 8)	6338	Xetro.A00627|rnft2	1.57	1.93	5.84	4.35	17.92	2.66	0	1	0	0	0	0	0	1	1	0	0	0	0	0	0	0	0
RNAPII.CRM.00663	scaffold_1	43583413	43583612	promoter-TSS (Xetro.A00628.1)	-705	Xetro.A00628|c12orf49	7.86	14.99	40.63	4.89	8.46	14.65	1	0	1	0	1	0	0	0	0	0	0	0	0	0	0	0	0
RNAPII.CRM.00664	scaffold_1	43657771	43657970	Intergenic	-62121	Xetro.A00629|cmklr1	3.14	1.21	5.31	35.86	3.98	1.48	0	0	0	0	0	0	0	0	0	0	0	0	0	0	0	0	0
RNAPII.CRM.00665	scaffold_1	43945293	43945492	Intergenic	-13947	Xetro.A00630|wscd2	1.96	16.69	25.22	0	1.49	1.78	1	1	0	0	0	0	0	0	0	0	0	0	0	0	0	0	0
RNAPII.CRM.00666	scaffold_1	44158312	44158511	Intergenic	-71808	Xetro.A00631|	2.36	9.43	11.15	1.09	1.49	0.59	0	0	0	0	0	0	0	1	0	0	0	0	0	0	1	0	0
RNAPII.CRM.00667	scaffold_1	44255817	44256016	intron (Xetro.A00633.1, intron 4 of 16)	-11854	Xetro.A00634|rpl6	5.5	22.01	20.98	1.09	0	1.33	1	0	0	0	0	0	0	0	0	0	0	0	0	0	0	0	0
RNAPII.CRM.00668	scaffold_1	44268425	44268624	intron (Xetro.A00634.1, intron 1 of 4)	754	Xetro.A00634|rpl6	3.54	1.69	18.59	78.79	77.17	119.54	0	0	0	0	0	0	0	0	0	0	1	0	0	2	0	1	0
RNAPII.CRM.00669	scaffold_1	44275468	44275667	exon (Xetro.A00635.1, exon 1 of 2)	1784	Xetro.A00635|	1.57	1.45	3.72	26.63	25.89	23.82	0	0	0	0	0	0	0	0	0	0	0	0	0	1	1	1	0
RNAPII.CRM.00670	scaffold_1	44276549	44276748	exon (Xetro.A00635.1, exon 1 of 2)	703	Xetro.A00635|	1.57	3.14	1.86	21.19	17.92	24.86	1	0	1	0	0	0	0	0	0	0	0	0	0	0	0	0	0
RNAPII.CRM.00671	scaffold_1	44411467	44411666	intron (Xetro.A00641.2, intron 1 of 22)	162	Xetro.A00641|naa25	3.54	1.45	4.51	8.69	12.45	20.86	0	0	0	1	0	0	0	0	0	0	0	0	0	0	0	0	0
RNAPII.CRM.00672	scaffold_1	44538152	44538351	intron (Xetro.A00644.1, intron 3 of 12)	10043	Xetro.A00644|mapkapk5	1.18	4.11	3.98	3.8	13.94	8.14	0	0	1	0	0	0	0	1	0	0	0	0	0	0	0	0	0
RNAPII.CRM.00673	scaffold_1	44549615	44549814	Intergenic	-1420	Xetro.A00644|mapkapk5	2.36	1.21	1.06	5.98	20.41	10.21	0	3	0	0	0	1	0	0	0	0	1	0	0	0	2	0	0
RNAPII.CRM.00674	scaffold_1	44555000	44555199	Intergenic	-6805	Xetro.A00644|mapkapk5	3.14	0.97	5.04	11.41	19.92	27.22	0	0	0	0	0	0	0	1	2	0	1	0	0	0	0	0	0
RNAPII.CRM.00675	scaffold_1	44573183	44573382	Intergenic	-2365	Xetro.A00645|myl2	1.18	10.16	11.42	1.63	2.49	0.74	1	1	0	0	1	0	0	0	0	0	1	0	0	0	0	2	0
RNAPII.CRM.00676	scaffold_1	44574988	44575187	Intergenic	-4170	Xetro.A00645|myl2	3.54	3.39	3.19	4.35	19.42	5.03	1	1	0	0	0	0	0	1	0	3	0	0	0	0	0	0	0
RNAPII.CRM.00677	scaffold_1	44596100	44596299	Intergenic	-25282	Xetro.A00645|myl2	8.64	2.42	1.86	7.61	14.44	7.1	0	0	0	2	0	0	0	0	0	0	0	0	0	0	0	0	0
RNAPII.CRM.00678	scaffold_1	44723466	44723665	intron (Xetro.A00646.1, intron 1 of 19)	5713	Xetro.A00646|cux2	3.14	12.57	12.75	3.8	4.98	1.78	0	2	1	0	0	0	0	0	0	0	0	0	0	0	1	0	0
RNAPII.CRM.00679	scaffold_1	44772156	44772355	intron (Xetro.A00646.1, intron 6 of 19)	36812	Xetro.A00647|fam109a	3.14	12.57	16.73	3.8	1.49	0.44	0	1	0	0	1	0	0	0	0	0	0	0	0	0	0	0	0
RNAPII.CRM.00680	scaffold_1	44778212	44778411	intron (Xetro.A00646.1, intron 8 of 19)	30756	Xetro.A00647|fam109a	1.57	14.27	14.87	0.54	0.5	1.33	0	2	0	0	0	0	0	0	0	0	0	0	0	0	0	0	0
RNAPII.CRM.00681	scaffold_1	44787459	44787658	intron (Xetro.A00646.1, intron 14 of 19)	21509	Xetro.A00647|fam109a	4.32	15.23	38.77	2.17	1.99	0.89	0	1	1	0	0	0	0	0	0	0	0	0	0	0	0	0	0
RNAPII.CRM.00682	scaffold_1	44787855	44788054	intron (Xetro.A00646.1, intron 14 of 19)	21113	Xetro.A00647|fam109a	6.29	19.35	32.66	0	0.5	2.07	0	0	0	0	0	0	0	0	0	0	0	0	0	0	0	0	0
RNAPII.CRM.00683	scaffold_1	44808820	44809019	exon (Xetro.A00647.1, exon 1 of 3)	148	Xetro.A00647|fam109a	2.75	2.42	2.39	12.5	15.43	15.09	0	1	0	0	0	0	0	0	0	1	0	0	0	0	0	0	0
RNAPII.CRM.00684	scaffold_1	44809088	44809287	promoter-TSS (Xetro.A00647.1)	-120	Xetro.A00647|fam109a	2.75	0.97	1.86	5.43	6.97	25.74	0	0	0	0	0	0	0	0	0	0	0	2	0	0	0	0	0
RNAPII.CRM.00685	scaffold_1	44836534	44836733	Intergenic	-4449	Xetro.A00648|	2.75	5.56	15.67	1.63	1.99	1.33	0	1	0	0	0	0	0	0	0	0	0	0	0	0	0	0	0
RNAPII.CRM.00686	scaffold_1	44977125	44977324	intron (Xetro.A00650.1, intron 1 of 23)	1078	Xetro.A00650|atxn2	2.36	0.97	5.31	27.71	25.89	11.24	0	0	0	1	0	0	0	0	0	0	0	1	0	0	0	0	0
RNAPII.CRM.00687	scaffold_1	44977581	44977780	exon (Xetro.A00650.2, exon 1 of 22)	622	Xetro.A00650|atxn2	2.75	2.42	5.31	42.93	22.4	30.77	0	0	0	0	0	0	0	1	0	0	0	0	0	0	0	0	0
RNAPII.CRM.00688	scaffold_1	44978004	44978203	exon (Xetro.A00650.2, exon 1 of 22)	199	Xetro.A00650|atxn2	5.5	2.42	5.84	40.21	32.36	26.19	0	1	0	0	0	0	0	0	0	0	0	0	0	0	0	0	0
RNAPII.CRM.00689	scaffold_1	45046359	45046558	intron (Xetro.A00652.1, intron 15 of 20)	-21199	Xetro.A00653|aldh2	5.5	9.91	15.4	2.72	6.47	1.63	0	1	0	0	1	0	0	0	0	0	0	0	0	0	0	0	0
RNAPII.CRM.00690	scaffold_1	45067785	45067984	exon (Xetro.A00653.2, exon 1 of 12)	227	Xetro.A00653|aldh2	5.11	1.93	3.45	15.76	14.44	21.45	0	0	0	1	0	0	0	0	0	0	0	0	0	0	0	1	0
RNAPII.CRM.00691	scaffold_1	45069154	45069353	intron (Xetro.A00653.2, intron 1 of 11)	1596	Xetro.A00653|aldh2	3.54	12.57	14.07	0.54	1.99	1.18	1	0	0	0	0	0	0	0	0	0	0	0	0	0	0	0	0
RNAPII.CRM.00692	scaffold_1	45118507	45118706	exon (Xetro.A00654.1, exon 1 of 7)	136	Xetro.A00654|ppp1cc	3.14	0.24	7.17	7.61	6.47	21.75	0	0	0	0	0	0	0	0	0	0	0	0	0	0	1	0	0
RNAPII.CRM.00693	scaffold_1	45118941	45119140	intron (Xetro.A00654.1, intron 1 of 6)	570	Xetro.A00654|ppp1cc	3.93	5.32	19.38	2.17	2.49	6.51	0	0	0	0	2	1	0	0	0	0	0	0	0	0	0	0	0
RNAPII.CRM.00694	scaffold_1	45207257	45207456	promoter-TSS (Xetro.A00658.1)	77	Xetro.A00658|pptc7	6.29	2.66	7.7	18.48	10.95	13.32	0	0	0	1	0	0	2	0	0	0	0	0	0	0	0	0	0
RNAPII.CRM.00695	scaffold_1	45212445	45212644	intron (Xetro.A00658.1, intron 1 of 5)	5265	Xetro.A00658|pptc7	2.36	10.4	30.8	8.69	6.97	3.11	0	1	0	0	2	0	0	0	0	0	0	0	0	0	0	0	0
RNAPII.CRM.00696	scaffold_1	45276833	45277032	exon (Xetro.A00661.2, exon 1 of 8)	120	Xetro.A00661|gpn3	5.5	2.18	5.31	11.41	15.43	13.76	0	0	0	0	0	0	0	0	0	0	0	0	0	0	0	0	1
RNAPII.CRM.00697	scaffold_1	45291005	45291204	promoter-TSS (Xetro.A00663.1)	84	Xetro.A00663|anapc7	4.32	0.48	5.04	9.24	7.97	12.43	0	0	0	0	0	0	0	0	0	0	0	0	0	0	0	0	0
RNAPII.CRM.00698	scaffold_1	45343712	45343911	intron (Xetro.A00664.2, intron 18 of 20)	25307	Xetro.A00664|atp2a2	8.64	36.03	41.16	10.32	13.44	13.17	0	0	0	0	1	0	0	0	0	0	0	0	0	0	1	1	0
RNAPII.CRM.00699	scaffold_1	45362876	45363075	intron (Xetro.A00664.2, intron 4 of 20)	6143	Xetro.A00664|atp2a2	2.36	17.17	23.1	14.67	24.4	22.34	1	1	0	0	1	1	0	0	0	0	0	0	0	0	0	0	0
RNAPII.CRM.00700	scaffold_1	45368711	45368910	promoter-TSS (Xetro.A00664.3)	308	Xetro.A00664|atp2a2	6.29	5.08	35.05	101.62	94.6	136.11	0	0	0	0	0	0	0	0	0	0	0	0	0	0	0	0	0
RNAPII.CRM.00701	scaffold_1	45406902	45407101	Intergenic	-37883	Xetro.A00664|atp2a2	1.96	0.97	1.59	5.43	22.9	11.39	0	0	0	0	0	0	0	0	0	0	0	3	0	0	0	0	0
RNAPII.CRM.00702	scaffold_1	45407295	45407494	Intergenic	-38276	Xetro.A00664|atp2a2	0.39	0	1.06	10.87	29.87	6.66	0	0	0	0	0	0	0	2	0	0	1	4	0	0	0	0	0
RNAPII.CRM.00703	scaffold_1	45418870	45419069	Intergenic	-49851	Xetro.A00664|atp2a2	2.36	3.14	4.78	15.22	45.8	11.24	0	0	1	0	0	0	0	0	0	0	0	0	0	0	0	0	0
RNAPII.CRM.00704	scaffold_1	45456694	45456893	intron (Xetro.A00665.3, intron 14 of 18)	34344	Xetro.A00665|ift81	7.07	17.89	12.48	0	5.48	2.37	0	1	0	0	0	0	0	4	0	1	0	0	0	2	0	0	0
RNAPII.CRM.00705	scaffold_1	45712610	45712809	intron (Xetro.A00675.2, intron 13 of 22)	41591	Xetro.A00674|rnf34	3.93	2.66	3.45	25	29.87	22.19	1	1	1	0	0	0	0	0	0	0	0	0	0	0	0	0	0
RNAPII.CRM.00706	scaffold_1	45713219	45713418	intron (Xetro.A00675.2, intron 13 of 22)	42200	Xetro.A00674|rnf34	2.75	0.24	3.45	30.97	38.34	51.49	0	0	0	0	0	0	0	0	0	0	1	0	0	0	0	0	0
RNAPII.CRM.00707	scaffold_1	45773056	45773255	promoter-TSS (Xetro.A00676.1)	282	Xetro.A00675|kdm2b	1.96	2.66	8.76	28.8	51.78	40.24	0	0	0	0	0	0	0	0	0	0	0	0	0	0	0	0	0
RNAPII.CRM.00708	scaffold_1	45796674	45796873	intron (Xetro.A00677.1, intron 2 of 4)	9833	Xetro.A00677|morn3	3.93	2.66	4.51	5.98	15.93	3.55	0	0	0	0	0	0	0	0	0	0	0	0	0	0	0	0	0
RNAPII.CRM.00709	scaffold_1	45820265	45820464	exon (Xetro.A00678.2, exon 1 of 12)	165	Xetro.A00678|tmem120b	5.11	2.18	10.09	10.87	7.97	11.69	0	1	0	0	0	0	1	1	0	0	0	0	0	0	0	0	0
RNAPII.CRM.00710	scaffold_1	45858718	45858917	intron (Xetro.A00679.1, intron 2 of 6)	10534	Xetro.A00679|rhof	0.79	1.93	8.23	7.06	23.9	9.17	0	1	0	0	0	0	0	0	0	0	0	0	0	0	0	1	0
RNAPII.CRM.00711	scaffold_1	45865687	45865886	intron (Xetro.A00679.2, intron 1 of 5)	3565	Xetro.A00679|rhof	0.79	2.42	2.92	7.06	27.88	19.23	0	0	0	0	0	0	0	0	0	0	0	0	0	1	0	0	0
RNAPII.CRM.00712	scaffold_1	45867600	45867799	intron (Xetro.A00679.2, intron 1 of 5)	1652	Xetro.A00679|rhof	3.14	11.37	11.68	13.59	53.27	20.86	1	1	0	0	0	0	0	0	0	0	0	0	0	0	1	0	0
RNAPII.CRM.00713	scaffold_1	45869056	45869255	exon (Xetro.A00679.1, exon 1 of 7)	196	Xetro.A00679|rhof	4.32	2.66	3.45	6.52	23.4	34.92	0	0	0	0	0	0	0	0	0	0	0	0	0	0	0	0	0
RNAPII.CRM.00714	scaffold_1	45874991	45875190	Intergenic	-5739	Xetro.A00679|rhof	6.68	20.31	36.91	17.39	39.83	6.66	1	2	1	0	0	0	0	0	0	0	0	0	0	1	0	0	0
RNAPII.CRM.00715	scaffold_1	45895244	45895443	Intergenic	-1170	Xetro.A00680|setd1b	5.89	4.11	10.36	33.15	51.78	102.68	0	0	0	0	0	0	0	0	0	0	0	0	0	0	0	1	0
RNAPII.CRM.00716	scaffold_1	45895878	45896077	promoter-TSS (Xetro.A00680.1)	-536	Xetro.A00680|setd1b	1.96	2.66	13.54	38.04	22.9	36.99	0	0	0	0	0	0	0	0	0	0	0	0	0	0	0	0	0
RNAPII.CRM.00717	scaffold_1	45896532	45896731	exon (Xetro.A00680.1, exon 1 of 18)	118	Xetro.A00680|setd1b	1.57	1.93	11.95	40.21	34.85	43.5	0	0	0	0	0	0	0	0	0	0	0	0	0	0	0	0	0
RNAPII.CRM.00718	scaffold_1	45916694	45916893	intron (Xetro.A00680.2, intron 13 of 17)	20280	Xetro.A00680|setd1b	9.04	34.34	69.04	1.09	3.49	3.25	0	0	0	0	1	0	0	0	0	0	0	0	0	0	0	0	0
RNAPII.CRM.00719	scaffold_1	45997417	45997616	promoter-TSS (Xetro.A00684.1)	92	Xetro.A00684|bcl7a	3.14	1.69	7.97	36.41	27.88	35.06	0	0	0	0	0	0	0	0	0	0	0	0	0	0	0	0	0
RNAPII.CRM.00720	scaffold_1	46021500	46021699	Intergenic	-4595	Xetro.A00685|	1.18	1.69	11.95	33.69	24.4	5.03	0	1	0	0	0	1	0	0	0	1	0	0	0	1	0	0	0
RNAPII.CRM.00721	scaffold_1	46023756	46023955	Intergenic	-2339	Xetro.A00685|	1.57	5.32	18.32	9.78	7.47	2.96	0	0	0	0	0	1	0	0	0	0	0	0	0	0	0	0	0
RNAPII.CRM.00722	scaffold_1	46030143	46030342	intron (Xetro.A00685.1, intron 1 of 1)	4048	Xetro.A00685|	4.71	8.46	24.16	51.62	51.78	48.67	0	0	0	0	0	0	0	1	0	0	0	0	0	0	0	0	1
RNAPII.CRM.00723	scaffold_1	46030534	46030733	exon (Xetro.A00685.1, exon 2 of 2)	4439	Xetro.A00685|	2.75	3.39	17.79	36.95	31.37	28.85	0	0	0	0	0	0	0	0	0	0	0	0	0	0	0	0	0
RNAPII.CRM.00724	scaffold_1	46052960	46053159	Intergenic	-9624	Xetro.A00686|mlxip	2.36	0.73	1.59	3.26	14.44	6.66	0	1	0	0	0	0	0	0	0	0	0	0	0	0	0	0	0
RNAPII.CRM.00725	scaffold_1	46053839	46054038	Intergenic	-8745	Xetro.A00686|mlxip	1.18	2.42	2.39	7.06	28.38	6.81	2	0	0	0	0	0	0	0	0	0	0	0	0	1	0	0	0
RNAPII.CRM.00726	scaffold_1	46097612	46097811	promoter-TSS (Xetro.A00687.1)	-15	Xetro.A00687|lrrc43	3.54	3.87	1.59	4.89	16.93	8.88	0	1	0	0	0	0	0	0	0	0	0	0	0	0	0	0	0
RNAPII.CRM.00727	scaffold_1	46136579	46136778	Intergenic	-4489	Xetro.A00689|b3gnt4	2.75	12.82	13.01	1.63	2.99	1.33	1	0	0	0	0	0	0	2	1	0	0	0	0	0	0	0	0
RNAPII.CRM.00728	scaffold_1	46140534	46140733	promoter-TSS (Xetro.A00689.1)	-534	Xetro.A00689|b3gnt4	2.75	10.4	13.54	1.63	0.5	1.63	0	1	0	0	1	0	0	0	0	0	0	0	0	0	0	0	0
RNAPII.CRM.00729	scaffold_1	46164809	46165008	promoter-TSS (Xetro.A00690.4)	53	Xetro.A00690|diablo	3.54	3.63	6.9	11.95	24.89	46.6	1	0	0	0	0	0	1	0	0	0	0	0	0	0	0	0	0
RNAPII.CRM.00730	scaffold_1	46165156	46165355	promoter-TSS (Xetro.A00690.4)	-294	Xetro.A00690|diablo	4.32	2.66	5.84	27.71	29.87	53.56	0	0	0	1	0	0	0	0	0	0	0	0	0	0	0	1	0
RNAPII.CRM.00731	scaffold_1	46171942	46172141	exon (Xetro.A00693.1, exon 1 of 1)	1766	Xetro.A00691|	1.18	1.69	2.39	16.85	12.45	23.08	1	0	0	0	0	0	0	0	0	0	0	0	0	0	0	1	0
RNAPII.CRM.00732	scaffold_1	46172591	46172790	exon (Xetro.A00693.1, exon 1 of 1)	1117	Xetro.A00691|	1.18	0.48	2.12	10.87	27.88	29.89	0	0	0	0	0	0	0	0	0	0	1	0	0	0	0	0	0
RNAPII.CRM.00733	scaffold_1	46173645	46173844	promoter-TSS (Xetro.A00691.1)	63	Xetro.A00691|	1.18	0.97	1.06	10.32	14.94	23.08	0	0	0	1	0	1	0	0	0	0	1	0	0	0	0	0	0
RNAPII.CRM.00734	scaffold_1	46201554	46201753	promoter-TSS (Xetro.A00695.1)	-107	Xetro.A00695|vps33a	7.07	5.08	4.25	2.72	11.95	11.69	0	0	0	1	0	0	0	0	0	0	0	0	0	1	0	0	0
RNAPII.CRM.00735	scaffold_1	46260727	46260926	intron (Xetro.A00698.2, intron 6 of 24)	32801	Xetro.A00698|clip1	6.29	31.2	12.75	1.63	1.49	0.89	0	1	0	0	0	0	0	4	0	0	0	0	0	2	0	0	0
RNAPII.CRM.00736	scaffold_1	46261959	46262158	intron (Xetro.A00698.2, intron 5 of 24)	31569	Xetro.A00698|clip1	4.32	23.22	16.46	0.54	1.49	1.33	0	1	0	0	1	0	0	0	0	0	0	0	0	0	0	0	0
RNAPII.CRM.00737	scaffold_1	46293440	46293639	promoter-TSS (Xetro.A00698.2)	88	Xetro.A00698|clip1	3.14	1.45	8.23	11.95	16.43	23.82	0	0	0	1	0	0	1	0	0	1	0	0	0	0	0	0	0
RNAPII.CRM.00738	scaffold_1	46313719	46313918	Intergenic	-20191	Xetro.A00698|clip1	1.18	4.35	14.07	10.32	5.48	5.18	0	1	0	0	0	0	0	1	0	0	0	0	0	0	1	0	0
RNAPII.CRM.00739	scaffold_1	46317683	46317882	Intergenic	-19523	Xetro.A00700|	4.32	10.16	14.07	1.63	8.46	4.59	0	0	0	0	0	0	0	1	0	1	0	0	0	1	0	0	0
RNAPII.CRM.00740	scaffold_1	46320025	46320224	TTS (Xetro.A00699.1)	-17181	Xetro.A00700|	3.14	10.16	16.99	1.63	3.98	4.59	1	1	0	0	0	0	0	0	0	0	0	0	0	0	0	0	0
RNAPII.CRM.00741	scaffold_1	46338521	46338720	TTS (Xetro.A00700.1)	676	Xetro.A00699|zcchc8	5.5	2.42	2.39	8.15	12.45	10.21	0	1	0	0	0	0	0	0	0	0	0	0	0	1	0	1	0
RNAPII.CRM.00742	scaffold_1	46339026	46339225	exon (Xetro.A00699.1, exon 1 of 14)	171	Xetro.A00699|zcchc8	3.14	1.45	1.59	11.41	12.45	11.39	0	1	0	0	0	0	0	0	0	0	0	0	0	0	0	0	0
RNAPII.CRM.00743	scaffold_1	46348842	46349041	Intergenic	-9645	Xetro.A00699|zcchc8	1.18	2.9	3.45	15.76	15.93	15.68	0	0	0	0	1	0	0	0	0	0	0	0	0	0	0	0	0
RNAPII.CRM.00744	scaffold_1	46365198	46365397	promoter-TSS (Xetro.A00701.1)	-26	Xetro.A00701|rsrc2	5.5	3.14	6.64	36.95	32.86	39.95	0	0	0	0	0	0	0	0	0	0	0	0	0	0	0	0	0
RNAPII.CRM.00745	scaffold_1	46491388	46491587	promoter-TSS (Xetro.A00705.7)	110	Xetro.A00704|denr	5.5	2.42	1.59	3.26	8.96	14.5	0	0	0	0	0	0	0	0	0	0	0	0	0	0	0	0	0
RNAPII.CRM.00746	scaffold_1	46537507	46537706	exon (Xetro.A00706.1, exon 1 of 32)	139	Xetro.A00706|hip1r	5.5	2.66	12.21	26.63	16.93	39.65	0	0	0	0	0	0	0	0	0	0	1	0	0	0	0	0	0
RNAPII.CRM.00747	scaffold_1	46570957	46571156	intron (Xetro.A00706.1, intron 20 of 31)	33589	Xetro.A00706|hip1r	3.93	16.93	21.51	5.98	2.99	1.33	0	0	0	0	2	0	0	0	0	0	1	0	0	0	0	1	0
RNAPII.CRM.00748	scaffold_1	46603863	46604062	intron (Xetro.A00707.2, intron 1 of 4)	707	Xetro.A00707|vps37b	2.75	3.14	9.29	5.43	12.94	12.58	0	1	0	0	0	0	0	0	0	0	0	1	0	0	0	0	0
RNAPII.CRM.00749	scaffold_1	46604440	46604639	exon (Xetro.A00707.1, exon 1 of 4)	130	Xetro.A00707|vps37b	6.68	5.8	17.52	14.13	20.91	42.76	0	0	0	1	0	1	0	0	0	0	0	2	0	0	0	0	0
RNAPII.CRM.00750	scaffold_1	46648177	46648376	Intergenic	-4170	Xetro.A00708|abcb9	2.75	1.21	4.78	2.72	19.92	33.88	0	0	0	0	0	0	0	0	0	0	0	0	0	0	0	0	0
RNAPII.CRM.00751	scaffold_1	46666844	46667043	intron (Xetro.A00709.2, intron 1 of 6)	935	Xetro.A00709|ogfod2	2.75	7.01	38.77	11.41	116.5	135.52	0	0	0	0	0	0	0	0	0	0	0	0	0	0	1	0	0
RNAPII.CRM.00752	scaffold_1	46667143	46667342	intron (Xetro.A00709.2, intron 1 of 6)	1234	Xetro.A00709|ogfod2	3.93	5.08	27.88	11.95	102.06	148.54	0	0	0	0	0	0	0	0	1	0	0	0	0	0	0	0	0
RNAPII.CRM.00753	scaffold_1	46667815	46668014	intron (Xetro.A00709.2, intron 2 of 6)	1906	Xetro.A00709|ogfod2	9.43	37.97	71.16	9.24	28.88	26.63	0	0	0	0	0	0	0	0	0	0	0	0	0	0	0	0	0
RNAPII.CRM.00754	scaffold_1	46679555	46679754	Intergenic	-1106	Xetro.A00710|arl6ip4	1.57	1.69	2.92	3.8	20.91	13.46	0	1	0	0	0	0	0	0	0	0	1	0	0	0	0	0	0
RNAPII.CRM.00755	scaffold_1	46680531	46680730	promoter-TSS (Xetro.A00710.1)	-130	Xetro.A00710|arl6ip4	9.82	3.39	8.23	16.3	39.83	62.58	0	0	0	0	0	0	0	0	0	0	0	0	0	0	0	0	1
RNAPII.CRM.00756	scaffold_1	46706100	46706299	intron (Xetro.A00711.1, intron 15 of 23)	25439	Xetro.A00710|arl6ip4	2.75	8.95	16.2	7.61	6.47	2.66	0	1	0	0	1	0	0	0	0	0	0	0	0	0	0	0	0
RNAPII.CRM.00757	scaffold_1	46770587	46770786	intron (Xetro.A00711.1, intron 1 of 23)	6143	Xetro.A00711|pitpnm2	1.96	9.19	27.88	0.54	2.99	1.63	0	0	0	0	0	0	0	0	0	0	0	0	0	0	0	0	0
RNAPII.CRM.00758	scaffold_1	46823074	46823273	Intergenic	3643	Xetro.A00712|	1.57	7.98	4.25	2.17	17.43	5.18	0	1	0	0	0	0	0	2	2	0	0	0	0	0	0	1	0
RNAPII.CRM.00759	scaffold_1	46863175	46863374	intron (Xetro.A00713.1, intron 17 of 23)	-3690	Xetro.A00714|	3.54	10.88	11.15	6.52	2.49	2.66	0	0	0	0	0	0	0	0	0	0	0	0	0	0	0	0	0
RNAPII.CRM.00760	scaffold_1	46864316	46864515	intron (Xetro.A00713.1, intron 16 of 23)	-2549	Xetro.A00714|	3.93	11.61	15.67	2.17	1	1.04	1	0	0	0	1	0	0	0	0	0	0	0	0	0	0	0	0
RNAPII.CRM.00761	scaffold_1	46891184	46891383	promoter-TSS (Xetro.A00713.2)	65	Xetro.A00715|	3.54	1.21	1.86	8.15	9.96	18.2	0	0	0	0	0	0	0	0	0	0	0	0	0	0	1	0	0
RNAPII.CRM.00762	scaffold_1	46905447	46905646	intron (Xetro.A00716.1, intron 2 of 4)	7433	Xetro.A00716|cdk2ap1	1.18	0.97	6.37	27.17	15.43	18.2	0	0	0	0	0	0	0	0	0	0	0	0	1	0	0	0	0
RNAPII.CRM.00763	scaffold_1	46905725	46905924	exon (Xetro.A00716.1, exon 2 of 5)	7155	Xetro.A00716|cdk2ap1	3.14	2.42	7.97	23.37	13.94	23.82	0	0	0	0	0	0	0	0	0	0	0	0	0	0	0	0	0
RNAPII.CRM.00764	scaffold_1	46955475	46955674	intron (Xetro.A00717.8, intron 2 of 30)	8261	Xetro.A00717|sbno1	4.32	27.08	57.09	18.48	24.4	10.8	1	1	0	0	0	0	0	1	0	0	0	0	0	0	0	0	0
RNAPII.CRM.00765	scaffold_1	46963277	46963476	promoter-TSS (Xetro.A00717.7)	459	Xetro.A00717|sbno1	5.11	1.69	25.22	41.3	28.88	31.81	0	0	0	0	0	0	2	0	0	0	0	0	0	0	0	0	0
RNAPII.CRM.00766	scaffold_1	46970333	46970532	intron (Xetro.A00718.2, intron 1 of 7)	1548	Xetro.A00718|setd8	3.93	2.42	20.71	22.28	25.39	13.76	0	1	0	0	0	1	0	0	0	2	0	0	0	0	0	0	0
RNAPII.CRM.00767	scaffold_1	47030798	47030997	intron (Xetro.A00721.1, intron 1 of 7)	771	Xetro.A00721|rilpl1	1.18	12.57	24.96	4.89	5.48	4.88	1	1	2	0	0	0	0	0	0	0	0	0	0	0	0	0	0
RNAPII.CRM.00768	scaffold_1	47040301	47040500	exon (Xetro.A00722.2, exon 1 of 4)	179	Xetro.A00722|tmed2	1.96	1.45	4.25	20.11	23.9	38.91	0	0	0	0	0	0	1	0	0	0	1	0	0	0	0	0	0
RNAPII.CRM.00769	scaffold_1	47055902	47056101	intron (Xetro.A00723.1, intron 5 of 13)	3675	Xetro.A00723|ddx55	7.86	26.36	47.53	3.26	1.49	2.96	0	0	0	0	1	1	0	0	0	0	0	0	0	0	0	0	0
RNAPII.CRM.00770	scaffold_1	47070531	47070730	promoter-TSS (Xetro.A00724.1)	-59	Xetro.A00724|eif2b1	3.14	0.97	6.37	5.98	12.94	17.01	0	0	0	0	0	0	0	0	0	0	0	0	0	0	0	0	0
RNAPII.CRM.00771	scaffold_1	47262894	47263093	promoter-TSS (Xetro.A00731.1)	-982	Xetro.A00731|ccdc92	3.14	9.91	21.51	4.35	4.48	3.55	1	1	0	0	0	0	0	0	0	0	0	0	0	0	0	0	0
RNAPII.CRM.00772	scaffold_1	47441581	47441780	intron (Xetro.A00733.1, intron 1 of 2)	-25862	Xetro.A00734|	6.29	28.78	39.3	2.72	1.49	1.33	1	0	0	0	0	0	0	0	0	0	0	0	0	0	1	0	0
RNAPII.CRM.00773	scaffold_1	47482194	47482393	intron (Xetro.A00735.3, intron 28 of 31)	14751	Xetro.A00734|	2.75	6.53	17.26	8.69	17.92	6.81	0	1	0	0	0	0	0	1	0	0	0	0	0	0	0	1	0
RNAPII.CRM.00774	scaffold_1	47614662	47614861	intron (Xetro.A00735.1, intron 1 of 45)	7900	Xetro.A00735|ncor2	3.54	21.52	29.74	8.15	5.48	2.22	1	1	0	0	0	0	0	0	0	0	0	0	0	0	0	0	0
RNAPII.CRM.00775	scaffold_1	47668499	47668698	Intergenic	-13114	Xetro.A00737|	5.89	8.71	14.07	0.54	1.99	0.74	0	0	0	0	1	1	0	0	0	0	0	0	0	0	0	0	0
RNAPII.CRM.00776	scaffold_1	47680306	47680505	Intergenic	-1307	Xetro.A00737|	3.93	12.09	14.07	1.63	2.49	1.48	0	0	0	0	0	0	0	0	0	0	0	0	0	0	0	2	0
RNAPII.CRM.00777	scaffold_1	47870228	47870427	exon (Xetro.A00738.4, exon 1 of 11)	179	Xetro.A00738|scarb1	3.14	2.9	13.81	23.37	18.42	18.49	0	0	0	1	0	0	0	0	0	0	0	0	0	0	0	0	0
RNAPII.CRM.00778	scaffold_1	47886885	47887084	promoter-TSS (Xetro.A00739.5)	77	Xetro.A00739|ubc	3.54	2.18	11.42	88.58	111.52	154.16	0	0	0	0	0	0	0	0	0	0	0	0	0	0	1	0	0
RNAPII.CRM.00779	scaffold_1	47944671	47944870	exon (Xetro.A00741.1, exon 1 of 3)	201	Xetro.A00741|bri3bp	2.75	2.42	6.11	7.61	13.44	10.95	0	0	0	0	0	0	0	0	0	0	0	0	0	0	0	0	0
RNAPII.CRM.00780	scaffold_1	47972146	47972345	promoter-TSS (Xetro.A00742.1)	13	Xetro.A00742|aacs	2.36	2.9	3.72	19.02	14.44	15.83	0	0	0	0	0	0	0	0	0	0	0	0	0	0	0	0	0
RNAPII.CRM.00781	scaffold_1	47973583	47973782	intron (Xetro.A00742.1, intron 1 of 17)	1450	Xetro.A00742|aacs	5.89	11.37	10.89	3.26	4.48	2.07	0	0	0	0	1	0	0	0	0	0	0	0	0	0	0	0	0
RNAPII.CRM.00782	scaffold_1	48041933	48042132	Intergenic	69800	Xetro.A00742|aacs	1.96	12.09	10.62	0	0	1.04	0	0	0	0	0	0	0	0	0	0	0	0	0	0	0	0	0
RNAPII.CRM.00783	scaffold_1	48169526	48169725	Intergenic	20260	Xetro.A00743|	7.47	30.71	59.48	1.63	0	1.18	1	1	2	0	0	1	0	0	0	0	0	0	0	1	1	0	0
RNAPII.CRM.00784	scaffold_1	48171104	48171303	Intergenic	21838	Xetro.A00743|	3.54	7.98	14.6	0.54	1.99	0.44	0	0	1	0	2	2	0	0	0	0	0	0	0	0	0	1	0
RNAPII.CRM.00785	scaffold_1	48193134	48193333	Intergenic	43868	Xetro.A00743|	11	21.76	40.36	1.09	0	0.74	0	1	0	0	2	0	0	0	0	0	0	0	0	0	1	1	0
RNAPII.CRM.00786	scaffold_1	48271025	48271224	Intergenic	-73016	Xetro.A00744|tmem132b	1.18	12.09	14.07	0	1	0.3	0	0	0	0	1	0	0	0	0	0	0	0	0	0	0	0	0
RNAPII.CRM.00787	scaffold_1	48300542	48300741	Intergenic	-43499	Xetro.A00744|tmem132b	13.36	32.4	43.02	3.26	1.99	1.18	0	0	0	0	0	0	0	0	0	0	0	0	0	0	1	0	0
RNAPII.CRM.00788	scaffold_1	48501651	48501850	Intergenic	157610	Xetro.A00744|tmem132b	3.54	3.63	6.9	6.52	14.94	4.44	1	0	1	1	0	0	0	0	0	1	0	0	0	0	0	3	0
RNAPII.CRM.00789	scaffold_1	48507942	48508141	Intergenic	163901	Xetro.A00744|tmem132b	0.39	1.69	9.82	54.88	6.97	10.06	0	0	0	0	0	1	0	0	0	0	0	0	0	0	0	3	0
RNAPII.CRM.00790	scaffold_1	48642834	48643033	Intergenic	111226	Xetro.A00745|	1.96	5.32	14.87	1.63	0	0.44	0	2	1	0	1	0	0	0	0	0	1	0	0	0	0	0	0
RNAPII.CRM.00791	scaffold_1	48662788	48662987	Intergenic	91272	Xetro.A00745|	2.75	10.64	11.42	2.17	1	1.33	0	0	0	0	1	0	0	0	0	0	0	0	0	0	0	0	0
RNAPII.CRM.00792	scaffold_1	48663841	48664040	Intergenic	90219	Xetro.A00745|	9.04	22.73	24.16	3.8	4.48	0.74	0	0	0	0	1	0	0	2	0	0	0	0	0	0	0	0	0
RNAPII.CRM.00793	scaffold_1	48685765	48685964	Intergenic	68295	Xetro.A00745|	5.5	35.55	57.09	6.52	14.94	3.4	0	3	1	0	0	0	0	0	0	0	0	0	1	0	2	1	0
RNAPII.CRM.00794	scaffold_1	48848086	48848285	Intergenic	55088	Xetro.A00746|	5.11	22.97	30.8	1.09	8.46	2.37	3	0	0	0	1	1	0	0	0	0	0	0	0	0	0	0	0
RNAPII.CRM.00795	scaffold_1	48854652	48854851	Intergenic	61654	Xetro.A00746|	5.11	22.97	28.41	0.54	0	1.04	1	1	0	0	1	0	0	0	0	0	0	0	0	0	0	0	0
RNAPII.CRM.00796	scaffold_1	49329114	49329313	Intergenic	-110930	Xetro.A00751|tmem132d	3.93	7.01	13.28	0.54	0.5	0.74	0	0	0	0	0	0	0	1	0	1	0	0	0	0	0	1	0
RNAPII.CRM.00797	scaffold_1	49442363	49442562	Intergenic	41574	Xetro.A00752|	4.71	7.01	19.65	0	1.49	0.89	0	1	0	0	0	0	0	0	0	1	0	0	0	0	0	0	0
RNAPII.CRM.00798	scaffold_1	49482270	49482469	TTS (Xetro.A00752.1)	1667	Xetro.A00752|	6.29	16.93	23.63	1.09	1	0.74	1	1	1	0	0	0	0	0	0	0	0	0	0	0	0	1	0
RNAPII.CRM.00799	scaffold_1	49492249	49492448	Intergenic	-8312	Xetro.A00752|	4.32	9.91	11.68	2.17	1.99	0.89	0	1	0	0	0	0	0	1	0	0	0	0	0	0	0	0	0
RNAPII.CRM.00800	scaffold_1	49598659	49598858	Intergenic	-114722	Xetro.A00752|	5.11	11.85	14.34	1.09	2.49	1.48	0	0	0	0	0	0	0	1	0	0	0	0	0	1	0	0	0
RNAPII.CRM.00801	scaffold_1	49679476	49679675	Intergenic	-88116	Xetro.A00753|fzd10	2.36	6.53	15.4	2.72	1.49	1.48	0	2	0	0	1	0	0	0	0	0	0	0	0	0	0	2	0
RNAPII.CRM.00802	scaffold_1	49715941	49716140	Intergenic	-51651	Xetro.A00753|fzd10	1.18	1.69	2.39	4.89	25.89	12.58	0	0	0	0	0	0	0	0	0	0	0	0	0	1	0	0	0
RNAPII.CRM.00803	scaffold_1	49737511	49737710	Intergenic	-30081	Xetro.A00753|fzd10	3.14	0.73	2.39	2.17	44.31	23.97	0	0	0	1	0	0	0	2	0	0	0	0	0	0	0	0	0
RNAPII.CRM.00804	scaffold_1	49740703	49740902	Intergenic	-26889	Xetro.A00753|fzd10	2.36	5.32	7.7	5.43	38.83	18.49	0	2	0	0	0	0	0	0	0	0	0	0	0	0	0	0	0
RNAPII.CRM.00805	scaffold_1	49741849	49742048	Intergenic	-25743	Xetro.A00753|fzd10	2.36	2.66	0.8	3.8	18.92	13.32	0	3	0	0	0	0	0	1	0	2	0	0	0	0	1	0	0
RNAPII.CRM.00806	scaffold_1	49742171	49742370	Intergenic	-25421	Xetro.A00753|fzd10	0.79	2.9	2.92	2.17	19.92	11.24	0	1	0	0	0	0	0	0	0	3	0	0	0	0	0	1	0
RNAPII.CRM.00807	scaffold_1	49767751	49767950	exon (Xetro.A00753.1, exon 1 of 1)	159	Xetro.A00753|fzd10	1.96	2.42	13.28	55.43	96.59	112.44	0	0	0	0	0	0	0	0	0	1	0	0	0	0	0	0	0
RNAPII.CRM.00808	scaffold_1	49770603	49770802	exon (Xetro.A00753.1, exon 1 of 1)	3011	Xetro.A00753|fzd10	2.75	3.87	16.73	27.71	75.68	75.45	0	1	1	1	0	0	0	0	0	0	0	0	0	0	0	0	0
RNAPII.CRM.00809	scaffold_1	49784411	49784610	Intergenic	16819	Xetro.A00753|fzd10	9.82	22.01	66.65	19.02	103.56	39.21	1	1	2	0	1	0	0	0	0	0	0	0	0	1	1	0	0
RNAPII.CRM.00810	scaffold_1	49789578	49789777	Intergenic	21986	Xetro.A00753|fzd10	2.36	1.93	2.12	2.72	18.42	7.69	0	1	0	0	0	0	1	0	0	0	1	0	0	2	0	1	0
RNAPII.CRM.00811	scaffold_1	49836170	49836369	Intergenic	-27658	Xetro.A00754|piwil1	0.39	0.73	0.53	2.72	19.42	8.58	0	0	0	0	0	0	0	0	0	0	0	0	0	1	0	0	0
RNAPII.CRM.00812	scaffold_1	49918287	49918486	intron (Xetro.A00754.3, intron 18 of 19)	54459	Xetro.A00754|piwil1	3.14	8.95	11.15	1.09	1.99	0.89	0	1	0	2	0	0	0	0	0	0	0	0	0	0	0	0	0
RNAPII.CRM.00813	scaffold_1	49926231	49926430	TTS (Xetro.A00754.1)	62403	Xetro.A00754|piwil1	2.36	1.69	8.23	8.69	18.42	1.63	0	2	0	0	0	0	0	0	0	0	0	0	0	0	0	0	0
RNAPII.CRM.00814	scaffold_1	49931505	49931704	intron (Xetro.A00755.1, intron 19 of 19)	67677	Xetro.A00754|piwil1	3.54	21.52	22.57	1.09	0.5	1.18	0	0	0	0	1	0	0	0	0	0	0	0	0	0	0	0	0
RNAPII.CRM.00815	scaffold_1	50062504	50062703	Intergenic	52011	Xetro.A00756|	4.32	18.14	11.42	1.09	2.49	1.33	0	0	1	0	1	0	0	1	0	0	0	0	0	0	0	0	0
RNAPII.CRM.00816	scaffold_1	50137300	50137499	intron (Xetro.A00757.1, intron 4 of 10)	-22785	Xetro.A00756|	5.5	18.62	19.38	1.09	1	1.63	1	0	2	0	1	0	0	0	2	0	0	0	0	0	0	0	0
RNAPII.CRM.00817	scaffold_1	50171788	50171987	promoter-TSS (Xetro.A00758.1)	-27	Xetro.A00758|	2.36	2.9	10.89	24.45	20.91	36.69	0	0	0	0	0	0	3	0	0	0	0	0	0	0	0	1	0
RNAPII.CRM.00818	scaffold_1	50172284	50172483	promoter-TSS (Xetro.A00757.2)	469	Xetro.A00758|	2.36	5.32	17.26	23.91	8.96	11.98	0	0	0	0	0	0	0	0	0	0	1	0	0	0	0	0	0
RNAPII.CRM.00819	scaffold_1	50173323	50173522	TTS (Xetro.A00758.1)	1508	Xetro.A00758|	2.36	2.9	8.23	12.5	5.48	8.43	0	0	0	0	0	0	0	0	0	0	2	0	0	0	0	0	0
RNAPII.CRM.00820	scaffold_1	50180697	50180896	Intergenic	5425	Xetro.A00759|	1.57	2.66	3.19	8.15	18.42	10.5	0	1	0	0	0	0	0	0	4	1	0	0	0	0	1	0	0
RNAPII.CRM.00821	scaffold_1	50204998	50205197	TTS (Xetro.A00760.6)	-1735	Xetro.A00761|	2.36	0.97	6.64	77.16	66.72	51.93	1	0	0	0	0	0	0	0	0	0	0	0	0	2	0	2	0
RNAPII.CRM.00822	scaffold_1	50407068	50407267	intron (Xetro.A00765.1, intron 3 of 12)	33468	Xetro.A00765|gpr133	2.36	7.98	22.84	1.09	1.49	0.74	0	2	0	0	1	0	0	0	0	0	1	0	0	0	0	0	0
RNAPII.CRM.00823	scaffold_1	50474986	50475185	intron (Xetro.A00765.1, intron 9 of 12)	101386	Xetro.A00765|gpr133	2.36	11.61	11.95	1.63	2.49	1.18	0	0	1	0	1	0	0	0	0	0	0	0	0	0	0	1	0
RNAPII.CRM.00824	scaffold_1	50697218	50697417	Intergenic	-283875	Xetro.A00766|	2.75	11.61	8.76	1.09	1	0.74	1	0	1	0	1	1	0	0	0	0	0	0	0	0	0	0	0
RNAPII.CRM.00825	scaffold_1	50803213	50803412	Intergenic	-177880	Xetro.A00766|	1.96	13.06	13.28	1.09	0.5	1.92	0	0	0	0	1	0	0	0	0	0	0	0	0	1	0	0	0
RNAPII.CRM.00826	scaffold_1	50806948	50807147	Intergenic	-174145	Xetro.A00766|	9.82	55.86	52.57	3.26	1	1.33	1	0	1	0	2	0	0	0	0	0	0	0	0	1	0	0	0
RNAPII.CRM.00827	scaffold_1	51044115	51044314	promoter-TSS (Xetro.A00767.2)	87	Xetro.A00767|sfswap	2.75	2.66	2.39	8.69	11.45	14.06	0	0	0	0	0	0	0	0	0	0	0	0	0	0	0	0	0
RNAPII.CRM.00828	scaffold_1	51144163	51144362	Intergenic	23952	Xetro.A00768|	3.14	9.19	13.81	20.11	27.38	6.66	0	2	0	0	0	0	0	0	0	3	0	0	0	0	0	0	0
RNAPII.CRM.00829	scaffold_1	51144848	51145047	Intergenic	24637	Xetro.A00768|	6.68	9.43	25.49	3.26	7.97	1.18	0	1	0	0	1	1	0	0	0	0	0	0	0	0	0	0	0
RNAPII.CRM.00830	scaffold_1	51166435	51166634	Intergenic	46224	Xetro.A00768|	2.75	16.2	17.52	2.72	0.5	1.48	0	0	0	0	0	0	0	0	0	0	0	0	0	1	0	0	0
RNAPII.CRM.00831	scaffold_1	51177047	51177246	Intergenic	-37364	Xetro.A00769|mmp17	1.57	4.11	2.39	5.43	8.96	12.87	0	0	0	1	0	0	0	0	0	0	0	0	1	0	0	0	0
RNAPII.CRM.00832	scaffold_1	51203529	51203728	Intergenic	-10882	Xetro.A00769|mmp17	7.07	18.14	19.65	8.15	19.42	2.22	1	1	0	0	0	1	0	1	1	0	0	0	0	1	0	0	0
RNAPII.CRM.00833	scaffold_1	51204181	51204380	Intergenic	-10230	Xetro.A00769|mmp17	6.29	7.25	19.12	3.26	4.48	2.22	0	0	0	0	1	1	0	0	0	2	0	0	1	0	0	0	0
RNAPII.CRM.00834	scaffold_1	51256282	51256481	promoter-TSS (Xetro.A00770.5)	98	Xetro.A00770|ulk1	3.93	1.45	7.97	18.48	4.98	7.1	0	1	0	0	0	0	0	0	0	0	0	0	0	0	0	0	0
RNAPII.CRM.00835	scaffold_1	51329124	51329323	promoter-TSS (Xetro.A00772.1)	187	Xetro.A00772|	7.47	3.14	14.6	34.78	32.86	48.82	0	0	0	0	0	0	0	0	0	0	0	0	0	0	0	0	0
RNAPII.CRM.00836	scaffold_1	51365348	51365547	intron (Xetro.A00772.1, intron 23 of 51)	36411	Xetro.A00772|	3.14	12.33	14.34	5.43	2.99	3.25	0	0	0	1	0	0	0	2	0	0	0	0	0	0	0	0	0
RNAPII.CRM.00837	scaffold_1	51378026	51378225	intron (Xetro.A00772.3, intron 32 of 51)	-32656	Xetro.A00773|ep400	2.75	1.69	1.33	2.72	16.43	4.73	0	1	1	0	0	0	0	0	0	0	0	0	0	0	0	0	0
RNAPII.CRM.00838	scaffold_1	51481609	51481808	exon (Xetro.A00775.2, exon 1 of 14)	172	Xetro.A00775|noc4l	5.89	0.97	10.36	22.82	21.91	17.31	0	0	0	0	0	1	1	0	0	0	1	0	0	0	0	0	0
RNAPII.CRM.00839	scaffold_1	51492929	51493128	Intergenic	-10687	Xetro.A00774|rnf113a	0.79	3.39	4.51	26.63	16.93	11.98	0	0	0	0	0	0	0	1	0	0	0	0	0	0	0	0	0
RNAPII.CRM.00840	scaffold_1	51493373	51493572	Intergenic	-11131	Xetro.A00774|rnf113a	1.18	2.18	1.59	16.3	18.42	9.32	0	1	0	0	1	0	0	0	0	0	0	0	0	0	0	0	0
RNAPII.CRM.00841	scaffold_1	51554051	51554250	Intergenic	70623	Xetro.A00776|	6.68	30.47	59.74	5.43	4.98	0.74	0	0	0	0	1	0	0	0	0	0	0	0	0	0	0	1	0
RNAPII.CRM.00842	scaffold_1	51556296	51556495	Intergenic	68378	Xetro.A00776|	2.36	7.5	15.4	2.72	1.49	0.3	0	0	0	0	0	0	0	0	0	0	1	0	0	1	0	0	0
RNAPII.CRM.00843	scaffold_1	51630102	51630301	Intergenic	-5428	Xetro.A00776|	0.39	6.29	14.6	2.72	8.96	1.63	1	1	0	0	1	0	0	1	0	0	1	0	1	0	0	0	0
RNAPII.CRM.00844	scaffold_1	51635367	51635566	Intergenic	-10693	Xetro.A00776|	3.54	16.69	22.04	0	1.99	0.44	1	2	0	0	1	0	0	0	0	0	0	0	0	0	1	0	0
RNAPII.CRM.00845	scaffold_1	51639604	51639803	Intergenic	-14930	Xetro.A00776|	2.36	1.69	3.19	2.72	20.41	3.85	0	0	0	0	0	1	0	0	0	1	0	0	0	0	0	0	0
RNAPII.CRM.00846	scaffold_1	51872999	51873198	Intergenic	-142294	Xetro.A00777|galnt9	1.18	6.77	19.12	1.63	0.5	1.78	0	1	0	0	0	0	0	0	0	0	0	0	0	1	0	0	0
RNAPII.CRM.00847	scaffold_1	51874237	51874436	Intergenic	-143532	Xetro.A00777|galnt9	2.75	2.18	18.59	2.17	1.49	0.89	0	0	1	0	1	0	0	0	0	0	1	0	0	0	0	0	0
RNAPII.CRM.00848	scaffold_1	51874989	51875188	Intergenic	-144284	Xetro.A00777|galnt9	4.32	9.19	26.55	7.61	7.47	2.52	1	0	0	0	0	0	0	1	0	0	0	0	0	0	0	0	0
RNAPII.CRM.00849	scaffold_1	51920378	51920577	Intergenic	-189673	Xetro.A00777|galnt9	1.57	3.39	2.39	5.98	23.4	10.36	1	0	1	0	0	0	0	0	0	0	0	0	0	1	0	0	0
RNAPII.CRM.00850	scaffold_1	51985805	51986004	Intergenic	-234227	Xetro.A00778|fbrsl1	2.36	9.67	15.93	5.43	1.49	1.04	0	1	0	0	1	0	0	1	0	0	1	0	0	0	0	0	0
RNAPII.CRM.00851	scaffold_1	51999178	51999377	Intergenic	-220854	Xetro.A00778|fbrsl1	4.71	21.04	14.07	2.17	1.49	1.78	0	1	0	0	0	1	0	0	0	1	0	0	0	0	0	0	0
RNAPII.CRM.00852	scaffold_1	52024679	52024878	Intergenic	-195353	Xetro.A00778|fbrsl1	1.96	1.21	11.95	51.62	10.95	12.87	0	1	0	0	0	0	0	0	0	0	0	0	0	1	1	0	0
RNAPII.CRM.00853	scaffold_1	52040186	52040385	Intergenic	-179846	Xetro.A00778|fbrsl1	3.54	14.75	11.42	2.72	3.98	1.04	0	1	0	0	0	0	0	2	2	0	1	0	0	1	0	0	0
RNAPII.CRM.00854	scaffold_1	52255895	52256094	intron (Xetro.A00778.2, intron 2 of 13)	11688	Xetro.A00779|	1.18	13.78	17.79	0	1.99	1.04	1	1	0	1	0	0	0	0	0	0	0	0	0	0	0	0	0
RNAPII.CRM.00855	scaffold_1	52262416	52262615	intron (Xetro.A00778.1, intron 4 of 13)	5167	Xetro.A00779|	1.57	9.19	21.51	0.54	1	0.44	0	0	0	0	0	0	0	0	0	0	0	0	0	0	0	0	0
RNAPII.CRM.00856	scaffold_1	52438096	52438295	promoter-TSS (Xetro.A00783.1)	390	Xetro.A00783|ankle2	5.5	1.21	8.5	45.1	38.83	54.74	0	0	0	1	0	0	0	0	0	0	0	0	0	0	0	0	0
RNAPII.CRM.00857	scaffold_1	52438957	52439156	intron (Xetro.A00783.1, intron 1 of 12)	1251	Xetro.A00783|ankle2	1.18	2.66	3.98	11.41	15.43	9.76	0	0	0	0	0	0	0	1	0	0	0	0	0	1	0	1	0
RNAPII.CRM.00858	scaffold_1	52464467	52464666	exon (Xetro.A00784.2, exon 1 of 6)	227	Xetro.A00784|pgam5	3.93	0.97	3.19	18.48	21.41	28.55	0	0	0	0	0	0	0	0	0	0	0	0	0	0	0	0	0
RNAPII.CRM.00859	scaffold_1	52525026	52525225	Intergenic	-20238	Xetro.A00788|trmt2a	3.54	10.64	28.15	7.06	2.49	7.1	0	1	0	1	1	0	0	0	0	0	0	0	0	0	1	0	0
RNAPII.CRM.00860	scaffold_1	52527637	52527836	Intergenic	-17627	Xetro.A00788|trmt2a	1.57	2.42	9.82	15.76	11.95	21.01	0	0	0	0	0	0	0	0	0	0	0	1	0	0	0	0	0
RNAPII.CRM.00861	scaffold_1	52528102	52528301	Intergenic	-17162	Xetro.A00788|trmt2a	3.14	2.9	10.89	29.34	16.93	48.82	0	0	0	0	0	0	0	0	0	1	0	0	0	0	0	0	0
RNAPII.CRM.00862	scaffold_1	52528279	52528478	Intergenic	-16985	Xetro.A00788|trmt2a	3.14	3.39	11.15	12.5	18.92	16.57	0	0	0	1	0	0	0	0	0	1	0	0	0	0	0	1	0
RNAPII.CRM.00863	scaffold_1	52544910	52545109	promoter-TSS (Xetro.A00787.6)	-354	Xetro.A00788|trmt2a	3.14	7.74	26.82	61.95	47.8	53.56	0	0	0	0	0	0	0	0	0	0	0	0	0	0	0	0	0
RNAPII.CRM.00864	scaffold_1	52545442	52545641	promoter-TSS (Xetro.A00787.2)	-67	Xetro.A00787|ranbp1	1.96	2.9	11.95	28.8	29.37	27.52	0	0	0	0	0	0	1	0	0	0	0	0	0	0	0	0	0
RNAPII.CRM.00865	scaffold_1	52584049	52584248	intron (Xetro.A00789.2, intron 4 of 12)	7209	Xetro.A00789|dgcr8	13.36	37.48	28.68	2.72	1	2.96	0	0	0	0	2	0	0	1	0	0	0	0	0	1	0	0	0
RNAPII.CRM.00866	scaffold_1	52591077	52591276	promoter-TSS (Xetro.A00789.2)	181	Xetro.A00789|dgcr8	6.68	4.35	15.4	20.65	28.88	32.55	0	0	0	0	0	0	0	3	0	0	0	0	0	0	0	0	0
RNAPII.CRM.00867	scaffold_1	52630726	52630925	intron (Xetro.A00790.1, intron 6 of 9)	35357	Xetro.A00790|c22orf25	6.29	19.1	19.65	0	2.49	0.74	0	0	0	0	1	0	0	0	0	0	0	0	0	0	0	0	0
RNAPII.CRM.00868	scaffold_1	52883454	52883653	Intergenic	-42296	Xetro.A00791|arvcf	3.54	0.73	3.98	15.22	23.4	13.32	0	1	1	0	0	0	0	0	0	0	1	2	0	0	2	0	0
RNAPII.CRM.00869	scaffold_1	52888445	52888644	Intergenic	-37305	Xetro.A00791|arvcf	4.32	1.21	10.09	55.43	67.71	95.13	0	1	0	0	0	0	0	0	0	0	1	0	0	0	0	0	0
RNAPII.CRM.00870	scaffold_1	52904474	52904673	Intergenic	-21276	Xetro.A00791|arvcf	1.18	0.97	3.72	7.06	12.45	12.28	0	1	0	1	0	0	0	0	0	0	1	0	0	0	0	0	0
RNAPII.CRM.00871	scaffold_1	52904977	52905176	Intergenic	-20773	Xetro.A00791|arvcf	3.93	20.07	22.04	4.35	2.99	7.69	1	0	0	0	1	0	0	0	0	0	0	0	0	0	0	0	0
RNAPII.CRM.00872	scaffold_1	52910338	52910537	Intergenic	-15412	Xetro.A00791|arvcf	2.36	14.27	26.02	2.72	2.99	2.81	1	0	0	0	1	0	0	1	2	0	0	0	1	0	0	0	0
RNAPII.CRM.00873	scaffold_1	53068602	53068801	promoter-TSS (Xetro.A00795.1)	-125	Xetro.A00795|txnrd2	7.86	3.39	5.84	20.11	14.94	19.38	0	0	0	0	0	0	1	0	0	0	0	0	0	0	0	1	0
RNAPII.CRM.00874	scaffold_1	53071307	53071506	intron (Xetro.A00795.1, intron 2 of 16)	2580	Xetro.A00795|txnrd2	3.54	7.5	17.79	2.72	7.47	2.22	0	1	1	0	0	0	0	0	0	0	0	0	0	0	0	0	0
RNAPII.CRM.00875	scaffold_1	53083982	53084181	intron (Xetro.A00795.1, intron 7 of 16)	15255	Xetro.A00795|txnrd2	3.14	14.03	27.08	1.63	0.5	1.04	0	0	0	0	2	0	0	1	0	0	0	0	0	0	0	0	0
RNAPII.CRM.00876	scaffold_1	53274023	53274222	intron (Xetro.A00797.1, intron 4 of 6)	8673	Xetro.A00797|tbx1	4.32	2.18	20.18	10.32	19.92	8.14	0	0	0	0	1	0	0	0	0	0	0	1	0	0	0	1	0
RNAPII.CRM.00877	scaffold_1	53277370	53277569	intron (Xetro.A00797.1, intron 2 of 6)	5326	Xetro.A00797|tbx1	3.54	13.54	45.14	1.09	4.48	3.85	0	1	0	0	1	0	0	0	0	0	0	0	0	1	0	0	0
RNAPII.CRM.00878	scaffold_1	53282630	53282829	promoter-TSS (Xetro.A00797.1)	66	Xetro.A00797|tbx1	4.32	1.93	18.06	21.74	15.93	25.3	0	0	0	1	0	0	0	0	0	1	0	1	0	0	0	0	0
RNAPII.CRM.00879	scaffold_1	53298482	53298681	Intergenic	-15786	Xetro.A00797|tbx1	2.36	4.35	25.76	2.72	1.99	1.18	0	0	0	0	0	0	0	0	0	0	0	0	0	0	1	0	0
RNAPII.CRM.00880	scaffold_1	53458577	53458776	intron (Xetro.A00798.1, intron 1 of 1)	12004	Xetro.A00798|gp1bb	2.75	2.18	3.72	6.52	14.94	3.99	0	0	0	0	0	0	0	0	0	0	0	2	0	0	2	0	0
RNAPII.CRM.00881	scaffold_1	53514089	53514288	promoter-TSS (Xetro.A00799.1)	-40	Xetro.A00799|sept5	2.75	3.87	11.68	14.67	19.92	17.31	0	0	0	0	0	0	0	0	0	1	0	0	0	0	0	0	0
RNAPII.CRM.00882	scaffold_1	53613030	53613229	promoter-TSS (Xetro.A00802.1)	24	Xetro.A00802|cldn5	3.54	1.93	11.68	8.69	2.99	6.36	0	0	0	0	0	0	0	0	0	0	0	1	0	0	0	0	0
RNAPII.CRM.00883	scaffold_1	53703501	53703700	exon (Xetro.A00806.1, exon 1 of 4)	188	Xetro.A00806|mrpl40	5.11	4.84	2.66	10.32	14.44	21.6	0	0	0	0	0	0	0	0	0	0	0	0	0	1	0	0	0
RNAPII.CRM.00884	scaffold_1	53711723	53711922	exon (Xetro.A00807.1, exon 1 of 25)	107	Xetro.A00807|hira	4.32	2.66	6.37	17.93	11.95	20.56	0	1	0	0	0	0	0	0	0	0	0	1	0	0	0	0	2
RNAPII.CRM.00885	scaffold_1	53753457	53753656	exon (Xetro.A00808.2, exon 1 of 20)	185	Xetro.A00808|ppil2	3.14	1.21	4.25	7.06	12.45	13.91	0	0	0	0	0	0	0	0	0	0	0	0	0	0	0	2	1
RNAPII.CRM.00886	scaffold_1	53754485	53754684	intron (Xetro.A00808.2, intron 1 of 19)	1213	Xetro.A00808|ppil2	3.54	18.14	13.28	1.63	5.48	3.4	1	0	0	0	1	0	0	0	0	0	0	0	0	1	0	0	0
RNAPII.CRM.00887	scaffold_1	53818624	53818823	promoter-TSS (Xetro.A00810.1)	-601	Xetro.A00810|ypel1	3.54	2.66	12.48	14.13	13.44	16.57	0	0	0	0	0	0	0	0	0	0	0	0	0	0	0	0	0
RNAPII.CRM.00888	scaffold_1	53889814	53890013	exon (Xetro.A00811.1, exon 1 of 10)	633	Xetro.A00811|mapk1	5.89	2.18	24.69	55.43	31.37	51.19	0	0	0	1	0	0	0	0	0	0	1	1	0	0	0	0	0
RNAPII.CRM.00889	scaffold_1	53957116	53957315	promoter-TSS (Xetro.A00813.2)	50	Xetro.A00813|top3b	12.18	3.14	4.78	11.41	15.93	19.09	0	0	0	0	0	0	3	0	0	0	0	0	0	0	0	0	0
RNAPII.CRM.00890	scaffold_1	53968496	53968695	Intergenic	-11330	Xetro.A00813|top3b	1.96	7.01	15.93	2.17	3.98	1.04	0	0	0	0	0	0	0	1	0	0	0	0	0	1	0	0	0
RNAPII.CRM.00891	scaffold_1	53990246	53990445	Intergenic	-33080	Xetro.A00813|top3b	3.54	15.96	19.65	1.63	0.5	1.18	1	0	0	0	2	0	0	0	0	0	0	0	0	0	0	0	0
RNAPII.CRM.00892	scaffold_1	54016901	54017100	Intergenic	-13926	Xetro.A00814|	3.93	11.85	18.06	3.26	1	3.4	0	0	0	0	0	0	0	0	0	0	0	0	0	0	0	0	0
RNAPII.CRM.00893	scaffold_1	54018937	54019136	Intergenic	-11890	Xetro.A00814|	1.96	11.85	13.28	1.09	2.99	3.25	1	0	0	0	0	0	0	0	0	0	0	0	0	0	0	0	0
RNAPII.CRM.00894	scaffold_1	54020041	54020240	Intergenic	-10786	Xetro.A00814|	1.18	2.42	8.23	3.26	20.91	16.13	0	0	0	1	0	0	0	0	0	0	0	0	1	0	1	0	0
RNAPII.CRM.00895	scaffold_1	54022493	54022692	Intergenic	-8334	Xetro.A00814|	1.96	2.9	11.68	5.43	26.89	25.6	0	0	0	0	0	0	0	0	0	0	0	0	0	0	0	2	0
RNAPII.CRM.00896	scaffold_1	54023983	54024182	Intergenic	-6844	Xetro.A00814|	7.47	5.56	23.37	23.91	29.87	50.15	0	0	0	0	0	0	0	0	0	0	0	0	0	0	0	0	0
RNAPII.CRM.00897	scaffold_1	54041009	54041208	Intergenic	10182	Xetro.A00814|	1.96	1.21	3.98	7.61	27.88	10.95	0	2	0	1	0	0	0	0	0	0	1	0	0	0	0	0	0
RNAPII.CRM.00898	scaffold_1	54088333	54088532	promoter-TSS (Xetro.A00816.2)	65	Xetro.A00816|ydjc	3.14	2.9	10.89	3.8	12.45	14.35	0	0	0	1	0	0	0	0	0	0	0	2	0	0	0	0	0
RNAPII.CRM.00899	scaffold_1	54112798	54112997	intron (Xetro.A00817.1, intron 1 of 6)	7739	Xetro.A00817|ube2l3	4.32	2.9	4.78	35.86	29.87	46.6	0	0	0	0	0	0	0	0	0	0	0	0	0	0	0	0	0
RNAPII.CRM.00900	scaffold_1	54122710	54122909	Intergenic	-2173	Xetro.A00817|ube2l3	0.79	1.69	7.7	6.52	29.87	7.25	0	1	0	0	0	0	0	0	0	0	0	0	0	0	0	0	0
RNAPII.CRM.00901	scaffold_1	54145417	54145616	promoter-TSS (Xetro.A00818.1)	99	Xetro.A00818|	1.96	1.93	18.85	71.73	54.27	80.04	0	1	0	1	0	0	1	0	0	0	0	0	0	0	0	0	0
RNAPII.CRM.00902	scaffold_1	54166775	54166974	promoter-TSS (Xetro.A00819.1)	-704	Xetro.A00819|hic2	4.32	8.71	44.08	20.11	29.37	21.16	0	1	0	0	0	0	0	0	0	1	0	0	0	0	0	0	0
RNAPII.CRM.00903	scaffold_1	54185933	54186132	Intergenic	-12564	Xetro.A00820|	4.71	1.93	5.04	15.76	19.42	14.35	0	0	0	2	0	0	0	0	0	0	0	0	0	0	0	0	0
RNAPII.CRM.00904	scaffold_1	54188636	54188835	Intergenic	-15267	Xetro.A00820|	2.36	2.18	3.45	14.67	61.74	26.19	0	0	0	0	0	0	0	0	0	0	0	2	0	0	0	0	0
RNAPII.CRM.00905	scaffold_1	54261261	54261460	intron (Xetro.A00821.1, intron 1 of 54)	-2747	Xetro.A00823|snap29	1.18	8.95	22.57	4.89	1.49	2.81	2	0	0	0	0	0	0	0	0	0	0	0	0	0	0	0	0
RNAPII.CRM.00906	scaffold_1	54360989	54361188	promoter-TSS (Xetro.A00825.1)	57	Xetro.A00825|slc25a1	4.32	6.05	26.82	31.52	27.38	43.64	0	0	0	0	0	0	1	0	0	0	0	0	0	0	0	0	0
RNAPII.CRM.00907	scaffold_1	54363585	54363784	intron (Xetro.A00825.1, intron 1 of 8)	2653	Xetro.A00825|slc25a1	1.57	2.42	9.29	8.15	8.96	29.89	0	0	0	1	0	0	0	0	0	0	0	0	0	0	0	1	0
RNAPII.CRM.00908	scaffold_1	54411163	54411362	TTS (Xetro.A00828.1)	3803	Xetro.A00827|	0.79	4.59	6.11	4.89	16.43	7.1	1	0	1	0	0	0	0	0	0	0	0	0	0	0	0	0	0
RNAPII.CRM.00909	scaffold_1	54440715	54440914	promoter-TSS (Xetro.A00829.1)	-521	Xetro.A00829|	4.71	8.71	14.87	0.54	1.49	0.44	0	0	0	0	0	0	0	1	0	0	0	0	0	0	1	0	0
RNAPII.CRM.00910	scaffold_1	54451307	54451506	promoter-TSS (Xetro.A00831.1)	68	Xetro.A00831|dgcr14	2.36	0	6.11	8.15	16.43	17.75	0	0	0	0	0	0	0	0	0	0	0	0	0	0	0	0	0
RNAPII.CRM.00911	scaffold_1	54468156	54468355	intron (Xetro.A00832.1, intron 1 of 9)	562	Xetro.A00832|dgcr2	1.96	0.24	8.76	12.5	7.97	12.13	0	0	0	0	0	0	0	0	0	0	0	0	0	0	0	0	0
RNAPII.CRM.00912	scaffold_1	54661419	54661618	Intergenic	-3381	Xetro.A00840|	0.79	3.39	7.43	15.22	8.46	2.66	1	0	2	0	0	0	0	0	0	0	0	0	0	1	0	0	0
RNAPII.CRM.00913	scaffold_1	54676234	54676433	Intergenic	2098	Xetro.A00841|unnamed	3.54	12.57	14.87	2.72	6.97	2.07	1	1	0	0	0	0	0	0	0	0	0	0	0	0	0	0	0
RNAPII.CRM.00914	scaffold_1	54702426	54702625	promoter-TSS (Xetro.A00842.1)	-405	Xetro.A00842|	1.18	0.48	1.86	7.06	24.4	11.39	0	2	0	0	0	0	0	1	0	0	0	2	0	0	0	0	0
RNAPII.CRM.00915	scaffold_1	54751687	54751886	promoter-TSS (Xetro.A00844.2)	182	Xetro.A00844|smarcb1	2.75	0.73	5.31	23.91	22.9	32.55	0	2	0	0	0	0	0	0	0	0	0	0	0	0	0	0	0
RNAPII.CRM.00916	scaffold_1	54822130	54822329	Intergenic	-3115	Xetro.A00847|	11.39	41.35	45.94	2.17	1.49	1.63	0	1	0	0	2	0	0	0	0	0	0	0	0	0	0	0	0
RNAPII.CRM.00917	scaffold_1	54837867	54838066	promoter-TSS (Xetro.A00848.1)	42	Xetro.A00848|	2.75	2.42	3.45	11.95	16.43	5.77	0	0	0	0	0	0	0	0	0	0	0	0	0	0	0	0	0
RNAPII.CRM.00918	scaffold_1	54842473	54842672	intron (Xetro.A00848.1, intron 2 of 2)	4648	Xetro.A00848|	5.11	12.09	14.07	11.95	11.45	2.81	0	0	0	0	2	0	0	1	0	0	0	0	0	0	0	0	0
RNAPII.CRM.00919	scaffold_1	54869998	54870197	intron (Xetro.A00850.2, intron 1 of 2)	865	Xetro.A00850|mif	4.32	1.93	6.9	34.23	21.91	25.89	0	0	0	0	0	1	0	0	0	0	1	0	0	0	0	0	0
RNAPII.CRM.00920	scaffold_1	54877809	54878008	promoter-TSS (Xetro.A00851.3)	-46	Xetro.A00851|ddx51	2.36	1.45	3.72	16.3	11.45	17.75	0	0	0	0	0	1	0	0	0	0	0	0	0	0	1	0	0
RNAPII.CRM.00921	scaffold_1	54908230	54908429	intron (Xetro.A00852.1, intron 4 of 4)	4685	Xetro.A00852|unnamed	4.32	11.12	14.6	0.54	0	0.59	1	1	0	0	1	0	0	0	0	0	0	0	0	1	1	0	0
RNAPII.CRM.00922	scaffold_1	54927590	54927789	Intergenic	-6455	Xetro.A00853|gstt1	5.89	17.89	12.75	0.54	1.99	1.63	0	1	0	0	2	0	0	0	2	0	0	0	0	1	0	0	0
RNAPII.CRM.00923	scaffold_1	55041237	55041436	Intergenic	-12132	Xetro.N00856|vegt	2.36	0.24	1.86	6.52	21.41	10.65	1	1	0	1	0	0	0	0	0	1	2	0	0	0	0	0	0
RNAPII.CRM.00924	scaffold_1	55053467	55053666	promoter-TSS (Xetro.N00856.2)	98	Xetro.N00856|vegt	0.79	7.25	20.71	220.62	145.38	139.07	0	0	0	0	0	0	0	0	0	0	0	0	0	1	0	0	0
RNAPII.CRM.00925	scaffold_1	55061798	55061997	Intergenic	8429	Xetro.N00856|vegt	2.36	7.25	24.16	36.41	49.79	10.95	0	0	1	1	1	0	0	0	0	0	2	0	1	0	0	0	0
RNAPII.CRM.00926	scaffold_1	55080120	55080319	exon (Xetro.A00857.1, exon 1 of 3)	307	Xetro.A00857|crkl	7.07	2.9	18.59	76.08	41.32	70.87	0	0	0	0	0	0	0	0	0	0	1	0	0	0	0	0	0
RNAPII.CRM.00927	scaffold_1	55097380	55097579	promoter-TSS (Xetro.A00858.1)	-105	Xetro.A00858|klhl22	2.36	2.9	4.51	5.43	11.95	8.88	0	1	0	0	0	0	0	0	0	0	0	0	0	0	0	0	0
RNAPII.CRM.00928	scaffold_1	55167356	55167555	promoter-TSS (Xetro.A00860.5)	28072	Xetro.A00860|med15	2.36	1.21	3.19	20.11	14.94	11.54	0	0	0	0	0	0	0	0	0	0	0	0	0	0	0	0	0
RNAPII.CRM.00929	scaffold_1	55222299	55222498	promoter-TSS (Xetro.A00863.2)	101	Xetro.A00863|smpd4	4.71	1.93	3.45	10.32	11.45	13.91	0	0	0	0	0	1	1	0	0	0	0	0	0	0	0	0	0
RNAPII.CRM.00930	scaffold_1	55306598	55306797	promoter-TSS (Xetro.A00865.3)	18799	Xetro.A00865|ggt1	3.14	2.66	3.19	1.63	13.44	6.95	0	0	0	1	0	0	0	0	0	0	0	0	0	0	0	0	0
RNAPII.CRM.00931	scaffold_1	55334320	55334519	exon (Xetro.A00866.1, exon 1 of 4)	113	Xetro.A00866|c22orf36	2.36	1.45	9.03	31.52	11.45	24.26	0	0	0	0	0	0	0	0	0	0	2	0	0	0	0	0	0
RNAPII.CRM.00932	scaffold_1	55360067	55360266	exon (Xetro.A00868.1, exon 1 of 6)	217	Xetro.A00868|c22orf13	3.14	3.39	9.29	45.1	35.35	44.98	0	0	0	0	0	0	0	0	0	0	0	1	0	0	0	0	0
RNAPII.CRM.00933	scaffold_1	55421863	55422062	Intergenic	-2844	Xetro.A00870|adora2a	5.11	26.12	43.55	2.17	0.5	0.44	0	0	0	1	1	0	0	0	0	0	0	0	0	1	0	0	0
RNAPII.CRM.00934	scaffold_1	55466867	55467066	intron (Xetro.A00871.2, intron 1 of 15)	109	Xetro.A00871|specc1l	2.75	3.39	5.58	9.78	8.96	17.31	0	0	0	0	0	0	0	0	0	0	0	0	0	0	0	0	1
RNAPII.CRM.00935	scaffold_1	55467068	55467267	promoter-TSS (Xetro.A00871.1)	-92	Xetro.A00871|specc1l	3.54	1.69	3.72	6.52	14.94	12.28	0	1	0	1	0	0	0	0	0	2	0	0	0	0	0	0	0
RNAPII.CRM.00936	scaffold_1	55502820	55503019	intron (Xetro.A00872.1, intron 1 of 22)	6185	Xetro.A00872|bcr	3.54	16.93	33.99	24.45	12.45	5.33	0	2	0	0	0	0	0	0	0	0	0	0	0	0	0	0	0
RNAPII.CRM.00937	scaffold_1	55507371	55507570	exon (Xetro.A00872.1, exon 1 of 23)	1634	Xetro.A00872|bcr	1.18	1.93	11.42	42.39	9.46	8.14	0	0	0	2	0	1	0	0	0	0	1	0	0	0	0	0	0
RNAPII.CRM.00938	scaffold_1	55508653	55508852	exon (Xetro.A00872.1, exon 1 of 23)	352	Xetro.A00872|bcr	4.32	1.45	10.62	32.6	14.44	17.31	0	1	0	0	1	0	0	0	0	0	0	0	0	0	0	0	0
RNAPII.CRM.00939	scaffold_1	55540811	55541010	Intergenic	-6477	Xetro.A00875|rab36	4.32	13.78	16.73	5.98	38.83	4.88	1	4	0	0	1	0	0	1	0	0	0	0	0	0	1	0	0
RNAPII.CRM.00940	scaffold_1	55555437	55555636	promoter-TSS (Xetro.A00876.1)	-254	Xetro.A00876|rtdr1	6.68	4.35	9.56	10.87	11.95	14.2	0	0	0	0	1	0	0	0	0	0	0	0	0	0	0	0	0
RNAPII.CRM.00941	scaffold_1	55599998	55600197	Intergenic	-16194	Xetro.A00877|gnaz	2.75	7.98	13.54	0.54	4.98	1.63	0	0	0	0	1	0	0	1	0	0	0	0	0	0	0	0	0
RNAPII.CRM.00942	scaffold_1	55669873	55670072	intron (Xetro.A00879.1, intron 12 of 14)	11340	Xetro.A00879|slc5a1.1	4.71	7.01	12.48	8.15	3.98	0.89	2	0	1	0	0	0	0	0	0	0	0	0	0	0	0	1	0
RNAPII.CRM.00943	scaffold_1	55748615	55748814	promoter-TSS (Xetro.A00881.2)	98	Xetro.A00881|ywhah	3.93	1.69	7.17	8.15	13.44	27.07	0	0	0	1	0	0	0	0	0	2	0	0	0	0	0	0	0
RNAPII.CRM.00944	scaffold_1	55784261	55784460	promoter-TSS (Xetro.A00883.1)	103	Xetro.A00882|depdc5	3.14	0.24	3.45	4.35	13.94	20.12	0	0	0	0	0	0	1	0	0	1	0	0	0	0	0	0	0
RNAPII.CRM.00945	scaffold_1	55784466	55784665	promoter-TSS (Xetro.A00882.1)	53	Xetro.A00883|prr14l	4.32	0.73	2.12	12.5	8.96	15.83	0	0	0	1	0	0	0	0	0	0	0	0	0	0	0	0	1
RNAPII.CRM.00946	scaffold_1	55789936	55790135	intron (Xetro.A00883.1, intron 1 of 8)	5523	Xetro.A00883|prr14l	1.96	0	2.12	8.15	11.95	3.55	1	2	0	1	0	0	0	0	0	0	0	0	0	1	0	0	0
RNAPII.CRM.00947	scaffold_1	55873625	55873824	promoter-TSS (Xetro.A00887.4)	-144	Xetro.A00887|eif4enif1	2.36	0.97	9.56	4.35	15.43	14.2	0	0	0	1	0	0	0	0	0	0	0	0	0	0	0	0	0
RNAPII.CRM.00948	scaffold_1	55874066	55874265	exon (Xetro.A00887.4, exon 1 of 17)	275	Xetro.A00886|sfi1	1.18	3.14	13.81	13.04	11.95	11.98	0	0	0	0	0	1	0	0	0	0	0	0	0	0	0	0	0
RNAPII.CRM.00949	scaffold_1	55874287	55874486	promoter-TSS (Xetro.A00886.1)	54	Xetro.A00886|sfi1	4.32	2.42	11.42	14.67	16.43	26.04	0	0	0	0	0	0	1	0	0	0	0	0	0	0	0	0	0
RNAPII.CRM.00950	scaffold_1	55874579	55874778	promoter-TSS (Xetro.A00886.1)	-238	Xetro.A00886|sfi1	3.54	1.69	8.23	15.76	18.92	17.46	0	0	0	1	0	0	0	0	0	0	0	0	0	0	0	0	0
RNAPII.CRM.00951	scaffold_1	55914435	55914634	exon (Xetro.A00889.2, exon 1 of 6)	143	Xetro.A00889|patz1	3.93	1.69	5.84	10.87	11.95	23.52	0	0	0	0	0	1	0	0	0	0	0	0	0	0	0	0	0
RNAPII.CRM.00952	scaffold_1	55942401	55942600	promoter-TSS (Xetro.A00890.1)	-480	Xetro.A00890|pik3ip1	3.93	3.39	3.45	10.32	16.93	28.11	0	0	0	0	0	0	0	0	0	1	0	0	0	0	0	0	0
RNAPII.CRM.00953	scaffold_1	55943064	55943263	exon (Xetro.A00890.1, exon 1 of 4)	183	Xetro.A00890|pik3ip1	3.14	1.69	6.64	13.04	22.4	43.64	0	0	0	0	0	0	0	1	0	1	0	0	0	0	0	0	0
RNAPII.CRM.00954	scaffold_1	55943660	55943859	intron (Xetro.A00890.1, intron 1 of 3)	779	Xetro.A00890|pik3ip1	4.71	3.14	5.31	6.52	18.92	35.51	0	0	0	0	0	1	0	0	0	0	0	0	1	0	0	1	0
RNAPII.CRM.00955	scaffold_1	55964387	55964586	promoter-TSS (Xetro.A00891.1)	51	Xetro.A00892|	2.75	2.18	2.39	17.39	24.4	22.04	0	1	0	0	0	0	0	0	0	0	0	0	0	0	1	0	0
RNAPII.CRM.00956	scaffold_1	55973878	55974077	promoter-TSS (Xetro.A00893.1)	-398	Xetro.A00893|rnf185	1.57	2.42	3.45	4.35	14.44	6.36	0	1	0	1	0	0	0	0	0	0	1	0	0	1	0	0	0
RNAPII.CRM.00957	scaffold_1	55977415	55977614	promoter-TSS (Xetro.A00894.1)	-128	Xetro.A00894|c12orf43	6.29	2.66	9.82	15.76	13.94	29.59	0	0	0	0	0	0	1	0	0	0	0	0	0	1	0	0	0
RNAPII.CRM.00958	scaffold_1	56004614	56004813	promoter-TSS (Xetro.A00895.1)	-803	Xetro.A00895|hnf1a	1.18	2.9	2.92	3.8	16.43	3.7	0	0	0	0	0	0	0	1	0	0	0	0	0	1	0	0	0
RNAPII.CRM.00959	scaffold_1	56019128	56019327	promoter-TSS (Xetro.A00897.1)	-396	Xetro.A00897|sppl3	7.07	0.97	6.37	20.65	34.85	32.84	0	0	0	0	0	0	0	0	0	0	0	0	0	0	0	0	0
RNAPII.CRM.00960	scaffold_1	56019338	56019537	promoter-TSS (Xetro.A00897.1)	-186	Xetro.A00897|sppl3	3.14	3.39	9.29	43.47	23.4	43.64	0	0	0	1	0	0	0	0	0	0	0	0	0	0	0	0	0
RNAPII.CRM.00961	scaffold_1	56040323	56040522	intron (Xetro.A00897.1, intron 1 of 11)	20799	Xetro.A00897|sppl3	4.71	7.01	14.6	23.37	20.41	10.8	1	2	0	0	1	0	1	0	1	0	0	0	0	0	0	0	0
RNAPII.CRM.00962	scaffold_1	56043975	56044174	intron (Xetro.A00897.1, intron 1 of 11)	24451	Xetro.A00897|sppl3	1.18	8.71	13.54	19.56	27.88	8.29	0	0	0	0	1	0	1	2	0	0	1	0	0	0	0	0	0
RNAPII.CRM.00963	scaffold_1	56063259	56063458	exon (Xetro.A00898.1, exon 10 of 10)	7948	Xetro.A00898|acads	3.93	0.73	3.98	25.54	7.97	6.51	0	0	0	0	0	1	0	0	0	0	0	0	0	1	2	0	0
RNAPII.CRM.00964	scaffold_1	56071163	56071362	promoter-TSS (Xetro.A00898.1)	44	Xetro.A00898|acads	5.89	4.11	11.15	27.71	23.9	23.97	0	0	0	1	0	0	0	0	0	0	0	0	0	0	0	0	0
RNAPII.CRM.00965	scaffold_1	56080432	56080631	intron (Xetro.A00899.1, intron 3 of 4)	-9225	Xetro.A00898|acads	3.14	16.69	17.52	9.78	5.48	5.47	0	1	0	0	1	0	0	0	0	0	0	0	0	0	0	0	0
RNAPII.CRM.00966	scaffold_1	56089996	56090195	exon (Xetro.A00899.1, exon 1 of 5)	215	Xetro.A00899|unc119b	3.54	2.18	5.58	25	18.92	20.42	0	0	0	0	0	0	0	0	0	0	0	0	0	0	0	0	0
RNAPII.CRM.00967	scaffold_1	56103691	56103890	exon (Xetro.A00900.1, exon 1 of 5)	119	Xetro.A00900|mlec	2.36	4.59	10.89	84.23	66.72	79	0	0	0	0	0	1	0	0	0	0	0	1	0	0	0	0	0
RNAPII.CRM.00968	scaffold_1	56176191	56176390	promoter-TSS (Xetro.A00902.1)	88	Xetro.A00902|pop5	1.96	1.45	6.37	5.98	7.47	12.87	0	0	0	0	0	0	0	0	0	0	0	0	0	0	0	0	0
RNAPII.CRM.00969	scaffold_1	56189779	56189978	intron (Xetro.A00903.6, intron 6 of 11)	13676	Xetro.A00902|pop5	4.32	1.45	3.19	8.69	15.43	7.55	1	1	0	0	0	1	0	0	0	0	0	2	0	0	0	0	0
RNAPII.CRM.00970	scaffold_1	56192116	56192315	promoter-TSS (Xetro.A00903.7)	-13515	Xetro.A00904|coq5	5.89	14.99	10.36	4.89	12.45	3.55	0	2	0	0	0	1	0	3	0	0	0	0	0	4	0	1	0
RNAPII.CRM.00971	scaffold_1	56206061	56206260	exon (Xetro.A00904.1, exon 1 of 7)	430	Xetro.A00904|coq5	9.04	3.39	3.72	22.82	29.87	56.96	0	1	0	0	0	0	0	0	0	0	0	0	0	0	0	0	0
RNAPII.CRM.00972	scaffold_1	56246085	56246284	exon (Xetro.A00906.2, exon 1 of 4)	217	Xetro.A00906|srsf9	5.89	4.11	21.51	73.36	46.3	51.49	0	0	0	0	0	0	0	0	0	0	0	0	0	0	0	0	0
RNAPII.CRM.00973	scaffold_1	56246615	56246814	exon (Xetro.A00906.2, exon 2 of 4)	747	Xetro.A00906|srsf9	3.54	2.9	24.43	65.75	36.34	27.07	0	0	0	0	0	0	0	0	0	0	0	0	0	0	0	0	0
RNAPII.CRM.00974	scaffold_1	56251598	56251797	promoter-TSS (Xetro.A00908.1)	-208	Xetro.A00908|triap1	0.79	1.45	15.67	163.02	120.49	117.03	0	0	1	0	0	0	0	0	0	0	0	0	0	0	0	0	0
RNAPII.CRM.00975	scaffold_1	56261032	56261231	exon (Xetro.A00909.1, exon 1 of 3)	124	Xetro.A00909|cox6a1	4.32	2.18	15.67	39.67	36.34	61.99	0	0	0	0	0	0	2	0	0	0	0	0	0	0	0	0	0
RNAPII.CRM.00976	scaffold_1	56268525	56268724	Intergenic	-7369	Xetro.A00909|cox6a1	2.36	6.05	11.42	9.78	19.92	7.1	0	0	0	0	1	0	0	1	0	0	0	0	1	0	0	0	0
RNAPII.CRM.00977	scaffold_1	56296070	56296269	exon (Xetro.A00910.1, exon 1 of 2)	288	Xetro.A00910|	4.32	2.42	10.62	46.73	64.23	79.45	0	0	0	1	0	0	0	0	0	0	0	0	0	0	0	0	0
RNAPII.CRM.00978	scaffold_1	56296582	56296781	promoter-TSS (Xetro.A00910.1)	-224	Xetro.A00910|	3.93	2.42	5.58	24.45	19.42	23.52	0	0	0	0	0	0	0	0	0	0	0	0	0	0	1	0	0
RNAPII.CRM.00979	scaffold_1	56301511	56301710	intron (Xetro.A00911.1, intron 5 of 14)	-5153	Xetro.A00910|	1.18	3.63	2.66	10.87	21.91	11.54	0	1	0	0	0	0	0	0	0	0	0	0	0	0	0	0	0
RNAPII.CRM.00980	scaffold_1	56312203	56312402	intron (Xetro.A00911.1, intron 12 of 14)	-15845	Xetro.A00910|	0.79	3.63	2.12	2.72	14.44	7.84	0	1	0	0	0	0	0	0	0	0	0	0	0	1	0	0	0
RNAPII.CRM.00981	scaffold_1	56349218	56349417	intron (Xetro.A00913.1, intron 2 of 5)	1387	Xetro.A00913|hsd11b1l.2	1.96	2.42	33.99	30.97	6.47	2.66	0	1	0	0	0	0	0	0	0	0	0	2	0	0	0	0	0
RNAPII.CRM.00982	scaffold_1	56360093	56360292	Intergenic	-9488	Xetro.A00913|hsd11b1l.2	2.36	3.63	47.53	225.51	297.23	442.51	0	0	0	0	0	0	0	0	0	0	0	0	0	0	0	0	0
RNAPII.CRM.00983	scaffold_1	56365905	56366104	Intergenic	-15300	Xetro.A00913|hsd11b1l.2	3.14	7.74	53.9	401.58	397.8	581.73	0	0	0	1	0	0	0	0	0	0	0	0	0	0	0	0	0
RNAPII.CRM.00984	scaffold_1	56385681	56385880	exon (Xetro.A00914.1, exon 1 of 11)	196	Xetro.A00914|pxn	6.29	4.11	8.5	9.24	8.96	18.94	0	0	0	2	0	0	0	0	0	0	0	0	0	0	0	0	0
RNAPII.CRM.00985	scaffold_1	56437165	56437364	promoter-TSS (Xetro.A00915.5)	57	Xetro.A00915|rplp0	7.07	1.93	5.84	45.65	61.74	139.22	0	0	0	0	0	1	0	0	0	0	0	0	0	0	0	0	0
RNAPII.CRM.00986	scaffold_1	56448096	56448295	promoter-TSS (Xetro.A00916.1)	11	Xetro.A00916|gcn1l1	2.75	1.93	6.37	20.65	26.39	29.89	0	0	0	0	0	0	0	0	0	0	0	0	0	0	0	0	0
RNAPII.CRM.00987	scaffold_1	56497275	56497474	promoter-TSS (Xetro.A00917.1)	-590	Xetro.A00917|rab35	1.18	1.21	2.92	9.24	13.94	13.32	0	0	0	0	0	0	1	0	0	0	0	0	0	0	0	1	0
RNAPII.CRM.00988	scaffold_1	56498038	56498237	exon (Xetro.A00917.1, exon 1 of 6)	173	Xetro.A00917|rab35	3.93	2.9	10.09	27.71	14.44	31.51	0	0	0	0	0	0	0	0	0	0	0	0	0	0	0	0	0
RNAPII.CRM.00989	scaffold_1	56556555	56556754	promoter-TSS (Xetro.A00918.1)	691	Xetro.A00920|cit	3.14	1.93	5.58	5.98	7.97	12.87	0	0	0	0	0	0	0	0	0	0	0	0	0	0	0	0	0
RNAPII.CRM.00990	scaffold_1	56560500	56560699	intron (Xetro.A00920.1, intron 2 of 48)	4636	Xetro.A00920|cit	5.89	17.65	12.48	0.54	3.49	2.07	0	0	0	0	0	0	0	1	0	0	0	0	0	1	0	0	0
RNAPII.CRM.00991	scaffold_1	56587282	56587481	intron (Xetro.A00920.3, intron 12 of 47)	31418	Xetro.A00920|cit	7.47	7.01	13.01	1.09	1	1.78	0	0	0	0	0	0	0	0	0	0	0	0	0	1	0	1	0
RNAPII.CRM.00992	scaffold_1	56635713	56635912	exon (Xetro.A00921.3, exon 1 of 5)	112	Xetro.A00921|prkab1	3.54	2.66	6.64	21.74	21.91	23.67	0	0	0	0	0	0	0	1	0	0	0	0	0	0	0	1	1
RNAPII.CRM.00993	scaffold_1	56726102	56726301	Intergenic	-28975	Xetro.A00923|rtn4r	3.93	13.06	26.82	3.8	0.5	0.44	0	0	0	0	0	0	0	1	0	0	0	0	0	2	0	0	0
RNAPII.CRM.00994	scaffold_1	56801809	56802008	Intergenic	-104682	Xetro.A00923|rtn4r	1.96	11.85	13.54	3.26	1.99	1.48	0	1	1	0	0	0	0	0	0	0	0	0	0	1	0	0	0
RNAPII.CRM.00995	scaffold_1	56933143	56933342	Intergenic	-236016	Xetro.A00923|rtn4r	11	26.12	31.86	0	1	0.44	0	0	0	0	3	0	0	0	0	0	0	0	0	0	2	0	0
RNAPII.CRM.00996	scaffold_1	56954490	56954689	Intergenic	-234551	Xetro.A00924|prodh	5.89	16.2	12.21	0	1.99	1.04	0	1	0	0	1	0	0	1	0	1	1	0	0	1	0	0	0
RNAPII.CRM.00997	scaffold_1	57096598	57096797	Intergenic	-92443	Xetro.A00924|prodh	2.36	11.37	8.76	0	0.5	0.59	0	0	0	0	1	0	0	0	0	0	0	0	0	0	0	0	0
RNAPII.CRM.00998	scaffold_1	57195133	57195332	intron (Xetro.A00924.1, intron 2 of 13)	6092	Xetro.A00924|prodh	4.71	14.27	29.21	2.17	2.99	1.48	2	0	0	0	0	0	0	1	0	0	0	0	0	0	0	0	0
RNAPII.CRM.00999	scaffold_1	57451993	57452192	promoter-TSS (Xetro.A00926.1)	65	Xetro.A00926|dgcr6	1.57	0.97	3.98	8.15	14.44	22.19	0	0	0	0	0	0	1	0	0	0	0	0	0	0	0	0	0
RNAPII.CRM.01000	scaffold_1	57468082	57468281	Intergenic	-7261	Xetro.A00927|slc7a4	1.96	1.21	2.92	14.13	11.95	16.13	0	0	0	0	0	1	0	0	0	1	0	1	0	0	0	0	0
RNAPII.CRM.01001	scaffold_1	57471002	57471201	Intergenic	-4341	Xetro.A00927|slc7a4	2.36	2.9	3.98	3.26	14.94	9.47	0	2	0	0	0	0	0	0	0	0	0	0	0	0	0	0	0
RNAPII.CRM.01002	scaffold_1	57476657	57476856	intron (Xetro.A00927.1, intron 1 of 3)	1314	Xetro.A00927|slc7a4	4.32	1.93	4.25	14.67	24.89	6.07	0	0	0	2	0	0	0	2	0	0	0	0	0	0	0	0	0
RNAPII.CRM.01003	scaffold_1	57488120	57488319	Intergenic	12777	Xetro.A00927|slc7a4	1.18	2.66	1.59	6.52	32.86	8.58	1	0	0	0	0	0	0	0	0	0	0	1	0	0	0	0	0
RNAPII.CRM.01004	scaffold_1	57533392	57533591	exon (Xetro.A00930.2, exon 1 of 6)	188	Xetro.A00930|hscb	3.14	1.45	5.31	9.24	10.95	20.12	0	0	0	0	0	0	0	0	0	0	0	0	0	0	0	0	1
RNAPII.CRM.01005	scaffold_1	57813367	57813566	intron (Xetro.A00933.1, intron 3 of 16)	6538	Xetro.A00933|ttc28	2.75	7.01	14.6	5.43	1	0.74	0	0	0	0	1	0	0	0	0	0	0	0	0	1	0	2	0
RNAPII.CRM.01006	scaffold_1	57936780	57936979	Intergenic	-6941	Xetro.A00935|mn1	1.57	1.45	4.25	8.69	27.88	12.87	0	0	0	0	0	1	0	0	0	0	0	0	0	0	0	0	0
RNAPII.CRM.01007	scaffold_1	57943750	57943949	promoter-TSS (Xetro.A00935.1)	29	Xetro.A00935|mn1	6.29	1.69	7.97	13.59	39.33	45.72	1	1	0	0	0	0	0	0	0	0	0	0	0	0	0	0	0
RNAPII.CRM.01008	scaffold_1	57984414	57984613	intron (Xetro.A00935.1, intron 2 of 2)	40693	Xetro.A00935|mn1	2.36	3.63	1.59	1.09	16.43	7.69	0	1	0	0	0	1	0	0	0	0	0	2	0	1	0	0	0
RNAPII.CRM.01009	scaffold_1	57998521	57998720	Intergenic	54800	Xetro.A00935|mn1	0.79	2.9	1.33	3.26	17.92	5.33	1	0	0	0	0	0	0	0	0	0	0	0	0	0	0	0	0
RNAPII.CRM.01010	scaffold_1	57999603	57999802	Intergenic	55882	Xetro.A00935|mn1	4.71	4.11	9.56	17.93	91.11	31.07	0	0	0	1	0	0	0	1	0	0	0	0	0	0	0	0	0
RNAPII.CRM.01011	scaffold_1	58012802	58013001	Intergenic	69081	Xetro.A00935|mn1	3.14	12.57	14.07	9.24	40.33	19.09	0	0	0	0	0	0	0	1	0	0	0	0	0	2	0	0	0
RNAPII.CRM.01012	scaffold_1	58013183	58013382	Intergenic	69462	Xetro.A00935|mn1	2.75	2.42	4.78	12.5	46.3	24.56	0	0	0	0	0	0	0	0	0	0	0	0	0	0	0	0	0
RNAPII.CRM.01013	scaffold_1	58014210	58014409	Intergenic	70489	Xetro.A00935|mn1	1.96	2.9	1.06	7.06	48.79	14.79	0	0	0	0	0	0	0	0	0	0	0	0	0	0	0	0	0
RNAPII.CRM.01014	scaffold_1	58017669	58017868	Intergenic	73948	Xetro.A00935|mn1	2.75	1.93	2.39	8.15	44.31	11.54	0	1	0	0	0	1	0	0	0	2	0	0	0	1	0	2	0
RNAPII.CRM.01015	scaffold_1	58022630	58022829	Intergenic	78909	Xetro.A00935|mn1	3.14	4.35	4.51	4.89	23.4	8.14	1	0	1	0	0	0	0	0	0	0	0	1	0	0	0	0	0
RNAPII.CRM.01016	scaffold_1	58037633	58037832	Intergenic	93912	Xetro.A00935|mn1	0.39	0.97	3.19	2.17	19.92	9.02	0	1	0	0	0	0	0	1	1	0	0	0	0	0	0	2	0
RNAPII.CRM.01017	scaffold_1	58040274	58040473	Intergenic	96553	Xetro.A00935|mn1	1.57	1.69	8.76	8.15	46.3	19.38	0	1	0	0	0	0	0	0	0	0	0	0	0	0	0	0	0
RNAPII.CRM.01018	scaffold_1	58074846	58075045	Intergenic	131125	Xetro.A00935|mn1	2.75	5.56	6.37	2.72	29.87	9.32	0	2	0	0	0	0	0	0	0	0	0	0	1	0	0	0	0
RNAPII.CRM.01019	scaffold_1	58098925	58099124	Intergenic	155204	Xetro.A00935|mn1	2.36	5.08	6.37	13.59	49.29	16.87	0	1	0	0	0	0	0	0	0	0	0	0	0	0	0	0	0
RNAPII.CRM.01020	scaffold_1	58132197	58132396	Intergenic	188476	Xetro.A00935|mn1	3.14	10.4	27.61	2.17	2.49	1.33	0	2	0	0	0	0	0	0	0	0	0	0	0	0	0	1	0
RNAPII.CRM.01021	scaffold_1	58270465	58270664	Intergenic	-288247	Xetro.A00936|	2.75	16.93	6.11	1.09	0	1.18	3	0	1	0	0	1	0	0	0	0	0	0	0	1	0	0	0
RNAPII.CRM.01022	scaffold_1	58398497	58398696	Intergenic	-160215	Xetro.A00936|	1.96	16.2	13.01	1.63	1.49	0.74	0	2	0	1	0	0	0	4	0	1	0	0	0	2	1	1	0
RNAPII.CRM.01023	scaffold_1	58456367	58456566	Intergenic	-102345	Xetro.A00936|	1.57	1.93	17.79	19.02	3.49	5.03	0	0	0	0	0	0	0	0	0	0	0	0	0	1	0	0	0
RNAPII.CRM.01024	scaffold_1	58457639	58457838	Intergenic	-101073	Xetro.A00936|	4.32	3.39	24.69	10.32	0.5	2.52	0	0	0	0	0	0	0	0	0	0	0	0	0	0	1	0	0
RNAPII.CRM.01025	scaffold_1	58588572	58588771	Intergenic	29860	Xetro.A00936|	3.54	9.67	11.95	0.54	1	0.3	0	1	0	0	1	0	0	1	0	0	0	0	0	0	0	0	0
RNAPII.CRM.01026	scaffold_1	58974119	58974318	intron (Xetro.A00945.1, intron 1 of 6)	802	Xetro.A00945|	5.89	20.31	37.44	0.54	1	1.33	0	0	0	0	1	0	0	0	0	0	0	0	0	0	0	0	0
RNAPII.CRM.01027	scaffold_1	59001341	59001540	Intergenic	-26420	Xetro.A00945|	3.93	10.64	18.06	1.63	5.97	0.89	2	0	1	0	0	0	0	0	0	0	0	0	0	0	0	0	1
RNAPII.CRM.01028	scaffold_1	59078630	59078829	Intergenic	-19504	Xetro.A00946|	5.89	13.78	26.29	8.69	1.49	1.63	0	1	0	0	0	0	0	0	0	0	0	0	0	0	0	0	0
RNAPII.CRM.01029	scaffold_1	59091065	59091264	Intergenic	-7069	Xetro.A00946|	4.32	14.99	12.21	1.63	1	2.66	0	0	1	0	1	0	0	0	0	1	0	0	0	0	0	0	0
RNAPII.CRM.01030	scaffold_1	59128929	59129128	promoter-TSS (Xetro.A00947.1)	-545	Xetro.A00947|cryba4	3.14	14.03	7.97	0.54	1	0.59	0	1	0	0	0	0	0	0	0	0	0	0	0	0	0	0	0
RNAPII.CRM.01031	scaffold_1	59135525	59135724	Intergenic	-6515	Xetro.A00948|crybb1	4.32	12.57	11.95	1.63	1	2.07	0	0	0	0	0	0	0	0	0	0	0	0	0	0	0	0	0
RNAPII.CRM.01032	scaffold_1	59149620	59149819	TTS (Xetro.A00948.1)	-6569	Xetro.A00949|tpst2	5.89	12.82	14.6	0.54	0	0.44	1	0	1	0	0	0	0	0	0	0	0	0	0	0	0	0	0
RNAPII.CRM.01033	scaffold_1	59156237	59156436	promoter-TSS (Xetro.A00949.1)	48	Xetro.A00949|tpst2	4.32	3.39	7.7	8.15	9.46	15.83	0	0	0	0	0	0	2	0	0	0	0	0	0	0	0	2	0
RNAPII.CRM.01034	scaffold_1	59228272	59228471	promoter-TSS (Xetro.A00952.3)	1789	Xetro.A00952|hps4	2.36	8.46	23.63	11.41	23.4	8.43	0	0	0	0	0	0	0	0	0	0	0	0	1	0	0	1	0
RNAPII.CRM.01035	scaffold_1	59228937	59229136	promoter-TSS (Xetro.A00952.3)	2454	Xetro.A00952|hps4	1.96	5.8	15.13	9.24	14.44	7.25	0	1	0	1	0	1	0	0	0	0	0	0	1	0	0	0	0
RNAPII.CRM.01036	scaffold_1	59229105	59229304	promoter-TSS (Xetro.A00952.3)	2622	Xetro.A00952|hps4	0.39	1.45	3.45	9.24	18.42	5.77	0	0	0	1	0	0	0	0	2	0	0	0	0	0	0	0	0
RNAPII.CRM.01037	scaffold_1	59245962	59246161	TTS (Xetro.A00952.2)	-3770	Xetro.A00953|unnamed	4.71	7.74	11.15	16.3	41.32	9.17	0	0	0	0	0	2	0	3	0	0	0	0	0	0	0	0	0
RNAPII.CRM.01038	scaffold_1	59249784	59249983	promoter-TSS (Xetro.A00953.1)	52	Xetro.A00953|unnamed	1.57	1.45	8.5	69.56	39.83	22.93	0	0	0	0	0	0	0	0	0	0	0	0	0	0	0	1	0
RNAPII.CRM.01039	scaffold_1	59317210	59317409	intron (Xetro.A00955.2, intron 14 of 14)	-18705	Xetro.A00954|asphd2	4.32	15.72	11.42	1.09	1.49	0.89	0	0	0	0	0	1	0	0	0	0	0	0	0	0	1	1	0
RNAPII.CRM.01040	scaffold_1	59377570	59377769	intron (Xetro.A00955.1, intron 2 of 15)	7851	Xetro.A00955|sez6l	5.11	16.2	8.5	0.54	1	0.89	1	0	0	0	1	0	0	0	0	0	0	0	0	1	0	1	0
RNAPII.CRM.01041	scaffold_1	59456637	59456836	Intergenic	-71216	Xetro.A00955|sez6l	5.89	18.86	26.02	1.09	0	0.15	2	1	1	0	0	0	0	0	0	0	0	0	0	0	0	0	0
RNAPII.CRM.01042	scaffold_1	59696725	59696924	intron (Xetro.A00956.1, intron 5 of 14)	15197	Xetro.A00956|myo18b	4.71	5.8	18.59	1.09	0	0.74	0	0	0	0	0	0	0	0	0	0	0	0	0	0	1	2	0
RNAPII.CRM.01043	scaffold_1	59821182	59821381	Intergenic	12298	Xetro.A00958|	3.14	9.19	9.82	11.41	6.47	1.33	0	0	0	0	0	0	0	2	0	1	0	0	0	0	0	0	0
RNAPII.CRM.01044	scaffold_1	60039156	60039355	Intergenic	-1217	Xetro.A00960|adrbk2	1.96	1.69	3.72	18.48	15.43	19.23	0	0	0	0	0	0	0	0	0	0	0	0	0	0	0	0	0
RNAPII.CRM.01045	scaffold_1	60231991	60232190	intron (Xetro.A00963.1, intron 1 of 7)	1482	Xetro.A00963|kiaa1671	2.36	1.93	1.86	11.41	19.92	10.95	0	0	0	2	0	1	0	0	0	0	0	0	0	1	0	0	0
RNAPII.CRM.01046	scaffold_1	60247509	60247708	Intergenic	-14036	Xetro.A00963|kiaa1671	1.57	4.84	11.95	36.41	49.29	15.83	1	0	1	0	1	0	0	0	0	0	1	0	0	1	1	0	0
RNAPII.CRM.01047	scaffold_1	60248383	60248582	Intergenic	-14910	Xetro.A00963|kiaa1671	2.36	1.21	4.78	40.21	14.94	9.91	0	1	0	0	0	0	0	0	0	1	0	0	0	0	0	0	0
RNAPII.CRM.01048	scaffold_1	60249293	60249492	Intergenic	-15820	Xetro.A00963|kiaa1671	3.93	3.39	24.69	41.84	64.72	7.69	0	2	0	0	0	0	0	0	0	0	0	0	0	0	0	0	0
RNAPII.CRM.01049	scaffold_1	60268552	60268751	exon (Xetro.A00964.1, exon 2 of 5)	20914	Xetro.A00964|	3.14	2.66	0.8	8.69	14.44	4.88	0	0	0	0	0	0	0	0	0	0	0	0	0	1	0	0	0
RNAPII.CRM.01050	scaffold_1	60272216	60272415	intron (Xetro.A00964.1, intron 1 of 4)	17250	Xetro.A00964|	3.54	5.8	11.42	11.95	5.97	4.14	0	1	0	0	1	0	0	0	0	0	0	0	0	0	0	0	0
RNAPII.CRM.01051	scaffold_1	60277665	60277864	intron (Xetro.A00964.1, intron 1 of 4)	11801	Xetro.A00964|	3.54	3.63	4.78	21.19	26.89	13.46	0	0	0	0	0	0	0	0	0	0	0	0	0	1	0	0	0
RNAPII.CRM.01052	scaffold_1	60283117	60283316	intron (Xetro.A00964.1, intron 1 of 4)	6349	Xetro.A00964|	1.96	4.59	5.58	13.04	11.95	5.92	0	1	0	0	1	1	0	0	0	0	0	0	0	0	0	0	0
RNAPII.CRM.01053	scaffold_1	60289248	60289447	promoter-TSS (Xetro.A00965.1)	218	Xetro.A00964|	3.93	5.56	9.03	46.73	17.92	25.6	0	0	0	0	0	0	0	0	0	0	0	0	0	0	0	0	0
RNAPII.CRM.01054	scaffold_1	60301644	60301843	intron (Xetro.A00965.1, intron 1 of 4)	12169	Xetro.A00965|tmem211	8.25	11.85	13.81	4.89	0.5	1.48	0	1	0	0	3	0	0	0	0	0	0	0	0	1	2	1	0
RNAPII.CRM.01055	scaffold_1	60457795	60457994	Intergenic	-29958	Xetro.A00967|	3.54	17.17	13.54	1.09	1	1.18	0	0	0	0	1	0	0	0	0	0	0	0	0	0	0	0	0
RNAPII.CRM.01056	scaffold_1	60513900	60514099	promoter-TSS (Xetro.A00968.1)	-714	Xetro.A00968|ankrd13a	3.93	7.25	24.69	2.72	1	1.63	0	1	0	0	1	0	0	0	0	0	0	0	0	0	0	1	0
RNAPII.CRM.01057	scaffold_1	60546217	60546416	intron (Xetro.A00969.1, intron 4 of 17)	26698	Xetro.A00969|git2	8.25	18.86	10.62	1.63	1	1.33	0	1	0	0	0	0	0	4	0	1	0	0	0	3	1	0	0
RNAPII.CRM.01058	scaffold_1	60609134	60609333	exon (Xetro.A00971.1, exon 1 of 5)	143	Xetro.A00971|gltp	2.75	1.69	8.5	17.93	22.4	29.59	0	0	0	0	0	0	0	0	0	1	0	0	0	0	0	0	0
RNAPII.CRM.01059	scaffold_1	60648583	60648782	exon (Xetro.A00972.1, exon 1 of 2)	696	Xetro.A00972|	3.54	3.87	27.35	94.01	82.15	73.97	0	0	0	0	0	0	0	0	0	0	1	0	0	0	0	0	0
RNAPII.CRM.01060	scaffold_1	60662870	60663069	intron (Xetro.A00973.1, intron 1 of 15)	1020	Xetro.A00973|trpv4	3.14	25.39	27.61	1.09	1	0.74	0	0	0	0	0	0	0	0	0	0	0	0	0	3	0	0	0
RNAPII.CRM.01061	scaffold_1	60767072	60767271	Intergenic	40384	Xetro.A00974|c12orf34	1.96	5.56	3.72	1.63	16.93	7.99	0	0	0	0	0	0	0	1	4	0	0	0	0	0	0	0	0
RNAPII.CRM.01062	scaffold_1	60772656	60772855	Intergenic	34800	Xetro.A00974|c12orf34	3.14	1.69	3.19	6.52	25.39	7.55	0	1	0	0	0	0	0	1	0	0	0	0	0	0	0	3	0
RNAPII.CRM.01063	scaffold_1	60777446	60777645	Intergenic	30010	Xetro.A00974|c12orf34	1.57	1.21	1.86	2.17	14.44	10.06	0	1	0	0	0	0	0	0	0	1	0	2	0	0	0	0	0
RNAPII.CRM.01064	scaffold_1	60780817	60781016	Intergenic	26639	Xetro.A00974|c12orf34	2.36	3.39	3.45	10.32	24.89	24.12	0	0	1	0	0	0	0	0	0	0	0	0	0	1	0	0	0
RNAPII.CRM.01065	scaffold_1	60798034	60798233	intron (Xetro.A00974.1, intron 1 of 1)	9422	Xetro.A00974|c12orf34	2.75	3.63	2.66	4.35	18.92	17.16	0	0	0	0	0	0	0	0	0	0	0	0	1	0	0	1	0
RNAPII.CRM.01066	scaffold_1	60805439	60805638	intron (Xetro.A00974.1, intron 1 of 1)	2017	Xetro.A00974|c12orf34	0.39	0.73	2.12	6.52	19.92	12.58	0	0	0	0	0	0	0	0	0	0	0	0	0	0	0	1	0
RNAPII.CRM.01067	scaffold_1	60806361	60806560	intron (Xetro.A00974.1, intron 1 of 1)	1095	Xetro.A00974|c12orf34	4.32	29.74	62.4	30.97	78.66	30.63	2	1	1	0	0	0	0	0	0	0	1	0	0	1	0	0	0
RNAPII.CRM.01068	scaffold_1	60941902	60942101	Intergenic	6839	Xetro.A00976|	1.18	8.95	15.4	1.09	1.99	0.89	0	0	0	0	0	0	0	0	0	0	0	0	0	0	0	0	0
RNAPII.CRM.01069	scaffold_1	61073499	61073698	promoter-TSS (Xetro.A00979.1)	521	Xetro.A00978|mvk	3.93	9.19	25.49	2.17	2.49	1.48	1	2	0	0	0	0	0	0	0	0	0	0	0	0	0	0	0
RNAPII.CRM.01070	scaffold_1	61074677	61074876	promoter-TSS (Xetro.A00978.1)	387	Xetro.A00979|mmab	4.32	1.69	10.89	14.13	10.46	18.64	0	0	0	0	0	1	0	0	0	0	1	0	0	0	0	0	0
RNAPII.CRM.01071	scaffold_1	61075064	61075263	exon (Xetro.A00979.1, exon 2 of 10)	774	Xetro.A00979|mmab	3.54	1.69	8.5	15.76	11.95	11.84	0	0	0	1	0	0	0	0	0	0	0	0	0	0	0	0	0
RNAPII.CRM.01072	scaffold_1	61138802	61139001	promoter-TSS (Xetro.A00981.1)	95	Xetro.A00981|ube3b	1.96	4.35	5.31	4.35	14.44	15.53	0	1	0	0	0	0	0	0	0	0	0	0	0	0	0	5	0
RNAPII.CRM.01073	scaffold_1	61139327	61139526	promoter-TSS (Xetro.A00981.1)	91	Xetro.A00982|kctd10	2.75	2.18	7.97	13.59	16.43	22.49	0	1	0	0	0	0	0	1	0	0	1	2	0	0	0	0	0
RNAPII.CRM.01074	scaffold_1	61143103	61143302	intron (Xetro.A00982.1, intron 2 of 6)	3867	Xetro.A00982|kctd10	1.57	9.67	22.57	9.78	9.96	8.29	0	2	0	0	0	0	0	0	0	0	0	0	0	0	1	0	0
RNAPII.CRM.01075	scaffold_1	61161835	61162034	intron (Xetro.A00983.1, intron 21 of 30)	16309	Xetro.A00983|myo1h	8.64	17.65	62.66	0.54	0	1.04	0	0	0	0	0	0	0	0	0	0	0	0	0	0	1	2	0
RNAPII.CRM.01076	scaffold_1	61189466	61189665	Intergenic	-11322	Xetro.A00983|myo1h	3.93	15.23	17.26	1.63	2.49	1.78	0	0	0	0	0	0	0	1	2	2	1	0	0	0	0	0	0
RNAPII.CRM.01077	scaffold_1	61190447	61190646	Intergenic	-12303	Xetro.A00983|myo1h	6.29	16.93	48.86	9.24	18.42	9.76	0	1	1	0	0	0	0	0	0	0	1	0	0	0	0	0	0
RNAPII.CRM.01078	scaffold_1	61199086	61199285	Intergenic	-20432	Xetro.A00984|foxn4	3.14	14.27	13.28	4.35	1	1.92	0	1	0	0	1	0	0	1	0	0	0	0	0	0	0	0	0
RNAPII.CRM.01079	scaffold_1	61219185	61219384	promoter-TSS (Xetro.A00984.1)	-333	Xetro.A00984|foxn4	1.18	1.21	4.78	4.89	18.42	9.76	0	1	0	0	0	0	0	0	0	0	0	0	0	0	0	0	0
RNAPII.CRM.01080	scaffold_1	61220232	61220431	exon (Xetro.A00984.1, exon 1 of 10)	714	Xetro.A00984|foxn4	6.29	1.45	2.39	2.72	12.94	13.17	0	0	0	0	0	0	0	0	0	0	0	0	0	0	0	0	0
RNAPII.CRM.01081	scaffold_1	61259995	61260194	intron (Xetro.A00986.1, intron 28 of 52)	-24001	Xetro.A00985|	1.96	1.21	4.25	6.52	13.94	5.33	1	3	0	0	0	0	0	0	0	0	0	0	0	0	0	0	0
RNAPII.CRM.01082	scaffold_1	61290626	61290825	intron (Xetro.A00986.1, intron 1 of 52)	9122	Xetro.A00986|acacb	1.57	0.73	1.59	3.26	12.94	10.5	0	0	0	0	0	0	0	0	0	2	0	0	0	0	1	0	0
RNAPII.CRM.01083	scaffold_1	61294001	61294200	intron (Xetro.A00986.1, intron 1 of 52)	5747	Xetro.A00986|acacb	1.18	3.14	2.66	7.61	31.37	8.14	1	0	1	0	0	0	0	0	0	0	0	0	0	1	0	0	0
RNAPII.CRM.01084	scaffold_1	61315963	61316162	promoter-TSS (Xetro.A00988.2)	-394	Xetro.A00988|alkbh2	2.36	3.63	10.89	6.52	17.92	5.77	0	0	0	1	0	0	0	1	0	1	0	2	0	0	0	0	0
RNAPII.CRM.01085	scaffold_1	61341497	61341696	intron (Xetro.A00990.2, intron 1 of 13)	430	Xetro.A00990|svop	3.93	1.69	6.9	7.61	13.94	6.95	0	2	0	0	0	0	0	0	0	1	0	0	0	1	0	0	0
RNAPII.CRM.01086	scaffold_1	61424894	61425093	intron (Xetro.A00992.1, intron 5 of 16)	23695	Xetro.A00992|ssh1	7.07	42.56	65.85	13.04	7.47	2.07	0	0	0	0	1	0	0	0	0	1	1	0	0	0	0	0	0
RNAPII.CRM.01087	scaffold_1	61461467	61461666	promoter-TSS (Xetro.A00994.5)	169	Xetro.A00994|coro1c	8.25	3.39	13.54	32.06	31.86	54.89	0	0	0	0	0	0	0	1	0	0	0	0	0	0	0	0	1
RNAPII.CRM.01088	scaffold_1	61514395	61514594	Intergenic	-6484	Xetro.A00995|	3.14	10.4	14.34	2.17	2.49	0.3	0	0	0	0	1	0	0	0	0	2	0	0	0	0	0	2	0
RNAPII.CRM.01089	scaffold_1	61591302	61591501	promoter-TSS (Xetro.A00999.2)	68	Xetro.A00999|sart3	7.47	4.59	6.9	18.48	19.42	32.84	0	0	0	0	0	0	2	0	0	0	0	0	0	0	0	0	0
RNAPII.CRM.01090	scaffold_1	61597865	61598064	intron (Xetro.A00999.2, intron 6 of 17)	6631	Xetro.A00999|sart3	0.79	4.84	9.29	14.67	14.44	6.66	1	0	0	0	0	1	0	1	0	0	1	0	1	0	0	0	0
RNAPII.CRM.01091	scaffold_1	61642311	61642510	promoter-TSS (Xetro.A01000.1)	4	Xetro.A01000|ficd	5.5	5.32	7.97	7.06	19.42	17.16	0	0	0	3	0	1	1	0	0	0	0	0	0	0	0	0	0
RNAPII.CRM.01092	scaffold_1	61643173	61643372	promoter-TSS (Xetro.A01000.1)	-858	Xetro.A01000|ficd	3.14	13.3	18.06	1.63	1	2.52	0	0	0	0	2	0	0	0	0	0	0	0	0	1	0	0	0
RNAPII.CRM.01093	scaffold_1	61665528	61665727	intron (Xetro.A01001.1, intron 8 of 12)	10114	Xetro.A01001|slc24a6	1.57	1.93	5.58	2.72	18.92	8.73	0	0	0	0	0	0	0	0	0	0	0	0	0	0	0	2	0
RNAPII.CRM.01094	scaffold_1	61667803	61668002	intron (Xetro.A01001.1, intron 5 of 12)	7839	Xetro.A01001|slc24a6	1.96	4.59	6.11	7.06	25.39	11.84	0	2	0	0	0	0	0	0	0	0	0	0	0	0	0	0	0
RNAPII.CRM.01095	scaffold_1	61681561	61681760	promoter-TSS (Xetro.A01002.1)	-484	Xetro.A01002|plbd2	5.11	3.87	5.84	19.56	13.94	17.46	0	0	0	0	0	0	0	0	0	0	0	0	0	0	0	0	0
RNAPII.CRM.01096	scaffold_1	61682137	61682336	promoter-TSS (Xetro.A01002.1)	92	Xetro.A01002|plbd2	3.54	3.14	5.58	32.6	33.36	32.7	0	0	0	0	0	0	0	0	0	1	0	0	0	0	0	0	0
RNAPII.CRM.01097	scaffold_1	61701753	61701952	exon (Xetro.A01002.1, exon 12 of 12)	9564	Xetro.A01003|sds	3.93	16.69	44.34	16.85	12.45	12.72	0	1	0	0	0	0	0	1	0	0	0	0	0	0	0	0	0
RNAPII.CRM.01098	scaffold_1	61711090	61711289	exon (Xetro.A01003.1, exon 1 of 8)	227	Xetro.A01003|sds	0.79	3.39	5.58	43.47	31.37	23.23	0	0	0	0	0	0	0	0	0	0	0	0	0	0	1	1	0
RNAPII.CRM.01099	scaffold_1	61711395	61711594	promoter-TSS (Xetro.A01003.1)	-78	Xetro.A01003|sds	3.93	0.48	2.66	28.26	61.74	21.75	0	1	0	2	0	0	0	0	0	0	2	0	0	0	0	1	0
RNAPII.CRM.01100	scaffold_1	61747181	61747380	Intergenic	24927	Xetro.A01005|lhx5	0.79	1.21	2.66	20.65	29.37	14.06	0	0	0	0	0	0	0	0	0	1	0	0	0	0	0	1	0
RNAPII.CRM.01101	scaffold_1	61748007	61748206	TTS (Xetro.A01005.1)	24101	Xetro.A01005|lhx5	3.54	1.93	3.19	35.32	21.41	12.28	0	0	1	0	0	0	0	0	0	0	0	0	0	0	0	1	0
RNAPII.CRM.01102	scaffold_1	61773104	61773303	promoter-TSS (Xetro.A01005.1)	-996	Xetro.A01005|lhx5	2.75	4.84	64.26	44.56	93.6	28.55	0	0	0	0	0	0	0	0	0	0	0	0	0	1	0	0	0
RNAPII.CRM.01103	scaffold_1	61784910	61785109	Intergenic	-12802	Xetro.A01005|lhx5	1.57	5.08	16.99	3.8	16.43	3.11	0	2	2	0	0	0	0	0	0	0	0	0	0	0	0	0	0
RNAPII.CRM.01104	scaffold_1	61803663	61803862	Intergenic	-31555	Xetro.A01005|lhx5	2.36	1.69	1.59	7.06	27.38	11.1	1	0	1	0	0	0	0	0	0	0	1	0	0	1	0	0	0
RNAPII.CRM.01105	scaffold_1	61853078	61853277	Intergenic	51012	Xetro.A01006|rbm19	1.57	4.35	2.66	9.24	19.42	10.65	0	4	0	0	0	0	0	0	0	0	0	0	0	0	0	0	0
RNAPII.CRM.01106	scaffold_1	61897434	61897633	intron (Xetro.A01006.1, intron 8 of 23)	6656	Xetro.A01006|rbm19	8.25	22.25	39.3	1.63	1	2.22	0	0	0	0	2	0	0	0	2	0	0	0	0	0	1	1	0
RNAPII.CRM.01107	scaffold_1	61937397	61937596	Intergenic	-33307	Xetro.A01006|rbm19	4.71	7.01	18.59	1.09	0.5	0.3	1	1	0	0	0	0	0	0	0	0	0	0	0	0	3	0	0
RNAPII.CRM.01108	scaffold_1	61991101	61991300	Intergenic	-1136	Xetro.A01007|tbx5	1.57	14.75	20.98	3.8	3.49	1.63	0	0	0	0	1	0	0	1	0	0	1	0	0	0	1	1	0
RNAPII.CRM.01109	scaffold_1	62033636	62033835	Intergenic	-6648	Xetro.A01008|	6.68	16.69	16.99	1.09	2.49	0.89	0	0	0	0	1	0	0	0	0	0	0	0	0	0	0	0	0
RNAPII.CRM.01110	scaffold_1	62116923	62117122	Intergenic	25992	Xetro.A01009|tbx3	5.11	14.27	14.07	1.63	1.99	2.07	0	0	0	0	2	1	0	0	0	0	0	0	0	0	0	0	0
RNAPII.CRM.01111	scaffold_1	62126301	62126500	Intergenic	16614	Xetro.A01009|tbx3	0.39	4.35	16.2	2.72	3.49	3.4	0	0	0	0	0	0	0	0	0	1	0	0	0	0	0	0	0
RNAPII.CRM.01112	scaffold_1	62130746	62130945	Intergenic	12169	Xetro.A01009|tbx3	5.89	10.88	29.21	3.8	4.98	13.61	0	0	0	1	0	0	0	0	0	0	0	0	0	0	1	0	0
RNAPII.CRM.01113	scaffold_1	62143085	62143284	promoter-TSS (Xetro.A01009.1)	-170	Xetro.A01009|tbx3	0	2.9	23.63	14.13	27.38	43.5	0	0	0	2	0	0	0	0	0	0	0	0	0	0	0	0	0
RNAPII.CRM.01114	scaffold_1	62145252	62145451	Intergenic	-2337	Xetro.A01009|tbx3	1.96	3.14	9.03	6.52	33.36	17.01	0	0	0	0	1	0	0	0	0	0	0	0	0	0	0	0	0
RNAPII.CRM.01115	scaffold_1	62146236	62146435	Intergenic	-3321	Xetro.A01009|tbx3	2.36	2.66	14.34	11.95	41.32	25.15	0	0	0	0	0	0	0	1	0	0	0	0	0	1	0	0	0
RNAPII.CRM.01116	scaffold_1	62151219	62151418	Intergenic	-8304	Xetro.A01009|tbx3	1.18	3.63	1.59	3.8	16.93	12.43	0	0	0	0	0	0	0	0	0	0	1	0	0	0	0	0	0
RNAPII.CRM.01117	scaffold_1	62153218	62153417	Intergenic	-10303	Xetro.A01009|tbx3	3.14	1.45	2.92	6.52	30.87	11.69	0	0	0	0	0	1	0	0	0	0	0	2	0	0	0	0	0
RNAPII.CRM.01118	scaffold_1	62158044	62158243	Intergenic	-15129	Xetro.A01009|tbx3	5.11	2.66	5.04	11.95	40.33	14.2	0	0	0	0	0	0	0	0	2	0	0	0	0	0	0	0	0
RNAPII.CRM.01119	scaffold_1	62160254	62160453	Intergenic	-17339	Xetro.A01009|tbx3	1.57	3.87	5.58	4.89	29.87	18.49	0	0	1	0	0	0	0	0	2	0	0	0	0	0	0	0	0
RNAPII.CRM.01120	scaffold_1	62214908	62215107	Intergenic	-71993	Xetro.A01009|tbx3	5.5	1.45	7.17	6.52	43.32	9.76	0	1	1	2	0	1	0	0	0	1	0	0	0	0	0	0	0
RNAPII.CRM.01121	scaffold_1	62218208	62218407	Intergenic	-75293	Xetro.A01009|tbx3	3.54	3.39	2.12	5.43	25.39	10.95	0	1	0	0	0	0	0	0	0	0	0	0	0	1	0	0	0
RNAPII.CRM.01122	scaffold_1	62690189	62690388	promoter-TSS (Xetro.A01014.2)	-26	Xetro.A01014|c12orf52	4.32	1.69	2.66	8.15	13.44	13.76	0	0	0	0	0	0	0	0	0	0	0	0	0	0	0	0	0
RNAPII.CRM.01123	scaffold_1	62764757	62764956	intron (Xetro.A01017.2, intron 6 of 19)	18854	Xetro.A01017|rasal1	1.57	7.5	15.93	11.41	11.95	4.73	1	0	2	0	0	0	0	0	0	0	0	0	0	0	0	1	0
RNAPII.CRM.01124	scaffold_1	62833878	62834077	Intergenic	-7153	Xetro.A01019|emid1	2.75	4.35	11.42	22.28	67.71	12.58	0	3	0	0	0	0	0	1	0	0	0	0	0	0	0	1	0
RNAPII.CRM.01125	scaffold_1	62841917	62842116	intron (Xetro.A01019.3, intron 1 of 14)	886	Xetro.A01019|emid1	0	0.73	1.59	5.98	18.92	3.99	2	0	0	0	0	0	1	0	0	0	0	0	0	1	0	0	0
RNAPII.CRM.01126	scaffold_1	62842999	62843198	intron (Xetro.A01019.3, intron 1 of 14)	1968	Xetro.A01019|emid1	1.18	1.21	1.33	5.43	19.42	9.32	1	0	0	0	0	0	0	0	0	0	0	0	0	0	1	0	0
RNAPII.CRM.01127	scaffold_1	62888562	62888761	promoter-TSS (Xetro.A01020.3)	-120	Xetro.A01020|rhbdd3	5.5	2.42	3.45	30.43	30.37	37.43	0	0	0	0	0	0	0	0	0	0	0	0	0	0	0	0	0
RNAPII.CRM.01128	scaffold_1	62917990	62918189	promoter-TSS (Xetro.A01022.1)	-30	Xetro.A01022|gas2l1	1.96	2.18	7.43	29.34	24.4	21.3	0	0	0	0	0	0	0	0	0	1	0	0	0	1	0	0	0
RNAPII.CRM.01129	scaffold_1	62918409	62918608	exon (Xetro.A01022.1, exon 1 of 6)	389	Xetro.A01022|gas2l1	3.93	0.48	5.58	41.3	15.93	15.24	0	0	0	0	0	0	0	0	0	0	0	0	0	0	0	0	0
RNAPII.CRM.01130	scaffold_1	62922500	62922699	intron (Xetro.A01022.1, intron 1 of 5)	4480	Xetro.A01022|gas2l1	2.36	11.37	18.32	13.04	3.98	4.29	1	0	0	0	1	0	1	0	0	2	0	0	0	0	1	0	0
RNAPII.CRM.01131	scaffold_1	62970827	62971026	intron (Xetro.A01024.2, intron 1 of 21)	1251	Xetro.A01024|ap1b1	1.18	13.06	14.87	1.63	1.99	3.7	0	0	0	0	0	0	0	0	0	0	0	0	0	0	0	0	0
RNAPII.CRM.01132	scaffold_1	63017828	63018027	intron (Xetro.A01026.1, intron 8 of 20)	8011	Xetro.A01026|thoc5	1.57	2.18	2.12	6.52	13.94	6.36	2	1	0	0	0	0	0	0	0	0	0	0	0	0	0	0	0
RNAPII.CRM.01133	scaffold_1	63022982	63023181	exon (Xetro.A01026.1, exon 1 of 21)	2857	Xetro.A01026|thoc5	5.5	5.32	6.9	10.87	24.4	29.44	0	0	0	0	0	0	1	0	0	0	0	0	0	1	0	0	0
RNAPII.CRM.01134	scaffold_1	63052366	63052565	promoter-TSS (Xetro.A01028.2)	-80	Xetro.A01028|nf2	7.86	7.01	11.42	20.65	22.9	30.63	0	1	0	0	0	0	1	0	0	0	0	0	0	0	0	1	0
RNAPII.CRM.01135	scaffold_1	63052606	63052805	exon (Xetro.A01028.2, exon 1 of 15)	160	Xetro.A01028|nf2	5.11	3.39	8.5	26.63	31.37	47.79	0	1	0	0	0	0	0	0	0	0	1	0	0	0	0	1	0
RNAPII.CRM.01136	scaffold_1	63188986	63189185	promoter-TSS (Xetro.A01031.1)	299	Xetro.A01030|zmat5	1.96	1.45	6.9	16.3	20.91	22.64	0	0	0	0	0	0	0	0	0	0	0	0	0	0	0	0	0
RNAPII.CRM.01137	scaffold_1	63189434	63189633	promoter-TSS (Xetro.A01031.1)	98	Xetro.A01031|uqcr10	3.93	2.9	8.23	38.04	34.85	40.83	0	1	0	1	0	0	1	0	0	0	0	0	0	0	0	0	0
RNAPII.CRM.01138	scaffold_1	63218793	63218992	Intergenic	-4389	Xetro.A01032|ascc2	3.14	3.87	13.54	15.76	18.42	26.48	0	2	0	1	0	0	0	0	0	0	0	0	0	0	0	0	1
RNAPII.CRM.01139	scaffold_1	63305195	63305394	promoter-TSS (Xetro.A01034.1)	-184	Xetro.A01034|unnamed	6.29	2.42	6.37	11.95	21.91	29	0	1	0	2	0	1	0	1	0	0	1	0	0	0	0	1	0
RNAPII.CRM.01140	scaffold_1	63314028	63314227	Intergenic	-9017	Xetro.A01034|unnamed	3.54	11.12	19.38	4.89	6.47	4.44	0	1	1	0	2	0	0	0	0	0	0	0	0	0	0	0	0
RNAPII.CRM.01141	scaffold_1	63406806	63407005	Intergenic	27816	Xetro.A01036|	4.32	10.88	16.46	1.63	1.49	1.63	2	0	1	0	0	0	0	0	1	0	0	0	0	0	0	0	0
RNAPII.CRM.01142	scaffold_1	63480428	63480627	promoter-TSS (Xetro.A01039.1)	236	Xetro.A01038|tbc1d10a	1.18	2.42	9.82	18.48	18.42	33.88	0	0	0	0	0	0	0	0	0	1	0	0	0	1	0	0	0
RNAPII.CRM.01143	scaffold_1	63504765	63504964	promoter-TSS (Xetro.A01041.2)	-432	Xetro.A01041|ccdc157	3.14	2.42	5.58	22.28	24.89	26.93	0	0	0	0	0	0	0	0	0	0	2	0	0	0	0	0	0
RNAPII.CRM.01144	scaffold_1	63625583	63625782	intron (Xetro.A01046.4, intron 5 of 14)	9636	Xetro.A01046|pes1	2.36	12.33	19.12	2.17	0.5	2.22	0	2	0	0	0	0	0	0	0	0	0	0	0	1	0	0	0
RNAPII.CRM.01145	scaffold_1	63632094	63632293	intron (Xetro.A01046.1, intron 2 of 14)	3125	Xetro.A01046|pes1	5.11	12.82	10.36	3.26	2.49	2.22	0	1	0	0	0	0	0	3	0	0	0	0	0	1	0	0	0
RNAPII.CRM.01146	scaffold_1	63635219	63635418	promoter-TSS (Xetro.A01046.4)	0	Xetro.A01046|pes1	7.86	4.35	4.78	7.06	20.41	18.2	0	1	0	0	0	0	0	0	0	0	0	0	0	0	0	1	1
RNAPII.CRM.01147	scaffold_1	63658542	63658741	intron (Xetro.A01049.2, intron 16 of 45)	-5524	Xetro.A01048|pxmp2	4.71	8.46	13.28	0.54	0.5	2.81	0	0	0	0	0	1	0	0	0	0	0	0	0	1	0	0	0
RNAPII.CRM.01148	scaffold_1	63804630	63804829	intron (Xetro.A01057.2, intron 17 of 18)	14884	Xetro.A01056|selm	4.32	15.48	14.87	4.35	3.98	6.66	0	0	0	0	1	0	0	0	0	0	0	0	0	0	0	4	0
RNAPII.CRM.01149	scaffold_1	63820721	63820920	intron (Xetro.A01057.2, intron 9 of 18)	20095	Xetro.A01057|smtn	4.32	13.54	12.21	8.15	9.46	5.77	1	1	0	0	1	0	0	1	0	0	0	0	0	0	0	0	0
RNAPII.CRM.01150	scaffold_1	63829878	63830077	intron (Xetro.A01057.2, intron 7 of 18)	10938	Xetro.A01057|smtn	0.79	1.21	1.86	10.87	14.44	13.17	1	0	0	0	0	1	0	0	0	0	0	1	0	0	0	0	0
RNAPII.CRM.01151	scaffold_1	63833302	63833501	intron (Xetro.A01057.3, intron 6 of 16)	7514	Xetro.A01057|smtn	2.36	1.21	2.39	2.72	22.9	9.17	0	1	0	0	0	0	0	0	2	0	0	0	0	0	0	1	0
RNAPII.CRM.01152	scaffold_1	63878850	63879049	Intergenic	-27922	Xetro.A01058|	4.71	5.8	20.71	55.43	45.31	60.07	0	0	0	0	0	0	0	0	0	0	1	1	0	0	0	0	0
RNAPII.CRM.01153	scaffold_1	63917519	63917718	promoter-TSS (Xetro.A01059.1)	-175	Xetro.A01059|morc2	7.47	7.25	15.4	84.77	85.14	115.1	0	2	0	0	0	0	1	0	0	0	0	0	0	0	0	0	0
RNAPII.CRM.01154	scaffold_1	63968412	63968611	intron (Xetro.A01059.3, intron 26 of 28)	16219	Xetro.A01060|	2.75	8.95	3.98	1.63	13.94	9.32	1	0	1	0	0	0	0	0	0	0	0	0	0	0	0	0	0
RNAPII.CRM.01155	scaffold_1	64014460	64014659	Intergenic	25488	Xetro.A01061|aplnr	3.93	4.84	2.12	2.17	16.43	6.07	0	0	0	0	0	0	0	2	0	0	0	0	0	0	0	0	0
RNAPII.CRM.01156	scaffold_1	64018800	64018999	Intergenic	21148	Xetro.A01061|aplnr	3.14	3.39	7.43	7.06	27.38	7.4	0	0	0	0	1	0	0	1	0	0	0	0	0	0	0	0	0
RNAPII.CRM.01157	scaffold_1	64028253	64028452	Intergenic	11695	Xetro.A01061|aplnr	1.57	2.18	2.39	7.61	19.42	11.39	0	0	0	0	0	0	0	0	0	0	0	0	1	0	0	0	0
RNAPII.CRM.01158	scaffold_1	64039832	64040031	exon (Xetro.A01061.1, exon 1 of 1)	116	Xetro.A01061|aplnr	2.75	2.66	2.39	75.53	74.68	80.63	0	0	0	0	0	0	0	0	0	1	0	0	0	0	0	0	0
RNAPII.CRM.01159	scaffold_1	64040419	64040618	promoter-TSS (Xetro.A01061.1)	-471	Xetro.A01061|aplnr	2.75	10.16	13.54	23.37	21.91	15.68	0	1	0	0	1	0	0	2	0	0	0	0	0	0	0	0	0
RNAPII.CRM.01160	scaffold_1	64041873	64042072	Intergenic	-1925	Xetro.A01061|aplnr	4.71	12.09	25.49	20.11	42.82	11.54	0	1	0	0	0	0	0	2	0	0	1	1	1	0	0	1	0
RNAPII.CRM.01161	scaffold_1	64051958	64052157	Intergenic	-12010	Xetro.A01061|aplnr	0.79	8.46	18.32	1.09	1	0.89	2	1	0	1	0	0	0	0	0	0	0	0	0	0	0	0	0
RNAPII.CRM.01162	scaffold_1	64065097	64065296	Intergenic	-25149	Xetro.A01061|aplnr	1.18	3.63	9.56	7.61	21.91	4.73	0	1	0	0	0	0	0	0	0	0	0	0	0	0	0	0	0
RNAPII.CRM.01163	scaffold_1	64087329	64087528	exon (Xetro.A01062.1, exon 3 of 3)	4745	Xetro.A01062|znf219	1.96	0.97	1.59	8.15	22.9	9.62	0	0	0	0	0	0	0	0	2	0	0	1	0	0	0	0	0
RNAPII.CRM.01164	scaffold_1	64093003	64093202	promoter-TSS (Xetro.A01062.1)	-929	Xetro.A01062|znf219	2.75	3.87	5.58	13.59	27.38	10.65	0	1	1	0	0	0	0	0	0	1	0	0	0	0	0	0	0
RNAPII.CRM.01165	scaffold_1	64102376	64102575	Intergenic	-10302	Xetro.A01062|znf219	2.75	1.45	3.98	14.13	26.39	16.42	0	0	0	0	0	0	0	0	0	0	0	0	0	0	0	0	0
RNAPII.CRM.01166	scaffold_1	64116297	64116496	Intergenic	-24223	Xetro.A01062|znf219	1.18	2.66	4.25	5.98	17.92	7.1	0	0	0	2	0	0	0	0	0	0	0	0	0	0	0	0	0
RNAPII.CRM.01167	scaffold_1	64116636	64116835	Intergenic	-24562	Xetro.A01062|znf219	1.18	2.66	7.97	13.59	3.49	6.21	0	0	0	0	0	0	0	0	0	0	0	0	0	1	0	0	0
RNAPII.CRM.01168	scaffold_1	64117170	64117369	Intergenic	-25096	Xetro.A01062|znf219	1.96	13.78	37.44	17.39	25.89	11.1	1	0	0	0	0	0	0	0	0	0	0	0	0	1	0	0	0
RNAPII.CRM.01169	scaffold_1	64121181	64121380	Intergenic	-29107	Xetro.A01062|znf219	2.36	3.14	6.9	7.06	17.43	2.07	0	1	1	0	0	0	0	1	0	0	0	0	0	1	2	0	0
RNAPII.CRM.01170	scaffold_1	64134882	64135081	Intergenic	33901	Xetro.A01063|arhgef40	2.36	8.46	12.75	7.06	3.49	3.25	0	1	0	0	1	0	0	0	0	0	0	0	0	0	0	0	0
RNAPII.CRM.01171	scaffold_1	64172315	64172514	Intergenic	-3532	Xetro.A01063|arhgef40	7.47	19.35	50.18	9.78	4.48	5.92	1	0	0	0	1	0	0	0	0	0	0	0	0	0	0	1	0
RNAPII.CRM.01172	scaffold_1	64174042	64174241	Intergenic	-5259	Xetro.A01063|arhgef40	0.39	0.97	13.81	17.39	4.48	13.02	0	0	0	0	0	0	0	0	0	0	1	0	0	0	0	0	0
RNAPII.CRM.01173	scaffold_1	64174690	64174889	Intergenic	-5907	Xetro.A01063|arhgef40	1.96	3.39	9.56	11.95	5.48	8.73	0	1	0	0	0	0	0	0	0	0	0	1	0	0	0	0	0
RNAPII.CRM.01174	scaffold_1	64194624	64194823	Intergenic	-25841	Xetro.A01063|arhgef40	3.14	3.14	15.93	4.35	6.97	3.25	1	3	0	0	0	0	0	0	0	0	0	0	1	1	0	0	0
RNAPII.CRM.01175	scaffold_1	64240778	64240977	Intergenic	-13768	Xetro.A01064|ndrg2	3.14	0.73	18.32	19.02	11.45	18.05	0	0	0	2	0	0	0	0	0	0	0	0	0	0	1	0	0
RNAPII.CRM.01176	scaffold_1	64241633	64241832	Intergenic	-14623	Xetro.A01064|ndrg2	1.57	2.42	14.07	24.45	15.43	30.48	0	2	0	0	0	0	0	0	0	1	0	0	0	0	0	0	0
RNAPII.CRM.01177	scaffold_1	64296339	64296538	intron (Xetro.A01066.1, intron 1 of 1)	2910	Xetro.A01066|	2.75	2.18	5.04	29.34	27.88	28.41	0	2	0	0	0	0	0	1	1	0	0	0	0	1	0	0	0
RNAPII.CRM.01178	scaffold_1	64312843	64313042	exon (Xetro.A01067.1, exon 1 of 9)	206	Xetro.A01067|hnrnpc	5.5	3.87	22.57	85.86	53.27	54	0	0	0	0	0	0	0	0	0	0	0	0	0	1	0	0	0
RNAPII.CRM.01179	scaffold_1	64315942	64316141	Intergenic	-2893	Xetro.A01067|hnrnpc	3.54	21.76	56.29	19.56	10.95	2.22	2	0	0	0	0	0	0	1	0	0	0	0	0	0	1	0	0
RNAPII.CRM.01180	scaffold_1	64324054	64324253	Intergenic	-2139	Xetro.A01068|tep1	2.36	2.42	9.03	11.95	4.48	7.99	0	0	0	0	0	0	0	0	0	0	0	0	0	0	0	0	0
RNAPII.CRM.01181	scaffold_1	64402345	64402544	intron (Xetro.A01069.2, intron 1 of 18)	-3321	Xetro.A01070|mettl17	11.39	45.7	55.23	3.26	3.49	1.63	0	3	0	0	2	1	0	0	0	1	0	0	0	0	0	0	0
RNAPII.CRM.01182	scaffold_1	64406324	64406523	intron (Xetro.A01070.1, intron 1 of 13)	252	Xetro.A01069|parp2	7.07	2.42	17.26	17.39	14.94	16.57	0	0	0	1	0	0	1	0	0	0	0	0	0	0	0	0	0
RNAPII.CRM.01183	scaffold_1	64406555	64406754	promoter-TSS (Xetro.A01069.2)	21	Xetro.A01069|parp2	3.14	2.9	14.6	11.95	15.93	21.16	0	0	0	0	0	1	0	1	0	0	0	0	0	0	2	0	0
RNAPII.CRM.01184	scaffold_1	64486209	64486408	Intergenic	2965	Xetro.A01077|	5.11	9.43	15.4	0.54	1.99	1.92	0	0	0	0	0	0	0	2	0	0	0	0	0	0	0	0	0
RNAPII.CRM.01185	scaffold_1	64589988	64590187	Intergenic	-2515	Xetro.A01083|	5.5	7.5	12.75	2.17	1.49	1.04	1	2	0	0	0	1	0	1	0	0	0	0	0	0	0	0	0
RNAPII.CRM.01186	scaffold_1	64693965	64694164	Intergenic	-7569	Xetro.A01093|	3.54	16.2	11.15	1.63	3.98	1.18	1	2	1	0	0	0	0	1	2	0	0	0	0	1	0	0	0
RNAPII.CRM.01187	scaffold_1	64765169	64765368	Intergenic	-14726	Xetro.A01100|slc12a3.2	1.96	2.42	3.45	4.35	16.43	5.33	0	0	0	0	0	1	0	0	0	0	0	0	0	2	0	0	0
RNAPII.CRM.01188	scaffold_1	64768496	64768695	Intergenic	-11399	Xetro.A01100|slc12a3.2	1.96	0.24	3.45	7.06	25.89	4.14	1	1	0	0	0	0	0	0	0	0	0	0	0	0	0	2	0
RNAPII.CRM.01189	scaffold_1	64777102	64777301	Intergenic	-2793	Xetro.A01100|slc12a3.2	2.36	7.98	13.81	4.89	6.97	2.52	0	1	0	0	1	0	0	1	0	1	0	1	0	0	1	0	0
RNAPII.CRM.01190	scaffold_1	64779641	64779840	promoter-TSS (Xetro.A01100.1)	-254	Xetro.A01100|slc12a3.2	1.57	11.12	12.75	4.89	10.95	2.52	0	0	0	0	2	0	0	0	0	0	0	0	0	0	0	0	0
RNAPII.CRM.01191	scaffold_1	64780100	64780299	exon (Xetro.A01100.1, exon 1 of 28)	205	Xetro.A01100|slc12a3.2	1.96	1.69	5.31	16.3	34.35	13.91	0	0	0	0	0	0	0	0	0	0	0	0	0	1	0	0	0
RNAPII.CRM.01192	scaffold_1	64802114	64802313	promoter-TSS (Xetro.A01101.4)	-21	Xetro.A01102|osgep	5.5	4.11	13.28	22.28	33.36	48.67	0	2	0	0	0	0	1	0	0	0	0	0	0	1	0	0	0
RNAPII.CRM.01193	scaffold_1	64830330	64830529	promoter-TSS (Xetro.A01104.1)	134	Xetro.A01103|tmem55b	6.29	2.9	7.43	9.78	10.95	23.82	0	0	0	0	0	0	0	0	0	0	1	0	0	0	0	0	0
RNAPII.CRM.01194	scaffold_1	64836230	64836429	promoter-TSS (Xetro.A01104.2)	5504	Xetro.A01104|tmem85	7.47	2.42	5.84	14.13	18.92	30.92	0	0	0	0	0	0	0	0	0	0	0	0	0	1	0	0	0
RNAPII.CRM.01195	scaffold_1	64876514	64876713	Intergenic	-2630	Xetro.A01105|slc12a6	2.36	1.45	4.51	28.26	11.95	10.06	1	1	0	0	0	0	0	0	0	2	0	0	1	1	1	0	0
RNAPII.CRM.01196	scaffold_1	64877351	64877550	Intergenic	-3467	Xetro.A01105|slc12a6	2.36	0.73	1.59	21.74	16.43	9.62	0	1	0	0	0	0	0	0	0	0	0	0	0	0	0	0	0
RNAPII.CRM.01197	scaffold_1	64877794	64877993	Intergenic	-3910	Xetro.A01105|slc12a6	3.14	4.59	4.51	19.02	23.9	18.05	0	0	0	0	0	0	0	0	0	1	0	0	0	1	0	0	0
RNAPII.CRM.01198	scaffold_1	64885193	64885392	TTS (Xetro.A01106.2)	3824	Xetro.A01106|nop10	3.14	5.8	12.21	17.39	19.42	11.98	0	0	0	0	0	1	0	0	0	0	0	0	0	0	0	0	0
RNAPII.CRM.01199	scaffold_1	64888842	64889041	exon (Xetro.A01106.2, exon 1 of 2)	175	Xetro.A01106|nop10	3.54	3.39	9.56	36.95	38.34	42.31	0	0	0	0	0	0	0	0	0	0	0	0	0	0	0	0	0
RNAPII.CRM.01200	scaffold_1	64926880	64927079	exon (Xetro.A01107.1, exon 1 of 14)	369	Xetro.A01107|lpcat4	2.36	1.45	3.98	22.82	23.9	54.59	0	0	0	0	0	0	0	0	0	0	0	0	0	0	0	0	0
RNAPII.CRM.01201	scaffold_1	64985283	64985482	promoter-TSS (Xetro.A01113.1)	59	Xetro.A01113|	7.07	3.39	29.21	215.73	173.76	163.93	0	0	0	0	0	0	0	0	0	0	0	0	0	0	0	1	0
RNAPII.CRM.01202	scaffold_1	65018460	65018659	exon (Xetro.A01115.2, exon 1 of 8)	129	Xetro.A01115|dnaja4.1	2.36	0.97	1.86	3.26	7.97	13.32	0	0	0	2	0	0	0	0	0	0	0	0	0	1	1	1	0
RNAPII.CRM.01203	scaffold_1	65064645	65064844	promoter-TSS (Xetro.A01117.1)	-264	Xetro.A01117|srpk1	3.14	1.45	1.06	12.5	16.93	17.31	1	0	0	1	0	0	0	0	0	0	0	0	0	0	1	0	0
RNAPII.CRM.01204	scaffold_1	65065129	65065328	intron (Xetro.A01117.1, intron 1 of 15)	220	Xetro.A01117|srpk1	5.11	3.39	4.25	26.63	28.88	29.29	0	0	0	0	0	0	1	0	0	0	0	0	0	0	0	0	0
RNAPII.CRM.01205	scaffold_1	65156952	65157151	Intergenic	-4815	Xetro.A01118|clps	1.96	11.85	13.01	1.63	1.49	1.48	0	0	0	0	1	0	0	0	0	0	0	0	0	0	0	0	0
RNAPII.CRM.01206	scaffold_1	65170636	65170835	intron (Xetro.A01118.2, intron 4 of 5)	8869	Xetro.A01118|clps	3.54	10.88	27.08	1.63	1.49	2.37	1	0	0	0	0	0	0	0	0	0	0	0	0	0	0	1	0
RNAPII.CRM.01207	scaffold_1	65171109	65171308	intron (Xetro.A01118.2, intron 4 of 5)	9342	Xetro.A01118|clps	3.93	4.35	22.84	1.09	0.5	1.48	0	1	0	0	1	0	0	0	0	0	1	0	0	0	0	0	0
RNAPII.CRM.01208	scaffold_1	65174312	65174511	intron (Xetro.A01118.2, intron 4 of 5)	12545	Xetro.A01118|clps	3.14	12.33	14.34	1.09	0	0.59	3	0	0	0	0	0	0	0	0	0	0	0	0	0	0	1	0
RNAPII.CRM.01209	scaffold_1	65183754	65183953	exon (Xetro.A01118.2, exon 6 of 6)	21987	Xetro.A01118|clps	5.89	18.14	18.06	1.63	0.5	2.07	0	1	0	0	0	0	0	0	0	0	0	0	0	1	1	0	0
RNAPII.CRM.01210	scaffold_1	65185461	65185660	Intergenic	23694	Xetro.A01118|clps	4.71	13.3	12.75	2.72	1.49	0.89	0	1	0	0	0	0	0	3	1	0	0	0	0	2	0	0	0
RNAPII.CRM.01211	scaffold_1	65380453	65380652	intron (Xetro.A01126.1, intron 5 of 10)	15799	Xetro.A01125|	1.96	8.22	26.55	2.72	2.49	1.63	3	0	0	0	0	0	0	0	0	0	0	0	0	0	0	0	0
RNAPII.CRM.01212	scaffold_1	65383010	65383209	intron (Xetro.A01126.1, intron 6 of 10)	18356	Xetro.A01125|	2.75	8.95	20.71	4.89	2.49	1.33	0	1	1	0	0	0	0	0	0	0	0	0	0	0	1	0	0
RNAPII.CRM.01213	scaffold_1	65722517	65722716	Intergenic	-11628	Xetro.A01128|	11	53.93	50.18	9.78	4.98	3.55	1	0	0	0	0	0	0	0	0	0	1	0	0	0	0	0	0
RNAPII.CRM.01214	scaffold_1	65724956	65725155	Intergenic	-13311	Xetro.A01129|	4.71	22.49	23.37	5.98	27.38	12.87	1	0	1	0	0	0	0	0	0	0	0	0	1	0	0	0	0
RNAPII.CRM.01215	scaffold_1	65919377	65919576	Intergenic	63640	Xetro.A01130|	4.71	13.54	12.21	3.8	2.49	1.04	0	0	0	0	0	0	0	2	0	1	0	0	0	1	0	0	0
RNAPII.CRM.01216	scaffold_1	66023833	66024032	Intergenic	-4319	Xetro.A01132|	5.5	14.03	16.46	0	1.49	0.59	0	1	0	0	0	0	0	3	0	0	0	0	0	2	0	1	0
RNAPII.CRM.01217	scaffold_1	66126235	66126434	Intergenic	-16033	Xetro.A01135|ren	0.79	6.29	10.89	7.06	15.43	4.88	0	2	0	0	0	0	0	0	0	1	0	0	0	0	2	0	0
RNAPII.CRM.01218	scaffold_1	66183534	66183733	intron (Xetro.A01135.1, intron 6 of 8)	41266	Xetro.A01135|ren	1.96	14.51	14.87	0.54	1.49	1.04	0	1	0	0	0	0	0	2	0	0	0	0	0	1	1	0	0
RNAPII.CRM.01219	scaffold_1	66220910	66221109	Intergenic	78642	Xetro.A01135|ren	0.79	11.37	17.26	1.09	1.49	1.04	1	0	1	0	0	0	0	0	0	0	0	0	0	0	1	2	0
RNAPII.CRM.01220	scaffold_1	66222292	66222491	Intergenic	80024	Xetro.A01135|ren	1.96	14.03	18.06	0	0.5	0.44	1	2	1	0	1	0	0	0	0	0	0	0	0	0	0	0	0
RNAPII.CRM.01221	scaffold_1	66417425	66417624	TTS (Xetro.A01136.1)	-10925	Xetro.A01137|cyb5r1	2.36	2.18	5.84	8.15	21.91	3.99	0	1	0	0	0	0	0	1	0	1	0	0	0	0	0	0	0
RNAPII.CRM.01222	scaffold_1	66489246	66489445	exon (Xetro.A01138.2, exon 1 of 7)	104	Xetro.A01138|adipor1	6.29	7.25	9.56	10.32	6.47	25.3	0	0	0	0	0	0	1	0	0	0	0	0	0	2	0	0	0
RNAPII.CRM.01223	scaffold_1	66531765	66531964	intron (Xetro.A01139.2, intron 1 of 27)	785	Xetro.A01139|kdm5b	2.36	4.35	5.31	23.37	33.36	25.6	0	1	0	0	0	0	0	1	0	0	0	0	0	0	0	0	0
RNAPII.CRM.01224	scaffold_1	66532943	66533142	promoter-TSS (Xetro.A01139.2)	-393	Xetro.A01139|kdm5b	5.89	3.87	19.38	23.91	40.33	42.02	0	0	0	0	0	1	0	0	0	0	0	0	0	1	1	0	0
RNAPII.CRM.01225	scaffold_1	66533413	66533612	promoter-TSS (Xetro.A01139.2)	-863	Xetro.A01139|kdm5b	5.89	9.43	17.26	12.5	10.95	16.57	0	0	0	0	1	0	0	0	0	0	0	0	0	0	0	0	0
RNAPII.CRM.01226	scaffold_1	66551984	66552183	exon (Xetro.A01140.1, exon 2 of 7)	492	Xetro.A01140|tuba3c	6.68	6.29	43.02	105.42	103.56	159.34	0	0	0	0	0	0	0	0	0	0	0	0	0	0	0	2	0
RNAPII.CRM.01227	scaffold_1	66564592	66564791	promoter-TSS (Xetro.A01141.1)	-93	Xetro.A01141|rabif	2.36	3.87	3.19	10.32	8.96	19.83	0	0	0	0	0	0	1	0	0	0	0	0	0	0	0	0	0
RNAPII.CRM.01228	scaffold_1	66583967	66584166	Intergenic	-2364	Xetro.A01142|klhl12	2.36	1.21	5.84	14.67	16.43	18.79	0	0	0	0	0	0	0	0	0	0	1	0	0	0	0	0	0
RNAPII.CRM.01229	scaffold_1	66665650	66665849	promoter-TSS (Xetro.A01146.1)	90	Xetro.A01146|timm17a	2.75	2.42	4.25	9.24	8.96	16.87	0	0	0	0	0	0	0	0	0	0	0	0	0	0	0	0	0
RNAPII.CRM.01230	scaffold_1	66670678	66670877	exon (Xetro.A01146.1, exon 6 of 6)	5118	Xetro.A01146|timm17a	3.54	16.2	17.26	2.17	3.49	4.88	0	0	0	0	0	0	0	0	0	0	0	0	0	0	0	0	0
RNAPII.CRM.01231	scaffold_1	66695523	66695722	promoter-TSS (Xetro.A01148.1)	-36	Xetro.A01148|c3orf52	1.57	3.14	1.59	2.17	17.92	10.21	0	1	0	0	0	0	0	0	0	0	0	0	0	2	0	0	0
RNAPII.CRM.01232	scaffold_1	66724230	66724429	intron (Xetro.A01149.3, intron 2 of 12)	5644	Xetro.A01149|ddx52	7.47	16.44	5.31	3.8	5.97	4.44	0	2	0	0	0	0	0	3	0	1	0	0	0	3	0	1	0
RNAPII.CRM.01233	scaffold_1	66729670	66729869	exon (Xetro.A01149.3, exon 1 of 13)	204	Xetro.A01149|ddx52	3.93	2.18	3.19	17.93	22.4	18.79	0	0	0	0	0	0	0	0	0	0	0	0	0	0	0	0	0
RNAPII.CRM.01234	scaffold_1	66788073	66788272	intron (Xetro.A01151.1, intron 1 of 18)	4269	Xetro.A01151|synrg	5.11	11.61	22.57	22.28	62.73	16.57	1	0	1	0	0	0	0	0	0	0	0	0	1	0	1	0	0
RNAPII.CRM.01235	scaffold_1	66812420	66812619	intron (Xetro.A01153.2, intron 1 of 2)	137	Xetro.A01153|dynll2	1.57	2.66	4.78	12.5	34.85	52.52	0	0	0	0	0	0	0	0	0	0	0	0	0	0	0	0	0
RNAPII.CRM.01236	scaffold_1	66819472	66819671	promoter-TSS (Xetro.A01154.2)	-97	Xetro.A01154|heatr6	4.32	3.14	4.51	8.69	18.92	25	0	0	0	0	0	0	0	0	0	0	0	0	0	0	0	0	1
RNAPII.CRM.01237	scaffold_1	66826951	66827150	intron (Xetro.A01154.1, intron 5 of 20)	7382	Xetro.A01154|heatr6	1.18	3.14	3.72	5.43	19.92	7.84	0	0	0	0	0	0	0	0	0	0	1	2	0	1	0	0	0
RNAPII.CRM.01238	scaffold_1	66828469	66828668	intron (Xetro.A01154.1, intron 7 of 20)	8900	Xetro.A01154|heatr6	1.96	12.09	10.36	1.09	2.49	2.52	0	0	0	0	1	0	0	2	0	0	0	0	0	1	0	0	0
RNAPII.CRM.01239	scaffold_1	66837445	66837644	intron (Xetro.A01154.1, intron 9 of 20)	17876	Xetro.A01154|heatr6	5.11	5.08	22.3	12.5	22.9	6.07	0	4	0	0	0	0	0	0	0	0	0	0	0	0	0	1	0
RNAPII.CRM.01240	scaffold_1	66894718	66894917	promoter-TSS (Xetro.A01155.1)	73	Xetro.A01155|hnf1b	2.36	3.87	2.39	9.78	14.94	25.6	0	0	0	0	0	0	0	0	0	1	0	0	0	0	0	0	0
RNAPII.CRM.01241	scaffold_1	66898843	66899042	intron (Xetro.A01155.1, intron 1 of 8)	4198	Xetro.A01155|hnf1b	2.36	8.46	19.12	11.41	28.38	10.65	0	1	0	1	0	0	0	1	0	0	1	0	0	0	0	0	0
RNAPII.CRM.01242	scaffold_1	66905358	66905557	intron (Xetro.A01155.1, intron 4 of 8)	10713	Xetro.A01155|hnf1b	1.96	1.45	2.66	11.95	35.35	17.46	0	3	0	0	0	0	0	0	0	0	0	0	0	0	0	0	0
RNAPII.CRM.01243	scaffold_1	66909078	66909277	intron (Xetro.A01155.1, intron 4 of 8)	14433	Xetro.A01155|hnf1b	4.32	3.63	4.25	15.22	54.77	23.08	0	1	0	0	0	0	0	1	0	0	0	0	1	0	0	0	0
RNAPII.CRM.01244	scaffold_1	66912645	66912844	intron (Xetro.A01155.1, intron 4 of 8)	18000	Xetro.A01155|hnf1b	3.54	3.39	6.64	14.13	54.27	18.35	1	0	0	0	0	0	0	1	0	0	0	0	0	1	0	1	0
RNAPII.CRM.01245	scaffold_1	66950494	66950693	Intergenic	-28258	Xetro.A01156|tmem167b	1.57	1.69	3.72	7.06	19.42	4.44	0	1	0	0	0	0	0	0	0	0	0	0	0	0	0	0	0
RNAPII.CRM.01246	scaffold_1	66958609	66958808	Intergenic	-20143	Xetro.A01156|tmem167b	3.54	9.43	5.58	8.69	56.26	12.13	0	2	0	0	0	0	0	0	0	0	0	1	1	0	0	0	0
RNAPII.CRM.01247	scaffold_1	66960742	66960941	Intergenic	-18010	Xetro.A01156|tmem167b	2.36	2.42	2.39	4.89	28.38	13.32	0	1	0	0	0	0	0	0	0	0	0	0	0	0	0	0	0
RNAPII.CRM.01248	scaffold_1	66978668	66978867	promoter-TSS (Xetro.A01156.2)	-84	Xetro.A01156|tmem167b	3.54	1.21	4.25	3.8	7.97	18.35	0	0	0	0	0	0	0	0	0	0	0	0	0	0	0	0	0
RNAPII.CRM.01249	scaffold_1	67020164	67020363	Intergenic	-14584	Xetro.A01157|parl	6.29	22.25	30.27	1.09	1	1.04	0	0	0	0	0	0	0	0	0	0	0	0	0	0	1	0	0
RNAPII.CRM.01250	scaffold_1	67022285	67022484	Intergenic	15929	Xetro.A01158|apobec2	7.07	20.56	28.68	15.76	25.39	6.51	1	1	1	0	0	0	0	0	0	0	0	0	0	0	0	0	0
RNAPII.CRM.01251	scaffold_1	67070183	67070382	exon (Xetro.A01160.1, exon 2 of 23)	657	Xetro.A01160|kiaa1324	2.36	1.69	0.8	2.17	7.47	17.01	0	0	0	0	0	0	0	1	0	1	1	0	0	0	0	0	0
RNAPII.CRM.01252	scaffold_1	67073970	67074169	intron (Xetro.A01160.1, intron 2 of 22)	4444	Xetro.A01160|kiaa1324	1.96	1.69	2.39	7.06	21.41	15.98	0	0	0	1	0	0	0	0	0	0	0	0	0	1	0	0	0
RNAPII.CRM.01253	scaffold_1	67410455	67410654	Intergenic	30507	Xetro.A01163|il10	6.68	12.33	20.98	0	0	1.33	0	0	0	0	0	0	0	0	0	0	0	0	0	0	0	0	0
RNAPII.CRM.01254	scaffold_1	67462432	67462631	intron (Xetro.A01164.2, intron 2 of 9)	19117	Xetro.A01164|mapkapk2	2.75	13.3	14.87	1.09	1	1.18	0	0	0	0	2	0	0	0	0	0	0	0	0	2	0	0	0
RNAPII.CRM.01255	scaffold_1	67481514	67481713	promoter-TSS (Xetro.A01164.1)	35	Xetro.A01164|mapkapk2	7.07	2.66	3.19	5.98	13.44	16.42	0	0	0	0	0	0	1	0	0	0	0	0	0	0	0	5	0
RNAPII.CRM.01256	scaffold_1	67509584	67509783	Intergenic	-28035	Xetro.A01164|mapkapk2	2.36	14.99	15.4	3.26	3.49	1.92	1	2	0	0	0	0	0	0	0	0	0	0	0	0	0	0	0
RNAPII.CRM.01257	scaffold_1	67540291	67540490	Intergenic	29714	Xetro.A01165|dyrk3	2.36	2.66	8.5	22.82	49.79	28.41	0	1	0	1	0	0	0	0	0	0	0	0	0	0	0	0	0
RNAPII.CRM.01258	scaffold_1	67553853	67554052	intron (Xetro.A01165.1, intron 2 of 2)	16152	Xetro.A01165|dyrk3	4.71	9.91	32.39	8.15	4.98	5.33	0	2	0	0	0	0	0	0	0	0	0	0	0	1	0	0	0
RNAPII.CRM.01259	scaffold_1	67556940	67557139	intron (Xetro.A01165.1, intron 2 of 2)	13065	Xetro.A01165|dyrk3	2.36	9.19	19.65	13.04	13.44	5.03	0	0	0	0	0	0	1	0	0	0	1	0	0	0	0	0	0
RNAPII.CRM.01260	scaffold_1	67557985	67558184	intron (Xetro.A01165.1, intron 2 of 2)	12020	Xetro.A01165|dyrk3	1.57	0.97	2.66	8.69	13.94	7.25	0	0	0	0	0	0	0	0	0	0	0	0	0	0	0	2	0
RNAPII.CRM.01261	scaffold_1	67563736	67563935	intron (Xetro.A01165.2, intron 1 of 3)	6269	Xetro.A01165|dyrk3	3.14	6.53	19.65	3.8	3.98	8.29	0	1	0	0	0	0	0	1	0	0	0	0	0	0	0	0	0
RNAPII.CRM.01262	scaffold_1	67564296	67564495	intron (Xetro.A01165.2, intron 1 of 3)	5709	Xetro.A01165|dyrk3	3.93	13.54	23.9	8.15	12.94	7.69	3	1	0	0	0	0	0	0	0	0	0	0	0	0	0	0	0
RNAPII.CRM.01263	scaffold_1	67569468	67569667	exon (Xetro.A01165.1, exon 1 of 3)	537	Xetro.A01165|dyrk3	5.11	4.11	15.4	51.08	39.83	77.97	0	0	0	0	0	0	0	0	0	0	0	2	0	0	0	0	0
RNAPII.CRM.01264	scaffold_1	67570157	67570356	promoter-TSS (Xetro.A01165.1)	-152	Xetro.A01165|dyrk3	3.93	2.18	17.26	55.97	51.28	70.72	0	0	0	0	0	0	0	0	0	0	0	0	0	0	0	0	0
RNAPII.CRM.01265	scaffold_1	67707431	67707630	Intergenic	-17456	Xetro.A01169|ikbke	3.14	2.18	3.19	1.63	17.43	6.66	1	1	1	1	0	0	0	1	0	0	0	0	0	0	0	0	0
RNAPII.CRM.01266	scaffold_1	67775414	67775613	Intergenic	-4577	Xetro.A01170|srgap2	5.11	3.39	5.84	9.78	42.82	16.27	1	0	0	0	0	0	0	0	0	2	0	0	0	0	0	0	0
RNAPII.CRM.01267	scaffold_1	67782824	67783023	Intergenic	-11987	Xetro.A01170|srgap2	2.75	1.21	1.06	3.26	14.94	13.46	0	0	0	0	0	0	0	0	0	0	0	0	0	0	1	0	0
RNAPII.CRM.01268	scaffold_1	67795875	67796074	Intergenic	-20864	Xetro.A01171|fam72a	1.96	2.66	1.06	4.35	16.93	10.8	0	1	0	0	0	0	0	0	0	2	0	0	0	0	0	1	0
RNAPII.CRM.01269	scaffold_1	67814783	67814982	Intergenic	-1956	Xetro.A01171|fam72a	1.96	3.39	2.92	8.15	29.87	14.2	0	1	0	0	0	1	0	0	0	0	1	0	0	0	1	0	0
RNAPII.CRM.01270	scaffold_1	67816292	67816491	promoter-TSS (Xetro.A01171.1)	-447	Xetro.A01171|fam72a	6.29	1.45	7.7	34.23	47.3	58.44	0	0	0	0	0	0	0	0	0	1	0	0	0	0	0	2	0
RNAPII.CRM.01271	scaffold_1	67822317	67822516	intron (Xetro.A01171.1, intron 2 of 4)	5578	Xetro.A01171|fam72a	0.39	1.45	3.19	15.76	12.45	4.44	0	0	0	0	0	0	0	0	0	0	0	0	0	0	0	2	0
RNAPII.CRM.01272	scaffold_1	67822562	67822761	intron (Xetro.A01171.1, intron 2 of 4)	5823	Xetro.A01171|fam72a	1.57	2.9	1.86	11.41	16.93	9.17	0	1	0	1	0	0	0	1	0	0	0	0	0	1	2	0	0
RNAPII.CRM.01273	scaffold_1	67857392	67857591	Intergenic	7314	Xetro.A01172|avpr1b	7.07	14.03	14.6	1.09	1.49	1.04	1	0	0	0	0	0	0	0	0	1	1	0	0	0	0	0	0
RNAPII.CRM.01274	scaffold_1	67974761	67974960	intron (Xetro.A01175.1, intron 1 of 20)	5865	Xetro.A01175|slc26a9	3.14	14.27	6.64	2.17	1	1.18	0	0	0	0	0	0	0	0	0	0	0	0	0	0	0	0	0
RNAPII.CRM.01275	scaffold_1	68019979	68020178	intron (Xetro.A01175.3, intron 15 of 17)	46778	Xetro.A01176|pm20d1	6.29	13.78	3.72	0.54	1	0.44	0	0	0	0	1	0	0	0	0	0	0	0	0	0	0	1	0
RNAPII.CRM.01276	scaffold_1	68066711	68066910	promoter-TSS (Xetro.A01176.1)	46	Xetro.A01176|pm20d1	2.36	1.69	4.51	16.3	8.46	22.19	0	1	0	0	0	0	0	0	0	0	0	0	0	0	0	0	0
RNAPII.CRM.01277	scaffold_1	68070656	68070855	Intergenic	-3899	Xetro.A01176|pm20d1	7.86	33.37	83.11	14.13	19.42	10.36	1	1	0	0	0	0	0	1	0	0	0	0	0	0	1	0	0
RNAPII.CRM.01278	scaffold_1	68103522	68103721	intron (Xetro.A01177.1, intron 1 of 9)	11468	Xetro.A01177|slc41a1	1.96	12.57	9.29	1.09	1.49	2.07	0	1	0	0	1	0	0	1	0	0	0	0	0	0	1	0	0
RNAPII.CRM.01279	scaffold_1	68163794	68163993	promoter-TSS (Xetro.A01179.4)	-60	Xetro.A01179|nucks1	6.29	3.63	18.32	98.9	76.17	74.57	0	0	0	0	0	1	0	1	0	1	0	0	0	0	0	1	0
RNAPII.CRM.01280	scaffold_1	68200257	68200456	Intergenic	-16996	Xetro.A01180|slc45a3	2.75	1.21	4.25	5.43	12.45	34.47	0	0	0	0	0	0	0	0	0	0	0	0	0	0	0	1	0
RNAPII.CRM.01281	scaffold_1	68216013	68216212	Intergenic	-1240	Xetro.A01180|slc45a3	0.39	1.21	1.86	2.72	16.93	13.61	0	1	0	0	0	0	0	0	0	0	0	0	0	0	0	0	0
RNAPII.CRM.01282	scaffold_1	68231118	68231317	intron (Xetro.A01181.1, intron 1 of 2)	343	Xetro.A01181|klf15.2	3.14	4.11	12.21	17.93	8.46	6.81	0	0	0	0	0	0	0	0	0	0	0	0	0	0	0	0	0
RNAPII.CRM.01283	scaffold_1	68264002	68264201	promoter-TSS (Xetro.A01182.1)	-154	Xetro.A01182|elk4	3.93	1.45	2.39	4.89	12.94	23.97	0	0	0	1	0	0	0	0	0	0	0	0	0	0	0	0	0
RNAPII.CRM.01284	scaffold_1	68542455	68542654	intron (Xetro.A01186.2, intron 1 of 5)	276	Xetro.A01186|	5.11	0.97	2.92	6.52	5.97	14.06	0	0	0	0	1	0	0	0	0	0	0	0	0	0	0	0	0
RNAPII.CRM.01285	scaffold_1	68587773	68587972	intron (Xetro.A01187.1, intron 4 of 5)	11665	Xetro.A01187|klhdc8a	1.57	17.89	15.67	0.54	1	0.89	2	3	2	0	0	0	0	1	0	0	0	0	0	0	0	0	0
RNAPII.CRM.01286	scaffold_1	68591767	68591966	exon (Xetro.A01187.2, exon 5 of 5)	15659	Xetro.A01187|klhdc8a	3.54	18.38	20.98	1.09	1.49	0.3	0	1	0	0	1	0	0	0	0	0	0	0	0	0	0	0	0
RNAPII.CRM.01287	scaffold_1	68619810	68620009	exon (Xetro.A01188.1, exon 1 of 7)	116	Xetro.A01188|nuak2	5.11	2.9	12.75	87.49	28.38	66.43	0	0	0	0	0	0	0	0	0	0	0	0	0	0	1	0	0
RNAPII.CRM.01288	scaffold_1	68620819	68621018	intron (Xetro.A01188.1, intron 1 of 6)	1125	Xetro.A01188|nuak2	1.96	4.11	9.82	25	15.43	15.09	1	3	0	0	0	0	0	0	0	0	0	0	0	0	1	0	0
RNAPII.CRM.01289	scaffold_1	68698235	68698434	exon (Xetro.A01189.2, exon 1 of 6)	6590	Xetro.A01189|tmcc2	1.57	8.71	27.08	3.8	2.99	1.63	0	0	0	0	1	0	0	0	0	0	0	0	0	0	0	0	0
RNAPII.CRM.01290	scaffold_1	68700831	68701030	intron (Xetro.A01189.1, intron 1 of 6)	3994	Xetro.A01189|tmcc2	3.54	13.06	17.79	22.82	6.97	8.29	2	0	1	0	0	0	0	0	0	0	2	0	0	0	0	0	0
RNAPII.CRM.01291	scaffold_1	68701116	68701315	intron (Xetro.A01189.1, intron 1 of 6)	3709	Xetro.A01189|tmcc2	3.93	3.39	13.81	30.97	5.97	5.33	1	0	0	0	0	2	0	0	0	0	0	0	0	0	0	0	0
RNAPII.CRM.01292	scaffold_1	68713324	68713523	promoter-TSS (Xetro.A01190.1)	20	Xetro.A01190|znhit3	7.07	1.69	4.78	24.45	31.86	39.35	0	0	0	0	0	0	1	0	0	0	0	0	0	0	0	0	0
RNAPII.CRM.01293	scaffold_1	68776902	68777101	intron (Xetro.A01191.6, intron 12 of 19)	-38142	Xetro.A01192|brp44	5.11	23.46	8.76	1.63	1.49	0.59	0	1	0	0	0	0	0	3	0	1	0	0	0	2	0	0	0
RNAPII.CRM.01294	scaffold_1	68815138	68815337	promoter-TSS (Xetro.A01192.1)	94	Xetro.A01192|brp44	3.14	2.18	5.04	5.43	7.97	22.49	0	1	0	0	0	0	0	0	0	0	0	0	0	0	0	0	0
RNAPII.CRM.01295	scaffold_1	68922156	68922355	Intergenic	-11903	Xetro.A01195|gpr37l1	1.18	8.95	13.01	2.72	0.5	0.89	1	0	0	0	1	0	0	0	0	0	0	0	0	0	0	0	0
RNAPII.CRM.01296	scaffold_1	68922703	68922902	Intergenic	-11356	Xetro.A01195|gpr37l1	1.57	8.46	12.48	1.09	3.49	1.48	0	0	0	0	1	0	0	1	0	0	0	0	0	0	0	0	0
RNAPII.CRM.01297	scaffold_1	68961537	68961736	intron (Xetro.A01197.1, intron 1 of 7)	593	Xetro.A01196|rbbp5	2.75	11.12	12.75	2.17	4.48	3.55	0	0	0	0	1	0	0	0	0	0	0	0	0	0	0	0	0
RNAPII.CRM.01298	scaffold_1	68962341	68962540	promoter-TSS (Xetro.A01196.1)	-211	Xetro.A01196|rbbp5	3.54	1.45	9.29	8.15	18.92	20.86	0	0	0	0	0	0	0	0	0	0	0	0	1	0	0	0	0
RNAPII.CRM.01299	scaffold_1	68994786	68994985	promoter-TSS (Xetro.A01198.1)	-193	Xetro.A01198|	2.75	1.45	2.66	1.09	12.94	11.54	1	0	0	0	0	0	0	0	0	0	1	2	0	0	0	0	0
RNAPII.CRM.01300	scaffold_1	69048352	69048551	exon (Xetro.A01201.1, exon 13 of 13)	-7028	Xetro.A01200|	1.57	9.19	27.35	21.19	41.32	17.01	1	1	1	0	0	0	0	0	0	0	0	0	0	0	0	0	0
RNAPII.CRM.01301	scaffold_1	69088958	69089157	intron (Xetro.A01201.2, intron 1 of 12)	1787	Xetro.A01201|dstyk	1.96	6.77	8.23	7.61	23.9	11.54	1	2	1	0	0	0	0	0	0	0	0	0	0	1	0	0	0
RNAPII.CRM.01302	scaffold_1	69090579	69090778	exon (Xetro.A01201.1, exon 1 of 13)	166	Xetro.A01201|dstyk	1.96	2.66	7.7	22.82	23.4	35.06	0	0	0	0	0	0	0	0	0	0	0	0	0	0	0	0	0
RNAPII.CRM.01303	scaffold_1	69149060	69149259	intron (Xetro.A01202.2, intron 11 of 23)	19304	Xetro.A01202|myo19	2.36	0.97	2.39	7.06	17.92	7.25	0	0	0	0	0	0	0	0	0	0	0	2	0	0	0	0	0
RNAPII.CRM.01304	scaffold_1	69180776	69180975	promoter-TSS (Xetro.A01204.2)	-188	Xetro.A01204|ggnbp2	2.36	3.14	8.23	26.08	27.38	35.21	0	0	0	0	0	0	0	0	0	0	0	0	0	1	0	0	0
RNAPII.CRM.01305	scaffold_1	69181397	69181596	exon (Xetro.A01204.2, exon 2 of 14)	433	Xetro.A01204|ggnbp2	4.71	2.9	7.97	20.11	15.93	23.52	0	0	0	0	0	0	0	0	0	0	0	0	0	0	1	0	0
RNAPII.CRM.01306	scaffold_1	69205661	69205860	intron (Xetro.A01204.1, intron 10 of 13)	-22095	Xetro.A01205|dhrs11	1.18	5.32	5.58	11.95	17.92	8.14	0	2	0	0	1	0	0	0	0	0	0	0	0	0	0	0	0
RNAPII.CRM.01307	scaffold_1	69309999	69310198	Intergenic	-5810	Xetro.A01206|prok1	4.71	26.12	52.84	4.89	1	0.89	1	1	0	0	0	0	0	0	0	0	0	0	0	0	0	0	0
RNAPII.CRM.01308	scaffold_1	69356192	69356391	exon (Xetro.A01208.1, exon 1 of 1)	167	Xetro.A01208|rbm15	3.14	3.14	15.4	93.47	52.28	72.05	0	0	0	1	0	0	0	0	0	0	0	0	0	0	0	0	0
RNAPII.CRM.01309	scaffold_1	69444287	69444486	intron (Xetro.A01209.1, intron 1 of 3)	6960	Xetro.A01209|kcnc4	6.29	23.46	20.18	6.52	0.5	1.63	0	1	0	0	1	0	0	0	0	0	0	0	0	1	1	0	0
RNAPII.CRM.01310	scaffold_1	69463603	69463802	Intergenic	-12356	Xetro.A01209|kcnc4	77.01	133.97	329.25	8.15	1.99	0.74	0	0	0	0	4	0	0	0	0	0	0	0	0	0	0	0	0
RNAPII.CRM.01311	scaffold_1	69546280	69546479	promoter-TSS (Xetro.A01211.1)	84	Xetro.A01211|fam40a	2.75	2.18	5.04	4.35	10.46	12.28	0	0	0	1	0	0	3	0	0	0	0	0	0	0	0	0	1
RNAPII.CRM.01312	scaffold_1	69643498	69643697	Intergenic	15121	Xetro.A01213|	4.32	26.12	22.3	1.63	1	1.78	1	0	1	0	1	0	0	0	0	0	0	0	0	0	1	0	0
RNAPII.CRM.01313	scaffold_1	69714977	69715176	Intergenic	53416	Xetro.A01214|	0.79	11.61	18.06	2.17	1	0.44	1	0	0	0	0	0	0	1	2	0	0	0	0	1	0	0	0
RNAPII.CRM.01314	scaffold_1	69733517	69733716	Intergenic	34876	Xetro.A01214|	1.18	15.23	17.26	1.63	1	0.3	0	0	0	0	0	0	0	0	0	0	0	0	0	0	0	1	0
RNAPII.CRM.01315	scaffold_1	70001398	70001597	exon (Xetro.A01219.1, exon 1 of 9)	170	Xetro.A01219|gnai3	5.11	2.42	6.9	29.89	14.44	28.26	0	0	0	0	0	0	0	0	0	0	1	0	0	0	0	0	0
RNAPII.CRM.01316	scaffold_1	70102322	70102521	Intergenic	-1190	Xetro.A01222|	6.29	1.69	5.31	13.59	21.41	24.71	0	1	0	0	0	0	0	0	0	0	0	0	0	1	0	0	0
RNAPII.CRM.01317	scaffold_1	70141806	70142005	promoter-TSS (Xetro.A01223.3)	-125	Xetro.A01224|psma5	3.14	3.14	5.31	17.93	19.42	24.12	0	0	0	0	0	0	1	0	0	0	0	0	0	0	0	0	1
RNAPII.CRM.01318	scaffold_1	70148746	70148945	exon (Xetro.A01224.2, exon 7 of 7)	-6766	Xetro.A01223|sypl2	5.5	19.1	11.95	2.72	2.99	1.78	0	2	0	0	0	0	0	4	0	0	0	0	0	2	0	0	0
RNAPII.CRM.01319	scaffold_1	70180976	70181175	Intergenic	-5948	Xetro.A01225|sort1	7.47	29.26	19.38	12.5	26.39	3.4	3	1	1	0	0	0	0	1	0	1	0	0	0	0	0	0	0
RNAPII.CRM.01320	scaffold_1	70234140	70234339	promoter-TSS (Xetro.A01226.5)	0	Xetro.A01226|nfya	11.39	6.05	12.48	23.37	33.36	32.84	0	1	0	1	0	0	0	0	0	0	0	0	0	0	0	0	0
RNAPII.CRM.01321	scaffold_1	70234381	70234580	intron (Xetro.A01226.3, intron 1 of 8)	241	Xetro.A01226|nfya	5.89	8.22	19.38	60.32	59.25	49.12	0	1	0	0	0	0	0	2	0	0	1	0	0	0	0	0	0
RNAPII.CRM.01322	scaffold_1	70431347	70431546	Intergenic	-90784	Xetro.A01229|foxp4	3.14	4.11	2.12	11.95	31.37	7.69	0	2	0	0	0	0	0	0	0	0	1	0	0	1	0	0	0
RNAPII.CRM.01323	scaffold_1	70522249	70522448	exon (Xetro.A01229.1, exon 1 of 18)	118	Xetro.A01229|foxp4	5.11	1.45	18.85	11.95	19.92	24.56	0	1	0	0	0	0	0	0	0	0	1	0	0	0	0	0	0
RNAPII.CRM.01324	scaffold_1	70523190	70523389	intron (Xetro.A01229.1, intron 1 of 17)	1059	Xetro.A01229|foxp4	9.04	21.76	73.29	17.93	25.39	9.17	1	0	0	0	0	0	0	0	0	0	0	0	0	1	1	0	0
RNAPII.CRM.01325	scaffold_1	70537400	70537599	intron (Xetro.A01229.1, intron 1 of 17)	15269	Xetro.A01229|foxp4	9.04	44.74	54.96	33.69	103.56	32.84	2	0	1	0	0	0	0	0	0	0	0	0	2	0	0	0	0
RNAPII.CRM.01326	scaffold_1	70538705	70538904	intron (Xetro.A01229.1, intron 1 of 17)	16574	Xetro.A01229|foxp4	1.57	8.46	19.38	3.8	11.45	4.59	0	0	0	0	1	1	0	0	0	0	0	0	0	0	1	0	0
RNAPII.CRM.01327	scaffold_1	70580549	70580748	Intergenic	44506	Xetro.A01230|tfeb	2.36	1.69	1.06	4.35	21.41	3.55	0	0	0	0	0	0	0	0	0	0	0	0	0	0	0	0	0
RNAPII.CRM.01328	scaffold_1	70810231	70810430	intron (Xetro.A01239.9, intron 6 of 7)	-14407	Xetro.A01238|	4.71	14.75	16.2	1.63	1	2.22	0	0	0	0	0	0	0	0	0	0	1	0	0	1	0	1	0
RNAPII.CRM.01329	scaffold_1	70815761	70815960	intron (Xetro.A01239.8, intron 6 of 9)	17650	Xetro.A01239|unnamed	3.93	14.99	10.09	0.54	1.49	1.92	0	0	2	0	0	0	0	0	0	0	0	0	0	1	0	0	0
RNAPII.CRM.01330	scaffold_1	70833352	70833551	promoter-TSS (Xetro.A01239.6)	59	Xetro.A01239|unnamed	4.71	2.9	3.72	5.43	9.46	14.35	0	0	0	0	0	0	1	0	0	0	0	1	0	0	0	0	0
RNAPII.CRM.01331	scaffold_1	70853847	70854046	Intergenic	18935	Xetro.A01240|med20	5.5	5.56	4.51	6.52	15.43	4.44	1	1	0	0	1	0	0	1	0	1	0	0	1	0	1	0	0
RNAPII.CRM.01332	scaffold_1	70872949	70873148	promoter-TSS (Xetro.A01240.1)	107	Xetro.A01241|bysl	1.57	1.93	5.58	7.61	8.96	14.5	0	0	0	0	0	0	0	0	0	0	0	0	0	0	0	0	0
RNAPII.CRM.01333	scaffold_1	70890195	70890394	Intergenic	-11929	Xetro.A01242|taf8	6.29	18.86	23.37	8.69	20.91	8.14	0	1	0	0	0	0	0	2	2	0	0	0	0	1	0	0	0
RNAPII.CRM.01334	scaffold_1	70902076	70902275	promoter-TSS (Xetro.A01242.1)	-48	Xetro.A01242|taf8	10.61	2.9	4.25	10.32	18.92	23.82	0	0	0	0	0	0	1	0	0	0	0	0	0	0	0	0	0
RNAPII.CRM.01335	scaffold_1	70943571	70943770	Intergenic	13195	Xetro.A01244|c1orf88	1.96	14.75	7.7	0.54	1.49	0.59	0	1	0	0	0	0	0	3	0	0	0	0	0	2	0	0	0
RNAPII.CRM.01336	scaffold_1	70958831	70959030	promoter-TSS (Xetro.A01245.1)	-86	Xetro.A01245|usp49	5.11	3.14	14.34	17.39	17.92	31.96	0	0	0	0	0	0	1	0	0	0	0	0	0	0	0	1	0
RNAPII.CRM.01337	scaffold_1	70984711	70984910	exon (Xetro.A01246.1, exon 1 of 3)	159	Xetro.A01246|	4.32	0.97	2.12	29.89	35.35	35.66	0	0	0	0	0	0	0	0	0	0	0	0	0	0	0	0	0
RNAPII.CRM.01338	scaffold_1	71014383	71014582	Intergenic	20082	Xetro.A01247|chia	5.5	15.48	15.4	0.54	1	0.74	0	0	0	0	0	0	0	0	0	0	0	0	0	0	0	1	0
RNAPII.CRM.01339	scaffold_1	71052057	71052256	exon (Xetro.A01249.1, exon 1 of 2)	321	Xetro.A01249|btg2	5.5	3.39	6.37	38.04	43.32	83.44	0	0	0	0	0	0	0	0	0	0	0	0	0	0	1	0	0
RNAPII.CRM.01340	scaffold_1	71057268	71057467	Intergenic	5532	Xetro.A01249|btg2	3.54	3.14	3.45	3.8	18.42	10.95	0	1	0	0	0	0	0	1	0	1	0	0	1	0	1	0	0
RNAPII.CRM.01341	scaffold_1	71064659	71064858	Intergenic	12923	Xetro.A01249|btg2	2.36	4.84	4.51	10.32	22.9	7.69	2	0	1	0	0	0	0	1	0	0	0	0	0	0	0	2	0
RNAPII.CRM.01342	scaffold_1	71070501	71070700	Intergenic	18765	Xetro.A01249|btg2	3.93	3.14	2.92	4.35	18.92	7.25	0	0	0	0	0	0	0	1	1	1	1	0	0	0	0	0	0
RNAPII.CRM.01343	scaffold_1	71148467	71148666	Intergenic	-25429	Xetro.A01251|prelp	3.14	15.48	12.75	5.43	8.96	2.96	0	0	0	0	2	0	0	1	2	0	0	0	0	0	0	2	0
RNAPII.CRM.01344	scaffold_1	71246392	71246591	Intergenic	40017	Xetro.A01252|optc	7.07	22.73	29.74	2.17	1.99	1.33	1	0	0	0	1	0	0	0	0	0	0	0	0	0	0	0	0
RNAPII.CRM.01345	scaffold_1	71269737	71269936	Intergenic	63362	Xetro.A01252|optc	6.68	23.94	53.37	7.61	2.49	1.63	1	2	0	1	0	0	0	0	0	0	0	0	0	0	0	0	0
RNAPII.CRM.01346	scaffold_1	71270663	71270862	Intergenic	64288	Xetro.A01252|optc	1.96	6.53	19.65	2.17	1	0.89	0	0	0	0	0	0	0	1	0	0	0	0	0	0	1	0	0
RNAPII.CRM.01347	scaffold_1	71296358	71296557	Intergenic	-50695	Xetro.A01253|atp2b2	6.29	2.18	8.5	14.13	9.96	18.49	0	0	0	0	0	0	0	0	0	0	1	0	0	1	0	0	0
RNAPII.CRM.01348	scaffold_1	71296658	71296857	Intergenic	-50395	Xetro.A01253|atp2b2	4.32	3.14	8.23	17.39	5.48	8.29	0	0	0	0	1	0	0	0	0	0	2	0	0	0	1	1	0
RNAPII.CRM.01349	scaffold_1	71313687	71313886	Intergenic	-33366	Xetro.A01253|atp2b2	10.22	14.03	11.68	1.63	1.49	2.96	0	0	0	0	0	0	0	4	0	0	0	0	0	2	0	0	0
RNAPII.CRM.01350	scaffold_1	71340767	71340966	Intergenic	-6286	Xetro.A01253|atp2b2	1.96	12.33	12.75	1.63	1.49	1.92	1	0	0	0	1	0	0	2	0	0	0	0	0	0	0	0	0
RNAPII.CRM.01351	scaffold_1	71479076	71479275	exon (Xetro.A01254.9, exon 1 of 19)	181	Xetro.A01254|zc3h11a	5.89	2.18	3.19	8.69	11.45	17.46	0	0	0	0	0	0	1	1	0	0	0	0	0	0	0	0	1
RNAPII.CRM.01352	scaffold_1	71581471	71581670	Intergenic	102576	Xetro.A01254|zc3h11a	4.71	14.75	16.99	0.54	1	0.89	0	0	0	0	2	0	0	2	0	0	0	0	0	0	0	0	0
RNAPII.CRM.01353	scaffold_1	71681763	71681962	intron (Xetro.A01255.6, intron 2 of 11)	15089	Xetro.A01255|mapk14	1.18	18.38	32.66	12.5	18.92	5.92	0	1	0	0	1	0	0	0	0	0	0	0	0	0	0	0	0
RNAPII.CRM.01354	scaffold_1	71759301	71759500	Intergenic	8184	Xetro.A01256|rpl10a	2.36	1.93	5.04	48.91	24.89	42.76	0	1	0	0	0	0	0	0	0	0	0	0	0	0	0	2	0
RNAPII.CRM.01355	scaffold_1	71762724	71762923	intron (Xetro.A01256.3, intron 4 of 5)	4761	Xetro.A01256|rpl10a	2.36	12.33	23.37	22.82	14.44	18.79	1	0	1	0	0	0	0	1	0	0	0	0	0	0	0	0	0
RNAPII.CRM.01356	scaffold_1	71767072	71767271	exon (Xetro.A01256.3, exon 1 of 6)	413	Xetro.A01256|rpl10a	5.11	0.48	7.97	119.55	115.01	135.96	0	0	0	0	0	0	0	1	0	1	0	0	0	0	0	0	0
RNAPII.CRM.01357	scaffold_1	71788383	71788582	Intergenic	-20898	Xetro.A01256|rpl10a	5.89	17.17	16.73	0.54	2.49	1.18	0	0	0	0	0	0	0	1	0	0	0	0	0	0	0	0	0
RNAPII.CRM.01358	scaffold_1	71812202	71812401	Intergenic	-44717	Xetro.A01256|rpl10a	2.75	9.91	15.67	2.72	1.99	1.18	0	0	0	0	0	0	0	0	0	0	0	0	0	0	0	0	0
RNAPII.CRM.01359	scaffold_1	71818419	71818618	Intergenic	-50934	Xetro.A01256|rpl10a	3.54	10.64	14.07	2.72	1	0.89	0	0	0	0	0	0	0	1	0	0	0	0	0	0	0	0	0
RNAPII.CRM.01360	scaffold_1	71854292	71854491	Intergenic	-47514	Xetro.A01258|pacsin1	3.93	11.37	14.34	1.09	1	0.44	0	0	0	0	0	0	0	0	0	0	0	0	0	1	0	0	0
RNAPII.CRM.01361	scaffold_1	71858851	71859050	Intergenic	-42955	Xetro.A01258|pacsin1	5.5	13.54	10.62	3.8	4.98	1.04	0	0	0	0	0	0	0	3	0	0	0	0	0	2	0	1	0
RNAPII.CRM.01362	scaffold_1	71897274	71897473	Intergenic	-4532	Xetro.A01258|pacsin1	3.54	14.27	38.24	5.98	2.99	2.37	0	0	0	0	1	0	0	0	0	0	1	0	0	0	0	0	0
RNAPII.CRM.01363	scaffold_1	71931984	71932183	intron (Xetro.A01258.1, intron 5 of 7)	-29355	Xetro.A01257|	4.32	0.97	2.12	18.48	1.49	1.48	0	0	0	0	0	0	0	0	0	0	0	0	0	0	0	0	0
RNAPII.CRM.01364	scaffold_1	71942013	71942212	intron (Xetro.A01258.1, intron 5 of 7)	-39384	Xetro.A01257|	2.75	2.9	2.66	22.82	4.48	3.55	0	0	0	0	0	1	0	0	0	0	0	0	0	0	1	0	0
RNAPII.CRM.01365	scaffold_1	71947950	71948149	intron (Xetro.A01258.1, intron 5 of 7)	-45321	Xetro.A01257|	1.96	9.67	15.13	5.43	1.49	1.48	0	0	1	0	0	0	0	0	0	0	1	0	0	0	1	0	0
RNAPII.CRM.01366	scaffold_1	71949702	71949901	intron (Xetro.A01258.1, intron 6 of 7)	-47073	Xetro.A01257|	1.96	28.05	37.17	13.59	7.97	2.52	2	2	0	0	1	0	0	0	0	0	0	0	0	1	0	0	0
RNAPII.CRM.01367	scaffold_1	71987331	71987530	intron (Xetro.A01259.1, intron 4 of 5)	12790	Xetro.A01259|spdef	1.18	7.01	13.28	0.54	0.5	1.78	0	0	0	0	0	0	0	1	0	0	0	0	0	0	1	1	0
RNAPII.CRM.01368	scaffold_1	71992693	71992892	TTS (Xetro.A01259.5)	7428	Xetro.A01259|spdef	2.36	11.12	20.71	1.63	2.49	1.04	0	1	0	0	1	0	0	0	0	0	0	0	0	0	0	0	0
RNAPII.CRM.01369	scaffold_1	71998631	71998830	intron (Xetro.A01259.3, intron 1 of 4)	1490	Xetro.A01259|spdef	3.93	13.3	25.22	8.15	5.97	4.29	0	0	1	0	0	0	0	0	0	0	0	0	0	0	1	0	0
RNAPII.CRM.01370	scaffold_1	72000362	72000561	promoter-TSS (Xetro.A01259.4)	-241	Xetro.A01259|spdef	7.47	28.05	66.12	4.35	4.98	2.37	0	0	0	1	0	0	0	0	0	0	0	1	0	0	1	0	0
RNAPII.CRM.01371	scaffold_1	72001074	72001273	promoter-TSS (Xetro.A01259.4)	-953	Xetro.A01259|spdef	2.36	9.19	17.52	3.26	2.49	1.63	0	0	0	0	1	0	0	0	0	0	0	0	0	0	0	0	0
RNAPII.CRM.01372	scaffold_1	72023831	72024030	Intergenic	-23710	Xetro.A01259|spdef	7.47	28.54	23.9	2.17	3.49	2.81	0	0	0	1	0	0	1	0	0	0	0	1	0	0	1	0	0
RNAPII.CRM.01373	scaffold_1	72027061	72027260	Intergenic	-26940	Xetro.A01259|spdef	0.39	23.7	21.24	4.89	2.99	2.37	0	0	0	0	0	0	0	0	0	0	0	0	0	0	1	0	0
RNAPII.CRM.01374	scaffold_1	72086512	72086711	intron (Xetro.A01260.1, intron 2 of 4)	20520	Xetro.A01260|c6orf106	1.18	1.45	1.86	2.17	15.93	7.25	0	2	0	0	0	0	0	0	0	0	0	1	0	0	0	0	0
RNAPII.CRM.01375	scaffold_1	72106909	72107108	promoter-TSS (Xetro.A01261.1)	123	Xetro.A01260|c6orf106	2.36	1.45	7.97	23.91	17.92	25.3	0	0	0	1	0	0	0	0	0	0	0	0	0	0	0	0	0
RNAPII.CRM.01376	scaffold_1	72107453	72107652	promoter-TSS (Xetro.A01260.1)	139	Xetro.A01261|snrpc	3.93	1.69	7.17	32.6	45.8	37.43	0	0	0	0	0	0	0	0	0	0	0	0	0	0	0	0	0
RNAPII.CRM.01377	scaffold_1	72160703	72160902	exon (Xetro.A01263.1, exon 1 of 8)	102	Xetro.A01263|uhrf1bp1	3.54	1.21	2.39	11.41	13.44	19.09	0	0	0	0	0	0	0	0	0	0	0	0	0	0	0	0	0
RNAPII.CRM.01378	scaffold_1	72170347	72170546	intron (Xetro.A01263.1, intron 1 of 7)	9746	Xetro.A01263|uhrf1bp1	3.93	14.27	6.9	2.72	2.99	1.04	0	1	0	0	0	0	0	3	0	0	0	0	0	2	0	0	0
RNAPII.CRM.01379	scaffold_1	72257516	72257715	Intergenic	-10939	Xetro.A01264|	9.43	47.88	65.58	8.69	3.49	2.07	0	0	0	0	2	0	2	1	0	0	0	0	0	0	2	1	0
RNAPII.CRM.01380	scaffold_1	72259780	72259979	Intergenic	-8675	Xetro.A01264|	0.79	8.71	15.67	2.17	3.49	1.48	0	0	0	0	0	0	0	0	0	0	0	0	0	0	0	1	0
RNAPII.CRM.01381	scaffold_1	72270240	72270439	intron (Xetro.A01264.1, intron 1 of 4)	1785	Xetro.A01264|	1.57	20.07	29.74	9.24	0.5	2.96	0	0	0	0	0	0	0	1	0	0	0	0	0	0	0	0	0
RNAPII.CRM.01382	scaffold_1	72272749	72272948	intron (Xetro.A01264.1, intron 1 of 4)	4294	Xetro.A01264|	5.11	22.97	30.8	14.13	3.98	1.63	4	0	0	0	0	0	0	0	0	0	0	0	0	1	0	0	0
RNAPII.CRM.01383	scaffold_1	72362180	72362379	Intergenic	-16216	Xetro.A01266|	3.93	12.57	23.63	0.54	1.49	2.37	0	1	0	0	0	0	0	0	0	0	0	0	0	0	0	0	0
RNAPII.CRM.01384	scaffold_1	72362507	72362706	Intergenic	-16543	Xetro.A01266|	4.32	14.75	12.21	2.72	2.49	2.22	3	0	0	0	0	0	0	0	0	0	0	0	0	0	0	0	0
RNAPII.CRM.01385	scaffold_1	72508547	72508746	exon (Xetro.A01268.1, exon 1 of 6)	148	Xetro.A01268|taf11	4.71	0.97	5.31	25.54	21.91	36.1	0	1	0	0	0	1	0	0	0	0	0	0	0	0	0	0	0
RNAPII.CRM.01386	scaffold_1	72678202	72678401	promoter-TSS (Xetro.A01275.1)	-147	Xetro.A01275|	1.18	2.18	7.7	9.24	29.37	16.13	0	3	0	0	0	0	0	0	0	0	0	0	0	0	1	1	0
RNAPII.CRM.01387	scaffold_1	72678831	72679030	exon (Xetro.A01275.1, exon 1 of 3)	482	Xetro.A01275|	1.18	1.93	2.12	12.5	10.46	19.23	0	0	0	1	0	0	0	0	0	0	0	0	0	0	0	0	0
RNAPII.CRM.01388	scaffold_1	72683803	72684002	intron (Xetro.A01275.1, intron 1 of 2)	5454	Xetro.A01275|	4.71	18.62	12.48	2.72	3.49	6.07	1	0	0	0	1	0	0	1	0	0	0	0	0	0	0	0	0
RNAPII.CRM.01389	scaffold_1	72685259	72685458	intron (Xetro.A01275.1, intron 1 of 2)	6910	Xetro.A01275|	3.14	13.78	15.93	4.89	5.97	3.85	1	2	1	0	0	1	0	1	2	0	0	0	0	1	0	0	0
RNAPII.CRM.01390	scaffold_1	72738584	72738783	intron (Xetro.A01276.1, intron 1 of 12)	3336	Xetro.A01276|sox13	3.54	15.23	5.58	2.17	1.99	3.99	0	2	0	0	0	0	0	2	0	0	0	0	0	3	0	0	0
RNAPII.CRM.01391	scaffold_1	72918512	72918711	intron (Xetro.A01277.2, intron 1 of 19)	31461	Xetro.A01277|nfasc	2.36	1.21	2.12	4.89	37.84	10.36	0	0	0	1	0	0	0	0	0	1	0	1	0	0	0	0	0
RNAPII.CRM.01392	scaffold_1	72921122	72921321	intron (Xetro.A01277.2, intron 1 of 19)	28851	Xetro.A01277|nfasc	1.57	2.18	2.12	8.69	28.88	8.43	0	2	0	0	0	0	0	0	0	2	0	0	0	0	0	0	0
RNAPII.CRM.01393	scaffold_1	73092450	73092649	intron (Xetro.A01278.2, intron 11 of 11)	-13477	Xetro.A01279|	1.18	3.14	10.62	6.52	28.38	18.64	1	1	0	1	0	0	0	0	0	1	1	0	0	0	0	0	0
RNAPII.CRM.01394	scaffold_1	73122686	73122885	promoter-TSS (Xetro.A01280.6)	1259	Xetro.A01280|cept1	3.54	2.18	12.21	27.71	41.32	44.68	0	0	0	0	0	0	0	2	0	0	0	0	0	1	0	0	0
RNAPII.CRM.01395	scaffold_1	73123355	73123554	intron (Xetro.A01280.6, intron 1 of 8)	1928	Xetro.A01280|cept1	1.96	4.59	5.58	9.24	28.88	10.5	0	0	0	1	0	0	0	1	0	0	0	0	0	0	0	1	0
RNAPII.CRM.01396	scaffold_1	73189438	73189637	Intergenic	-31237	Xetro.A01281|anks1a	4.71	0.97	7.17	29.89	28.88	29	0	0	0	0	0	0	0	0	0	0	0	0	0	1	0	0	0
RNAPII.CRM.01397	scaffold_1	73276296	73276495	intron (Xetro.A01281.3, intron 5 of 19)	55621	Xetro.A01281|anks1a	3.93	14.99	15.4	9.24	14.94	4.44	0	2	0	0	0	1	0	1	2	0	0	0	0	1	0	0	0
RNAPII.CRM.01398	scaffold_1	73278483	73278682	intron (Xetro.A01281.3, intron 5 of 19)	57808	Xetro.A01281|anks1a	8.25	27.33	14.34	4.35	1.99	4.14	0	1	0	0	0	0	0	4	0	0	0	0	0	4	0	0	0
RNAPII.CRM.01399	scaffold_1	73484647	73484846	intron (Xetro.A01284.3, intron 1 of 5)	377	Xetro.A01284|ppard	3.54	11.61	17.26	5.43	2.99	4.29	0	0	0	0	1	0	1	0	0	0	0	0	0	1	0	1	0
RNAPII.CRM.01400	scaffold_1	73550430	73550629	intron (Xetro.A01286.4, intron 3 of 10)	2180	Xetro.A01286|fance	10.22	40.38	41.95	3.8	0.5	3.11	0	0	0	0	1	0	0	1	0	0	0	0	0	0	0	0	0
RNAPII.CRM.01401	scaffold_1	73572410	73572609	intron (Xetro.A01287.2, intron 1 of 5)	150	Xetro.A01287|rps10	4.71	0.97	1.33	20.65	44.81	67.61	0	0	0	0	0	0	0	0	0	0	0	0	0	1	0	1	0
RNAPII.CRM.01402	scaffold_1	73583331	73583530	intron (Xetro.A01287.1, intron 5 of 5)	11071	Xetro.A01287|rps10	1.57	1.93	0.53	10.32	25.89	23.23	0	0	0	0	0	0	0	0	0	0	0	0	0	0	0	2	0
RNAPII.CRM.01403	scaffold_1	73689507	73689706	promoter-TSS (Xetro.A01289.5)	-150	Xetro.A01289|unnamed	0.79	0.97	5.58	21.19	45.31	20.42	0	1	1	0	0	0	0	0	0	0	0	0	0	0	0	0	0
RNAPII.CRM.01404	scaffold_1	73690715	73690914	promoter-TSS (Xetro.A01289.4)	1058	Xetro.A01289|unnamed	1.96	1.45	1.59	26.63	48.29	35.36	0	1	0	0	0	0	0	0	0	0	1	0	0	0	0	0	0
RNAPII.CRM.01405	scaffold_1	73692985	73693184	intron (Xetro.A01289.5, intron 3 of 4)	3328	Xetro.A01289|unnamed	1.18	4.59	2.92	25	74.68	36.25	1	2	0	2	0	0	0	0	0	0	0	0	0	0	0	0	0
RNAPII.CRM.01406	scaffold_1	73696078	73696277	intron (Xetro.A01289.1, intron 5 of 5)	6421	Xetro.A01289|unnamed	5.5	15.72	31.07	17.39	45.31	21.75	1	1	1	0	0	0	0	0	0	2	0	0	0	0	0	1	0
RNAPII.CRM.01407	scaffold_1	73734235	73734434	intron (Xetro.A01291.1, intron 1 of 1)	4038	Xetro.A01291|	2.36	2.18	11.15	25.54	27.38	14.35	0	0	0	0	0	0	0	0	0	0	0	0	0	0	0	0	0
RNAPII.CRM.01408	scaffold_1	73734863	73735062	intron (Xetro.A01291.1, intron 1 of 1)	3410	Xetro.A01291|	2.75	4.11	19.91	55.43	47.8	46.6	0	0	0	0	0	1	0	0	0	0	0	0	0	0	0	1	0
RNAPII.CRM.01409	scaffold_1	73735301	73735500	intron (Xetro.A01291.1, intron 1 of 1)	2972	Xetro.A01291|	0.79	2.9	5.84	17.93	21.91	9.91	0	0	0	0	0	0	0	0	0	0	0	0	0	0	0	0	0
RNAPII.CRM.01410	scaffold_1	73741089	73741288	Intergenic	-2816	Xetro.A01291|	3.54	0.97	4.25	7.06	13.44	9.91	0	0	0	0	0	0	0	0	0	0	0	0	0	0	0	0	0
RNAPII.CRM.01411	scaffold_1	73770227	73770426	intron (Xetro.A01292.2, intron 1 of 10)	908	Xetro.A01292|unnamed	4.32	10.4	18.85	10.32	3.49	6.81	0	0	0	0	1	0	0	1	0	0	0	0	0	1	0	4	0
RNAPII.CRM.01412	scaffold_1	73771050	73771249	promoter-TSS (Xetro.A01292.2)	85	Xetro.A01292|unnamed	2.36	1.45	4.25	18.48	12.94	23.08	0	0	0	0	0	0	0	0	0	0	0	0	0	0	0	0	0
RNAPII.CRM.01413	scaffold_1	73792346	73792545	promoter-TSS (Xetro.A01294.1)	37	Xetro.A01294|znf192	4.71	1.21	2.66	4.89	12.45	12.43	0	1	0	1	0	0	0	0	0	0	0	0	0	1	1	1	0
RNAPII.CRM.01414	scaffold_1	73832485	73832684	exon (Xetro.A01296.1, exon 1 of 11)	330	Xetro.A01296|slc25a22	4.71	5.8	5.84	17.93	23.4	66.28	0	0	0	0	0	0	0	0	0	1	1	0	0	0	0	0	0
RNAPII.CRM.01415	scaffold_1	74020950	74021149	promoter-TSS (Xetro.A01301.3)	238	Xetro.A01301|sike1	0.79	3.39	15.13	41.3	38.34	54.15	0	0	0	0	0	0	0	1	0	0	0	0	0	0	0	0	0
RNAPII.CRM.01416	scaffold_1	74053739	74053938	Intergenic	-20329	Xetro.A01302|csde1	3.14	3.63	6.11	21.19	15.93	13.32	0	0	0	0	0	0	0	0	0	0	0	0	0	0	0	0	0
RNAPII.CRM.01417	scaffold_1	74059921	74060120	Intergenic	-14147	Xetro.A01302|csde1	3.14	2.18	2.12	17.39	8.46	13.02	0	0	0	0	0	0	0	0	0	0	0	0	0	2	0	1	0
RNAPII.CRM.01418	scaffold_1	74060478	74060677	Intergenic	-13590	Xetro.A01302|csde1	1.57	0.97	1.06	26.08	24.89	30.33	0	0	0	0	0	0	0	0	0	0	0	0	0	1	1	0	0
RNAPII.CRM.01419	scaffold_1	74060804	74061003	Intergenic	-13264	Xetro.A01302|csde1	2.36	0.73	5.84	23.91	19.42	18.49	0	1	0	0	0	0	0	0	0	0	2	0	0	0	0	0	0
RNAPII.CRM.01420	scaffold_1	74061056	74061255	Intergenic	-13012	Xetro.A01302|csde1	1.18	1.21	3.19	29.89	15.93	23.97	0	0	0	0	0	0	0	0	0	0	0	0	0	0	0	0	0
RNAPII.CRM.01421	scaffold_1	74061624	74061823	Intergenic	-12444	Xetro.A01302|csde1	3.14	1.45	1.06	13.59	6.47	10.21	0	0	0	0	0	1	0	0	0	0	0	0	0	0	1	0	0
RNAPII.CRM.01422	scaffold_1	74074154	74074353	promoter-TSS (Xetro.A01302.1)	86	Xetro.A01302|csde1	5.89	5.08	21.24	97.81	96.09	117.77	0	0	0	0	0	0	0	0	0	0	0	0	0	1	0	0	0
RNAPII.CRM.01423	scaffold_1	74074486	74074685	intron (Xetro.A01302.1, intron 1 of 19)	418	Xetro.A01302|csde1	4.71	2.66	21.24	99.44	98.58	102.97	0	2	0	0	0	0	0	0	0	0	0	0	0	0	0	0	0
RNAPII.CRM.01424	scaffold_1	74123534	74123733	Intergenic	-12665	Xetro.A01303|nras	9.43	19.1	37.17	3.8	6.47	11.54	0	0	0	0	1	0	0	0	0	0	0	0	0	1	1	0	0
RNAPII.CRM.01425	scaffold_1	74141577	74141776	intron (Xetro.A01303.1, intron 2 of 4)	5378	Xetro.A01303|nras	2.75	13.06	9.29	1.63	1.99	1.78	0	1	0	0	2	0	0	0	0	0	0	0	0	0	0	0	0
RNAPII.CRM.01426	scaffold_1	74143349	74143548	intron (Xetro.A01303.1, intron 3 of 4)	7150	Xetro.A01303|nras	4.32	11.12	11.68	3.26	1.99	2.52	0	0	0	0	0	0	1	0	0	0	1	0	0	0	0	0	0
RNAPII.CRM.01427	scaffold_1	74229044	74229243	exon (Xetro.A01305.1, exon 1 of 19)	340	Xetro.A01305|dennd2c	1.96	1.45	3.72	25	22.9	32.55	0	0	0	0	0	0	0	0	0	0	0	0	0	0	0	0	0
RNAPII.CRM.01428	scaffold_1	74238821	74239020	intron (Xetro.A01305.1, intron 1 of 18)	10117	Xetro.A01305|dennd2c	2.36	7.25	16.2	20.65	40.83	13.17	1	1	1	0	0	0	0	1	0	0	0	0	0	0	0	0	0
RNAPII.CRM.01429	scaffold_1	74239313	74239512	intron (Xetro.A01305.1, intron 1 of 18)	10609	Xetro.A01305|dennd2c	4.32	2.18	11.15	21.74	55.26	25.89	2	0	0	0	0	0	0	1	0	1	0	2	0	1	0	1	0
RNAPII.CRM.01430	scaffold_1	74286387	74286586	Intergenic	-9458	Xetro.A01306|trim33	2.75	5.08	11.68	14.67	15.43	4.73	0	2	0	1	0	0	0	0	0	0	0	0	0	0	1	1	0
RNAPII.CRM.01431	scaffold_1	74295948	74296147	exon (Xetro.A01306.1, exon 1 of 20)	103	Xetro.A01306|trim33	2.36	3.63	14.87	21.19	22.9	25.45	0	0	0	0	0	0	0	0	0	0	0	0	0	0	0	0	0
RNAPII.CRM.01432	scaffold_1	74296312	74296511	exon (Xetro.A01306.1, exon 1 of 20)	467	Xetro.A01306|trim33	2.36	2.18	14.6	41.3	38.34	39.06	0	1	0	0	0	0	0	0	0	0	0	0	0	0	0	0	0
RNAPII.CRM.01433	scaffold_1	74397883	74398082	Intergenic	102038	Xetro.A01306|trim33	3.14	14.99	9.56	2.17	1.49	0.44	3	0	0	0	0	1	0	0	0	0	0	0	0	1	0	0	0
RNAPII.CRM.01434	scaffold_1	74458894	74459093	Intergenic	163049	Xetro.A01306|trim33	2.75	18.14	22.04	1.63	1.99	1.48	0	0	0	0	1	0	0	1	0	0	0	0	0	0	0	0	0
RNAPII.CRM.01435	scaffold_1	74556207	74556406	Intergenic	-95002	Xetro.A01307|syt6	3.14	8.46	15.67	0.54	3.49	0.44	0	0	0	0	1	1	0	0	0	0	0	0	0	0	1	0	0
RNAPII.CRM.01436	scaffold_1	74557597	74557796	Intergenic	-93612	Xetro.A01307|syt6	1.96	13.3	11.68	0.54	0.5	0.74	0	0	0	0	1	0	0	0	0	0	0	0	0	0	0	0	0
RNAPII.CRM.01437	scaffold_1	74628557	74628756	Intergenic	-22652	Xetro.A01307|syt6	0	6.29	14.87	3.8	14.94	6.07	0	2	0	0	0	0	0	0	2	0	1	0	0	0	0	0	0
RNAPII.CRM.01438	scaffold_1	74786628	74786827	Intergenic	-15103	Xetro.A01308|olfml3	1.18	0	0.27	19.56	17.43	14.35	0	0	0	0	0	0	0	1	0	0	1	0	0	0	0	0	0
RNAPII.CRM.01439	scaffold_1	74837651	74837850	intron (Xetro.A01309.3, intron 1 of 14)	-1941	Xetro.A01310|	2.75	8.95	29.47	53.25	46.3	33.44	0	0	0	0	0	0	0	0	0	0	1	0	0	0	0	0	0
RNAPII.CRM.01440	scaffold_1	74839879	74840078	TTS (Xetro.A01310.1)	141	Xetro.A01309|hipk1	5.5	7.5	25.76	75.53	51.28	64.21	0	0	0	0	0	0	0	1	0	0	0	0	0	0	0	1	0
RNAPII.CRM.01441	scaffold_1	74851446	74851645	Intergenic	-11426	Xetro.A01309|hipk1	4.32	7.74	13.28	1.09	8.46	3.25	0	0	0	0	0	0	0	1	0	0	0	0	0	0	0	0	0
RNAPII.CRM.01442	scaffold_1	74852554	74852753	Intergenic	-12534	Xetro.A01309|hipk1	1.18	6.53	11.15	6.52	34.35	14.5	0	3	0	0	0	0	0	0	0	0	0	0	0	1	0	0	0
RNAPII.CRM.01443	scaffold_1	74854570	74854769	Intergenic	-14550	Xetro.A01309|hipk1	2.75	13.3	20.98	1.63	1.49	2.81	0	0	0	0	1	0	0	0	0	0	0	0	0	1	1	0	0
RNAPII.CRM.01444	scaffold_1	74870838	74871037	Intergenic	-29116	Xetro.A01311|	4.32	2.66	2.12	8.69	17.92	5.03	0	0	0	0	0	0	0	0	0	0	0	0	1	0	1	2	0
RNAPII.CRM.01445	scaffold_1	74875063	74875262	Intergenic	-24891	Xetro.A01311|	1.57	0.97	2.39	2.72	15.43	7.69	1	2	0	0	0	0	0	0	0	0	0	2	0	0	0	1	0
RNAPII.CRM.01446	scaffold_1	74879168	74879367	Intergenic	-20786	Xetro.A01311|	1.57	3.87	5.31	13.04	33.86	19.83	0	1	0	0	0	0	0	0	0	0	0	2	0	0	0	0	0
RNAPII.CRM.01447	scaffold_1	74881987	74882186	Intergenic	-17967	Xetro.A01311|	1.18	3.87	3.45	6.52	18.42	6.95	2	1	1	0	0	0	0	0	0	0	0	0	0	0	0	0	0
RNAPII.CRM.01448	scaffold_1	74882866	74883065	Intergenic	-17088	Xetro.A01311|	1.18	0	2.66	8.15	18.92	6.07	0	2	0	0	0	0	0	0	0	1	0	0	0	0	0	1	0
RNAPII.CRM.01449	scaffold_1	74891584	74891783	Intergenic	-8370	Xetro.A01311|	2.36	8.71	13.01	1.09	2.49	1.48	0	1	0	0	1	0	0	0	0	0	0	0	0	0	1	0	0
RNAPII.CRM.01450	scaffold_1	74911820	74912019	Intergenic	11866	Xetro.A01311|	2.36	8.22	11.95	5.43	3.98	3.55	1	0	0	0	0	0	0	0	0	0	0	0	0	1	1	0	0
RNAPII.CRM.01451	scaffold_1	74983934	74984133	Intergenic	32496	Xetro.A01313|cdkn1a	4.32	11.37	15.67	4.89	3.49	3.85	0	1	0	0	0	0	0	0	0	0	0	0	0	0	0	0	0
RNAPII.CRM.01452	scaffold_1	75016357	75016556	promoter-TSS (Xetro.A01313.1)	73	Xetro.A01313|cdkn1a	4.71	2.9	18.59	24.45	11.95	22.04	0	0	0	0	0	0	0	0	0	0	1	0	0	0	0	1	0
RNAPII.CRM.01453	scaffold_1	75023796	75023995	Intergenic	-7366	Xetro.A01313|cdkn1a	2.75	4.59	15.93	2.72	1.99	1.18	0	0	0	0	0	0	0	0	0	1	0	0	0	0	0	1	0
RNAPII.CRM.01454	scaffold_1	75028406	75028605	Intergenic	-11976	Xetro.A01313|cdkn1a	5.5	7.98	14.87	2.17	2.99	1.78	1	0	0	0	1	1	0	0	0	0	0	0	0	0	1	0	0
RNAPII.CRM.01455	scaffold_1	75067934	75068133	intron (Xetro.A01314.1, intron 1 of 4)	488	Xetro.A01314|srsf3	5.5	18.38	23.37	53.8	36.84	27.07	0	2	0	0	0	0	0	3	0	0	1	2	0	2	1	1	0
RNAPII.CRM.01456	scaffold_1	75070924	75071123	promoter-TSS (Xetro.A01315.1)	-172	Xetro.A01315|	3.14	6.77	36.64	113.57	100.07	108.59	0	0	0	0	0	0	0	0	0	0	0	0	0	0	0	0	0
RNAPII.CRM.01457	scaffold_1	75078362	75078561	intron (Xetro.A01316.2, intron 1 of 2)	2054	Xetro.A01316|	3.54	9.91	27.61	13.04	2.99	2.07	0	1	0	0	1	0	0	0	0	0	0	0	0	0	0	0	0
RNAPII.CRM.01458	scaffold_1	75079664	75079863	intron (Xetro.A01316.1, intron 1 of 3)	752	Xetro.A01316|	3.54	25.88	98.24	21.74	12.94	2.37	3	0	0	0	1	0	0	0	0	0	0	0	0	0	0	0	0
RNAPII.CRM.01459	scaffold_1	75414797	75414996	Intergenic	-3693	Xetro.A01321|	7.07	16.93	16.73	1.09	1.49	0.15	0	0	0	0	1	0	0	0	0	0	0	0	0	1	0	0	0
RNAPII.CRM.01460	scaffold_1	75456012	75456211	promoter-TSS (Xetro.A01323.1)	-666	Xetro.A01323|gpr161	6.29	3.63	5.58	27.71	24.4	33.44	0	0	0	0	0	0	1	0	0	0	0	0	0	0	0	1	0
RNAPII.CRM.01461	scaffold_1	75479334	75479533	intron (Xetro.A01324.1, intron 1 of 3)	7928	Xetro.A01324|dpt	4.32	19.83	31.6	11.41	36.34	8.88	2	1	0	0	0	0	0	0	0	0	0	0	0	0	0	0	0
RNAPII.CRM.01462	scaffold_1	75506224	75506423	Intergenic	11227	Xetro.A01325|	3.93	2.42	2.39	1.63	12.94	8.43	0	2	0	0	0	0	0	0	0	0	0	1	0	0	0	1	0
RNAPII.CRM.01463	scaffold_1	75516454	75516653	promoter-TSS (Xetro.A01325.3)	997	Xetro.A01325|	1.96	1.45	2.12	7.61	19.92	9.17	0	2	0	0	0	0	0	2	0	0	0	0	0	0	0	0	0
RNAPII.CRM.01464	scaffold_1	75533033	75533232	Intergenic	-15582	Xetro.A01325|	2.36	18.14	25.76	8.69	14.94	6.66	0	2	0	0	1	0	0	0	0	0	0	0	0	0	0	0	0
RNAPII.CRM.01465	scaffold_1	75569927	75570126	intron (Xetro.A01326.2, intron 1 of 11)	1161	Xetro.A01326|lad1	2.36	11.61	14.07	1.63	2.49	1.48	1	1	1	0	1	0	0	0	0	0	0	0	0	0	0	1	0
RNAPII.CRM.01466	scaffold_1	75625753	75625952	exon (Xetro.A01328.3, exon 1 of 26)	339	Xetro.A01328|nav1	2.75	0.73	3.72	16.85	10.46	18.2	0	0	0	0	0	2	0	0	0	0	0	0	0	0	0	0	0
RNAPII.CRM.01467	scaffold_1	75630668	75630867	intron (Xetro.A01328.2, intron 1 of 27)	5254	Xetro.A01328|nav1	2.75	3.87	5.04	6.52	16.43	13.91	0	0	1	1	0	0	0	0	0	1	1	0	0	0	0	0	0
RNAPII.CRM.01468	scaffold_1	75656123	75656322	intron (Xetro.A01328.4, intron 4 of 26)	30709	Xetro.A01328|nav1	1.18	8.71	13.54	15.22	7.97	3.4	1	0	1	0	0	1	0	0	0	0	0	0	0	0	0	1	0
RNAPII.CRM.01469	scaffold_1	75713108	75713307	intron (Xetro.A01328.2, intron 26 of 27)	-33692	Xetro.A01329|syt2	3.54	10.16	10.62	1.09	5.97	2.22	0	0	0	0	0	0	0	3	0	1	0	0	0	0	1	0	0
RNAPII.CRM.01470	scaffold_1	75849049	75849248	Intergenic	-27701	Xetro.A01330|ppp1r12b	3.54	10.88	18.32	2.72	1.99	1.33	3	0	0	0	0	0	0	0	0	0	0	0	0	0	0	0	0
RNAPII.CRM.01471	scaffold_1	75854142	75854341	Intergenic	-27044	Xetro.A01331|celsr2	5.11	21.04	27.08	1.63	11.45	0.74	0	0	0	0	0	0	0	0	0	0	0	0	0	1	0	0	0
RNAPII.CRM.01472	scaffold_1	75868511	75868710	Intergenic	-12675	Xetro.A01331|celsr2	1.96	0.48	2.66	6.52	16.43	5.47	0	1	0	0	0	0	0	0	0	0	0	0	0	0	0	0	0
RNAPII.CRM.01473	scaffold_1	75875388	75875587	Intergenic	-5798	Xetro.A01331|celsr2	2.36	1.45	3.45	6.52	32.36	7.55	0	1	1	0	0	1	0	0	0	1	0	0	0	0	0	0	0
RNAPII.CRM.01474	scaffold_1	75880514	75880713	promoter-TSS (Xetro.A01331.3)	-672	Xetro.A01331|celsr2	3.14	2.18	3.19	22.82	50.29	29.15	0	0	1	0	0	0	0	0	0	1	0	0	0	0	0	0	0
RNAPII.CRM.01475	scaffold_1	75881236	75881435	promoter-TSS (Xetro.A01331.3)	50	Xetro.A01331|celsr2	0.79	1.45	2.92	11.95	43.81	28.11	0	0	0	0	0	0	1	0	0	0	0	0	0	0	0	0	0
RNAPII.CRM.01476	scaffold_1	75882372	75882571	exon (Xetro.A01331.3, exon 1 of 35)	1186	Xetro.A01331|celsr2	3.14	8.95	19.38	20.65	47.8	20.56	0	1	0	0	0	0	0	0	0	0	0	0	0	0	0	0	0
RNAPII.CRM.01477	scaffold_1	75888441	75888640	intron (Xetro.A01331.3, intron 1 of 34)	7255	Xetro.A01331|celsr2	1.57	1.93	2.39	3.26	16.43	5.77	0	3	0	0	0	0	0	0	0	0	1	0	0	1	0	0	0
RNAPII.CRM.01478	scaffold_1	75924745	75924944	intron (Xetro.A01331.2, intron 27 of 34)	35909	Xetro.A01332|ppil1	1.18	3.39	1.86	2.17	17.92	9.02	0	1	0	2	0	0	0	0	0	0	0	0	0	0	0	0	0
RNAPII.CRM.01479	scaffold_1	75953734	75953933	Intergenic	6920	Xetro.A01332|ppil1	1.96	3.14	2.12	16.3	22.4	16.27	0	1	0	0	0	0	0	1	0	0	0	0	0	0	0	0	0
RNAPII.CRM.01480	scaffold_1	75954072	75954271	Intergenic	6582	Xetro.A01332|ppil1	1.57	0.48	2.92	34.78	13.44	19.83	0	0	0	0	0	0	0	0	0	0	0	0	0	0	0	0	0
RNAPII.CRM.01481	scaffold_1	75960536	75960735	intron (Xetro.A01332.1, intron 1 of 3)	118	Xetro.A01332|ppil1	3.14	1.45	6.64	22.82	18.42	20.71	0	0	0	0	0	0	0	0	0	0	0	0	0	0	0	0	0
RNAPII.CRM.01482	scaffold_1	76206458	76206657	intron (Xetro.A01337.1, intron 6 of 6)	13344	Xetro.A01337|	4.71	14.03	47.53	1.63	1	0.44	0	0	0	0	0	0	0	0	0	0	0	0	0	0	0	0	0
RNAPII.CRM.01483	scaffold_1	76211544	76211743	intron (Xetro.A01337.1, intron 3 of 6)	8258	Xetro.A01337|	1.57	4.59	18.32	0.54	0	0.3	0	0	0	1	0	0	0	0	0	0	0	0	0	0	0	0	0
RNAPII.CRM.01484	scaffold_1	76301583	76301782	exon (Xetro.A01339.1, exon 2 of 2)	1161	Xetro.A01339|yod1	1.18	3.39	2.92	2.17	13.44	10.95	1	0	0	0	0	0	0	0	0	1	0	0	0	0	0	0	0
RNAPII.CRM.01485	scaffold_1	76302632	76302831	exon (Xetro.A01339.1, exon 1 of 2)	112	Xetro.A01339|yod1	3.93	1.21	6.11	16.3	19.42	29.44	0	1	0	0	0	0	0	0	0	0	0	0	0	0	0	0	0
RNAPII.CRM.01486	scaffold_1	76512448	76512647	TTS (Xetro.A01343.3)	-14586	Xetro.A01344|arc3	2.36	20.07	24.69	1.63	1.49	1.04	4	1	0	0	1	0	0	0	0	0	0	0	0	0	0	0	0
RNAPII.CRM.01487	scaffold_1	76549796	76549995	intron (Xetro.A01344.3, intron 5 of 15)	22762	Xetro.A01344|arc3	3.54	10.88	12.75	1.63	1.49	1.92	0	1	0	0	1	0	0	0	0	0	0	0	0	0	0	0	0
RNAPII.CRM.01488	scaffold_1	76749385	76749584	exon (Xetro.A01350.1, exon 1 of 7)	208	Xetro.A01350|rsbn1	1.57	0	4.25	2.72	5.48	15.09	0	1	0	0	0	0	0	0	0	0	0	0	0	0	0	0	0
RNAPII.CRM.01489	scaffold_1	76920989	76921188	Intergenic	-3954	Xetro.A01352|magi3	1.96	10.88	25.22	15.76	18.42	10.95	0	1	0	0	1	0	0	0	0	0	0	0	0	1	0	0	0
RNAPII.CRM.01490	scaffold_1	76954301	76954500	Intergenic	-37266	Xetro.A01352|magi3	2.36	2.42	5.04	30.43	7.97	7.1	0	1	0	0	0	0	0	0	0	1	0	0	0	0	0	0	0
RNAPII.CRM.01491	scaffold_1	76977127	76977326	Intergenic	-60092	Xetro.A01352|magi3	5.5	5.56	3.19	1.63	12.94	9.32	2	0	1	0	0	0	0	0	0	1	0	0	0	1	1	0	0
RNAPII.CRM.01492	scaffold_1	76982235	76982434	Intergenic	-65200	Xetro.A01352|magi3	11	24.42	20.18	1.63	0.5	1.78	0	0	0	0	1	0	0	0	0	0	1	0	0	1	0	0	0
RNAPII.CRM.01493	scaffold_1	76983915	76984114	Intergenic	-66880	Xetro.A01352|magi3	5.11	2.42	8.76	21.74	23.9	37.58	0	2	0	2	0	0	0	0	0	1	0	0	0	0	0	0	0
RNAPII.CRM.01494	scaffold_1	77220098	77220297	promoter-TSS (Xetro.A01353.1)	90	Xetro.A01353|lrig2	3.54	1.45	5.58	31.52	17.43	21.45	0	0	0	0	0	0	0	0	0	0	1	0	0	0	0	0	0
RNAPII.CRM.01495	scaffold_1	77221668	77221867	Intergenic	-1480	Xetro.A01353|lrig2	2.36	12.33	7.97	3.8	1	0.74	0	0	0	0	0	1	0	1	0	0	0	0	0	0	0	1	0
RNAPII.CRM.01496	scaffold_1	77233914	77234113	Intergenic	-13726	Xetro.A01353|lrig2	5.89	15.23	31.33	7.06	2.99	2.52	1	1	0	0	0	0	0	0	0	0	0	0	0	0	0	0	0
RNAPII.CRM.01497	scaffold_1	77273914	77274113	Intergenic	-7715	Xetro.A01354|	3.54	12.33	7.7	2.17	1.49	0.15	0	0	0	0	0	0	0	3	0	1	1	0	0	1	0	0	0
RNAPII.CRM.01498	scaffold_1	77352650	77352849	Intergenic	-86451	Xetro.A01354|	3.93	13.78	12.75	0.54	1	0.59	0	0	0	0	1	0	0	0	0	0	0	0	0	0	0	0	0
RNAPII.CRM.01499	scaffold_1	77463913	77464112	intron (Xetro.A01355.1, intron 3 of 3)	11082	Xetro.A01355|fam19a3	3.54	15.23	23.37	2.72	0	0.59	2	0	0	0	0	0	0	1	0	1	0	0	0	0	0	1	0
RNAPII.CRM.01500	scaffold_1	77943420	77943619	Intergenic	-232892	Xetro.A01356|	20.43	75.93	137.01	3.8	0.5	1.18	0	1	0	0	1	0	0	2	0	1	0	0	0	0	1	1	0
RNAPII.CRM.01501	scaffold_1	78290940	78291139	exon (Xetro.A01357.1, exon 1 of 5)	164	Xetro.A01357|slc16a1	9.43	2.18	10.09	29.34	16.93	24.12	0	0	0	0	0	0	0	0	0	0	0	0	0	0	0	0	0
RNAPII.CRM.01502	scaffold_1	78328697	78328896	Intergenic	-29262	Xetro.A01358|ppm1j	1.57	3.87	7.17	42.39	0.5	2.22	0	0	0	0	0	0	0	0	0	0	0	0	0	1	0	0	0
RNAPII.CRM.01503	scaffold_1	78391378	78391577	Intergenic	-15986	Xetro.A01359|rhoc	3.54	3.63	11.15	22.28	17.43	47.94	0	0	0	2	0	0	0	1	0	0	0	0	0	2	0	0	0
RNAPII.CRM.01504	scaffold_1	78391855	78392054	Intergenic	-15509	Xetro.A01359|rhoc	5.11	3.63	9.82	13.59	13.94	32.7	0	0	0	0	0	0	2	0	0	0	0	0	0	1	0	1	0
RNAPII.CRM.01505	scaffold_1	78407528	78407727	exon (Xetro.A01359.1, exon 1 of 6)	164	Xetro.A01359|rhoc	7.07	0.24	1.06	8.69	7.47	17.16	0	0	0	0	0	0	0	0	0	2	1	0	0	0	0	0	0
RNAPII.CRM.01506	scaffold_1	78520133	78520332	exon (Xetro.A01361.1, exon 1 of 10)	112	Xetro.A01361|capza1	5.11	2.66	4.51	13.04	16.43	40.98	0	0	0	0	0	0	0	0	0	0	0	0	0	0	0	0	0
RNAPII.CRM.01507	scaffold_1	78525375	78525574	Intergenic	-2861	Xetro.A01362|st7l	2.36	1.21	1.59	30.97	14.94	6.66	0	0	0	0	0	1	0	0	0	0	0	0	0	0	0	0	0
RNAPII.CRM.01508	scaffold_1	78526217	78526416	Intergenic	-2019	Xetro.A01362|st7l	0.79	0.97	1.33	38.04	14.94	5.03	0	0	0	0	0	1	0	0	0	0	0	0	0	0	1	0	0
RNAPII.CRM.01509	scaffold_1	78528299	78528498	promoter-TSS (Xetro.A01362.1)	63	Xetro.A01362|st7l	1.96	2.9	3.45	7.06	12.45	10.8	0	0	0	1	1	0	0	0	0	0	2	0	0	0	0	0	0
RNAPII.CRM.01510	scaffold_1	78551430	78551629	intron (Xetro.A01362.1, intron 8 of 14)	23194	Xetro.A01362|st7l	6.29	23.46	15.93	0.54	0.5	1.48	0	0	0	0	2	0	0	1	0	0	0	0	0	0	0	0	0
RNAPII.CRM.01511	scaffold_1	78566459	78566658	intron (Xetro.A01362.1, intron 11 of 14)	38223	Xetro.A01362|st7l	2.75	7.25	3.45	3.26	14.94	7.4	0	0	0	0	0	0	0	0	0	0	0	1	0	0	0	0	0
RNAPII.CRM.01512	scaffold_1	78843844	78844043	intron (Xetro.A01366.1, intron 2 of 6)	576	Xetro.A01366|cttnbp2nl	1.57	1.93	2.12	3.8	12.45	26.04	0	0	0	0	0	0	0	0	0	0	1	0	0	0	0	1	0
RNAPII.CRM.01513	scaffold_1	78844252	78844451	intron (Xetro.A01366.1, intron 1 of 6)	168	Xetro.A01366|cttnbp2nl	1.18	1.93	0.8	1.63	13.44	33.14	0	0	0	0	0	0	0	0	0	0	1	0	0	0	0	0	0
RNAPII.CRM.01514	scaffold_1	78964641	78964840	Intergenic	-29930	Xetro.A01367|	5.5	18.86	6.9	0.54	1.49	0.3	0	2	0	0	0	0	0	4	0	1	0	0	0	2	0	0	0
RNAPII.CRM.01515	scaffold_1	79075393	79075592	Intergenic	-42831	Xetro.A01368|	4.71	15.23	26.02	5.98	3.49	1.63	1	1	1	0	0	0	0	0	0	0	0	0	0	0	0	0	0
RNAPII.CRM.01516	scaffold_1	79277873	79278072	Intergenic	4380	Xetro.A01369|	2.75	2.9	10.89	8.15	13.44	3.11	0	0	1	0	0	0	0	0	0	0	0	0	0	0	0	2	0
RNAPII.CRM.01517	scaffold_1	79459562	79459761	Intergenic	-2330	Xetro.A01370|kcnd3	1.96	7.25	13.81	4.35	6.47	0.59	1	1	0	0	0	0	0	1	0	0	0	0	0	0	1	1	0
RNAPII.CRM.01518	scaffold_1	79495807	79496006	Intergenic	33915	Xetro.A01370|kcnd3	5.5	17.41	19.38	1.09	0	0.59	0	0	0	0	0	0	0	1	0	0	0	0	0	0	0	0	0
RNAPII.CRM.01519	scaffold_1	79711390	79711589	promoter-TSS (Xetro.A01372.1)	84	Xetro.A01372|ddx20	0.79	3.14	8.23	14.13	15.43	16.87	0	0	0	0	0	0	0	0	0	1	0	0	0	0	1	0	0
RNAPII.CRM.01520	scaffold_1	79726236	79726435	Intergenic	-10697	Xetro.A01373|c1orf183	4.71	8.71	18.32	0.54	1.49	0.74	0	1	0	0	0	0	0	0	0	0	0	0	0	0	1	0	0
RNAPII.CRM.01521	scaffold_1	79728019	79728218	Intergenic	-8914	Xetro.A01373|c1orf183	4.32	14.03	35.31	3.26	1.99	1.04	0	0	0	0	0	0	0	0	0	0	0	0	0	0	0	0	0
RNAPII.CRM.01522	scaffold_1	80088502	80088701	TTS (Xetro.A01380.1)	1395	Xetro.A01380|	7.07	13.78	17.26	1.09	0.5	0.44	0	0	0	0	1	0	0	1	0	0	0	0	0	0	0	0	0
RNAPII.CRM.01523	scaffold_1	80403904	80404103	Intergenic	-35071	Xetro.A01386|wscd1	3.93	2.9	2.39	7.61	15.43	3.11	0	0	0	0	0	0	0	1	0	0	0	0	0	0	0	0	0
RNAPII.CRM.01524	scaffold_1	80420575	80420774	Intergenic	-51742	Xetro.A01386|wscd1	2.36	5.08	5.31	9.78	13.44	2.07	0	1	0	0	0	2	0	1	0	0	0	0	0	3	0	1	0
RNAPII.CRM.01525	scaffold_1	80560700	80560899	Intergenic	-191867	Xetro.A01386|wscd1	1.96	8.95	14.34	1.09	1	0.89	2	1	0	0	1	0	1	0	0	0	0	2	0	0	0	0	0
RNAPII.CRM.01526	scaffold_1	80795324	80795523	Intergenic	-76262	Xetro.A01387|smtnl2	4.32	10.16	15.67	2.72	2.99	1.04	0	1	0	0	0	0	0	2	0	0	0	0	0	0	1	0	0
RNAPII.CRM.01527	scaffold_1	80922864	80923063	intron (Xetro.A01387.2, intron 5 of 8)	51278	Xetro.A01387|smtnl2	2.75	12.09	14.6	1.09	1.49	0.44	0	0	0	0	1	0	0	1	0	1	0	0	0	0	0	0	0
RNAPII.CRM.01528	scaffold_1	81035121	81035320	Intergenic	-2911	Xetro.A01389|	9.04	34.1	31.6	0	2.49	1.33	1	0	0	0	1	0	0	0	0	0	0	0	0	0	0	0	0
RNAPII.CRM.01529	scaffold_1	81069770	81069969	promoter-TSS (Xetro.A01391.1)	-22	Xetro.A01391|c1orf74	7.86	0.48	1.86	9.78	12.94	16.57	0	0	0	1	0	0	2	0	0	0	0	0	0	0	0	0	0
RNAPII.CRM.01530	scaffold_1	81108916	81109115	promoter-TSS (Xetro.A01392.2)	1483	Xetro.A01392|traf3ip3	0.79	14.75	28.94	2.17	2.99	1.63	1	0	0	0	1	0	0	0	0	0	1	0	0	0	1	0	0
RNAPII.CRM.01531	scaffold_1	81158279	81158478	TTS (Xetro.A01395.1)	293	Xetro.A01394|lamb3	5.11	11.61	23.37	39.13	84.14	60.36	1	1	0	0	0	0	0	1	0	0	1	0	0	0	0	0	0
RNAPII.CRM.01532	scaffold_1	81159874	81160073	promoter-TSS (Xetro.A01395.1)	-653	Xetro.A01395|g0s2	6.29	1.45	28.94	180.41	245.45	311.73	0	0	0	0	0	1	0	0	0	0	1	0	0	0	0	2	0
RNAPII.CRM.01533	scaffold_1	81185331	81185530	intron (Xetro.A01394.1, intron 3 of 22)	-26110	Xetro.A01395|g0s2	1.57	2.9	1.33	6.52	35.35	6.95	0	0	0	0	0	0	0	1	0	0	0	0	0	1	0	0	0
RNAPII.CRM.01534	scaffold_1	81236327	81236526	TTS (Xetro.A01394.4)	9810	Xetro.A01396|	3.14	10.64	24.43	1.09	1	1.63	0	0	0	0	1	0	0	0	0	0	0	0	0	1	1	0	0
RNAPII.CRM.01535	scaffold_1	81254553	81254752	intron (Xetro.A01397.1, intron 1 of 9)	-8416	Xetro.A01396|	0.79	0.73	5.04	1.09	13.94	7.99	0	0	0	0	0	0	0	0	0	0	0	0	0	0	0	0	0
RNAPII.CRM.01536	scaffold_1	81255284	81255483	intron (Xetro.A01397.1, intron 1 of 9)	8090	Xetro.A01397|camk1g	0.39	0.73	2.66	2.17	15.93	12.13	0	0	0	0	0	0	0	0	0	0	0	0	0	0	0	2	0
RNAPII.CRM.01537	scaffold_1	81500544	81500743	Intergenic	3382	Xetro.A01408|	0	15.23	11.68	1.09	1	0.3	0	0	0	0	0	0	0	0	0	0	0	0	0	0	0	0	0
RNAPII.CRM.01538	scaffold_1	81615692	81615891	intron (Xetro.A01414.1, intron 7 of 28)	36355	Xetro.A01414|plxna2	1.57	1.93	1.59	3.26	23.9	9.47	1	2	0	0	0	0	0	0	0	0	1	0	0	0	0	0	0
RNAPII.CRM.01539	scaffold_1	81636442	81636641	intron (Xetro.A01414.1, intron 12 of 28)	57105	Xetro.A01414|plxna2	3.93	15.48	14.34	5.43	9.96	5.33	0	2	0	0	1	1	0	0	0	0	0	0	0	0	0	0	0
RNAPII.CRM.01540	scaffold_1	81753524	81753723	Intergenic	46566	Xetro.A01415|cd34	5.5	27.33	21.51	1.63	2.49	0.44	2	2	1	0	2	1	0	0	0	0	0	0	0	0	1	1	0
RNAPII.CRM.01541	scaffold_1	81873237	81873436	intron (Xetro.A01418.2, intron 1 of 2)	146	Xetro.A01418|unnamed	4.71	2.18	8.5	62.49	58.25	63.17	0	0	0	0	0	1	0	0	0	0	0	1	0	0	0	0	0
RNAPII.CRM.01542	scaffold_1	81873749	81873948	promoter-TSS (Xetro.A01418.1)	-366	Xetro.A01418|unnamed	3.14	4.11	4.25	14.67	18.42	26.48	0	0	0	0	0	0	0	0	0	0	0	0	0	0	0	0	0
RNAPII.CRM.01543	scaffold_1	81908395	81908594	Intergenic	-35012	Xetro.A01418|unnamed	6.29	27.57	31.33	5.43	2.99	0.44	0	0	0	0	1	0	0	0	0	0	0	0	0	0	0	2	0
RNAPII.CRM.01544	scaffold_1	82036675	82036874	Intergenic	-10820	Xetro.A01421|kcna3	1.96	10.4	10.36	2.72	9.96	3.7	3	0	0	0	1	1	0	0	0	0	0	0	0	0	0	0	0
RNAPII.CRM.01545	scaffold_1	82044849	82045048	Intergenic	-2646	Xetro.A01421|kcna3	4.32	16.69	15.13	13.59	23.9	11.84	1	0	2	1	1	0	0	0	0	0	0	0	0	0	0	0	0
RNAPII.CRM.01546	scaffold_1	82052336	82052535	Intergenic	4841	Xetro.A01421|kcna3	1.18	3.63	4.25	8.15	38.83	9.91	0	3	0	0	0	2	0	0	0	0	0	0	0	1	0	0	0
RNAPII.CRM.01547	scaffold_1	82263507	82263706	intron (Xetro.A01423.1, intron 1 of 4)	5628	Xetro.A01423|	5.11	14.99	13.01	0.54	1.49	0.74	0	1	0	0	0	0	0	0	0	0	0	0	0	2	0	0	0
RNAPII.CRM.01548	scaffold_1	82396505	82396704	Intergenic	-46615	Xetro.A01425|ngf	3.54	6.53	14.34	4.35	3.49	2.81	1	1	0	0	0	0	0	0	0	0	0	0	0	1	1	1	0
RNAPII.CRM.01549	scaffold_1	82453005	82453204	intron (Xetro.A01425.1, intron 1 of 1)	9885	Xetro.A01425|ngf	9.04	13.54	25.76	4.35	2.49	0.74	0	2	0	0	1	0	0	0	0	0	1	0	1	1	0	0	0
RNAPII.CRM.01550	scaffold_1	82612116	82612315	Intergenic	-5742	Xetro.A01429|tspan2	1.96	3.63	14.07	7.06	9.96	2.66	0	2	0	0	0	0	0	0	0	0	0	0	0	0	0	0	0
RNAPII.CRM.01551	scaffold_1	82616984	82617183	promoter-TSS (Xetro.A01429.1)	-874	Xetro.A01429|tspan2	3.54	1.93	1.06	5.98	11.95	9.32	0	0	0	0	0	0	0	0	0	0	0	0	0	0	0	0	0
RNAPII.CRM.01552	scaffold_1	82714069	82714268	Intergenic	-8305	Xetro.A01430|	3.54	2.66	1.06	4.89	20.91	10.5	1	1	0	0	0	0	0	1	0	0	0	0	0	0	0	0	0
RNAPII.CRM.01553	scaffold_1	82727582	82727781	exon (Xetro.A01431.1, exon 1 of 15)	110	Xetro.A01431|stk38	3.93	3.14	9.82	14.13	17.43	28.55	0	0	0	0	0	0	0	0	0	0	0	0	0	0	1	0	0
RNAPII.CRM.01554	scaffold_1	82742564	82742763	intron (Xetro.A01431.2, intron 5 of 13)	15092	Xetro.A01431|stk38	3.54	16.2	5.04	1.09	4.98	2.52	0	2	0	0	0	0	0	2	0	0	1	0	0	3	0	0	0
RNAPII.CRM.01555	scaffold_1	82867812	82868011	Intergenic	-6869	Xetro.A01435|pnp	2.75	4.59	5.58	12.5	31.86	8.29	0	0	1	1	0	1	0	0	0	0	0	0	0	0	0	0	0
RNAPII.CRM.01556	scaffold_1	82878547	82878746	intron (Xetro.A01436.1, intron 1 of 5)	163	Xetro.A01436|sdr39u1	3.14	1.45	1.86	11.95	16.43	16.87	1	0	0	0	0	0	0	0	0	0	0	0	0	0	0	0	0
RNAPII.CRM.01557	scaffold_1	82891507	82891706	intron (Xetro.A01437.2, intron 2 of 2)	6917	Xetro.A01437|khnyn	0.79	6.77	10.36	8.15	17.43	3.25	0	1	1	0	0	0	0	0	0	0	0	0	0	0	0	2	0
RNAPII.CRM.01558	scaffold_1	82922000	82922199	Intergenic	-3383	Xetro.A01438|	2.36	2.9	3.19	3.26	33.86	6.66	0	0	1	0	0	0	0	1	0	1	0	0	0	0	0	0	0
RNAPII.CRM.01559	scaffold_1	83175236	83175435	Intergenic	3490	Xetro.A01449|	3.54	14.03	27.08	1.09	0	0.59	0	0	0	0	1	0	0	0	0	0	0	0	0	0	0	1	0
RNAPII.CRM.01560	scaffold_1	83507674	83507873	intron (Xetro.A01458.1, intron 23 of 25)	17090	Xetro.A01458|supt16h	2.75	13.78	12.48	1.63	2.49	3.7	0	1	0	0	0	0	0	0	0	0	0	0	0	1	0	0	0
RNAPII.CRM.01561	scaffold_1	83524451	83524650	exon (Xetro.A01458.2, exon 1 of 19)	313	Xetro.A01458|supt16h	3.14	2.42	8.76	27.71	16.93	19.23	0	1	0	0	0	0	0	0	0	0	0	0	0	0	0	0	0
RNAPII.CRM.01562	scaffold_1	83580723	83580922	intron (Xetro.A01459.2, intron 1 of 37)	138	Xetro.A01459|chd8	3.54	4.11	18.32	36.95	27.38	21.75	0	1	0	1	0	0	0	0	0	0	0	0	0	0	0	0	0
RNAPII.CRM.01563	scaffold_1	83585641	83585840	Intergenic	-4780	Xetro.A01459|chd8	4.32	5.32	11.15	13.59	21.91	20.86	0	0	0	1	0	0	2	0	0	0	0	0	0	0	1	2	0
RNAPII.CRM.01564	scaffold_1	83602988	83603187	promoter-TSS (Xetro.A01461.3)	-327	Xetro.A01461|tox4	3.93	2.42	6.9	21.74	23.4	26.78	0	0	0	0	0	0	0	0	0	0	0	0	0	0	0	0	0
RNAPII.CRM.01565	scaffold_1	83603445	83603644	promoter-TSS (Xetro.A01461.3)	102	Xetro.A01460|rab2b	2.36	2.42	5.58	38.58	25.39	29.59	0	0	0	0	0	0	0	0	0	0	0	0	0	0	0	0	1
RNAPII.CRM.01566	scaffold_1	83618943	83619142	TTS (Xetro.A01461.3)	11134	Xetro.A01462|mettl3	1.96	0.48	0.53	21.74	16.43	15.09	0	0	0	0	0	1	0	0	0	0	0	0	0	0	0	0	0
RNAPII.CRM.01567	scaffold_1	83629951	83630150	exon (Xetro.A01462.1, exon 1 of 11)	126	Xetro.A01462|mettl3	5.11	1.93	7.7	19.02	26.89	29.44	0	0	0	0	0	0	2	0	0	0	0	2	0	0	0	0	0
RNAPII.CRM.01568	scaffold_1	83646046	83646245	intron (Xetro.A01463.2, intron 1 of 2)	6698	Xetro.A01463|sall2	2.75	3.39	2.39	5.98	41.32	13.46	0	0	1	0	0	0	0	1	0	0	0	0	0	1	0	0	0
RNAPII.CRM.01569	scaffold_1	83656004	83656203	Intergenic	-3260	Xetro.A01463|sall2	0.79	4.59	6.37	10.32	32.86	8.14	0	0	0	0	0	0	0	0	0	0	0	0	0	0	0	0	0
RNAPII.CRM.01570	scaffold_1	83834818	83835017	TTS (Xetro.A01469.1)	3167	Xetro.A01469|	5.89	8.46	18.59	1.63	0.5	0.15	0	0	1	0	1	0	0	0	0	0	0	0	0	0	0	0	0
RNAPII.CRM.01571	scaffold_1	83922459	83922658	Intergenic	-2706	Xetro.A01472|	3.14	9.19	13.01	1.63	1.99	1.48	0	2	0	0	0	0	0	0	0	0	0	0	1	4	0	0	0
RNAPII.CRM.01572	scaffold_1	84151013	84151212	Intergenic	-37044	Xetro.A01481|	4.71	7.25	18.32	0	1.99	1.18	0	1	0	0	0	0	0	0	0	0	1	0	0	0	0	0	0
RNAPII.CRM.01573	scaffold_1	84183326	84183525	Intergenic	-12411	Xetro.A01483|trac	2.75	7.5	15.93	0	0	1.18	1	1	0	0	0	0	0	0	0	0	0	0	0	0	0	0	0
RNAPII.CRM.01574	scaffold_1	84235679	84235878	exon (Xetro.A01485.1, exon 1 of 7)	113	Xetro.A01485|abhd4	5.5	5.56	13.28	11.95	5.97	10.06	0	0	0	1	0	0	0	0	0	0	0	0	0	0	0	0	0
RNAPII.CRM.01575	scaffold_1	84237268	84237467	intron (Xetro.A01485.1, intron 2 of 6)	1702	Xetro.A01485|abhd4	1.57	11.37	14.6	3.26	1.99	0.89	0	0	0	0	0	0	1	1	0	0	0	0	0	0	0	0	0
RNAPII.CRM.01576	scaffold_1	84469407	84469606	Intergenic	75260	Xetro.A01488|	1.57	20.56	22.3	1.09	0	0.44	0	1	0	0	1	0	0	1	0	1	0	0	0	0	1	0	0
RNAPII.CRM.01577	scaffold_1	84527735	84527934	Intergenic	59989	Xetro.A01489|unnamed	2.75	8.95	19.65	0	1.49	1.04	0	0	0	0	2	0	0	0	0	0	0	0	0	1	0	2	0
RNAPII.CRM.01578	scaffold_1	84545311	84545510	intron (Xetro.A01489.2, intron 14 of 16)	42413	Xetro.A01489|unnamed	5.5	15.23	29.21	2.17	1	1.04	0	0	0	0	0	0	0	0	0	0	0	0	0	1	0	0	0
RNAPII.CRM.01579	scaffold_1	84771226	84771425	promoter-TSS (Xetro.A01494.2)	88	Xetro.A01494|ubqln1	4.32	2.9	6.64	5.43	13.94	22.19	0	0	0	0	0	0	1	0	0	0	0	0	0	0	0	0	0
RNAPII.CRM.01580	scaffold_1	84791451	84791650	intron (Xetro.A01495.1, intron 3 of 4)	7009	Xetro.A01495|c9orf103	3.54	12.33	15.67	8.69	2.49	2.66	0	0	1	0	0	0	0	0	0	0	2	0	0	0	0	0	0
RNAPII.CRM.01581	scaffold_1	84898991	84899190	intron (Xetro.A01496.1, intron 6 of 13)	55594	Xetro.A01496|frmd3	1.96	9.67	15.67	0.54	1.49	2.52	1	1	0	0	1	0	0	0	0	1	0	0	0	0	0	0	0
RNAPII.CRM.01582	scaffold_1	84900141	84900340	intron (Xetro.A01496.1, intron 6 of 13)	56744	Xetro.A01496|frmd3	6.68	22.73	49.12	1.63	0	1.63	0	1	0	0	2	0	0	0	0	0	0	0	0	0	1	0	0
RNAPII.CRM.01583	scaffold_1	84909817	84910016	intron (Xetro.A01496.1, intron 10 of 13)	48044	Xetro.A01497|hnrnpk	3.54	11.61	20.71	2.17	0	1.78	0	0	0	0	1	0	0	0	0	0	0	0	0	0	0	0	0
RNAPII.CRM.01584	scaffold_1	84910952	84911151	intron (Xetro.A01496.1, intron 11 of 13)	46909	Xetro.A01497|hnrnpk	5.89	18.14	32.66	1.63	0.5	1.63	0	0	0	0	2	0	0	0	0	0	0	0	0	0	2	0	0
RNAPII.CRM.01585	scaffold_1	84957740	84957939	promoter-TSS (Xetro.A01498.1)	121	Xetro.A01497|hnrnpk	5.5	9.67	67.71	218.99	190.19	221.33	0	0	0	0	0	0	0	0	0	0	0	0	0	0	0	0	0
RNAPII.CRM.01586	scaffold_1	84962751	84962950	intron (Xetro.A01498.1, intron 1 of 1)	4155	Xetro.A01498|rmi1	2.75	16.69	56.29	25.54	49.29	13.76	0	0	0	0	0	0	0	0	1	0	0	0	0	0	0	0	0
RNAPII.CRM.01587	scaffold_1	84965872	84966071	exon (Xetro.A01498.1, exon 2 of 2)	7276	Xetro.A01498|rmi1	1.57	5.8	25.49	25	42.32	9.62	0	2	0	2	0	0	0	1	0	0	0	0	0	0	0	0	0
RNAPII.CRM.01588	scaffold_1	84967062	84967261	TTS (Xetro.A01498.1)	8466	Xetro.A01498|rmi1	0.39	3.14	17.79	13.59	25.39	8.88	1	0	0	0	0	0	0	1	1	0	0	0	0	0	0	0	0
RNAPII.CRM.01589	scaffold_1	84973340	84973539	Intergenic	14744	Xetro.A01498|rmi1	0	1.93	5.58	11.95	18.42	7.1	0	0	0	0	0	0	0	0	0	0	0	0	0	0	0	0	0
RNAPII.CRM.01590	scaffold_1	84974049	84974248	Intergenic	15453	Xetro.A01498|rmi1	1.57	3.14	6.9	15.22	11.45	6.66	1	0	0	0	0	0	0	0	0	0	0	0	0	0	0	0	0
RNAPII.CRM.01591	scaffold_1	84974294	84974493	Intergenic	15698	Xetro.A01498|rmi1	1.57	2.9	7.43	11.41	35.35	10.65	0	0	0	2	0	0	0	0	0	0	0	0	0	0	0	0	0
RNAPII.CRM.01592	scaffold_1	85202426	85202625	Intergenic	-22884	Xetro.A01506|ighv3-74	4.71	21.52	19.91	0.54	1	0.59	2	0	1	0	0	0	0	0	0	0	0	0	0	0	0	1	0
RNAPII.CRM.01593	scaffold_1	85308489	85308688	Intergenic	2840	Xetro.A01512|	4.32	29.02	26.02	2.72	1	0.74	2	0	1	0	0	0	0	0	0	0	0	0	0	0	0	1	0
RNAPII.CRM.01594	scaffold_1	85337006	85337205	Intergenic	-1659	Xetro.A01516|	1.18	7.98	6.9	1.63	20.41	3.99	2	0	1	0	0	0	0	0	0	0	0	0	0	0	0	1	0
RNAPII.CRM.01595	scaffold_1	85433878	85434077	Intergenic	-21319	Xetro.A01520|	3.93	0.97	3.72	3.26	11.95	16.87	0	0	0	0	0	0	0	0	0	2	0	0	0	0	1	0	0
RNAPII.CRM.01596	scaffold_1	85442327	85442526	Intergenic	-12870	Xetro.A01520|	1.57	11.85	23.63	1.09	0.5	1.48	0	0	0	1	0	0	0	0	0	0	0	0	0	0	0	0	0
RNAPII.CRM.01597	scaffold_1	85453617	85453816	Intergenic	-1580	Xetro.A01520|	3.93	4.59	2.12	3.26	21.91	5.33	1	0	1	1	0	0	0	0	0	0	0	0	0	0	0	0	0
RNAPII.CRM.01598	scaffold_1	85549994	85550193	Intergenic	-5809	Xetro.A01525|lrrc16b	7.47	19.83	23.9	2.17	2.49	0.74	0	1	0	0	1	0	0	0	1	0	0	0	0	0	0	0	0
RNAPII.CRM.01599	scaffold_1	85617292	85617491	exon (Xetro.A01526.1, exon 1 of 4)	101	Xetro.A01526|mrpl52	3.54	2.66	3.19	14.13	19.92	25.74	0	1	0	0	0	0	0	0	0	0	1	0	0	0	0	0	0
RNAPII.CRM.01600	scaffold_1	85627223	85627422	Intergenic	-1637	Xetro.A01527|mmp14	3.14	2.42	2.92	4.35	21.41	16.13	0	1	0	0	0	0	0	0	0	0	0	2	0	0	0	0	0
RNAPII.CRM.01601	scaffold_1	85628934	85629133	promoter-TSS (Xetro.A01527.1)	74	Xetro.A01527|mmp14	4.32	3.14	1.06	10.87	13.94	21.75	0	0	0	0	0	0	0	1	0	0	1	0	0	0	0	2	0
RNAPII.CRM.01602	scaffold_1	85675906	85676105	promoter-TSS (Xetro.A01528.1)	41	Xetro.A01528|lrp10	3.93	1.45	2.12	3.8	13.44	15.09	0	0	0	0	0	0	0	0	0	0	0	0	0	0	0	0	0
RNAPII.CRM.01603	scaffold_1	85677254	85677453	intron (Xetro.A01528.2, intron 1 of 3)	1389	Xetro.A01528|lrp10	1.57	2.18	3.72	12.5	34.35	14.94	1	1	0	1	0	0	0	0	0	0	0	0	0	1	1	0	0
RNAPII.CRM.01604	scaffold_1	85706657	85706856	intron (Xetro.A01530.1, intron 2 of 12)	2388	Xetro.A01530|rbm23	4.71	25.63	25.22	0.54	1	2.52	0	0	0	0	0	0	0	0	0	0	0	0	0	0	0	2	0
RNAPII.CRM.01605	scaffold_1	85711059	85711258	Intergenic	-2014	Xetro.A01530|rbm23	5.89	2.66	6.11	12.5	20.91	26.63	0	2	0	1	0	0	0	0	0	1	0	0	0	0	0	0	0
RNAPII.CRM.01606	scaffold_1	85726227	85726426	promoter-TSS (Xetro.A01531.3)	98	Xetro.A01531|prmt5	3.93	3.87	11.68	25.54	29.37	44.98	0	0	0	1	0	0	0	0	0	0	0	0	0	0	0	0	0
RNAPII.CRM.01607	scaffold_1	85741042	85741241	intron (Xetro.A01532.2, intron 2 of 7)	1775	Xetro.A01532|haus4	4.32	19.1	27.08	1.63	1.99	1.92	0	0	0	0	1	1	0	1	0	0	0	0	0	1	0	0	0
RNAPII.CRM.01608	scaffold_1	85742958	85743157	promoter-TSS (Xetro.A01532.1)	-141	Xetro.A01532|haus4	4.32	3.63	7.43	7.06	9.46	17.16	0	0	0	0	0	0	0	0	0	0	0	0	0	0	0	0	0
RNAPII.CRM.01609	scaffold_1	85791316	85791515	exon (Xetro.A01534.1, exon 1 of 3)	119	Xetro.A01534|psmb5	5.11	1.21	2.92	5.43	9.96	15.68	0	0	0	0	0	1	1	0	0	0	0	0	0	0	0	0	0
RNAPII.CRM.01610	scaffold_1	85811760	85811959	intron (Xetro.A01536.1, intron 5 of 7)	13084	Xetro.A01535|psmb11	7.47	17.41	15.67	1.09	1	2.66	1	0	1	0	1	0	0	0	0	0	0	0	0	0	0	0	0
RNAPII.CRM.01611	scaffold_1	85838683	85838882	promoter-TSS (Xetro.A01537.1)	-43	Xetro.A01537|thtpa	1.96	0.97	0.53	4.89	8.96	12.28	0	0	0	0	0	0	0	0	0	0	0	0	0	1	0	0	0
RNAPII.CRM.01612	scaffold_1	85841852	85842051	TTS (Xetro.A01538.1)	3126	Xetro.A01537|thtpa	3.14	3.14	4.78	7.06	29.37	16.57	0	1	1	0	0	0	0	0	0	0	0	0	1	0	0	1	0
RNAPII.CRM.01613	scaffold_1	85850793	85850992	intron (Xetro.A01538.2, intron 1 of 9)	121	Xetro.A01538|ngdn	2.75	0.97	2.66	21.19	26.39	33.73	0	0	0	0	0	0	0	0	0	0	1	0	0	0	0	0	0
RNAPII.CRM.01614	scaffold_1	85913700	85913899	Intergenic	-3768	Xetro.A01540|myh6	1.18	2.42	1.59	1.63	20.41	7.25	0	0	0	1	0	0	0	1	0	0	0	0	0	0	0	1	0
RNAPII.CRM.01615	scaffold_1	85947407	85947606	Intergenic	13615	Xetro.A01541|cmtm5	3.93	1.45	2.92	2.72	25.39	8.58	0	1	0	0	1	0	0	0	0	1	0	0	0	0	0	0	0
RNAPII.CRM.01616	scaffold_1	85955854	85956053	intron (Xetro.A01541.1, intron 3 of 4)	5168	Xetro.A01541|cmtm5	1.57	3.14	4.78	14.67	30.87	9.47	0	0	0	0	0	0	0	2	0	1	0	0	0	2	0	0	0
RNAPII.CRM.01617	scaffold_1	85956054	85956253	intron (Xetro.A01541.1, intron 3 of 4)	4968	Xetro.A01541|cmtm5	3.93	6.77	12.21	11.95	17.92	4.44	0	0	1	0	0	0	0	0	0	0	0	0	0	1	0	0	0
RNAPII.CRM.01618	scaffold_1	85961126	85961325	promoter-TSS (Xetro.A01541.1)	-104	Xetro.A01541|cmtm5	5.89	0.97	2.39	7.06	22.9	14.5	1	0	0	1	0	0	0	0	0	0	0	0	0	0	1	0	0
RNAPII.CRM.01619	scaffold_1	85964116	85964315	intron (Xetro.A01542.2, intron 1 of 4)	175	Xetro.A01542|efs	1.96	0.73	4.78	19.56	20.41	43.64	0	0	0	1	0	0	0	0	0	0	0	0	0	0	0	0	0
RNAPII.CRM.01620	scaffold_1	85994204	85994403	promoter-TSS (Xetro.A01544.1)	-50	Xetro.A01544|	4.71	2.66	15.67	111.4	67.21	71.9	0	0	0	0	0	1	0	0	0	0	0	0	0	0	0	0	0
RNAPII.CRM.01621	scaffold_1	86018687	86018886	promoter-TSS (Xetro.A01545.1)	78	Xetro.A01545|bcl2l2	6.29	0.97	5.58	5.43	9.96	12.72	0	0	0	0	0	0	0	0	0	0	1	0	0	0	0	0	1
RNAPII.CRM.01622	scaffold_1	86056583	86056782	intron (Xetro.A01548.1, intron 1 of 2)	1328	Xetro.A01548|homez	0.79	2.66	1.59	13.59	14.94	24.71	0	0	0	2	0	0	0	0	0	0	0	1	0	0	1	1	0
RNAPII.CRM.01623	scaffold_1	86056794	86056993	intron (Xetro.A01548.1, intron 1 of 2)	1539	Xetro.A01548|homez	0.39	0.73	2.92	11.41	30.87	23.23	0	0	0	1	0	0	0	0	0	1	0	0	0	0	1	2	0
RNAPII.CRM.01624	scaffold_1	86058887	86059086	intron (Xetro.A01548.1, intron 1 of 2)	3632	Xetro.A01548|homez	1.18	0.73	3.19	16.3	36.84	19.97	1	1	0	0	0	0	0	1	0	0	0	0	0	0	0	0	0
RNAPII.CRM.01625	scaffold_1	86066570	86066769	exon (Xetro.A01548.1, exon 3 of 3)	11315	Xetro.A01548|homez	3.93	4.11	11.68	8.15	21.91	13.46	0	1	0	0	0	0	0	0	0	0	0	0	0	0	0	1	0
RNAPII.CRM.01626	scaffold_1	86073756	86073955	intron (Xetro.A01549.1, intron 13 of 13)	18501	Xetro.A01548|homez	6.29	17.17	15.93	2.72	1.49	4.59	0	0	0	0	0	0	0	0	0	0	0	0	0	0	0	0	0
RNAPII.CRM.01627	scaffold_1	86121183	86121382	promoter-TSS (Xetro.A01550.1)	28	Xetro.A01550|slc7a8	8.25	2.66	3.19	26.63	45.31	54.44	0	0	0	1	0	0	0	0	0	0	0	0	0	0	0	1	0
RNAPII.CRM.01628	scaffold_1	86128530	86128729	intron (Xetro.A01550.2, intron 2 of 10)	7375	Xetro.A01550|slc7a8	0.39	2.66	1.86	6.52	20.41	7.69	1	1	0	0	0	0	0	1	0	0	0	0	0	0	0	0	0
RNAPII.CRM.01629	scaffold_1	86146378	86146577	intron (Xetro.A01550.3, intron 4 of 12)	-14010	Xetro.A01551|cebpe	1.57	6.29	3.45	5.43	19.92	7.4	0	2	0	0	1	0	0	0	0	0	0	0	1	0	0	0	0
RNAPII.CRM.01630	scaffold_1	86203036	86203235	exon (Xetro.A01552.1, exon 1 of 10)	206	Xetro.A01552|pck2	3.93	1.45	2.39	10.32	17.92	31.96	0	0	0	1	0	0	0	0	0	2	0	0	0	0	1	0	0
RNAPII.CRM.01631	scaffold_1	86238809	86239008	intron (Xetro.A01553.5, intron 5 of 12)	4564	Xetro.A01553|dcaf11	1.57	5.32	31.33	3.8	1.49	1.78	0	0	0	0	0	0	0	0	0	0	0	0	0	0	1	0	0
RNAPII.CRM.01632	scaffold_1	86275551	86275750	intron (Xetro.A01556.1, intron 1 of 6)	1039	Xetro.A01556|fam158a	2.75	1.93	2.92	8.69	14.44	20.56	0	0	0	1	0	0	1	1	0	0	0	0	0	0	0	0	0
RNAPII.CRM.01633	scaffold_1	86284347	86284546	intron (Xetro.A01557.1, intron 10 of 11)	-7757	Xetro.A01556|fam158a	10.22	19.1	23.9	2.17	1.99	0.74	0	1	0	0	2	0	0	1	0	0	0	0	0	0	0	0	0
RNAPII.CRM.01634	scaffold_1	86308159	86308358	intron (Xetro.A01558.3, intron 6 of 22)	10102	Xetro.A01558|rnf31	0.79	1.69	3.98	11.41	22.4	7.84	1	0	1	0	0	0	0	0	0	0	0	0	0	0	0	0	0
RNAPII.CRM.01635	scaffold_1	86393434	86393633	intron (Xetro.A01561.3, intron 20 of 20)	-8423	Xetro.A01563|	1.18	2.9	6.64	16.85	33.36	10.36	0	1	0	0	0	0	0	0	0	0	0	0	0	0	0	3	0
RNAPII.CRM.01636	scaffold_1	86396730	86396929	TTS (Xetro.A01562.2)	-5127	Xetro.A01563|	4.71	6.53	15.93	11.41	15.43	3.55	0	0	0	0	1	0	0	2	0	0	0	0	0	0	1	0	0
RNAPII.CRM.01637	scaffold_1	86401918	86402117	promoter-TSS (Xetro.A01563.1)	61	Xetro.A01563|	1.96	2.42	1.59	10.32	29.37	22.34	0	1	0	0	0	0	0	0	0	0	0	0	0	1	0	0	0
RNAPII.CRM.01638	scaffold_1	86445069	86445268	intron (Xetro.A01564.1, intron 1 of 5)	821	Xetro.A01564|tm9sf1	0.79	1.21	1.86	4.35	16.93	6.36	0	0	0	0	0	0	0	1	0	0	0	0	0	0	0	0	0
RNAPII.CRM.01639	scaffold_1	86446192	86446391	promoter-TSS (Xetro.A01564.1)	-302	Xetro.A01564|tm9sf1	0.39	0.97	1.06	3.8	12.45	7.69	0	0	0	0	0	0	1	0	0	0	0	0	0	0	0	0	0
RNAPII.CRM.01640	scaffold_1	86449951	86450150	promoter-TSS (Xetro.A01565.1)	-34	Xetro.A01565|	0.79	1.21	2.12	3.8	13.94	6.21	0	1	0	0	0	0	0	0	0	0	0	2	0	0	0	2	0
RNAPII.CRM.01641	scaffold_1	86452912	86453111	promoter-TSS (Xetro.A01567.1)	-200	Xetro.A01567|gmpr2	1.96	4.59	5.58	10.32	13.94	20.71	0	0	0	0	0	0	0	0	0	0	0	0	0	1	0	0	0
RNAPII.CRM.01642	scaffold_1	86498446	86498645	Intergenic	-10371	Xetro.A01568|tgm1	1.18	7.01	13.28	4.35	0.5	0.44	0	1	0	0	1	0	0	0	0	0	0	0	0	0	0	2	0
RNAPII.CRM.01643	scaffold_1	86556817	86557016	intron (Xetro.A01569.1, intron 8 of 16)	6510	Xetro.A01569|rabggta	1.57	12.57	22.3	3.26	4.48	1.33	3	1	0	0	0	0	0	0	0	0	0	0	0	1	0	0	0
RNAPII.CRM.01644	scaffold_1	86558147	86558346	intron (Xetro.A01569.1, intron 7 of 16)	5180	Xetro.A01569|rabggta	3.54	14.99	26.29	1.09	1.99	1.33	0	0	0	1	0	0	0	0	0	0	0	0	0	0	0	0	0
RNAPII.CRM.01645	scaffold_1	86562050	86562249	intron (Xetro.A01569.1, intron 2 of 16)	1277	Xetro.A01569|rabggta	7.07	29.26	60.27	12.5	4.48	2.52	0	0	0	0	0	1	0	0	0	0	0	0	0	0	0	0	0
RNAPII.CRM.01646	scaffold_1	86577047	86577246	Intergenic	-13720	Xetro.A01569|rabggta	2.36	1.69	3.45	10.87	10.95	15.98	0	0	0	0	0	1	0	0	0	0	0	0	0	0	0	0	0
RNAPII.CRM.01647	scaffold_1	86595147	86595346	Intergenic	-22632	Xetro.A01570|unnamed	1.96	8.71	12.21	14.67	39.33	9.02	2	0	0	0	0	0	0	1	0	0	0	0	0	0	0	0	0
RNAPII.CRM.01648	scaffold_1	86599486	86599685	Intergenic	-18293	Xetro.A01570|unnamed	0.79	6.77	17.79	2.72	1.49	2.37	0	0	0	0	3	0	0	0	0	0	0	0	0	1	0	0	0
RNAPII.CRM.01649	scaffold_1	86607574	86607773	Intergenic	-10205	Xetro.A01570|unnamed	2.75	2.18	4.25	6.52	23.4	7.69	1	1	0	0	0	1	0	0	0	0	0	0	0	0	1	0	0
RNAPII.CRM.01650	scaffold_1	86645120	86645319	promoter-TSS (Xetro.A01571.1)	58	Xetro.A01571|sptlc1	1.18	3.14	6.11	25.54	22.4	26.63	0	0	0	0	0	0	0	0	0	0	0	0	0	0	1	0	0
RNAPII.CRM.01651	scaffold_1	86734566	86734765	Intergenic	-34	Xetro.A01572|ror2	0.39	3.14	7.17	86.95	68.71	58.29	0	0	0	0	0	0	0	0	0	0	0	0	0	0	0	0	0
RNAPII.CRM.01652	scaffold_1	86736690	86736889	Intergenic	2090	Xetro.A01572|ror2	6.68	8.46	31.6	89.12	90.61	51.34	0	0	0	0	0	0	0	0	0	0	0	0	0	1	0	0	0
RNAPII.CRM.01653	scaffold_1	86741275	86741474	Intergenic	6675	Xetro.A01572|ror2	0.79	5.56	19.12	44.56	91.61	34.32	0	1	1	0	0	0	0	1	0	0	0	0	0	0	0	0	0
RNAPII.CRM.01654	scaffold_1	86757318	86757517	Intergenic	22718	Xetro.A01572|ror2	3.93	7.25	17.52	46.73	73.19	34.77	2	1	1	0	0	0	0	0	0	0	1	0	0	2	0	0	0
RNAPII.CRM.01655	scaffold_1	86791684	86791883	promoter-TSS (Xetro.A01572.1)	57084	Xetro.A01572|ror2	9.43	15.48	40.89	39.13	95.09	30.77	1	1	2	0	0	0	0	0	0	0	0	0	0	0	0	0	0
RNAPII.CRM.01656	scaffold_1	86794142	86794341	intron (Xetro.A01572.1, intron 1 of 7)	59542	Xetro.A01572|ror2	2.36	1.93	4.25	21.74	91.61	31.51	0	0	0	0	0	0	0	1	0	2	1	2	0	0	0	2	0
RNAPII.CRM.01657	scaffold_1	86837031	86837230	Intergenic	-54483	Xetro.A01573|	2.75	1.21	3.19	1.09	21.91	13.91	0	0	0	1	0	0	0	1	0	0	0	0	1	0	0	0	0
RNAPII.CRM.01658	scaffold_1	86917157	86917356	Intergenic	-9061	Xetro.A01574|nfil3	9.04	27.08	20.45	2.17	2.49	1.78	1	0	1	0	0	0	0	0	0	0	0	0	0	0	0	0	0
RNAPII.CRM.01659	scaffold_1	86926253	86926452	promoter-TSS (Xetro.A01574.2)	35	Xetro.A01574|nfil3	3.93	3.39	16.99	14.67	24.4	22.49	0	0	0	0	0	1	0	0	0	0	1	0	0	0	0	0	0
RNAPII.CRM.01660	scaffold_1	86928138	86928337	intron (Xetro.A01574.2, intron 1 of 1)	1920	Xetro.A01574|nfil3	1.96	7.25	16.2	3.26	3.49	5.18	0	1	0	0	1	0	0	0	0	0	0	0	0	0	0	0	0
RNAPII.CRM.01661	scaffold_1	86939894	86940093	intron (Xetro.A01574.1, intron 2 of 2)	13676	Xetro.A01574|nfil3	3.14	9.43	13.81	0.54	4.98	3.55	0	1	0	0	0	0	0	0	0	1	0	0	0	0	1	2	0
RNAPII.CRM.01662	scaffold_1	87036040	87036239	TTS (Xetro.A01575.1)	-42169	Xetro.A01576|	8.25	22.01	27.88	3.26	1.99	1.48	0	1	0	0	2	0	0	0	0	0	0	0	0	0	0	1	0
RNAPII.CRM.01663	scaffold_1	87062833	87063032	Intergenic	-15376	Xetro.A01576|	3.93	7.25	24.96	11.41	15.43	3.7	1	0	1	0	1	1	0	0	0	0	0	0	0	1	0	0	0
RNAPII.CRM.01664	scaffold_1	87301548	87301747	promoter-TSS (Xetro.A01579.1)	-644	Xetro.A01579|	1.57	13.78	12.75	1.09	1	1.18	0	1	0	0	0	0	0	0	0	1	0	0	0	0	1	0	0
RNAPII.CRM.01665	scaffold_1	87304681	87304880	intron (Xetro.A01578.1, intron 1 of 1)	-3777	Xetro.A01579|	2.75	17.89	31.33	1.63	2.49	0	2	1	1	0	0	0	0	0	0	0	0	0	0	0	0	0	0
RNAPII.CRM.01666	scaffold_1	87398324	87398523	Intergenic	-97420	Xetro.A01579|	2.75	7.5	12.75	1.09	0.5	0.59	0	2	0	0	0	0	0	0	0	0	0	0	0	0	0	0	0
RNAPII.CRM.01667	scaffold_1	87455442	87455641	Intergenic	-154538	Xetro.A01579|	2.75	9.43	15.67	2.17	2.99	2.22	1	0	0	0	0	0	0	0	0	0	0	0	0	0	1	1	0
RNAPII.CRM.01668	scaffold_1	87557835	87558034	Intergenic	84592	Xetro.A01580|gadd45g	1.57	1.69	3.72	4.35	27.88	8.58	0	3	0	1	0	1	0	0	0	0	0	0	0	0	0	0	0
RNAPII.CRM.01669	scaffold_1	87560379	87560578	Intergenic	82048	Xetro.A01580|gadd45g	5.5	3.87	8.23	5.43	17.92	6.21	0	0	0	0	0	0	0	0	0	0	0	0	0	0	0	0	0
RNAPII.CRM.01670	scaffold_1	87563455	87563654	Intergenic	78972	Xetro.A01580|gadd45g	2.36	2.66	2.39	8.69	20.91	11.84	0	3	0	0	0	0	0	0	0	2	2	0	0	0	0	0	0
RNAPII.CRM.01671	scaffold_1	87570430	87570629	Intergenic	71997	Xetro.A01580|gadd45g	3.14	1.69	2.92	5.43	23.9	9.32	0	3	0	0	0	0	0	0	0	1	0	0	0	1	0	0	0
RNAPII.CRM.01672	scaffold_1	87640147	87640346	TTS (Xetro.A01580.3)	2280	Xetro.A01580|gadd45g	2.75	4.11	72.49	227.14	91.11	80.48	1	0	0	0	0	0	0	0	0	2	0	0	0	1	0	0	0
RNAPII.CRM.01673	scaffold_1	87649642	87649841	intron (Xetro.A01580.3, intron 2 of 6)	-7215	Xetro.A01580|gadd45g	1.96	3.39	46.47	33.69	41.82	7.69	0	1	0	0	0	0	0	0	0	0	0	0	0	0	1	1	0
RNAPII.CRM.01674	scaffold_1	87650847	87651046	intron (Xetro.A01580.3, intron 2 of 6)	-8420	Xetro.A01580|gadd45g	3.14	6.53	32.66	19.02	20.41	9.76	1	0	0	1	1	0	0	0	0	3	0	0	0	0	0	0	0
RNAPII.CRM.01675	scaffold_1	87652307	87652506	intron (Xetro.A01580.3, intron 2 of 6)	-9880	Xetro.A01580|gadd45g	3.93	4.84	17.79	6.52	8.96	6.51	0	0	0	0	0	0	0	0	0	1	0	0	0	0	0	0	0
RNAPII.CRM.01676	scaffold_1	87656349	87656548	intron (Xetro.A01580.2, intron 1 of 5)	-13922	Xetro.A01580|gadd45g	1.57	2.18	1.06	7.61	16.43	3.7	0	0	0	0	0	0	0	0	0	0	1	0	0	1	0	2	0
RNAPII.CRM.01677	scaffold_1	87666462	87666661	Intergenic	-24035	Xetro.A01580|gadd45g	2.75	2.42	9.29	11.41	50.29	10.5	1	0	0	0	0	0	0	1	0	1	1	0	1	0	0	0	0
RNAPII.CRM.01678	scaffold_1	87741224	87741423	intron (Xetro.A01582.1, intron 1 of 18)	142	Xetro.A01582|sema4d	3.14	0.97	4.51	59.77	55.26	55.33	0	0	0	0	0	0	0	0	0	0	0	1	0	0	0	0	0
RNAPII.CRM.01679	scaffold_1	87781774	87781973	intron (Xetro.A01582.1, intron 2 of 18)	40692	Xetro.A01582|sema4d	5.89	25.39	22.3	2.72	5.97	10.06	1	0	1	0	0	0	0	1	0	0	0	0	0	1	0	0	0
RNAPII.CRM.01680	scaffold_1	87834949	87835148	promoter-TSS (Xetro.A01583.1)	-157	Xetro.A01583|secisbp2	3.54	1.21	10.89	31.52	41.32	46.46	0	0	0	0	0	2	0	0	0	0	0	0	0	0	0	0	0
RNAPII.CRM.01681	scaffold_1	87835294	87835493	promoter-TSS (Xetro.A01583.1)	-502	Xetro.A01583|secisbp2	2.75	3.14	9.03	44.56	48.79	56.96	0	0	0	0	0	0	0	0	0	1	0	0	0	0	2	0	0
RNAPII.CRM.01682	scaffold_1	87839760	87839959	exon (Xetro.A01584.1, exon 1 of 3)	208	Xetro.A01584|cks2	3.14	5.56	13.01	65.21	43.81	58.14	0	0	0	0	0	0	1	0	0	0	0	0	0	0	1	0	0
RNAPII.CRM.01683	scaffold_1	87850708	87850907	Intergenic	-5427	Xetro.A01585|shc3	1.96	0.24	9.03	65.75	32.36	39.21	0	0	0	0	0	0	0	0	0	0	0	0	0	0	0	0	0
RNAPII.CRM.01684	scaffold_1	87954403	87954602	Intergenic	-11095	Xetro.A01586|s1pr3	1.57	1.69	1.06	3.26	7.97	16.13	0	1	0	0	0	0	0	0	0	0	0	0	0	0	0	0	0
RNAPII.CRM.01685	scaffold_1	87959240	87959439	Intergenic	-15932	Xetro.A01586|s1pr3	2.36	2.9	3.98	3.26	33.86	11.69	0	1	1	0	0	0	0	0	0	0	0	0	1	0	0	0	0
RNAPII.CRM.01686	scaffold_1	88011228	88011427	Intergenic	-67920	Xetro.A01586|s1pr3	5.5	15.96	35.31	3.26	4.48	0.74	0	0	1	0	1	0	0	0	0	0	0	0	0	0	0	2	0
RNAPII.CRM.01687	scaffold_1	88053994	88054193	Intergenic	37580	Xetro.A01587|sass6	2.36	7.25	16.46	1.09	0.5	2.52	0	0	1	0	0	0	0	0	0	0	0	0	0	0	0	0	0
RNAPII.CRM.01688	scaffold_1	88091355	88091554	exon (Xetro.A01587.1, exon 1 of 17)	219	Xetro.A01587|sass6	2.75	1.69	6.37	18.48	12.94	9.32	0	1	0	2	0	0	0	0	0	1	0	1	0	0	0	0	0
RNAPII.CRM.01689	scaffold_1	88142971	88143170	intron (Xetro.A01588.1, intron 3 of 7)	37959	Xetro.A01588|lrrc2	2.36	9.67	25.22	0.54	0.5	1.04	0	0	0	0	1	0	0	0	0	0	0	0	0	0	0	0	0
RNAPII.CRM.01690	scaffold_1	88144803	88145002	intron (Xetro.A01588.1, intron 3 of 7)	36127	Xetro.A01588|lrrc2	14.54	32.16	69.04	2.72	1.99	1.63	0	0	0	0	1	0	0	0	0	0	0	0	0	0	0	1	0
RNAPII.CRM.01691	scaffold_1	88240229	88240428	Intergenic	-3231	Xetro.A01589|tdgf1p3	3.14	3.63	1.06	7.06	12.94	2.96	0	0	1	0	0	1	0	0	0	0	0	0	0	0	0	1	0
RNAPII.CRM.01692	scaffold_1	88243304	88243503	promoter-TSS (Xetro.A01589.1)	-156	Xetro.A01589|tdgf1p3	1.57	3.63	9.29	36.95	51.78	11.1	0	1	0	0	0	1	0	0	0	0	0	0	0	0	0	0	0
RNAPII.CRM.01693	scaffold_1	88246225	88246424	intron (Xetro.A01589.1, intron 1 of 5)	2765	Xetro.A01589|tdgf1p3	2.75	1.21	4.78	33.15	29.87	8.43	1	0	0	0	0	0	0	0	0	1	0	0	0	0	0	0	0
RNAPII.CRM.01694	scaffold_1	88252673	88252872	intron (Xetro.A01589.1, intron 3 of 5)	9213	Xetro.A01589|tdgf1p3	1.18	1.93	2.92	27.17	10.95	5.47	0	2	0	0	0	0	0	0	0	0	0	1	0	0	0	0	0
RNAPII.CRM.01695	scaffold_1	88257792	88257991	Intergenic	14332	Xetro.A01589|tdgf1p3	1.18	3.87	3.45	19.56	15.93	5.33	0	0	0	0	0	0	0	0	0	0	1	0	0	0	0	0	0
RNAPII.CRM.01696	scaffold_1	88260195	88260394	Intergenic	16735	Xetro.A01589|tdgf1p3	12.57	40.63	97.98	37.5	27.38	7.69	1	0	1	0	1	0	0	1	0	0	0	0	0	0	0	1	0
RNAPII.CRM.01697	scaffold_1	88264373	88264572	Intergenic	-13091	Xetro.A01590|tdgf1p2	2.36	9.67	20.71	15.22	8.46	4.73	0	0	0	0	0	0	0	0	0	1	0	0	0	0	0	1	0
RNAPII.CRM.01698	scaffold_1	88270347	88270546	Intergenic	-7117	Xetro.A01590|tdgf1p2	3.14	2.18	1.59	35.32	5.48	3.11	0	0	0	0	0	0	0	0	0	1	0	0	0	0	0	1	0
RNAPII.CRM.01699	scaffold_1	88273710	88273909	Intergenic	-3754	Xetro.A01590|tdgf1p2	0.39	4.35	7.17	14.67	25.89	5.62	0	1	0	0	1	0	0	1	0	0	0	0	0	0	0	0	0
RNAPII.CRM.01700	scaffold_1	88277474	88277673	promoter-TSS (Xetro.A01590.1)	10	Xetro.A01590|tdgf1p2	1.57	1.21	1.59	16.85	15.93	18.79	0	0	0	1	0	0	0	0	0	0	1	0	0	0	0	0	0
RNAPII.CRM.01701	scaffold_1	88282488	88282687	intron (Xetro.A01590.1, intron 3 of 5)	5024	Xetro.A01590|tdgf1p2	1.96	1.69	0.53	3.26	22.4	10.36	0	0	0	0	0	0	0	0	0	0	0	0	0	2	1	1	0
RNAPII.CRM.01702	scaffold_1	88286688	88286887	exon (Xetro.A01590.1, exon 6 of 6)	9224	Xetro.A01590|tdgf1p2	1.96	3.87	2.39	4.89	27.38	10.06	0	0	0	0	0	0	0	1	0	0	0	0	0	0	0	0	1
RNAPII.CRM.01703	scaffold_1	88324905	88325104	Intergenic	47441	Xetro.A01590|tdgf1p2	3.54	10.64	31.07	0	0	0.74	0	0	0	0	1	0	0	1	0	0	0	0	0	0	0	0	0
RNAPII.CRM.01704	scaffold_1	88328805	88329004	Intergenic	51341	Xetro.A01590|tdgf1p2	1.57	22.97	38.77	2.17	3.49	1.18	1	1	0	0	1	0	0	0	0	0	0	0	1	1	0	0	0
RNAPII.CRM.01705	scaffold_1	88386384	88386583	promoter-TSS (Xetro.A01591.1)	99	Xetro.A01591|tdgf1	4.71	4.84	38.24	151.07	111.03	65.84	0	1	0	0	0	0	0	0	0	0	1	0	0	0	1	2	0
RNAPII.CRM.01706	scaffold_1	88603521	88603720	Intergenic	-37456	Xetro.A01594|c9orf21	6.29	10.16	14.87	0.54	1.99	1.63	0	1	0	0	1	0	0	0	0	0	0	0	0	1	0	1	0
RNAPII.CRM.01707	scaffold_1	88606281	88606480	Intergenic	-40216	Xetro.A01594|c9orf21	1.57	13.54	13.01	1.09	5.97	1.48	1	0	0	0	0	0	0	0	0	0	0	0	0	0	1	0	0
RNAPII.CRM.01708	scaffold_1	88871245	88871444	intron (Xetro.A01597.2, intron 3 of 22)	48065	Xetro.A01597|cntnap4	2.36	11.85	19.65	0	1	0.59	0	0	0	0	1	1	0	0	0	0	1	0	0	0	1	0	0
RNAPII.CRM.01709	scaffold_1	88887388	88887587	intron (Xetro.A01597.3, intron 2 of 23)	31922	Xetro.A01597|cntnap4	2.36	9.91	13.28	1.63	0.5	0.59	1	1	0	0	0	1	0	0	0	0	0	0	1	0	0	0	0
RNAPII.CRM.01710	scaffold_1	89004094	89004293	Intergenic	-84784	Xetro.A01597|cntnap4	7.47	22.73	38.77	11.95	21.41	2.81	0	0	0	0	0	0	0	0	0	1	0	0	0	1	0	1	0
RNAPII.CRM.01711	scaffold_1	89168694	89168893	intron (Xetro.A01598.2, intron 3 of 12)	17935	Xetro.A01598|	2.75	1.93	2.12	1.63	19.42	4.44	0	1	0	0	0	0	0	0	0	0	0	0	0	0	0	0	0
RNAPII.CRM.01712	scaffold_1	89171300	89171499	intron (Xetro.A01598.1, intron 2 of 11)	15329	Xetro.A01598|	2.36	5.56	14.87	1.63	1	1.78	0	0	0	1	0	0	0	0	2	0	0	0	0	0	0	0	0
RNAPII.CRM.01713	scaffold_1	89186521	89186720	exon (Xetro.A01598.2, exon 1 of 13)	108	Xetro.A01598|	3.14	1.21	12.21	11.41	15.43	17.9	0	0	0	1	0	0	0	0	0	1	0	0	0	0	0	0	1
RNAPII.CRM.01714	scaffold_1	89203084	89203283	intron (Xetro.A01599.1, intron 4 of 13)	5797	Xetro.A01599|	2.75	6.77	22.84	2.72	1	1.18	0	2	0	0	0	0	0	0	0	1	0	0	0	0	0	0	0
RNAPII.CRM.01715	scaffold_1	89214043	89214242	intron (Xetro.A01599.1, intron 10 of 13)	16561	Xetro.A01600|	6.68	22.97	19.12	4.35	6.47	2.07	0	0	0	0	0	0	0	1	0	0	0	0	0	0	0	0	0
RNAPII.CRM.01716	scaffold_1	89255875	89256074	intron (Xetro.A01601.1, intron 1 of 5)	380	Xetro.A01601|spin1	3.14	2.66	10.62	9.78	9.46	12.87	0	0	0	0	0	0	0	0	1	0	0	0	0	0	0	0	0
RNAPII.CRM.01717	scaffold_1	89417321	89417520	exon (Xetro.A01605.2, exon 1 of 13)	227	Xetro.A01605|cdc14b	3.54	3.39	41.95	97.81	51.78	60.81	0	0	0	0	0	0	0	0	0	0	1	2	0	0	0	0	0
RNAPII.CRM.01718	scaffold_1	89454109	89454308	intron (Xetro.A01606.6, intron 4 of 8)	6301	Xetro.A01606|habp4	4.32	17.89	26.02	4.89	5.48	2.22	1	0	0	0	1	1	0	0	0	0	0	0	0	0	0	1	0
RNAPII.CRM.01719	scaffold_1	89460184	89460383	exon (Xetro.A01606.8, exon 1 of 7)	226	Xetro.A01606|habp4	1.57	1.93	11.15	35.32	36.84	41.43	0	0	0	0	0	1	0	0	0	0	0	0	0	0	0	0	0
RNAPII.CRM.01720	scaffold_1	89460606	89460805	promoter-TSS (Xetro.A01606.4)	-196	Xetro.A01606|habp4	3.14	3.63	9.29	29.89	16.93	23.23	0	0	0	0	0	1	0	0	0	0	1	0	0	1	0	0	0
RNAPII.CRM.01721	scaffold_1	89482047	89482246	promoter-TSS (Xetro.A01608.1)	-7	Xetro.A01608|znf367	5.5	5.08	11.15	5.98	8.96	12.43	0	0	0	0	0	2	0	0	0	0	1	0	0	0	0	0	0
RNAPII.CRM.01722	scaffold_1	89507679	89507878	exon (Xetro.A01610.1, exon 1 of 12)	277	Xetro.A01610|slc35d2	2.36	0.48	5.04	5.98	19.92	12.72	0	0	0	1	0	0	0	0	0	0	0	2	0	0	0	0	0
RNAPII.CRM.01723	scaffold_1	89547813	89548012	intron (Xetro.A01611.1, intron 3 of 10)	11680	Xetro.A01611|hsd17b3	3.14	9.43	12.21	0.54	1.49	0.59	0	1	0	0	0	0	0	0	0	0	0	0	0	0	0	0	0
RNAPII.CRM.01724	scaffold_1	89686839	89687038	promoter-TSS (Xetro.A01613.1)	-114	Xetro.A01613|c9orf102	4.71	1.21	3.72	5.98	9.96	14.35	0	0	0	0	0	1	1	0	0	0	0	0	0	0	0	0	0
RNAPII.CRM.01725	scaffold_1	89729804	89730003	Intergenic	-43079	Xetro.A01613|c9orf102	2.75	9.43	11.42	0	0.5	1.63	0	1	0	1	0	0	0	1	0	0	0	0	0	0	2	0	0
RNAPII.CRM.01726	scaffold_1	89732141	89732340	Intergenic	-45416	Xetro.A01613|c9orf102	9.43	25.15	18.59	2.17	4.48	2.37	0	0	0	0	0	0	0	4	0	0	0	0	0	2	0	0	0
RNAPII.CRM.01727	scaffold_1	89813748	89813947	Intergenic	-3810	Xetro.A01614|ptch1	5.11	0.24	6.37	4.35	13.94	18.49	0	0	0	2	0	0	2	0	0	0	1	0	0	0	0	0	0
RNAPII.CRM.01728	scaffold_1	89818132	89818331	exon (Xetro.A01614.1, exon 1 of 24)	574	Xetro.A01614|ptch1	3.93	3.39	5.58	31.52	38.83	45.57	0	0	0	0	0	0	0	0	0	0	0	0	0	0	0	0	0
RNAPII.CRM.01729	scaffold_1	89819312	89819511	intron (Xetro.A01614.1, intron 1 of 23)	1754	Xetro.A01614|ptch1	5.89	5.8	12.75	7.06	18.42	17.31	1	0	0	0	0	0	0	2	0	0	0	0	0	0	0	0	0
RNAPII.CRM.01730	scaffold_1	89838807	89839006	intron (Xetro.A01614.1, intron 2 of 23)	21249	Xetro.A01614|ptch1	3.93	4.11	4.51	4.35	24.4	13.32	1	0	0	0	0	0	0	0	3	1	0	0	0	1	0	0	0
RNAPII.CRM.01731	scaffold_1	89986490	89986689	intron (Xetro.A01615.1, intron 8 of 14)	49694	Xetro.A01615|fancc	3.93	18.14	19.65	0.54	2.49	0.44	0	1	0	0	1	1	0	0	0	0	0	0	0	0	0	0	0
RNAPII.CRM.01732	scaffold_1	90030139	90030338	Intergenic	20269	Xetro.A01616|	5.11	9.91	16.2	3.26	1	1.78	0	0	0	0	1	0	0	0	0	0	0	0	0	1	0	0	0
RNAPII.CRM.01733	scaffold_1	90034320	90034519	Intergenic	16088	Xetro.A01616|	5.5	12.82	13.54	1.09	1.99	0.89	1	1	0	0	1	0	0	0	0	0	0	0	0	0	0	0	0
RNAPII.CRM.01734	scaffold_1	90088329	90088528	Intergenic	-37921	Xetro.A01616|	4.71	6.77	14.6	3.26	2.49	1.04	0	1	0	0	0	0	0	0	0	0	0	0	0	0	0	0	0
RNAPII.CRM.01735	scaffold_1	90142310	90142509	intron (Xetro.A01617.3, intron 9 of 10)	89600	Xetro.A01617|c9orf3	3.93	11.85	16.46	0	1.49	0.89	0	1	0	0	0	0	0	0	0	0	0	0	0	0	0	0	0
RNAPII.CRM.01736	scaffold_1	90176568	90176767	intron (Xetro.A01617.3, intron 5 of 10)	55342	Xetro.A01617|c9orf3	4.71	15.48	19.38	1.09	1.49	0.44	0	0	0	0	2	0	0	0	0	1	0	0	0	0	1	0	0
RNAPII.CRM.01737	scaffold_1	90244012	90244211	Intergenic	-12102	Xetro.A01617|c9orf3	4.32	17.41	14.87	0.54	2.99	0.89	3	0	0	0	0	0	0	0	0	0	0	0	0	0	0	0	0
RNAPII.CRM.01738	scaffold_1	90259914	90260113	promoter-TSS (Xetro.A01618.1)	54	Xetro.A01618|fbp1	3.14	1.21	5.84	9.78	16.43	44.53	0	0	0	2	0	0	0	0	0	0	0	0	0	0	1	0	0
RNAPII.CRM.01739	scaffold_1	90304648	90304847	Intergenic	14027	Xetro.A01620|ctsl2	1.57	1.69	0.8	10.32	14.44	13.17	0	0	0	0	0	0	0	0	0	0	0	0	0	0	0	0	0
RNAPII.CRM.01740	scaffold_1	90318431	90318630	promoter-TSS (Xetro.A01620.10)	244	Xetro.A01620|ctsl2	6.68	3.14	21.51	195.08	164.8	219.41	0	1	0	0	0	0	0	0	0	0	1	0	0	1	0	2	0
RNAPII.CRM.01741	scaffold_1	90320985	90321184	Intergenic	-2310	Xetro.A01620|ctsl2	1.96	11.61	16.2	3.8	20.91	7.1	0	1	0	0	1	0	0	1	0	1	0	1	0	0	0	0	0
RNAPII.CRM.01742	scaffold_1	90418555	90418754	Intergenic	-34435	Xetro.A01621|dapk1	1.96	0.48	3.98	4.35	11.95	18.79	0	0	0	0	0	0	0	0	0	0	0	0	0	0	0	0	0
RNAPII.CRM.01743	scaffold_1	90418748	90418947	Intergenic	-34628	Xetro.A01621|dapk1	5.89	1.21	2.66	3.26	11.95	10.8	0	0	0	2	0	1	0	0	0	0	0	0	0	0	0	0	0
RNAPII.CRM.01744	scaffold_1	90560126	90560325	exon (Xetro.A01622.1, exon 1 of 1)	245	Xetro.A01622|gas1	2.75	2.66	20.45	76.62	83.64	86.4	0	0	0	0	0	0	0	0	0	0	0	0	0	0	0	0	0
RNAPII.CRM.01745	scaffold_1	90598251	90598450	Intergenic	38370	Xetro.A01622|gas1	2.75	10.4	11.42	0.54	1.99	1.18	2	0	1	0	0	0	0	0	0	0	0	0	0	0	0	0	0
RNAPII.CRM.01746	scaffold_1	90607792	90607991	Intergenic	47911	Xetro.A01622|gas1	0.39	2.9	0.8	2.72	39.83	18.94	0	1	0	0	0	0	0	0	2	0	0	0	0	0	0	0	0
RNAPII.CRM.01747	scaffold_1	90611117	90611316	Intergenic	51236	Xetro.A01622|gas1	3.14	2.66	2.66	16.3	70.2	22.19	0	1	0	0	0	0	0	0	0	0	0	0	1	0	0	0	0
RNAPII.CRM.01748	scaffold_1	90626175	90626374	Intergenic	66294	Xetro.A01622|gas1	2.36	2.18	3.98	2.17	31.86	12.43	0	0	0	0	0	0	0	0	0	0	1	0	0	0	0	0	0
RNAPII.CRM.01749	scaffold_1	90629055	90629254	Intergenic	69174	Xetro.A01622|gas1	1.57	2.18	2.66	3.26	31.86	14.06	1	0	0	0	0	0	0	1	0	0	0	0	0	0	0	0	0
RNAPII.CRM.01750	scaffold_1	90640991	90641190	Intergenic	81110	Xetro.A01622|gas1	1.57	0	1.06	1.63	20.91	13.61	0	0	1	0	0	0	0	1	0	0	0	0	0	0	1	0	0
RNAPII.CRM.01751	scaffold_1	90652806	90653005	Intergenic	-80739	Xetro.A01623|zcchc6	1.96	5.08	6.11	5.98	19.92	8.58	0	0	1	0	0	0	0	0	0	0	0	0	0	1	0	1	0
RNAPII.CRM.01752	scaffold_1	90667630	90667829	Intergenic	-65915	Xetro.A01623|zcchc6	8.64	43.29	50.72	0.54	1.49	1.48	3	0	0	0	0	0	0	0	0	0	0	0	0	0	0	0	0
RNAPII.CRM.01753	scaffold_1	90691148	90691347	Intergenic	-42397	Xetro.A01623|zcchc6	4.32	29.5	22.3	0	1.49	0.59	0	0	0	0	2	0	0	0	1	0	0	0	0	1	0	0	0
RNAPII.CRM.01754	scaffold_1	90733770	90733969	exon (Xetro.A01623.2, exon 1 of 29)	225	Xetro.A01623|zcchc6	5.5	3.39	16.2	57.06	57.75	70.42	0	0	0	0	0	0	0	0	0	0	0	0	0	0	1	0	0
RNAPII.CRM.01755	scaffold_1	90794615	90794814	exon (Xetro.A01624.1, exon 1 of 4)	190	Xetro.A01624|isca1	3.54	2.18	8.23	22.28	39.33	55.78	0	0	0	0	0	0	0	0	0	0	0	0	0	0	0	1	0
RNAPII.CRM.01756	scaffold_1	90903389	90903588	exon (Xetro.A01626.4, exon 1 of 10)	155	Xetro.A01626|golm1	2.75	1.69	2.39	6.52	10.46	22.78	0	0	0	0	0	0	0	0	0	0	1	0	0	0	0	1	0
RNAPII.CRM.01757	scaffold_1	90933741	90933940	intron (Xetro.A01626.4, intron 8 of 9)	30507	Xetro.A01626|golm1	3.54	1.69	2.12	8.15	14.94	14.2	0	1	1	1	0	0	0	0	0	0	0	0	0	0	0	0	0
RNAPII.CRM.01758	scaffold_1	90969621	90969820	promoter-TSS (Xetro.A01627.1)	-144	Xetro.A01627|naa35	4.32	3.14	10.89	8.15	18.42	19.23	0	0	0	0	0	0	0	0	0	0	0	0	0	0	0	0	0
RNAPII.CRM.01759	scaffold_1	90973134	90973333	Intergenic	-3606	Xetro.A01628|agtpbp1	3.93	4.11	1.86	4.89	15.93	3.55	0	1	0	0	0	0	0	1	0	0	0	0	0	0	0	0	0
RNAPII.CRM.01760	scaffold_1	91089335	91089534	Intergenic	-36070	Xetro.A01629|	3.54	12.33	9.56	0.54	1.49	0.3	1	0	1	0	0	0	0	0	0	1	0	0	0	0	0	0	0
RNAPII.CRM.01761	scaffold_1	91214346	91214545	intron (Xetro.A01630.1, intron 11 of 16)	74071	Xetro.A01630|ntrk2	2.36	1.69	2.39	3.26	15.93	5.47	0	1	0	0	0	0	0	0	0	0	0	0	0	0	1	0	0
RNAPII.CRM.01762	scaffold_1	91271806	91272005	intron (Xetro.A01630.1, intron 5 of 16)	16611	Xetro.A01630|ntrk2	1.57	6.53	14.34	1.09	1	0.89	0	0	0	0	0	0	0	1	0	0	0	0	0	1	0	1	0
RNAPII.CRM.01763	scaffold_1	91382811	91383010	intron (Xetro.A01632.2, intron 4 of 13)	15480	Xetro.A01632|slc28a3	3.93	13.06	12.48	0.54	1.49	1.92	1	0	0	0	1	0	0	0	0	0	1	0	0	0	0	0	0
RNAPII.CRM.01764	scaffold_1	91391393	91391592	intron (Xetro.A01632.1, intron 10 of 15)	24062	Xetro.A01632|slc28a3	3.54	12.09	40.09	2.17	4.48	1.33	2	0	1	0	0	0	0	0	0	0	0	0	0	0	0	4	0
RNAPII.CRM.01765	scaffold_1	91461240	91461439	Intergenic	93909	Xetro.A01632|slc28a3	1.96	3.39	2.66	7.61	24.89	8.88	1	1	0	0	0	0	0	1	0	0	1	0	0	0	0	0	0
RNAPII.CRM.01766	scaffold_1	91462056	91462255	Intergenic	94725	Xetro.A01632|slc28a3	1.18	5.32	4.51	11.95	37.34	13.91	1	0	0	0	0	1	0	2	0	0	0	2	0	0	0	2	0
RNAPII.CRM.01767	scaffold_1	91465035	91465234	Intergenic	-93248	Xetro.A01633|tle1	3.93	13.78	27.61	2.17	2.49	2.96	0	1	0	0	0	1	0	0	0	0	1	0	0	0	0	0	0
RNAPII.CRM.01768	scaffold_1	91524402	91524601	Intergenic	-33881	Xetro.A01633|tle1	1.96	2.66	14.34	27.71	21.41	3.25	0	0	0	0	0	0	0	0	0	0	0	1	0	0	1	0	0
RNAPII.CRM.01769	scaffold_1	91535216	91535415	Intergenic	-23067	Xetro.A01633|tle1	1.96	3.39	6.11	13.04	45.31	16.42	0	1	0	0	0	1	0	0	0	0	0	0	0	0	0	0	0
RNAPII.CRM.01770	scaffold_1	91551544	91551743	Intergenic	-6739	Xetro.A01633|tle1	4.71	1.69	5.31	2.72	39.83	16.57	0	0	0	0	1	0	0	0	0	0	0	0	1	0	0	0	0
RNAPII.CRM.01771	scaffold_1	91558492	91558691	exon (Xetro.A01633.1, exon 1 of 20)	209	Xetro.A01633|tle1	3.54	4.11	36.11	102.7	79.16	90.69	0	0	0	0	0	0	0	1	0	0	0	0	0	0	0	0	0
RNAPII.CRM.01772	scaffold_1	91558909	91559108	exon (Xetro.A01633.1, exon 1 of 20)	626	Xetro.A01633|tle1	4.32	3.14	37.7	67.38	73.69	49.12	0	1	0	1	0	0	0	0	0	0	0	1	0	0	0	0	0
RNAPII.CRM.01773	scaffold_1	91584519	91584718	intron (Xetro.A01633.4, intron 7 of 18)	26236	Xetro.A01633|tle1	3.54	3.63	2.92	19.02	30.87	17.9	1	0	1	0	0	0	0	0	0	0	0	0	0	0	1	0	0
RNAPII.CRM.01774	scaffold_1	91702304	91702503	Intergenic	144021	Xetro.A01633|tle1	3.93	12.09	41.95	40.21	4.48	4.14	0	0	0	0	0	0	0	0	0	0	0	0	0	1	0	0	0
RNAPII.CRM.01775	scaffold_1	91709096	91709295	Intergenic	150813	Xetro.A01633|tle1	3.93	8.71	18.32	6.52	5.48	1.48	0	1	1	0	0	0	0	1	0	1	0	0	0	0	0	0	0
RNAPII.CRM.01776	scaffold_1	91728829	91729028	Intergenic	170546	Xetro.A01633|tle1	2.75	18.38	31.6	1.63	1	0.89	0	1	0	0	2	0	0	0	0	0	0	0	0	0	2	0	0
RNAPII.CRM.01777	scaffold_1	91732180	91732379	Intergenic	173897	Xetro.A01633|tle1	3.93	13.54	22.3	3.26	1.99	4.29	0	1	1	0	0	0	0	0	0	0	0	0	1	0	0	0	0
RNAPII.CRM.01778	scaffold_1	91759060	91759259	Intergenic	200777	Xetro.A01633|tle1	2.36	6.05	16.99	1.09	0	1.04	0	0	0	0	0	0	0	0	0	2	0	0	0	0	0	0	0
RNAPII.CRM.01779	scaffold_1	91761226	91761425	Intergenic	202943	Xetro.A01633|tle1	8.25	24.67	46.47	0	2.49	1.63	0	1	0	0	0	0	0	0	0	0	0	0	0	2	0	0	0
RNAPII.CRM.01780	scaffold_1	91767975	91768174	Intergenic	209692	Xetro.A01633|tle1	2.36	3.63	21.77	0.54	0.5	1.48	0	0	0	0	0	0	0	0	0	0	0	0	0	0	0	0	0
RNAPII.CRM.01781	scaffold_1	91768862	91769061	Intergenic	210579	Xetro.A01633|tle1	4.32	13.78	47.26	18.48	19.42	4.73	2	0	0	0	0	1	0	0	0	0	0	0	0	0	0	0	0
RNAPII.CRM.01782	scaffold_1	91962230	91962429	intron (Xetro.A01634.4, intron 5 of 17)	60120	Xetro.A01634|tle4	2.36	11.85	19.12	2.17	1	3.7	0	1	0	0	0	0	0	0	0	0	0	0	0	0	0	0	0
RNAPII.CRM.01783	scaffold_1	91989499	91989698	intron (Xetro.A01634.1, intron 6 of 20)	32851	Xetro.A01634|tle4	6.68	14.99	24.16	4.35	8.96	4.73	1	1	2	0	0	0	0	0	0	0	0	0	0	0	0	0	0
RNAPII.CRM.01784	scaffold_1	92021591	92021790	exon (Xetro.A01634.2, exon 1 of 21)	759	Xetro.A01634|tle4	0.79	2.42	8.23	24.45	26.39	13.02	0	1	0	1	0	0	0	0	0	0	0	1	0	0	0	0	0
RNAPII.CRM.01785	scaffold_1	92022692	92022891	promoter-TSS (Xetro.A01634.2)	-342	Xetro.A01634|tle4	6.29	5.08	12.21	19.56	20.41	21.01	0	0	0	0	0	0	0	0	0	0	0	0	0	0	0	0	0
RNAPII.CRM.01786	scaffold_1	92088271	92088470	Intergenic	-65921	Xetro.A01634|tle4	2.36	10.64	16.2	0	2.99	0.59	2	0	0	0	0	0	0	0	0	0	0	0	0	0	0	0	0
RNAPII.CRM.01787	scaffold_1	92241568	92241767	Intergenic	213484	Xetro.A01635|psat1	2.75	34.82	42.22	0.54	3.98	1.33	0	0	0	0	1	1	0	0	0	0	0	2	0	0	0	0	0
RNAPII.CRM.01788	scaffold_1	92454953	92455152	promoter-TSS (Xetro.A01635.1)	99	Xetro.A01635|psat1	3.14	3.63	9.29	11.95	7.97	14.2	0	0	0	0	0	0	0	0	0	0	0	0	0	0	0	1	0
RNAPII.CRM.01789	scaffold_1	92488036	92488235	exon (Xetro.A01636.6, exon 1 of 12)	391	Xetro.A01636|cep78	4.71	3.14	2.92	9.24	13.44	16.13	0	0	0	0	0	0	0	0	0	1	0	0	0	0	0	0	0
RNAPII.CRM.01790	scaffold_1	92488244	92488443	exon (Xetro.A01636.6, exon 1 of 12)	183	Xetro.A01636|cep78	1.96	3.63	2.92	8.69	15.93	15.24	0	0	0	0	0	0	0	0	0	0	0	0	0	0	0	0	0
RNAPII.CRM.01791	scaffold_1	92514960	92515159	promoter-TSS (Xetro.A01637.1)	-74	Xetro.A01637|gnaq	3.54	1.69	5.84	17.93	3.98	10.5	0	0	0	0	0	0	0	0	0	0	0	0	0	0	1	0	0
RNAPII.CRM.01792	scaffold_1	92515601	92515800	exon (Xetro.A01637.1, exon 1 of 7)	567	Xetro.A01637|gnaq	3.54	1.69	11.95	36.95	21.41	19.68	0	0	0	0	0	0	0	0	0	0	0	0	0	0	0	0	0
RNAPII.CRM.01793	scaffold_1	92516040	92516239	exon (Xetro.A01637.1, exon 1 of 7)	1006	Xetro.A01637|gnaq	1.57	0.73	8.5	20.65	15.43	19.97	0	0	0	0	0	0	0	0	0	0	0	0	0	1	0	0	0
RNAPII.CRM.01794	scaffold_1	92576554	92576753	Intergenic	61520	Xetro.A01637|gnaq	6.29	16.2	7.7	3.26	4.48	2.96	0	1	0	0	0	0	0	3	0	0	0	0	0	2	0	0	0
RNAPII.CRM.01795	scaffold_1	92579250	92579449	Intergenic	64216	Xetro.A01637|gnaq	1.18	2.66	2.39	1.09	14.94	6.66	0	0	0	0	0	0	0	0	0	0	0	0	0	1	1	0	0
RNAPII.CRM.01796	scaffold_1	92583330	92583529	Intergenic	68296	Xetro.A01637|gnaq	3.93	17.65	17.79	7.06	24.89	6.81	1	0	0	0	0	0	0	1	0	0	0	0	0	0	0	0	0
RNAPII.CRM.01797	scaffold_1	92588982	92589181	Intergenic	73948	Xetro.A01637|gnaq	1.96	9.43	16.46	5.43	13.94	3.25	0	0	0	0	1	0	0	0	0	1	0	0	0	0	0	3	0
RNAPII.CRM.01798	scaffold_1	92613187	92613386	Intergenic	-54127	Xetro.A01638|gna14	2.36	3.14	1.59	5.98	14.44	8.14	0	0	0	0	0	0	0	0	0	1	0	2	0	0	0	0	0
RNAPII.CRM.01799	scaffold_1	92620090	92620289	Intergenic	-47224	Xetro.A01638|gna14	1.18	1.21	3.45	22.82	39.33	44.38	0	0	0	0	0	0	0	0	0	1	0	1	0	0	0	0	0
RNAPII.CRM.01800	scaffold_1	92621002	92621201	Intergenic	-46312	Xetro.A01638|gna14	1.18	3.14	5.04	15.76	28.88	16.27	0	1	1	0	0	0	0	0	0	0	0	0	0	0	0	0	0
RNAPII.CRM.01801	scaffold_1	92640038	92640237	Intergenic	-27276	Xetro.A01638|gna14	1.96	1.93	1.33	8.69	54.27	24.41	0	1	0	0	0	0	0	0	0	0	0	2	0	1	0	1	0
RNAPII.CRM.01802	scaffold_1	92648821	92649020	Intergenic	-18493	Xetro.A01638|gna14	3.54	2.66	5.04	6.52	36.34	21.9	0	2	0	0	0	0	0	0	0	0	1	0	0	0	0	0	0
RNAPII.CRM.01803	scaffold_1	92666626	92666825	promoter-TSS (Xetro.A01638.1)	-688	Xetro.A01638|gna14	3.14	15.72	8.23	4.35	4.98	6.95	0	3	0	0	0	0	0	3	0	0	0	0	0	2	0	0	0
RNAPII.CRM.01804	scaffold_1	92687122	92687321	intron (Xetro.A01638.1, intron 2 of 6)	19808	Xetro.A01638|gna14	4.71	1.93	2.66	5.43	22.9	14.65	0	0	0	1	0	0	0	0	0	0	0	0	0	0	0	0	0
RNAPII.CRM.01805	scaffold_1	92773040	92773239	intron (Xetro.A01639.2, intron 21 of 67)	-26344	Xetro.A01640|	3.54	9.43	14.07	0.54	2.49	0.74	0	1	0	0	2	0	0	0	0	0	0	0	0	1	0	1	0
RNAPII.CRM.01806	scaffold_1	92776247	92776446	intron (Xetro.A01639.3, intron 19 of 56)	-23137	Xetro.A01640|	6.68	16.44	7.7	2.17	1	1.33	0	1	0	0	0	0	0	4	0	0	0	0	0	3	1	0	0
RNAPII.CRM.01807	scaffold_1	92829293	92829492	Intergenic	21565	Xetro.A01641|foxb2	3.54	8.46	13.28	3.26	3.98	1.63	0	1	0	0	0	0	0	0	0	0	0	0	0	0	0	0	0
RNAPII.CRM.01808	scaffold_1	92840197	92840396	Intergenic	10661	Xetro.A01641|foxb2	0.79	4.35	6.64	2.72	21.41	6.66	0	1	1	0	0	0	0	0	0	0	0	0	0	0	0	0	0
RNAPII.CRM.01809	scaffold_1	92840564	92840763	Intergenic	10294	Xetro.A01641|foxb2	7.86	18.14	19.91	8.15	13.94	3.25	2	1	1	0	0	0	0	0	0	0	0	0	0	0	0	0	0
RNAPII.CRM.01810	scaffold_1	92842636	92842835	Intergenic	8222	Xetro.A01641|foxb2	3.93	8.95	24.16	14.67	25.39	3.85	1	1	0	0	0	0	0	0	0	0	0	0	0	0	0	0	0
RNAPII.CRM.01811	scaffold_1	92870099	92870298	Intergenic	-2910	Xetro.A01642|	1.18	8.46	14.87	0	0.5	1.18	0	1	0	0	1	0	0	0	0	0	0	0	0	0	0	4	0
RNAPII.CRM.01812	scaffold_1	92967737	92967936	intron (Xetro.A01644.1, intron 1 of 9)	9627	Xetro.A01644|prune2	0.79	1.21	2.12	1.09	38.34	8.43	0	1	0	0	0	0	0	0	0	0	1	0	0	3	0	1	0
RNAPII.CRM.01813	scaffold_1	93069504	93069703	exon (Xetro.A01645.1, exon 1 of 2)	122	Xetro.A01645|gcnt1	8.64	1.69	6.9	18.48	18.42	26.48	0	0	0	0	0	0	1	0	0	0	1	0	0	0	0	0	0
RNAPII.CRM.01814	scaffold_1	93119609	93119808	exon (Xetro.A01646.2, exon 1 of 3)	249	Xetro.A01646|rfk	3.93	1.45	7.7	9.78	17.43	40.83	0	0	0	0	0	2	1	0	0	0	0	0	0	0	0	0	0
RNAPII.CRM.01815	scaffold_1	93229078	93229277	intron (Xetro.A01649.1, intron 12 of 20)	-41336	Xetro.A01647|	7.47	23.22	34.78	2.72	2.99	3.25	0	1	0	0	1	0	0	0	0	0	0	0	0	0	0	0	0
RNAPII.CRM.01816	scaffold_1	93233293	93233492	intron (Xetro.A01649.1, intron 12 of 20)	-45551	Xetro.A01647|	3.54	16.2	28.15	1.63	3.49	3.11	0	1	0	0	1	0	0	0	0	0	0	0	0	0	0	0	0
RNAPII.CRM.01817	scaffold_1	93291972	93292171	intron (Xetro.A01649.1, intron 5 of 20)	-81914	Xetro.A01650|	4.32	13.54	16.73	1.09	1.99	2.66	1	0	1	0	0	0	0	0	1	0	1	0	1	0	0	2	0
RNAPII.CRM.01818	scaffold_1	93325487	93325686	intron (Xetro.A01649.1, intron 3 of 20)	-48399	Xetro.A01650|	3.54	12.82	13.54	3.26	4.48	3.4	0	1	0	0	1	0	0	0	0	0	1	0	0	0	0	0	0
RNAPII.CRM.01819	scaffold_1	93372594	93372793	intron (Xetro.A01649.1, intron 1 of 20)	-1292	Xetro.A01650|	2.36	5.08	28.68	28.26	35.85	11.98	1	0	2	0	0	0	0	1	0	0	0	0	0	1	0	0	0
RNAPII.CRM.01820	scaffold_1	93373607	93373806	promoter-TSS (Xetro.A01650.1)	-279	Xetro.A01650|	1.96	3.39	31.07	41.84	35.85	15.98	1	0	0	0	0	0	0	1	0	0	1	0	0	0	0	0	0
RNAPII.CRM.01821	scaffold_1	93374244	93374443	promoter-TSS (Xetro.A01649.1)	56	Xetro.A01649|pcsk5	1.18	4.11	20.18	93.47	55.26	39.65	0	0	0	0	0	0	0	1	0	0	0	0	0	0	0	0	0
RNAPII.CRM.01822	scaffold_1	93447510	93447709	Intergenic	-73210	Xetro.A01649|pcsk5	0.39	1.21	3.98	7.61	16.43	8.58	0	2	0	0	0	0	0	0	0	0	0	0	0	1	0	1	0
RNAPII.CRM.01823	scaffold_1	93503815	93504014	Intergenic	-35955	Xetro.A01651|c9orf95	4.32	13.54	16.73	4.35	1	1.63	0	0	0	0	1	0	0	2	0	0	0	0	0	0	0	0	0
RNAPII.CRM.01824	scaffold_1	93504214	93504413	Intergenic	-35556	Xetro.A01651|c9orf95	3.14	8.95	23.63	3.8	2.99	0.89	0	0	0	0	0	0	1	1	0	0	0	0	0	0	0	0	0
RNAPII.CRM.01825	scaffold_1	93559441	93559640	exon (Xetro.A01652.1, exon 1 of 8)	302	Xetro.A01652|c9orf41	6.68	0.48	6.11	8.15	16.43	15.24	0	0	0	0	0	0	1	0	0	1	1	0	0	1	0	0	0
RNAPII.CRM.01826	scaffold_1	93561944	93562143	intron (Xetro.A01652.1, intron 2 of 7)	2805	Xetro.A01652|c9orf41	4.32	8.95	32.93	2.17	1.49	2.81	0	0	0	0	2	0	0	0	0	1	0	0	1	0	1	0	0
RNAPII.CRM.01827	scaffold_1	93565793	93565992	intron (Xetro.A01652.1, intron 5 of 7)	6654	Xetro.A01652|c9orf41	3.93	4.84	19.65	4.89	2.49	3.7	2	1	0	0	0	0	0	0	0	0	0	0	0	1	1	0	0
RNAPII.CRM.01828	scaffold_1	93573877	93574076	exon (Xetro.A01653.1, exon 1 of 2)	706	Xetro.A01653|	0.79	0.24	3.45	17.93	22.9	18.64	0	0	0	0	0	0	0	0	0	0	0	0	0	0	0	0	0
RNAPII.CRM.01829	scaffold_1	93597060	93597259	intron (Xetro.A01654.1, intron 7 of 38)	10704	Xetro.A01655|	4.71	8.46	23.9	8.15	4.48	2.66	0	0	1	0	0	1	0	0	0	0	0	0	0	0	0	0	0
RNAPII.CRM.01830	scaffold_1	93731965	93732164	intron (Xetro.A01658.1, intron 3 of 9)	11845	Xetro.A01658|rorb	3.14	0.97	5.58	13.59	29.87	7.84	0	2	1	0	0	0	0	0	0	0	1	0	0	0	0	0	0
RNAPII.CRM.01831	scaffold_1	93757615	93757814	Intergenic	-13805	Xetro.A01658|rorb	11	33.13	46.73	1.63	1	0.74	0	0	1	0	2	0	0	0	0	0	0	0	0	0	0	0	0
RNAPII.CRM.01832	scaffold_1	93759164	93759363	Intergenic	-15354	Xetro.A01658|rorb	4.71	12.33	18.06	0.54	1.49	1.78	1	0	0	0	0	0	0	0	0	0	0	0	0	0	0	0	0
RNAPII.CRM.01833	scaffold_1	93763499	93763698	Intergenic	-19689	Xetro.A01658|rorb	2.75	6.53	18.59	0.54	1.99	0.74	0	1	0	0	1	0	0	1	0	0	0	0	0	0	0	1	0
RNAPII.CRM.01834	scaffold_1	93765940	93766139	Intergenic	-22130	Xetro.A01658|rorb	2.75	6.77	18.85	0	1.49	0.44	0	0	0	0	1	0	0	0	0	0	0	0	0	0	0	1	0
RNAPII.CRM.01835	scaffold_1	93794685	93794884	Intergenic	-50875	Xetro.A01658|rorb	3.14	3.14	4.78	5.43	19.42	5.03	0	3	0	0	0	0	0	0	0	0	0	0	0	0	0	0	0
RNAPII.CRM.01836	scaffold_1	93796006	93796205	Intergenic	-52196	Xetro.A01658|rorb	4.71	17.17	34.25	1.63	1.49	0.59	0	0	0	0	0	1	0	1	0	0	0	0	0	0	2	0	0
RNAPII.CRM.01837	scaffold_1	93981164	93981363	Intergenic	231630	Xetro.A01659|anxa8	3.14	12.57	12.21	2.17	9.46	1.04	0	1	0	0	0	1	0	3	0	0	0	0	0	0	0	0	0
RNAPII.CRM.01838	scaffold_1	94163510	94163709	Intergenic	49284	Xetro.A01659|anxa8	3.14	6.77	18.06	3.26	0.5	1.33	0	0	0	0	0	0	0	0	0	0	0	0	0	0	0	0	0
RNAPII.CRM.01839	scaffold_1	94172096	94172295	Intergenic	40698	Xetro.A01659|anxa8	2.36	14.03	31.07	4.89	0.5	0.15	1	0	1	0	1	0	0	0	0	0	0	0	0	0	1	0	0
RNAPII.CRM.01840	scaffold_1	94226596	94226795	intron (Xetro.A01660.1, intron 10 of 11)	-13802	Xetro.A01659|anxa8	1.57	2.18	22.57	117.92	9.96	12.72	0	0	0	0	0	0	0	0	0	0	0	0	0	1	0	0	0
RNAPII.CRM.01841	scaffold_1	94232866	94233065	intron (Xetro.A01660.1, intron 8 of 11)	12725	Xetro.A01660|	0.79	2.18	1.33	22.82	1	3.25	0	0	0	0	0	0	0	0	0	0	0	0	0	0	0	1	0
RNAPII.CRM.01842	scaffold_1	94291999	94292198	Intergenic	-18735	Xetro.A01661|anxa1	4.32	8.95	11.68	1.09	1	0.44	0	0	0	0	1	0	0	0	0	0	0	0	0	1	0	0	0
RNAPII.CRM.01843	scaffold_1	94340472	94340671	Intergenic	-11099	Xetro.A01663|aldh1a1	5.5	17.17	11.68	2.17	0.5	1.04	0	0	0	0	0	0	0	0	0	0	0	0	0	2	1	0	0
RNAPII.CRM.01844	scaffold_1	94358072	94358271	intron (Xetro.A01663.1, intron 1 of 12)	6501	Xetro.A01663|aldh1a1	4.71	13.78	16.99	0.54	1	0.89	0	0	0	0	2	0	0	0	0	0	0	0	0	0	0	0	0
RNAPII.CRM.01845	scaffold_1	94510192	94510391	exon (Xetro.A01667.1, exon 2 of 7)	168	Xetro.A01667|zfand5	1.96	2.9	11.95	58.69	43.32	55.33	0	0	0	0	0	0	0	0	0	0	0	0	0	0	0	1	0
RNAPII.CRM.01846	scaffold_1	94511065	94511264	intron (Xetro.A01667.1, intron 2 of 6)	1041	Xetro.A01667|zfand5	3.14	1.69	5.58	46.73	30.37	40.69	0	1	0	0	0	0	0	0	0	0	0	0	0	0	0	0	0
RNAPII.CRM.01847	scaffold_1	94511353	94511552	intron (Xetro.A01667.1, intron 2 of 6)	1329	Xetro.A01667|zfand5	4.71	3.39	3.45	19.56	35.85	27.07	0	1	0	1	0	0	0	0	0	0	0	0	0	0	0	0	0
RNAPII.CRM.01848	scaffold_1	94552128	94552327	intron (Xetro.A01668.1, intron 3 of 12)	4598	Xetro.A01668|gda	4.71	17.65	8.5	0	1.49	0.89	0	2	1	0	0	0	0	3	0	1	1	0	0	2	0	0	0
RNAPII.CRM.01849	scaffold_1	94558312	94558511	Intergenic	-1586	Xetro.A01668|gda	5.89	17.65	27.88	5.98	3.49	0.74	0	1	0	0	0	0	0	0	0	0	1	1	0	0	0	0	0
RNAPII.CRM.01850	scaffold_1	94603700	94603899	promoter-TSS (Xetro.A01669.1)	169	Xetro.A01670|fam108b1	3.54	4.35	11.95	27.17	24.4	43.05	0	1	0	0	0	0	0	0	0	0	0	0	0	0	0	0	0
RNAPII.CRM.01851	scaffold_1	94611970	94612169	intron (Xetro.A01670.2, intron 1 of 3)	8439	Xetro.A01670|fam108b1	2.36	4.84	18.32	10.32	7.97	7.99	1	0	2	0	0	0	0	0	0	0	0	0	0	0	0	1	0
RNAPII.CRM.01852	scaffold_1	94612816	94613015	intron (Xetro.A01670.2, intron 1 of 3)	9285	Xetro.A01670|fam108b1	1.18	1.93	11.95	10.87	4.48	6.07	0	0	0	0	0	0	0	0	0	0	1	0	0	0	1	0	0
RNAPII.CRM.01853	scaffold_1	94619464	94619663	intron (Xetro.A01670.1, intron 3 of 4)	15933	Xetro.A01670|fam108b1	2.36	1.93	4.25	7.06	13.44	6.21	0	0	0	0	0	0	0	0	2	0	1	0	0	1	0	1	0
RNAPII.CRM.01854	scaffold_1	94620008	94620207	intron (Xetro.A01670.1, intron 3 of 4)	16477	Xetro.A01670|fam108b1	1.57	1.93	1.86	5.43	13.44	8.29	0	0	0	0	0	1	0	0	0	0	0	0	0	0	0	0	0
RNAPII.CRM.01855	scaffold_1	94620948	94621147	intron (Xetro.A01670.1, intron 3 of 4)	17417	Xetro.A01670|fam108b1	1.18	2.18	0.8	3.8	17.92	11.84	0	0	0	0	0	0	1	0	0	0	0	0	1	0	0	0	0
RNAPII.CRM.01856	scaffold_1	94684841	94685040	promoter-TSS (Xetro.A01671.1)	42	Xetro.A01671|tmem2	1.57	1.21	5.04	16.3	18.42	27.96	0	1	0	1	0	0	0	0	0	0	0	0	0	0	0	0	0
RNAPII.CRM.01857	scaffold_1	94886726	94886925	Intergenic	-150894	Xetro.A01672|trpm3	5.5	20.31	14.07	3.8	1.49	1.04	1	1	0	0	0	0	0	0	0	1	0	0	0	2	0	0	0
RNAPII.CRM.01858	scaffold_1	94893103	94893302	Intergenic	-144517	Xetro.A01672|trpm3	2.36	12.09	11.42	1.09	0.5	0.59	1	0	0	0	1	0	0	0	0	0	0	0	0	0	0	0	0
RNAPII.CRM.01859	scaffold_1	94907448	94907647	Intergenic	-130172	Xetro.A01672|trpm3	3.93	20.07	44.87	0.54	0	1.04	0	0	1	0	0	0	0	0	0	0	0	0	0	0	0	0	0
RNAPII.CRM.01860	scaffold_1	94944752	94944951	Intergenic	-92868	Xetro.A01672|trpm3	5.11	13.06	7.7	0	1	1.04	0	0	1	0	2	0	0	0	0	1	0	0	0	1	1	0	0
RNAPII.CRM.01861	scaffold_1	95093518	95093717	intron (Xetro.A01672.1, intron 17 of 19)	55898	Xetro.A01672|trpm3	2.75	15.96	6.11	1.09	1	1.04	4	0	0	1	0	0	0	0	0	0	0	0	0	0	0	2	0
RNAPII.CRM.01862	scaffold_1	95193885	95194084	exon (Xetro.A01673.1, exon 1 of 2)	176	Xetro.A01673|klf9	3.54	4.59	16.2	17.93	6.97	11.69	0	2	0	0	0	0	0	0	0	0	0	0	0	0	0	0	0
RNAPII.CRM.01863	scaffold_1	95194557	95194756	exon (Xetro.A01673.1, exon 1 of 2)	848	Xetro.A01673|klf9	0.79	6.53	25.49	23.91	14.44	23.97	0	0	0	0	0	0	1	0	0	1	0	0	0	1	0	0	0
RNAPII.CRM.01864	scaffold_1	95194983	95195182	intron (Xetro.A01673.1, intron 1 of 1)	1274	Xetro.A01673|klf9	4.32	5.32	18.32	13.04	8.46	10.5	0	1	0	0	0	0	0	0	2	1	0	0	0	0	0	0	0
RNAPII.CRM.01865	scaffold_1	95269003	95269202	promoter-TSS (Xetro.A01674.1)	-149	Xetro.A01674|smc5	3.54	2.18	6.37	10.87	13.94	17.31	0	0	0	1	0	1	0	0	0	0	0	0	0	0	0	0	0
RNAPII.CRM.01866	scaffold_1	95407116	95407315	promoter-TSS (Xetro.A01677.1)	98	Xetro.A01677|ptar1	4.32	1.21	6.11	23.37	27.38	32.84	0	0	0	0	0	0	0	0	0	0	0	0	0	0	0	0	0
RNAPII.CRM.01867	scaffold_1	95410273	95410472	intron (Xetro.A01677.3, intron 2 of 6)	3255	Xetro.A01677|ptar1	6.29	9.67	10.89	11.41	13.94	8.88	2	0	0	0	1	0	0	3	0	0	0	0	0	1	1	0	0
RNAPII.CRM.01868	scaffold_1	95429055	95429254	intron (Xetro.A01677.2, intron 4 of 6)	-15853	Xetro.A01678|apba1	3.54	6.29	17.26	1.63	1.99	2.37	0	1	1	0	1	0	0	0	0	0	0	0	0	1	0	0	0
RNAPII.CRM.01869	scaffold_1	95435085	95435284	intron (Xetro.A01677.2, intron 6 of 6)	-9823	Xetro.A01678|apba1	3.93	7.5	24.96	2.72	2.99	3.7	0	1	0	0	0	0	0	0	0	0	0	0	0	1	0	3	0
RNAPII.CRM.01870	scaffold_1	95627370	95627569	intron (Xetro.A01680.2, intron 1 of 22)	9061	Xetro.A01680|tjp2	4.71	1.45	1.86	1.63	14.44	9.62	0	0	0	0	0	1	0	0	0	0	0	0	0	1	0	0	0
RNAPII.CRM.01871	scaffold_1	95636416	95636615	promoter-TSS (Xetro.A01680.1)	15	Xetro.A01680|tjp2	7.07	3.87	1.86	16.3	42.32	27.22	0	0	0	1	0	0	0	0	0	0	0	1	0	0	0	0	0
RNAPII.CRM.01872	scaffold_1	95648598	95648797	Intergenic	-12167	Xetro.A01680|tjp2	1.57	1.69	3.72	4.89	17.92	10.36	0	2	0	0	0	1	0	0	0	0	0	0	0	0	0	0	0
RNAPII.CRM.01873	scaffold_1	95669702	95669901	intron (Xetro.A01681.1, intron 3 of 9)	15893	Xetro.A01681|	6.68	22.49	15.4	0.54	3.49	2.66	1	2	0	0	1	2	0	0	0	0	0	0	0	0	0	0	0
RNAPII.CRM.01874	scaffold_1	95759857	95760056	intron (Xetro.A01682.1, intron 3 of 12)	45593	Xetro.A01682|pip5k1b	3.54	11.85	30	6.52	6.97	4.59	0	1	0	0	1	0	0	1	0	0	0	0	0	0	0	0	0
RNAPII.CRM.01875	scaffold_1	95906553	95906752	intron (Xetro.A01685.2, intron 2 of 10)	11438	Xetro.A01686|	2.36	1.93	2.92	11.41	23.4	5.03	0	0	0	0	0	0	0	0	0	0	0	0	0	1	0	0	0
RNAPII.CRM.01876	scaffold_1	95945394	95945593	Intergenic	-3708	Xetro.A01687|foxd4l1.2	0.79	3.39	5.04	13.04	42.82	11.84	0	0	0	0	0	0	0	1	0	0	0	0	0	0	0	0	0
RNAPII.CRM.01877	scaffold_1	95949113	95949312	promoter-TSS (Xetro.A01687.1)	11	Xetro.A01687|foxd4l1.2	2.36	0.73	1.33	17.93	10.95	5.03	0	0	0	0	0	0	0	0	0	0	0	0	0	0	1	1	0
RNAPII.CRM.01878	scaffold_1	95949739	95949938	exon (Xetro.A01687.1, exon 1 of 1)	637	Xetro.A01687|foxd4l1.2	2.36	1.45	4.25	9.24	15.43	4.73	0	1	0	0	0	0	0	0	0	0	0	0	0	0	0	0	0
RNAPII.CRM.01879	scaffold_1	95963076	95963275	TTS (Xetro.A01688.1)	3481	Xetro.A01688|foxd4l1.1	2.75	2.42	20.71	69.56	63.73	39.35	1	2	0	0	0	0	0	1	0	0	0	0	0	0	0	0	0
RNAPII.CRM.01880	scaffold_1	95966433	95966632	exon (Xetro.A01688.1, exon 1 of 1)	124	Xetro.A01688|foxd4l1.1	3.93	1.21	23.37	164.11	81.65	87.59	0	0	0	0	0	0	0	0	0	0	1	0	0	1	0	0	0
RNAPII.CRM.01881	scaffold_1	95969792	95969991	Intergenic	-3235	Xetro.A01688|foxd4l1.1	8.64	39.66	86.56	17.93	17.92	4.29	0	2	0	0	2	0	0	0	1	0	0	0	0	0	1	0	0
RNAPII.CRM.01882	scaffold_1	96007323	96007522	Intergenic	-4830	Xetro.A01690|unnamed	0.79	1.93	1.59	3.26	14.44	8.73	0	0	0	0	0	0	0	0	0	0	1	0	1	0	0	0	0
RNAPII.CRM.01883	scaffold_1	96018989	96019188	intron (Xetro.A01691.1, intron 12 of 15)	-16496	Xetro.A01690|unnamed	3.93	4.35	4.51	9.24	49.29	15.68	0	0	0	0	0	1	0	1	0	0	0	0	0	1	0	0	0
RNAPII.CRM.01884	scaffold_1	96020330	96020529	intron (Xetro.A01691.1, intron 12 of 15)	-17837	Xetro.A01690|unnamed	2.75	1.21	5.58	11.41	42.82	11.24	0	0	0	0	0	0	0	0	0	0	1	0	0	0	0	1	0
RNAPII.CRM.01885	scaffold_1	96021588	96021787	intron (Xetro.A01691.1, intron 12 of 15)	-19095	Xetro.A01690|unnamed	0.79	4.84	21.51	21.19	51.78	14.35	1	1	1	0	0	0	0	0	0	0	0	0	0	0	0	0	0
RNAPII.CRM.01886	scaffold_1	96025252	96025451	TTS (Xetro.A01691.3)	18355	Xetro.A01691|cbwd2	1.18	1.69	4.78	9.24	65.72	24.12	0	0	0	0	0	0	0	0	0	0	0	0	0	1	0	2	0
RNAPII.CRM.01887	scaffold_1	96026773	96026972	intron (Xetro.A01691.3, intron 10 of 10)	16834	Xetro.A01691|cbwd2	1.57	2.42	1.86	7.61	35.85	6.81	0	0	0	0	0	0	0	0	0	1	0	0	0	1	0	1	0
RNAPII.CRM.01888	scaffold_1	96043076	96043275	intron (Xetro.A01691.3, intron 1 of 10)	531	Xetro.A01691|cbwd2	1.18	1.21	4.25	18.48	7.97	15.68	0	0	0	0	0	0	0	0	0	0	0	0	0	0	2	0	0
RNAPII.CRM.01889	scaffold_1	96043749	96043948	promoter-TSS (Xetro.A01691.3)	-142	Xetro.A01691|cbwd2	5.5	2.9	2.66	9.78	18.92	17.16	0	0	0	1	0	0	0	0	0	0	0	0	0	1	0	0	0
RNAPII.CRM.01890	scaffold_1	96061074	96061273	Intergenic	-16991	Xetro.A01692|dock8	0.79	1.45	2.92	7.61	21.41	11.24	0	0	1	0	0	0	0	0	0	1	0	0	0	0	0	0	0
RNAPII.CRM.01891	scaffold_1	96370680	96370879	promoter-TSS (Xetro.A01697.1)	-236	Xetro.A01697|dmrt3	3.14	5.32	16.99	5.98	5.97	1.63	0	0	0	0	0	1	0	0	0	0	0	0	0	0	0	2	0
RNAPII.CRM.01892	scaffold_1	96429390	96429589	Intergenic	58474	Xetro.A01697|dmrt3	3.93	9.43	14.6	2.17	3.98	1.63	0	0	0	0	1	0	0	0	0	0	0	0	0	1	0	0	0
RNAPII.CRM.01893	scaffold_1	96441733	96441932	Intergenic	-49192	Xetro.A01698|dmrt2	10.22	26.36	46.47	0.54	2.49	1.04	0	0	0	0	2	0	0	0	0	0	0	0	0	0	0	0	0
RNAPII.CRM.01894	scaffold_1	96465771	96465970	Intergenic	-25154	Xetro.A01698|dmrt2	1.57	6.29	11.42	7.06	16.93	2.66	0	0	0	0	0	0	0	0	0	0	0	0	0	0	0	0	0
RNAPII.CRM.01895	scaffold_1	96477906	96478105	Intergenic	-13019	Xetro.A01698|dmrt2	1.96	0.73	5.84	9.78	22.9	8.88	0	0	0	0	0	0	0	0	0	0	0	0	0	0	0	0	0
RNAPII.CRM.01896	scaffold_1	96483827	96484026	Intergenic	-7098	Xetro.A01698|dmrt2	5.89	11.61	14.87	1.63	1.99	1.04	0	2	0	0	0	0	0	2	2	0	0	0	0	0	1	0	0
RNAPII.CRM.01897	scaffold_1	96495223	96495422	intron (Xetro.A01698.1, intron 3 of 3)	4298	Xetro.A01698|dmrt2	1.96	4.35	7.97	5.98	16.93	6.95	1	0	0	0	0	0	0	1	0	0	0	0	0	0	0	1	0
RNAPII.CRM.01898	scaffold_1	96584792	96584991	Intergenic	93867	Xetro.A01698|dmrt2	2.36	16.69	18.06	0	1	0.3	1	0	0	0	1	0	0	0	0	0	1	0	0	0	0	0	0
RNAPII.CRM.01899	scaffold_1	96587551	96587750	Intergenic	96626	Xetro.A01698|dmrt2	2.36	13.54	13.01	0.54	1	1.48	0	0	0	0	0	0	0	0	0	0	0	0	0	0	0	0	0
RNAPII.CRM.01900	scaffold_1	96593513	96593712	Intergenic	102588	Xetro.A01698|dmrt2	5.89	4.59	16.46	2.72	1.49	1.63	0	0	0	0	0	0	0	0	0	0	0	0	0	0	1	1	0
RNAPII.CRM.01901	scaffold_1	96690718	96690917	Intergenic	45567	Xetro.A01699|	3.54	0.97	1.86	22.82	0.5	0.74	0	0	0	0	0	0	0	0	0	0	1	0	0	0	0	0	0
RNAPII.CRM.01902	scaffold_1	96835690	96835889	intron (Xetro.A01700.1, intron 27 of 32)	66224	Xetro.A01700|smarca2	2.36	12.33	15.93	2.17	1.49	0.44	2	0	0	0	0	0	0	0	0	0	0	0	0	0	0	0	0
RNAPII.CRM.01903	scaffold_1	96846218	96846417	intron (Xetro.A01700.1, intron 29 of 32)	76752	Xetro.A01700|smarca2	13.75	41.11	27.08	1.09	2.99	0.59	0	2	0	0	1	0	0	3	0	0	0	0	0	2	0	0	0
RNAPII.CRM.01904	scaffold_1	96847130	96847329	intron (Xetro.A01700.1, intron 29 of 32)	76305	Xetro.A01701|	5.89	35.31	30	0.54	1.49	1.33	0	1	1	0	1	0	0	0	0	0	0	0	1	1	0	0	0
RNAPII.CRM.01905	scaffold_1	96939691	96939890	promoter-TSS (Xetro.A01702.3)	-216	Xetro.A01702|vldlr	9.04	23.22	16.73	0.54	1	1.48	0	2	0	0	0	0	0	0	0	0	0	1	0	0	0	0	0
RNAPII.CRM.01906	scaffold_1	97042142	97042341	intron (Xetro.A01704.3, intron 1 of 17)	556	Xetro.A01704|kiaa0020	1.57	14.51	25.49	2.72	8.46	5.03	0	0	0	0	2	0	0	0	0	0	0	0	0	0	0	0	0
RNAPII.CRM.01907	scaffold_1	97042512	97042711	intron (Xetro.A01704.3, intron 1 of 17)	186	Xetro.A01704|kiaa0020	5.11	1.45	5.31	10.87	11.45	11.84	0	0	0	0	0	0	1	0	0	0	0	0	0	0	0	0	0
RNAPII.CRM.01908	scaffold_1	97164331	97164530	intron (Xetro.A01709.2, intron 8 of 13)	-41257	Xetro.A01708|crygb	3.54	6.77	19.91	0.54	1.49	1.18	2	0	0	0	0	0	0	1	0	0	0	0	0	1	0	0	0
RNAPII.CRM.01909	scaffold_1	97165120	97165319	intron (Xetro.A01709.1, intron 8 of 14)	-42046	Xetro.A01708|crygb	10.22	22.97	49.92	1.63	1.99	0.3	1	1	0	0	1	0	0	0	0	0	0	0	0	0	0	0	0
RNAPII.CRM.01910	scaffold_1	97211636	97211835	Intergenic	-3919	Xetro.A01709|rfx3	0.79	3.39	1.86	5.43	29.87	7.25	0	1	0	0	0	0	0	0	0	1	0	0	0	0	0	1	0
RNAPII.CRM.01911	scaffold_1	97290671	97290870	Intergenic	-82954	Xetro.A01709|rfx3	0.39	1.69	3.45	7.06	20.41	9.02	0	1	0	0	0	0	0	0	0	0	0	0	0	0	0	0	0
RNAPII.CRM.01912	scaffold_1	97310892	97311091	Intergenic	-103175	Xetro.A01709|rfx3	6.68	2.18	6.11	5.43	15.43	12.58	0	0	0	2	0	0	0	0	0	0	0	0	0	0	0	0	0
RNAPII.CRM.01913	scaffold_1	97388382	97388581	Intergenic	80624	Xetro.A01710|	5.11	13.54	11.68	2.17	1.99	1.18	0	0	0	0	2	1	0	1	0	0	1	0	0	0	1	1	0
RNAPII.CRM.01914	scaffold_1	97395507	97395706	TTS (Xetro.A01710.1)	73499	Xetro.A01710|	6.29	10.88	27.88	2.72	1.49	0.89	1	0	2	0	0	0	0	0	0	0	0	0	0	0	0	1	0
RNAPII.CRM.01915	scaffold_1	97479097	97479296	Intergenic	-10091	Xetro.A01710|	4.32	13.54	14.07	1.09	0	0.74	2	0	0	0	0	0	1	0	0	0	0	0	0	0	0	0	0
RNAPII.CRM.01916	scaffold_1	97544715	97544914	intron (Xetro.A01712.1, intron 2 of 4)	-43062	Xetro.A01711|	1.57	7.25	14.34	1.63	1	0.89	1	2	0	0	0	0	0	0	0	0	0	0	0	1	0	0	0
RNAPII.CRM.01917	scaffold_1	97588692	97588891	intron (Xetro.A01712.1, intron 1 of 4)	580	Xetro.A01712|glis3	2.75	7.01	15.67	0	0	2.07	0	0	0	0	0	0	0	1	0	0	0	0	0	0	0	0	0
RNAPII.CRM.01918	scaffold_1	97597563	97597762	Intergenic	-8291	Xetro.A01712|glis3	7.86	41.59	48.86	0.54	1.49	1.48	0	0	0	0	1	0	0	0	0	0	0	0	0	0	0	0	0
RNAPII.CRM.01919	scaffold_1	97700640	97700839	intron (Xetro.A01714.2, intron 5 of 12)	-8568	Xetro.A01715|cdc37l1	5.89	22.25	15.67	0.54	1.49	3.4	0	0	0	0	2	0	0	0	0	0	0	0	1	0	0	0	0
RNAPII.CRM.01920	scaffold_1	97709378	97709577	promoter-TSS (Xetro.A01715.1)	-138	Xetro.A01714|c9orf68	1.96	0.48	4.78	32.6	34.85	48.08	0	0	0	0	0	0	0	0	2	0	0	0	0	0	0	0	0
RNAPII.CRM.01921	scaffold_1	97729419	97729618	intron (Xetro.A01716.1, intron 1 of 4)	5353	Xetro.A01716|ak3	3.93	2.66	4.51	10.87	28.38	7.4	1	1	0	0	0	0	0	0	2	2	0	0	0	0	0	1	0
RNAPII.CRM.01922	scaffold_1	97734593	97734792	exon (Xetro.A01716.1, exon 1 of 5)	179	Xetro.A01716|ak3	1.96	2.9	2.92	11.95	15.93	29.15	0	0	0	0	0	0	0	0	0	0	1	0	0	0	0	0	0
RNAPII.CRM.01923	scaffold_1	97748524	97748723	exon (Xetro.A01717.1, exon 1 of 8)	160	Xetro.A01717|rcl1	5.11	1.21	4.78	25	8.46	12.28	0	0	0	0	0	0	0	0	0	2	1	0	0	0	0	0	0
RNAPII.CRM.01924	scaffold_1	97864475	97864674	intron (Xetro.A01718.1, intron 5 of 23)	49714	Xetro.A01719|unnamed	5.89	12.09	15.4	3.8	1	1.92	0	0	0	0	1	0	0	0	0	0	0	0	1	0	0	0	0
RNAPII.CRM.01925	scaffold_1	97948084	97948283	intron (Xetro.A01720.1, intron 1 of 3)	14087	Xetro.A01720|c9orf46	1.18	7.25	32.93	8.69	17.92	5.62	1	0	0	0	0	0	0	0	0	0	0	0	0	0	1	0	0
RNAPII.CRM.01926	scaffold_1	97996216	97996415	Intergenic	-10430	Xetro.A01722|pdcd1lg2	4.71	22.49	24.69	0.54	1.99	0.59	0	0	0	0	1	0	0	0	0	0	0	0	0	0	0	0	0
RNAPII.CRM.01927	scaffold_1	98107794	98107993	exon (Xetro.A01725.1, exon 15 of 15)	19027	Xetro.A01725|ermp1	4.71	17.89	19.12	1.09	1.49	1.04	0	1	0	0	0	0	0	0	0	0	0	0	0	0	0	0	0
RNAPII.CRM.01928	scaffold_1	98129732	98129931	Intergenic	-2911	Xetro.A01725|ermp1	4.32	24.67	33.72	1.09	0.5	1.18	2	0	0	0	0	0	2	0	0	0	0	0	0	0	0	2	0
RNAPII.CRM.01929	scaffold_1	98140209	98140408	intron (Xetro.A01726.1, intron 1 of 3)	3459	Xetro.A01726|mlana	3.54	16.93	24.69	1.09	1	0.74	1	0	0	0	0	1	0	0	0	0	0	0	0	0	0	0	0
RNAPII.CRM.01930	scaffold_1	98175237	98175436	Intergenic	-3810	Xetro.A01728|kiaa2026	5.11	6.29	18.32	16.3	7.97	9.17	0	0	0	0	0	0	0	1	0	1	0	0	0	0	1	0	0
RNAPII.CRM.01931	scaffold_1	98279057	98279256	intron (Xetro.A01730.1, intron 1 of 24)	1927	Xetro.A01730|gldc	4.32	3.87	6.11	14.67	26.39	22.64	0	1	0	0	0	0	0	0	0	0	0	1	0	0	0	0	0
RNAPII.CRM.01932	scaffold_1	98280229	98280428	exon (Xetro.A01730.1, exon 1 of 25)	755	Xetro.A01730|gldc	3.93	3.39	12.75	28.26	27.38	41.28	0	1	0	0	0	1	0	1	0	0	0	0	0	0	0	0	0
RNAPII.CRM.01933	scaffold_1	98308519	98308718	exon (Xetro.A01731.1, exon 1 of 22)	131	Xetro.A01731|kdm4c	5.11	7.5	14.6	20.11	25.39	29.89	0	0	0	0	0	0	1	0	0	2	0	0	0	0	0	0	0
RNAPII.CRM.01934	scaffold_1	98314512	98314711	intron (Xetro.A01731.1, intron 3 of 21)	6124	Xetro.A01731|kdm4c	3.54	15.72	15.4	6.52	5.48	4.73	0	1	0	0	0	1	0	2	0	0	0	0	0	0	1	0	0
RNAPII.CRM.01935	scaffold_1	98524736	98524935	Intergenic	-12907	Xetro.A01732|	2.36	11.85	14.87	1.09	0	0.89	1	0	0	0	1	0	0	0	0	0	0	0	0	0	0	0	0
RNAPII.CRM.01936	scaffold_1	98642026	98642225	Intergenic	104383	Xetro.A01732|	0.79	11.37	9.29	0.54	1	1.04	0	1	1	0	1	0	0	0	0	0	0	0	0	0	0	0	0
RNAPII.CRM.01937	scaffold_1	98713277	98713476	intron (Xetro.A01733.1, intron 18 of 30)	73530	Xetro.A01733|ptprd	6.68	20.31	38.5	1.09	2.99	1.92	0	1	0	0	0	0	0	0	0	0	0	0	0	1	0	0	0
RNAPII.CRM.01938	scaffold_1	98733960	98734159	intron (Xetro.A01733.1, intron 12 of 30)	52847	Xetro.A01733|ptprd	5.5	19.35	18.32	0	1	2.07	1	0	0	0	2	0	0	0	0	0	0	0	0	0	1	0	0
RNAPII.CRM.01939	scaffold_1	98773078	98773277	intron (Xetro.A01733.1, intron 2 of 30)	13729	Xetro.A01733|ptprd	5.11	20.31	17.26	1.09	1.49	2.81	1	0	0	0	1	0	0	0	0	0	0	0	0	2	1	0	0
RNAPII.CRM.01940	scaffold_1	98819940	98820139	Intergenic	-33133	Xetro.A01733|ptprd	3.54	10.88	10.62	1.09	3.49	2.22	0	0	0	0	0	1	0	0	0	0	0	0	0	0	0	0	0
RNAPII.CRM.01941	scaffold_1	98866687	98866886	Intergenic	-79880	Xetro.A01733|ptprd	1.96	6.77	11.42	15.76	22.4	9.76	2	0	0	0	0	0	0	0	0	0	0	1	0	0	0	1	1
RNAPII.CRM.01942	scaffold_1	98867867	98868066	Intergenic	-81060	Xetro.A01733|ptprd	3.93	7.98	12.21	3.8	2.49	3.11	0	0	0	1	1	1	0	0	0	0	0	0	0	0	0	0	0
RNAPII.CRM.01943	scaffold_1	98868833	98869032	Intergenic	-82026	Xetro.A01733|ptprd	2.75	11.37	14.34	3.26	5.97	2.66	1	0	0	0	0	0	0	0	0	0	0	0	0	0	1	1	0
RNAPII.CRM.01944	scaffold_1	98884549	98884748	Intergenic	-97742	Xetro.A01733|ptprd	1.96	4.84	25.22	25	42.82	9.91	0	1	0	0	0	0	0	0	2	0	0	0	0	0	0	0	0
RNAPII.CRM.01945	scaffold_1	98884827	98885026	Intergenic	-98020	Xetro.A01733|ptprd	3.14	6.05	18.32	17.93	22.9	6.81	1	1	0	0	1	0	0	0	0	0	0	0	0	0	0	0	0
RNAPII.CRM.01946	scaffold_1	98889354	98889553	Intergenic	-102547	Xetro.A01733|ptprd	1.57	1.45	2.92	9.24	30.37	8.58	0	1	0	1	0	0	0	0	0	0	1	0	0	0	0	0	0
RNAPII.CRM.01947	scaffold_1	98897317	98897516	Intergenic	-110510	Xetro.A01733|ptprd	3.54	1.21	2.92	13.59	27.88	12.43	0	0	0	0	0	0	0	0	0	0	0	0	0	1	0	0	0
RNAPII.CRM.01948	scaffold_1	99055339	99055538	Intergenic	-268532	Xetro.A01733|ptprd	6.29	13.3	8.5	1.09	2.49	0.89	1	0	0	0	1	0	0	0	0	0	0	0	0	1	0	0	0
RNAPII.CRM.01949	scaffold_1	99077213	99077412	Intergenic	-290406	Xetro.A01733|ptprd	3.54	12.33	9.03	0.54	1	0.44	0	0	0	0	1	0	0	0	0	0	0	0	0	0	0	0	0
RNAPII.CRM.01950	scaffold_1	99135985	99136184	Intergenic	-349178	Xetro.A01733|ptprd	2.75	13.54	21.77	0	2.99	0.44	0	0	0	0	0	1	0	0	1	0	0	0	0	0	1	1	0
RNAPII.CRM.01951	scaffold_1	99138869	99139068	Intergenic	-352062	Xetro.A01733|ptprd	4.32	8.95	22.3	0.54	0.5	1.18	0	0	0	0	0	0	0	0	0	0	0	0	0	0	0	0	0
RNAPII.CRM.01952	scaffold_1	99142458	99142657	Intergenic	-355651	Xetro.A01733|ptprd	3.93	20.56	20.98	0.54	1.49	0.89	1	0	0	0	1	0	0	0	0	0	0	0	0	0	0	0	0
RNAPII.CRM.01953	scaffold_1	99166931	99167130	Intergenic	-380124	Xetro.A01733|ptprd	2.36	21.76	63.46	4.89	1	0.15	1	1	0	1	0	0	0	0	0	2	0	0	0	0	0	0	0
RNAPII.CRM.01954	scaffold_1	99171425	99171624	Intergenic	-384618	Xetro.A01733|ptprd	2.75	10.64	14.6	1.09	0.5	0.44	0	0	0	0	0	0	0	0	0	0	1	0	1	0	1	1	0
RNAPII.CRM.01955	scaffold_1	99319618	99319817	Intergenic	369808	Xetro.A01734|	3.14	15.72	13.81	3.8	4.98	0.59	2	0	2	0	0	0	0	0	0	0	0	0	0	0	0	0	0
RNAPII.CRM.01956	scaffold_1	99376279	99376478	Intergenic	313147	Xetro.A01734|	3.14	6.77	16.2	1.63	5.97	1.92	0	0	0	0	0	0	0	1	0	0	0	0	0	1	0	0	0
RNAPII.CRM.01957	scaffold_1	99468006	99468205	Intergenic	221420	Xetro.A01734|	2.75	10.64	25.76	2.17	1.99	0.59	0	1	0	0	0	0	0	0	0	0	0	0	0	0	2	0	0
RNAPII.CRM.01958	scaffold_1	99469433	99469632	Intergenic	219993	Xetro.A01734|	2.36	8.46	19.12	1.09	0	0.3	0	0	0	0	0	0	0	0	0	0	0	0	0	1	0	0	0
RNAPII.CRM.01959	scaffold_1	99502137	99502336	Intergenic	187289	Xetro.A01734|	2.75	8.46	15.93	0.54	1.99	0.59	1	3	0	0	0	0	0	0	0	0	0	0	0	0	0	0	0
RNAPII.CRM.01960	scaffold_1	99512038	99512237	Intergenic	177388	Xetro.A01734|	2.75	14.51	29.21	0.54	1.49	0.44	0	0	0	0	1	0	0	1	0	0	0	0	0	0	0	0	0
RNAPII.CRM.01961	scaffold_1	99577198	99577397	Intergenic	112228	Xetro.A01734|	6.68	33.61	53.64	2.17	2.49	1.18	0	1	0	0	1	0	0	0	0	0	0	0	0	1	0	1	0
RNAPII.CRM.01962	scaffold_1	99656027	99656226	Intergenic	33399	Xetro.A01734|	4.71	20.56	18.59	0.54	1.49	0.3	1	0	0	0	1	0	0	0	0	0	0	0	0	0	0	0	0
RNAPII.CRM.01963	scaffold_1	99802298	99802497	Intergenic	-72140	Xetro.A01735|	2.75	23.46	17.52	2.17	0.5	0.3	7	0	0	0	0	0	0	0	0	0	0	0	0	0	0	0	0
RNAPII.CRM.01964	scaffold_1	99854047	99854246	Intergenic	-20391	Xetro.A01735|	2.36	9.43	10.62	1.63	3.49	1.78	0	0	0	0	0	0	0	1	0	0	0	0	0	0	0	0	0
RNAPII.CRM.01965	scaffold_1	99912735	99912934	Intergenic	38297	Xetro.A01735|	4.32	8.71	14.34	1.09	1.49	1.48	0	1	1	0	0	0	0	1	0	0	0	0	0	0	0	1	0
RNAPII.CRM.01966	scaffold_1	99918203	99918402	Intergenic	43765	Xetro.A01735|	2.36	12.09	27.35	0.54	0.5	3.25	1	0	2	0	0	0	0	0	0	0	0	0	1	0	1	1	0
RNAPII.CRM.01967	scaffold_1	99923703	99923902	Intergenic	49265	Xetro.A01735|	2.36	11.85	17.26	9.78	4.98	0.89	0	0	1	0	1	0	0	1	0	0	0	0	0	0	0	1	0
RNAPII.CRM.01968	scaffold_1	99938042	99938241	Intergenic	63604	Xetro.A01735|	2.75	18.62	10.36	2.72	5.97	0.74	0	0	0	0	0	0	0	2	0	0	0	0	0	0	1	0	0
RNAPII.CRM.01969	scaffold_1	99945019	99945218	Intergenic	70581	Xetro.A01735|	3.54	25.15	28.41	0.54	0.5	0.89	0	0	0	0	2	0	1	0	0	0	1	0	0	0	0	0	0
RNAPII.CRM.01970	scaffold_1	99947675	99947874	Intergenic	73237	Xetro.A01735|	4.32	11.37	13.28	1.63	1.99	1.78	0	0	0	0	0	0	0	2	0	0	0	0	0	0	1	0	0
RNAPII.CRM.01971	scaffold_1	100162784	100162983	Intergenic	-26189	Xetro.A01740|	2.36	12.09	14.34	0	1	0.74	2	0	1	1	0	0	0	0	0	0	0	0	0	0	0	0	0
RNAPII.CRM.01972	scaffold_1	100243814	100244013	Intergenic	-6039	Xetro.A01741|	8.25	5.56	11.15	11.95	15.93	17.16	1	0	0	1	1	0	0	1	0	0	1	0	0	0	0	0	0
RNAPII.CRM.01973	scaffold_1	100324450	100324649	Intergenic	26097	Xetro.A01742|	3.14	13.54	13.81	1.63	0.5	0.89	1	0	1	0	0	0	0	0	0	0	0	0	0	0	1	1	0
RNAPII.CRM.01974	scaffold_1	100420325	100420524	Intergenic	121972	Xetro.A01742|	1.96	22.49	14.34	0.54	1.49	1.33	0	0	0	0	1	0	0	1	0	0	0	0	0	0	0	0	0
RNAPII.CRM.01975	scaffold_1	100514894	100515093	intron (Xetro.A01743.3, intron 8 of 9)	68314	Xetro.A01743|nfib	4.32	16.44	27.88	2.17	1.49	0.89	0	2	0	0	0	0	0	0	0	0	0	0	0	0	0	1	0
RNAPII.CRM.01976	scaffold_1	100563606	100563805	intron (Xetro.A01743.3, intron 1 of 9)	19602	Xetro.A01743|nfib	1.57	1.69	3.45	10.32	28.88	1.63	1	0	0	0	0	0	0	0	1	0	0	0	0	0	0	0	0
RNAPII.CRM.01977	scaffold_1	100565435	100565634	intron (Xetro.A01743.3, intron 1 of 9)	17773	Xetro.A01743|nfib	0.79	2.42	6.9	10.87	25.89	6.07	0	1	0	0	0	0	0	0	0	0	0	0	0	0	0	0	0
RNAPII.CRM.01978	scaffold_1	100627597	100627796	Intergenic	21254	Xetro.A01744|	3.14	6.29	3.19	1.09	25.89	13.02	0	2	0	0	0	0	0	1	0	1	0	0	0	0	0	0	0
RNAPII.CRM.01979	scaffold_1	100762853	100763052	Intergenic	48564	Xetro.A01745|zdhhc21	2.36	10.4	11.15	1.09	0.5	0.15	0	0	0	0	1	0	0	0	0	0	0	0	0	0	1	1	0
RNAPII.CRM.01980	scaffold_1	100810973	100811172	intron (Xetro.A01745.1, intron 1 of 7)	444	Xetro.A01745|zdhhc21	2.36	12.57	20.18	8.69	6.97	2.81	0	0	0	0	0	0	0	0	0	0	0	0	0	0	0	0	0
RNAPII.CRM.01981	scaffold_1	100811441	100811640	promoter-TSS (Xetro.A01745.1)	-24	Xetro.A01745|zdhhc21	7.07	5.08	8.5	22.82	27.38	9.32	0	0	0	0	0	0	2	0	0	0	0	0	0	0	0	1	0
RNAPII.CRM.01982	scaffold_1	100863923	100864122	intron (Xetro.A01747.1, intron 1 of 1)	22568	Xetro.A01747|ankrd34b	1.18	15.96	14.07	0.54	3.98	1.92	4	0	0	0	0	0	0	1	0	0	0	0	0	0	0	0	0
RNAPII.CRM.01983	scaffold_1	100889097	100889296	intron (Xetro.A01748.1, intron 4 of 5)	23426	Xetro.A01748|fam151b	1.57	0.73	2.92	18.48	7.47	3.99	0	1	0	2	0	0	0	0	0	0	0	0	0	0	0	0	0
RNAPII.CRM.01984	scaffold_1	100912603	100912802	promoter-TSS (Xetro.A01748.1)	-80	Xetro.A01748|fam151b	3.54	0.97	3.72	8.15	7.97	13.46	0	0	0	3	0	1	0	0	0	0	0	0	0	0	0	0	0
RNAPII.CRM.01985	scaffold_1	100930211	100930410	exon (Xetro.A01749.1, exon 11 of 17)	-17688	Xetro.A01748|fam151b	3.14	25.15	32.93	1.63	1	2.22	1	0	0	0	0	0	0	0	0	0	0	0	0	0	0	0	0
RNAPII.CRM.01986	scaffold_1	100931151	100931350	intron (Xetro.A01749.1, intron 9 of 16)	-18628	Xetro.A01748|fam151b	1.57	14.27	22.04	0.54	0.5	1.48	0	0	0	0	0	0	0	0	0	0	0	0	0	0	1	0	0
RNAPII.CRM.01987	scaffold_1	100954774	100954973	Intergenic	-4709	Xetro.A01749|zfyve16	9.04	3.39	5.84	15.76	15.93	32.84	0	0	0	1	0	0	1	0	0	0	0	0	0	0	0	0	0
RNAPII.CRM.01988	scaffold_1	100984211	100984410	promoter-TSS (Xetro.A01750.1)	67	Xetro.A01750|ccdc125	3.54	1.69	2.66	12.5	10.95	18.94	0	0	0	0	0	0	0	0	0	0	0	0	0	0	0	0	0
RNAPII.CRM.01989	scaffold_1	101016216	101016415	promoter-TSS (Xetro.A01753.2)	36	Xetro.A01753|marveld2	5.11	1.45	3.19	14.13	16.43	13.46	0	0	0	2	0	0	1	0	0	0	0	2	0	0	0	0	0
RNAPII.CRM.01990	scaffold_1	101033952	101034151	Intergenic	17772	Xetro.A01753|marveld2	9.82	33.61	24.43	4.35	5.97	3.99	0	1	0	0	0	0	0	3	0	0	0	0	0	3	0	1	0
RNAPII.CRM.01991	scaffold_1	101055723	101055922	Intergenic	275	Xetro.A01755|	2.75	3.63	11.95	42.93	20.41	24.12	0	2	0	0	0	0	0	1	0	0	0	0	0	0	0	0	0
RNAPII.CRM.01992	scaffold_1	101075085	101075284	Intergenic	12914	Xetro.A01754|	2.36	1.45	1.33	12.5	11.95	4.73	0	0	0	0	0	0	0	0	0	0	0	0	0	0	0	0	0
RNAPII.CRM.01993	scaffold_1	101105327	101105526	intron (Xetro.A01757.1, intron 4 of 8)	11062	Xetro.A01757|ocln	2.36	12.82	20.45	27.71	24.4	14.79	1	0	1	0	0	0	0	0	0	1	0	0	0	0	0	0	0
RNAPII.CRM.01994	scaffold_1	101116383	101116582	TTS (Xetro.A01757.1)	-8810	Xetro.A01758|gtf2h2	4.32	10.64	7.7	15.76	20.41	7.99	0	0	0	0	1	0	0	0	0	0	0	0	0	1	0	0	0
RNAPII.CRM.01995	scaffold_1	101125285	101125484	promoter-TSS (Xetro.A01758.1)	92	Xetro.A01758|gtf2h2	1.57	1.93	2.92	6.52	7.97	15.53	0	0	0	0	0	0	0	0	0	0	1	0	0	0	0	0	0
RNAPII.CRM.01996	scaffold_1	101135173	101135372	intron (Xetro.A01758.1, intron 12 of 15)	-8207	Xetro.A01759|	5.5	25.39	24.16	2.72	0.5	1.78	1	1	1	0	1	0	0	0	0	0	0	0	0	0	0	0	0
RNAPII.CRM.01997	scaffold_1	101257743	101257942	TTS (Xetro.A01766.1)	-2492	Xetro.A01765|smn2	8.25	22.01	39.3	1.63	1.99	2.22	0	1	0	0	1	1	0	0	0	0	0	0	0	0	0	0	0
RNAPII.CRM.01998	scaffold_1	101262819	101263018	promoter-TSS (Xetro.A01766.1)	4	Xetro.A01766|	8.25	3.63	19.12	18.48	11.45	22.49	0	0	0	1	0	0	1	0	0	0	1	0	0	0	0	1	0
[truncated: 24,926 more rows]
