# Supplementary material for: Maternal pluripotency factors initiate extensive chromatin remodelling to predefine first response to inductive signals
Source: Nat Commun. 2019 Sep 19;10:4269. doi: 10.1038/s41467-019-12263-w (PMC6753111; doi:10.1038/s41467-019-12263-w)
Supplement: Supplementary file 6 — Supplementary Data 3 [file 41467_2019_12263_MOESM6_ESM.xlsx]

## Sheet: Sheet1
Peak ID	Scaffold	Start	End	Annotation	Distance to TSS	Nearest Promoter ID	Normalised tag counts
							DNase	RNAPII	H3K4me1	Input
scaffold_1-100	scaffold_1	169239239	169239594	intron (Xetro.A02862.1, intron 1 of 10)	4617	Xetro.A02862.1	6.42	10.27	3.41	1.11
scaffold_1-1000	scaffold_1	122155331	122155686	intron (Xetro.A02144.1, intron 1 of 10)	5892	Xetro.A02144.1	3.68	1.14	2.3	1.23
scaffold_1-1001	scaffold_1	46201436	46201791	promoter-TSS (Xetro.A00695.1)	-68	Xetro.A00695.1	3.56	1.68	3.1	1.37
scaffold_1-1002	scaffold_1	62214797	62215152	Intergenic	-71961	Xetro.A01009.1	3.28	1.79	4.35	1.2
scaffold_1-1003	scaffold_1	84964463	84964818	exon (Xetro.A01498.1, exon 2 of 2)	5946	Xetro.A01498.1	4.11	10.71	5.05	1.47
scaffold_1-1004	scaffold_1	170064783	170065138	Intergenic	-3674	Xetro.A02876.1	3.7	1.74	3.01	1.36
scaffold_1-10046	scaffold_1	161123061	161123416	Intergenic	-64991	Xetro.A02773.1	1.38	0.22	1.32	0.72
scaffold_1-1005	scaffold_1	33034749	33035104	promoter-TSS (Xetro.A00480.1)	-86	Xetro.A00480.1	3.7	0.87	3.93	1.36
scaffold_1-1006	scaffold_1	184491103	184491458	promoter-TSS (Xetro.A03055.1)	-57	Xetro.A03055.1	4.01	31.79	3.05	1.54
scaffold_1-1007	scaffold_1	169391389	169391744	promoter-TSS (Xetro.A02864.2)	-54	Xetro.A02864.1	3.89	3.91	3.43	1.51
scaffold_1-10076	scaffold_1	63052396	63052751	promoter-TSS (Xetro.A01028.4)	29	Xetro.A01028.3	3.35	7.23	2.71	1.2
scaffold_1-1008	scaffold_1	83655911	83656266	Intergenic	-3246	Xetro.A01463.1	3.41	1.96	5.53	1.21
scaffold_1-1009	scaffold_1	14455999	14456354	Intergenic	-53571	Xetro.A00233.1	3.9	7.61	5.04	1.46
scaffold_1-1010	scaffold_1	38125392	38125747	intron (Xetro.A00551.2, intron 2 of 8)	8257	Xetro.A00551.1	3.68	5.92	5.92	1.43
scaffold_1-1011	scaffold_1	187585978	187586333	promoter-TSS (Xetro.A03104.1)	22	Xetro.A03104.2	4.41	5.43	4.55	1.45
scaffold_1-1012	scaffold_1	153468903	153469258	promoter-TSS (Xetro.A02663.1)	-213	Xetro.A02663.1	4.73	4.08	4.26	1.65
scaffold_1-1013	scaffold_1	36215053	36215408	promoter-TSS (Xetro.A00536.3)	-83	Xetro.A00536.3	3.25	1.85	3.18	1.37
scaffold_1-1014	scaffold_1	86772139	86772494	Intergenic	-20451	Xetro.A01572.1	3.78	11.52	4.74	1.29
scaffold_1-1015	scaffold_1	101105234	101105589	intron (Xetro.A01757.1, intron 4 of 8)	11048	Xetro.A01757.1	3.8	11.09	5.08	1.11
scaffold_1-1017	scaffold_1	163631646	163632001	intron (Xetro.A02789.1, intron 1 of 2)	751	Xetro.A02789.1	4.36	7.44	3.07	1.08
scaffold_1-1018	scaffold_1	45867553	45867908	intron (Xetro.A00679.1, intron 1 of 6)	1620	Xetro.A00679.2	3.96	3.53	6.72	1.2
scaffold_1-1019	scaffold_1	164427569	164427924	promoter-TSS (Xetro.A02807.1)	-125	Xetro.A02807.1	3.85	1.96	2.58	1.21
scaffold_1-102	scaffold_1	173078781	173079136	intron (Xetro.A02912.1, intron 1 of 2)	2269	Xetro.A02912.1	7.28	43.85	3.28	1.46
scaffold_1-1020	scaffold_1	186808584	186808939	intron (Xetro.A03093.1, intron 1 of 1)	8248	Xetro.A03093.1	3.5	2.88	3.17	1.08
scaffold_1-1021	scaffold_1	106297388	106297743	promoter-TSS (Xetro.A01826.3)	-4	Xetro.A01826.1	3.8	1.74	4.07	1.35
scaffold_1-1022	scaffold_1	43111996	43112351	exon (Xetro.A00619.1, exon 21 of 21)	-9046	Xetro.A00618.1	3.83	2.28	2.8	1.17
scaffold_1-1023	scaffold_1	199638621	199638976	intron (Xetro.A03266.1, intron 1 of 7)	164	Xetro.A03266.1	4.26	22.44	2.03	1.27
scaffold_1-1024	scaffold_1	144345849	144346204	promoter-TSS (Xetro.A02540.8)	83	Xetro.A02540.15	4.3	13.42	2.38	1.32
scaffold_1-1025	scaffold_1	27167466	27167821	promoter-TSS (Xetro.A00426.2)	-76	Xetro.A00426.3	3.94	5.38	3.59	1.39
scaffold_1-1026	scaffold_1	134914480	134914835	Intergenic	14636	Xetro.A02400.1	3.51	1.41	3.57	1.16
scaffold_1-1027	scaffold_1	126010669	126011024	Intergenic	-4242	Xetro.A02243.1	4.48	7.39	4.07	1.9
scaffold_1-1028	scaffold_1	122323832	122324187	exon (Xetro.A02148.1, exon 1 of 4)	435	Xetro.A02148.1	3.8	5.71	2.91	1.37
scaffold_1-1029	scaffold_1	204084152	204084507	intron (Xetro.A03370.1, intron 1 of 1)	5818	Xetro.A03370.1	4.17	13.37	4.11	1.3
scaffold_1-1030	scaffold_1	5370139	5370494	intron (Xetro.A00087.2, intron 1 of 3)	2732	Xetro.A00087.1	3.75	13.91	3	1.57
scaffold_1-10303	scaffold_1	135122339	135122694	Intergenic	-26691	Xetro.A02404.1	1.16	6.9	0.6	0.53
scaffold_1-1031	scaffold_1	44977935	44978290	exon (Xetro.A00650.2, exon 1 of 22)	189	Xetro.A00650.1	3.84	12.55	3.11	1.26
scaffold_1-1032	scaffold_1	173120657	173121012	intron (Xetro.A02913.1, intron 2 of 8)	7304	Xetro.A02913.1	3.91	6.85	2.89	1.46
scaffold_1-1033	scaffold_1	137809028	137809383	promoter-TSS (Xetro.A02469.1)	7	Xetro.A02469.1	4.27	3.31	3.3	1.65
scaffold_1-1034	scaffold_1	52464385	52464740	exon (Xetro.A00784.2, exon 1 of 6)	230	Xetro.A00784.2	3.48	5.05	2.55	1.23
scaffold_1-1035	scaffold_1	52528153	52528508	Intergenic	16172	Xetro.A00787.7	3.82	6.47	3.32	1.44
scaffold_1-1036	scaffold_1	144721929	144722284	Intergenic	-51975	Xetro.A02550.2	4.35	3.04	4.97	1.26
scaffold_1-1037	scaffold_1	97748328	97748683	promoter-TSS (Xetro.A01717.1)	43	Xetro.A01717.1	3.82	5.54	2.12	1.54
scaffold_1-1038	scaffold_1	201505752	201506107	promoter-TSS (Xetro.A03286.1)	-10	Xetro.A03286.2	3.79	8.69	2.13	1.14
scaffold_1-104	scaffold_1	126572181	126572536	intron (Xetro.A02260.1, intron 1 of 6)	1712	Xetro.A02260.1	6.89	19.24	4.65	1.5
scaffold_1-1040	scaffold_1	67022250	67022605	Intergenic	15885	Xetro.A01158.1	3.46	2.12	4.62	1.23
scaffold_1-1041	scaffold_1	34402451	34402806	promoter-TSS (Xetro.A00502.1)	-204	Xetro.A00502.1	4.78	2.12	3.2	1.45
scaffold_1-10417	scaffold_1	88979319	88979674	Intergenic	-60088	Xetro.A01597.1	1.42	0.92	2.45	0.87
scaffold_1-1042	scaffold_1	126577611	126577966	exon (Xetro.A02260.1, exon 7 of 7)	2971	Xetro.A02260.2	6.26	248.66	1.64	1.76
scaffold_1-1043	scaffold_1	126577457	126577812	exon (Xetro.A02260.1, exon 7 of 7)	2817	Xetro.A02260.2	6.34	240.29	1.78	1.84
scaffold_1-1044	scaffold_1	154878732	154879087	exon (Xetro.A02678.1, exon 2 of 3)	-10344	Xetro.A02679.1	3.47	6.79	2.62	1.29
scaffold_1-1045	scaffold_1	64830363	64830718	promoter-TSS (Xetro.A01104.1)	22	Xetro.A01103.1	3.74	1.85	2.89	1.39
scaffold_1-1046	scaffold_1	159079376	159079731	intron (Xetro.A02744.1, intron 9 of 14)	31973	Xetro.A02744.1	3.73	3.1	6.21	1.32
scaffold_1-1047	scaffold_1	45207137	45207492	promoter-TSS (Xetro.A00658.1)	36	Xetro.A00658.1	4.09	4.24	3.68	1.49
scaffold_1-1048	scaffold_1	150809186	150809541	exon (Xetro.A02627.1, exon 1 of 3)	674	Xetro.A02627.1	4.87	1.58	7.83	1.46
scaffold_1-1049	scaffold_1	30053791	30054146	promoter-TSS (Xetro.A00457.1)	34	Xetro.A00457.2	3.45	1.41	3.26	1.23
scaffold_1-1050	scaffold_1	121025175	121025530	promoter-TSS (Xetro.A02083.1)	79	Xetro.A02083.1	4.64	19.18	4.04	1.6
scaffold_1-1051	scaffold_1	179153490	179153845	exon (Xetro.A02973.3, exon 1 of 9)	188	Xetro.A02973.3	4.09	5.05	4.11	1.53
scaffold_1-1052	scaffold_1	178944153	178944508	intron (Xetro.A02970.1, intron 25 of 29)	-22730	Xetro.A02969.3	3.64	2.06	4.62	1.29
scaffold_1-1053	scaffold_1	16817347	16817702	Intergenic	-18434	Xetro.A00273.1	3.37	1.41	4.78	1.3
scaffold_1-1054	scaffold_1	202062387	202062742	exon (Xetro.A03302.1, exon 1 of 24)	102	Xetro.A03302.3	5.09	11.63	3.02	1.57
scaffold_1-1055	scaffold_1	177840900	177841255	Intergenic	-66310	Xetro.A02958.1	3.58	1.52	4.65	0.99
scaffold_1-1056	scaffold_1	163490370	163490725	Intergenic	-20300	Xetro.A02784.2	4.53	2.61	4.7	1.53
scaffold_1-1057	scaffold_1	202848609	202848964	promoter-TSS (Xetro.A03323.1)	-42	Xetro.A03323.1	4.39	0.82	2.39	1.22
scaffold_1-1058	scaffold_1	84965811	84966166	exon (Xetro.A01498.1, exon 2 of 2)	7294	Xetro.A01498.1	5.23	9.94	4.34	1.18
scaffold_1-1060	scaffold_1	125648849	125649204	intron (Xetro.A02235.7, intron 1 of 14)	167	Xetro.A02235.7	4.4	40.43	2.01	1.65
scaffold_1-1061	scaffold_1	218099	218454	promoter-TSS (Xetro.A00006.4)	-7	Xetro.A00006.2	4.34	8.53	1.87	1.26
scaffold_1-1062	scaffold_1	134393754	134394109	intron (Xetro.A02395.2, intron 1 of 9)	951	Xetro.A02395.1	3.77	0.92	6.15	1.52
scaffold_1-1063	scaffold_1	82612065	82612420	Intergenic	-5714	Xetro.A01429.1	3.52	1.85	3.66	1.06
scaffold_1-1064	scaffold_1	9421817	9422172	promoter-TSS (Xetro.A00151.3)	22	Xetro.A00151.2	4.54	5.81	3.28	1.63
scaffold_1-1065	scaffold_1	120949004	120949359	promoter-TSS (Xetro.A02081.1)	-44	Xetro.A02081.1	4.1	2.01	3.74	1.41
scaffold_1-1066	scaffold_1	113022210	113022565	exon (Xetro.A01908.1, exon 1 of 13)	613	Xetro.A01908.4	4.87	5.6	2.89	1.52
scaffold_1-1067	scaffold_1	110718946	110719301	promoter-TSS (Xetro.A01874.1)	345	Xetro.A01875.1	5.14	5.27	3.14	1.45
scaffold_1-1068	scaffold_1	173410253	173410608	intron (Xetro.A02917.1, intron 2 of 19)	14925	Xetro.A02917.1	3.82	4.46	4.36	1.3
scaffold_1-1070	scaffold_1	157839755	157840110	exon (Xetro.A02715.1, exon 1 of 13)	204	Xetro.A02715.1	3.58	1.25	2.2	1.1
scaffold_1-1071	scaffold_1	119678642	119678997	promoter-TSS (Xetro.A02058.2)	-206	Xetro.A02058.2	3.73	4.08	2.67	1.26
scaffold_1-1072	scaffold_1	197489430	197489785	intron (Xetro.A03225.1, intron 5 of 16)	-44187	Xetro.A03224.1	3.49	3.8	3.11	1.3
scaffold_1-1073	scaffold_1	203380291	203380646	promoter-TSS (Xetro.A03348.2)	-83	Xetro.A03348.2	3.8	26.41	4.1	1.37
scaffold_1-1075	scaffold_1	23678235	23678590	promoter-TSS (Xetro.A00369.1)	31	Xetro.A00369.1	4.2	4.35	1.85	1.25
scaffold_1-1076	scaffold_1	153310982	153311337	Intergenic	89515	Xetro.A02662.1	3.64	3.1	3.97	1.09
scaffold_1-1077	scaffold_1	19713356	19713711	promoter-TSS (Xetro.A00320.1)	-47	Xetro.A00320.1	4.08	9.56	2.3	1.43
scaffold_1-1078	scaffold_1	44808847	44809202	promoter-TSS (Xetro.A00647.1)	42	Xetro.A00647.1	3.86	2.99	5.15	1.29
scaffold_1-10788	scaffold_1	137598927	137599282	intron (Xetro.A02465.1, intron 1 of 11)	18186	Xetro.A02465.1	1.47	10.81	0.93	0.62
scaffold_1-1079	scaffold_1	122723634	122723989	promoter-TSS (Xetro.A02160.1)	89	Xetro.A02160.1	3.19	0.65	3.77	1.27
scaffold_1-108	scaffold_1	181765368	181765723	exon (Xetro.A03016.1, exon 1 of 3)	153	Xetro.A03016.1	7.27	9.62	6.05	1.45
scaffold_1-1080	scaffold_1	128453287	128453642	exon (Xetro.A02303.1, exon 1 of 15)	328	Xetro.A02303.1	3.98	2.93	4.24	1.5
scaffold_1-1081	scaffold_1	63189149	63189504	promoter-TSS (Xetro.A01030.2)	57	Xetro.A01030.2	4.82	10.6	2.48	1.7
scaffold_1-1082	scaffold_1	126165751	126166106	promoter-TSS (Xetro.A02247.1)	-31	Xetro.A02247.1	3.39	3.31	2.16	1.35
scaffold_1-1083	scaffold_1	54877718	54878073	promoter-TSS (Xetro.A00851.3)	-58	Xetro.A00851.1	3.69	4.4	3.53	1.49
scaffold_1-1084	scaffold_1	147811389	147811744	Intergenic	-49985	Xetro.A02589.1	3.63	1.68	5.27	1.13
scaffold_1-1085	scaffold_1	90560543	90560898	exon (Xetro.A01622.1, exon 1 of 1)	741	Xetro.A01622.1	5.2	21.63	2.97	1.56
scaffold_1-1086	scaffold_1	106865853	106866208	intron (Xetro.A01837.1, intron 1 of 1)	2001	Xetro.A01837.1	3.38	2.17	3.02	1.2
scaffold_1-1087	scaffold_1	5363320	5363675	Intergenic	-3592	Xetro.A00086.1	3.1	4.67	3.92	1.17
scaffold_1-1088	scaffold_1	73771126	73771481	promoter-TSS (Xetro.A01292.2)	-70	Xetro.A01292.2	4.01	3.64	4.32	1.51
scaffold_1-1089	scaffold_1	121074939	121075294	promoter-TSS (Xetro.A02087.1)	7	Xetro.A02087.3	3.78	2.34	3.07	1.47
scaffold_1-10893	scaffold_1	59063136	59063491	Intergenic	-34919	Xetro.A00946.1	1.31	0.38	1.54	0.61
scaffold_1-109	scaffold_1	159312760	159313115	Intergenic	5404	Xetro.A02745.2	8.11	34.51	4.87	1.65
scaffold_1-1090	scaffold_1	86370699	86371054	intron (Xetro.A01561.1, intron 3 of 20)	8100	Xetro.A01561.1	3.23	1.74	4.06	1.09
scaffold_1-1091	scaffold_1	98126749	98127104	promoter-TSS (Xetro.A01725.1)	-7	Xetro.A01725.1	3.71	1.2	3.63	1.33
scaffold_1-1092	scaffold_1	142101021	142101376	promoter-TSS (Xetro.A02511.2)	81	Xetro.A02511.2	5	9.78	3.43	1.63
scaffold_1-1094	scaffold_1	136780797	136781152	promoter-TSS (Xetro.A02448.2)	-203	Xetro.A02448.2	4.24	1.52	3.29	1.49
scaffold_1-1095	scaffold_1	89507514	89507869	exon (Xetro.A01610.2, exon 1 of 13)	191	Xetro.A01610.2	3.84	1.96	5.89	1.46
scaffold_1-1096	scaffold_1	59228904	59229259	promoter-TSS (Xetro.A00952.3)	-205	Xetro.A00952.3	3.51	2.99	4.69	1.16
scaffold_1-1097	scaffold_1	195686501	195686856	promoter-TSS (Xetro.A03205.2)	-76	Xetro.A03205.1	4.03	1.36	3.62	1.42
scaffold_1-1098	scaffold_1	92620041	92620396	Intergenic	-47194	Xetro.A01638.1	4.1	5.92	4.79	1.44
scaffold_1-1099	scaffold_1	96025152	96025507	TTS (Xetro.A01691.3)	18376	Xetro.A01691.2	3.5	2.88	2.45	1.23
scaffold_1-1100	scaffold_1	144783532	144783887	intron (Xetro.A02550.2, intron 1 of 13)	-3830	Xetro.A02550.3	3.5	5.27	3.62	1.03
scaffold_1-1101	scaffold_1	185323740	185324095	exon (Xetro.A03073.1, exon 1 of 23)	121	Xetro.A03073.1	4.5	4.29	5.17	1.28
scaffold_1-1102	scaffold_1	147732644	147732999	Intergenic	-1202	Xetro.A02588.1	4.21	1.96	5.62	1.35
scaffold_1-1104	scaffold_1	149835126	149835481	intron (Xetro.A02611.1, intron 1 of 6)	964	Xetro.A02611.1	4.68	13.31	2.26	1.51
scaffold_1-1105	scaffold_1	189662171	189662526	Intergenic	-72762	Xetro.A03117.1	3.72	2.45	2.64	0.86
scaffold_1-1106	scaffold_1	113717607	113717962	Intergenic	-11121	Xetro.A01922.1	3.83	3.48	4.53	1.07
scaffold_1-1107	scaffold_1	151391407	151391762	exon (Xetro.A02641.2, exon 1 of 14)	227	Xetro.A02641.1	4.03	1.52	3.92	1.46
scaffold_1-1108	scaffold_1	75479264	75479619	intron (Xetro.A01324.1, intron 1 of 3)	7919	Xetro.A01324.1	3.58	2.01	5.65	1.31
scaffold_1-1109	scaffold_1	93372514	93372869	intron (Xetro.A01649.1, intron 1 of 20)	-1293	Xetro.A01650.1	4.48	10.11	4.47	1.32
scaffold_1-111	scaffold_1	38131846	38132201	intron (Xetro.A00551.2, intron 2 of 8)	14711	Xetro.A00551.1	6.29	6.74	5.6	1.61
scaffold_1-1110	scaffold_1	85993719	85994074	promoter-TSS (Xetro.A01544.1)	-456	Xetro.A01544.1	4.48	32.01	1.81	1.46
scaffold_1-1111	scaffold_1	155690381	155690736	promoter-TSS (Xetro.A02686.1)	-9	Xetro.A02686.1	3.75	2.61	3.39	1.43
scaffold_1-1112	scaffold_1	167721625	167721980	Intergenic	-1071	Xetro.A02840.1	3.89	1.85	3.34	1.31
scaffold_1-1113	scaffold_1	9478576	9478931	promoter-TSS (Xetro.A00154.4)	-107	Xetro.A00154.4	3.66	1.47	7.07	1.5
scaffold_1-1114	scaffold_1	54870002	54870357	intron (Xetro.A00850.2, intron 1 of 2)	948	Xetro.A00850.1	3.65	8.97	4.11	1.44
scaffold_1-1115	scaffold_1	145104301	145104656	intron (Xetro.A02555.1, intron 1 of 8)	104	Xetro.A02555.1	3.62	3.04	2.07	1.25
scaffold_1-1116	scaffold_1	136665585	136665940	promoter-TSS (Xetro.A02444.1)	-111	Xetro.A02444.1	3.63	4.89	3.37	1.34
scaffold_1-11162	scaffold_1	202848129	202848484	intron (Xetro.A03323.1, intron 1 of 12)	438	Xetro.A03323.1	4.52	1.47	2.55	1.13
scaffold_1-1117	scaffold_1	87741522	87741877	intron (Xetro.A01582.1, intron 1 of 18)	519	Xetro.A01582.1	3.82	16.52	3.1	1.25
scaffold_1-1118	scaffold_1	71296300	71296655	Intergenic	-50674	Xetro.A01253.1	5.62	5.38	2.73	1.71
scaffold_1-1119	scaffold_1	175363145	175363500	promoter-TSS (Xetro.A02941.1)	-78	Xetro.A02941.1	3.95	1.25	7.45	1.59
scaffold_1-112	scaffold_1	88243103	88243458	promoter-TSS (Xetro.A01589.1)	-278	Xetro.A01589.1	6.03	10.27	2.77	1.11
scaffold_1-1120	scaffold_1	66837386	66837741	intron (Xetro.A01154.2, intron 8 of 19)	17896	Xetro.A01154.1	3.41	2.55	3.55	1.15
scaffold_1-11209	scaffold_1	88981889	88982244	Intergenic	-62658	Xetro.A01597.1	1.35	0.54	2.3	0.77
scaffold_1-1121	scaffold_1	89817923	89818278	exon (Xetro.A01614.1, exon 1 of 24)	444	Xetro.A01614.1	4.4	6.85	4.78	1.63
scaffold_1-1122	scaffold_1	169227618	169227973	promoter-TSS (Xetro.A02861.1)	-41	Xetro.A02861.1	4.29	11.25	4.84	1.63
scaffold_1-1123	scaffold_1	152995446	152995801	Intergenic	8506	Xetro.A02661.1	3.53	6.03	3.17	1.25
scaffold_1-1124	scaffold_1	186725663	186726018	Intergenic	-4310	Xetro.A03092.2	3.8	1.96	2.14	1.13
scaffold_1-1125	scaffold_1	55048696	55049051	intron (Xetro.N00856.1, intron 1 of 8)	1712	Xetro.N00856.1	3.96	7.17	5.96	1.27
scaffold_1-1127	scaffold_1	43087970	43088325	intron (Xetro.A00617.1, intron 2 of 2)	7085	Xetro.A00617.1	3.56	3.86	5.63	1.34
scaffold_1-1128	scaffold_1	39972102	39972457	promoter-TSS (Xetro.A00567.2)	-215	Xetro.A00567.2	4.06	2.39	3.35	1.36
scaffold_1-1129	scaffold_1	31170769	31171124	promoter-TSS (Xetro.A00468.2)	5	Xetro.A00468.1	3.51	3.1	3.26	1.26
scaffold_1-113	scaffold_1	85726368	85726723	promoter-TSS (Xetro.A01531.2)	-122	Xetro.A01531.1	6.53	5.05	1.85	1.49
scaffold_1-1130	scaffold_1	12460726	12461081	promoter-TSS (Xetro.A00205.1)	-315	Xetro.A00205.1	3.84	1.14	6.37	1.19
scaffold_1-1131	scaffold_1	126491311	126491666	Intergenic	-7294	Xetro.A02259.1	4.32	2.12	3.78	1.73
scaffold_1-1132	scaffold_1	121885452	121885807	promoter-TSS (Xetro.A02136.2)	44	Xetro.A02136.3	3.95	11.09	3.03	1.49
scaffold_1-1133	scaffold_1	74836615	74836970	intron (Xetro.A01309.1, intron 1 of 15)	-2898	Xetro.A01310.1	3.69	15.05	4.87	1.31
scaffold_1-1134	scaffold_1	174124886	174125241	promoter-TSS (Xetro.A02932.1)	-100	Xetro.A02932.1	4.24	1.2	3.39	1.59
scaffold_1-1135	scaffold_1	21218386	21218741	Intergenic	-9865	Xetro.A00346.1	3.35	3.7	3.42	0.89
scaffold_1-1136	scaffold_1	14705607	14705962	Intergenic	-48671	Xetro.A00236.1	3.76	1.68	3.55	1.3
scaffold_1-1137	scaffold_1	130337970	130338325	intron (Xetro.A02338.2, intron 2 of 21)	3927	Xetro.A02338.2	3.09	4.73	3.97	1.08
scaffold_1-11374	scaffold_1	64766383	64766738	Intergenic	-13433	Xetro.A01100.1	1.41	1.2	1.79	0.91
scaffold_1-1138	scaffold_1	45895285	45895640	Intergenic	-1050	Xetro.A00680.3	4.31	13.8	5.03	1.58
scaffold_1-1139	scaffold_1	110628465	110628820	Intergenic	-3313	Xetro.A01872.1	3.94	1.74	2.35	1.44
scaffold_1-114	scaffold_1	61772255	61772610	promoter-TSS (Xetro.A01005.1)	-226	Xetro.A01005.1	7.69	15.11	5.22	1.6
scaffold_1-1140	scaffold_1	67119493	67119848	promoter-TSS (Xetro.A01161.1)	41	Xetro.A01161.1	4.22	2.17	3.86	1.53
scaffold_1-1141	scaffold_1	182965895	182966250	promoter-TSS (Xetro.A03025.1)	90	Xetro.A03025.1	4.02	5.43	4.01	1.52
scaffold_1-1142	scaffold_1	45264855	45265210	promoter-TSS (Xetro.A00660.2)	90	Xetro.A00660.1	3.9	1.2	4.03	1.51
scaffold_1-1143	scaffold_1	17789899	17790254	promoter-TSS (Xetro.A00293.3)	-75	Xetro.A00292.1	4.13	8.1	2.62	1.52
scaffold_1-11435	scaffold_1	133764026	133764381	intron (Xetro.A02389.1, intron 1 of 8)	9187	Xetro.A02389.1	1.22	0.76	2.08	0.82
scaffold_1-1144	scaffold_1	127346355	127346710	exon (Xetro.A02275.1, exon 1 of 1)	577	Xetro.A02275.1	4.35	10.22	4.39	1.41
scaffold_1-1145	scaffold_1	133460358	133460713	promoter-TSS (Xetro.A02384.2)	84	Xetro.A02384.2	3.6	2.5	3.63	1.32
scaffold_1-1146	scaffold_1	43139775	43140130	promoter-TSS (Xetro.A00619.1)	84	Xetro.A00619.1	3.46	2.17	3.41	1.21
scaffold_1-1147	scaffold_1	201656421	201656776	Intergenic	7373	Xetro.A03291.2	3.36	2.23	4.24	1.2
scaffold_1-1148	scaffold_1	55049252	55049607	intron (Xetro.N00856.1, intron 1 of 8)	2268	Xetro.N00856.1	4.13	6.19	6.44	1.28
scaffold_1-1149	scaffold_1	171682827	171683182	Intergenic	-20609	Xetro.A02902.1	3.53	2.45	3.57	1.43
scaffold_1-11490	scaffold_1	58496199	58496554	Intergenic	-62434	Xetro.A00936.1	1.13	0.76	1.17	0.68
scaffold_1-115	scaffold_1	9260768	9261123	intron (Xetro.A00148.2, intron 2 of 13)	13554	Xetro.A00148.1	6.54	39.83	3.37	1.44
scaffold_1-1150	scaffold_1	139450743	139451098	Intergenic	-21121	Xetro.A02488.1	3.18	0.98	2.67	0.87
scaffold_1-1151	scaffold_1	201374349	201374704	Intergenic	-10215	Xetro.A03283.1	3.23	2.77	4.53	1.08
scaffold_1-1153	scaffold_1	75078295	75078650	intron (Xetro.A01316.2, intron 1 of 2)	2042	Xetro.A01316.2	3.77	3.37	3.91	1.01
scaffold_1-1154	scaffold_1	13229462	13229817	exon (Xetro.A00217.3, exon 1 of 12)	314	Xetro.A00217.1	4.24	5.27	2.7	1.47
scaffold_1-1155	scaffold_1	128542304	128542659	Intergenic	-7537	Xetro.A02306.2	3.74	4.46	3.01	1.39
scaffold_1-1156	scaffold_1	107429752	107430107	promoter-TSS (Xetro.A01844.9)	17	Xetro.A01844.8	3.71	14.24	1.91	1.28
scaffold_1-1157	scaffold_1	45712512	45712867	intron (Xetro.A00675.2, intron 13 of 22)	41572	Xetro.A00674.1	3.57	8.37	4.09	1.19
scaffold_1-1158	scaffold_1	202977416	202977771	Intergenic	4645	Xetro.A03325.1	4.36	4.73	7.06	1.26
scaffold_1-1159	scaffold_1	86576808	86577163	Intergenic	-13560	Xetro.A01569.1	3.89	2.83	4.2	1.32
scaffold_1-116	scaffold_1	169578791	169579146	promoter-TSS (Xetro.A02868.1)	-816	Xetro.A02868.2	7.53	6.96	3.52	1.3
scaffold_1-1160	scaffold_1	114896221	114896576	exon (Xetro.A01939.2, exon 2 of 20)	11704	Xetro.A01939.1	3.47	4.46	2.36	1.42
scaffold_1-1161	scaffold_1	117051978	117052333	promoter-TSS (Xetro.A01982.1)	-37	Xetro.A01982.1	3.61	4.35	2.71	1.27
scaffold_1-1162	scaffold_1	145889415	145889770	intron (Xetro.A02576.7, intron 13 of 29)	67208	Xetro.A02576.2	3.76	1.74	2.61	1.27
scaffold_1-1163	scaffold_1	119648199	119648554	Intergenic	-11009	Xetro.A02057.1	3.12	2.28	3.83	1.11
scaffold_1-1164	scaffold_1	110777856	110778211	promoter-TSS (Xetro.A01880.3)	-59	Xetro.A01879.1	3.86	1.47	3	1.55
scaffold_1-1165	scaffold_1	89004001	89004356	Intergenic	-84770	Xetro.A01597.1	3.66	2.23	4.73	0.95
scaffold_1-1166	scaffold_1	123727350	123727705	Intergenic	-7678	Xetro.A02182.1	3.92	4.08	2.76	1.54
scaffold_1-11669	scaffold_1	127821595	127821950	intron (Xetro.A02286.1, intron 6 of 13)	4039	Xetro.A02286.4	1.4	1.3	1.57	0.89
scaffold_1-1167	scaffold_1	63505094	63505449	promoter-TSS (Xetro.A01041.1)	-24	Xetro.A01041.1	3.92	4.89	2.24	1.21
scaffold_1-1168	scaffold_1	16237003	16237358	Intergenic	-49603	Xetro.A00264.2	3.9	3.75	5.59	1.49
scaffold_1-1169	scaffold_1	142302568	142302923	exon (Xetro.A02513.3, exon 1 of 13)	126	Xetro.A02513.1	4.25	4.56	3.63	1.62
scaffold_1-117	scaffold_1	124559136	124559491	Intergenic	-7636	Xetro.A02203.1	6.82	6.41	5.24	1.19
scaffold_1-1170	scaffold_1	142059986	142060341	Intergenic	-22742	Xetro.A02510.1	2.83	1.79	2.27	0.85
scaffold_1-1171	scaffold_1	105769462	105769817	promoter-TSS (Xetro.A01818.3)	-85	Xetro.A01818.1	3.8	2.66	4.22	1.51
scaffold_1-1172	scaffold_1	9067067	9067422	intron (Xetro.A00145.1, intron 1 of 16)	9354	Xetro.A00145.2	3.81	9.46	5.78	1.27
scaffold_1-1173	scaffold_1	122736463	122736818	Intergenic	-12740	Xetro.A02160.1	3.51	1.79	4.63	1.22
scaffold_1-1175	scaffold_1	138711151	138711506	Intergenic	111391	Xetro.A02480.1	3.39	2.61	4.73	1.19
scaffold_1-1176	scaffold_1	87834936	87835291	promoter-TSS (Xetro.A01583.3)	-223	Xetro.A01583.2	4.92	17.01	2.41	1.64
scaffold_1-1177	scaffold_1	95945456	95945811	Intergenic	-3567	Xetro.A01687.1	3.15	2.5	2.04	0.68
scaffold_1-1178	scaffold_1	87740920	87741275	promoter-TSS (Xetro.A01582.1)	-83	Xetro.A01582.1	4.34	17.01	3.71	1.52
scaffold_1-1179	scaffold_1	148818234	148818589	promoter-TSS (Xetro.A02602.3)	73	Xetro.A02602.3	3.65	1.74	4.28	1.43
scaffold_1-118	scaffold_1	86736653	86737008	Intergenic	-55937	Xetro.A01572.1	7.57	40.27	4.58	1.57
scaffold_1-1180	scaffold_1	126400903	126401258	intron (Xetro.A02254.5, intron 2 of 8)	1285	Xetro.A02254.1	4.21	45.92	1.78	1.33
scaffold_1-1181	scaffold_1	56043941	56044296	intron (Xetro.A00897.1, intron 1 of 11)	24496	Xetro.A00897.1	3.61	5.65	5.3	1.02
scaffold_1-1182	scaffold_1	168518931	168519286	promoter-TSS (Xetro.A02852.1)	51	Xetro.A02852.4	3.31	1.74	1.96	1.15
scaffold_1-1183	scaffold_1	185091786	185092141	promoter-TSS (Xetro.A03071.1)	-37	Xetro.A03071.1	3.43	1.25	4.27	1.4
scaffold_1-1184	scaffold_1	119146716	119147071	exon (Xetro.A02039.1, exon 1 of 3)	150	Xetro.A02039.1	4.38	6.25	2.84	1.52
scaffold_1-1186	scaffold_1	45997787	45998142	intron (Xetro.A00684.1, intron 1 of 6)	541	Xetro.A00684.1	4.24	12.99	1.97	1.59
scaffold_1-1187	scaffold_1	9436312	9436667	intron (Xetro.A00152.2, intron 12 of 24)	14433	Xetro.A00152.1	4.47	2.06	4.87	1.59
scaffold_1-1188	scaffold_1	130217509	130217864	exon (Xetro.A02335.2, exon 1 of 7)	368	Xetro.A02335.2	5.02	7.06	2.64	1.49
scaffold_1-1189	scaffold_1	182815429	182815784	Intergenic	-6792	Xetro.A03022.1	4.04	11.03	5.27	1.22
scaffold_1-119	scaffold_1	201649000	201649355	promoter-TSS (Xetro.A03291.2)	-48	Xetro.A03291.1	6.38	32.66	3.64	1.18
scaffold_1-1190	scaffold_1	123112310	123112665	promoter-TSS (Xetro.A02166.1)	-150	Xetro.A02166.1	3.92	2.61	4.23	1.4
scaffold_1-1191	scaffold_1	54954612	54954967	promoter-TSS (Xetro.A00855.3)	7	Xetro.A00855.2	3.36	2.72	3.74	1.36
scaffold_1-1192	scaffold_1	173418541	173418896	intron (Xetro.A02917.1, intron 2 of 19)	23213	Xetro.A02917.1	3.69	5.92	2.99	1.18
scaffold_1-1193	scaffold_1	135735079	135735434	intron (Xetro.A02422.1, intron 1 of 11)	771	Xetro.A02422.1	4.04	7.61	2.22	1.28
scaffold_1-1194	scaffold_1	191819175	191819530	promoter-TSS (Xetro.A03144.1)	-79	Xetro.A03144.1	3.59	0.98	4.8	1.47
scaffold_1-1195	scaffold_1	56555343	56555698	promoter-TSS (Xetro.A00920.2)	140	Xetro.A00918.1	3.98	1.25	4.86	1.22
scaffold_1-11954	scaffold_1	28296229	28296584	intron (Xetro.A00439.1, intron 7 of 24)	15207	Xetro.A00439.2	1.31	1.2	1.93	0.72
scaffold_1-1196	scaffold_1	92620970	92621325	Intergenic	-46265	Xetro.A01638.1	3.88	5.22	5.55	1.49
scaffold_1-1197	scaffold_1	123861455	123861810	promoter-TSS (Xetro.A02187.2)	-611	Xetro.A02187.2	4.11	4.24	3.39	1.3
scaffold_1-1198	scaffold_1	71478905	71479260	promoter-TSS (Xetro.A01254.8)	44	Xetro.A01254.8	3.57	2.66	2.71	1.36
scaffold_1-1199	scaffold_1	72921035	72921390	intron (Xetro.A01277.2, intron 1 of 19)	28859	Xetro.A01277.2	3.18	1.79	4.7	1.27
scaffold_1-120	scaffold_1	93373563	93373918	promoter-TSS (Xetro.A01650.1)	-244	Xetro.A01650.1	7.26	20.7	3.31	1.62
scaffold_1-1200	scaffold_1	163630943	163631298	promoter-TSS (Xetro.A02789.1)	48	Xetro.A02789.1	3.77	9.46	2.36	1.21
scaffold_1-1201	scaffold_1	158136058	158136413	Intergenic	-7175	Xetro.A02720.1	3.53	3.26	5.89	1.03
scaffold_1-1202	scaffold_1	47031500	47031855	promoter-TSS (Xetro.A00721.1)	-10	Xetro.A00721.1	3.69	1.36	5.73	1.71
scaffold_1-1204	scaffold_1	53694005	53694360	promoter-TSS (Xetro.A00805.1)	-41	Xetro.A00805.1	3.28	2.12	3.74	1.37
scaffold_1-1205	scaffold_1	199638019	199638374	promoter-TSS (Xetro.A03266.1)	-110	Xetro.A03266.2	4.88	18.04	4.84	1.56
scaffold_1-1206	scaffold_1	70141886	70142241	promoter-TSS (Xetro.A01223.4)	15	Xetro.A01223.2	3.52	3.97	2.37	1.3
scaffold_1-1207	scaffold_1	119209885	119210240	exon (Xetro.A02041.1, exon 1 of 34)	238	Xetro.A02041.1	4.67	8.69	1.57	1.65
scaffold_1-1208	scaffold_1	147163769	147164124	Intergenic	-204240	Xetro.A02584.1	3.62	1.09	5.01	1.31
scaffold_1-1209	scaffold_1	81158406	81158761	TTS (Xetro.A01395.1)	499	Xetro.A01394.1	4.4	17.06	4.41	1.4
scaffold_1-121	scaffold_1	10316689	10317044	Intergenic	-131735	Xetro.A00181.1	6.08	3.21	4.15	1.04
scaffold_1-1210	scaffold_1	202975384	202975739	TTS (Xetro.A03325.1)	2613	Xetro.A03325.1	4.42	122.76	3.29	1.29
scaffold_1-12100	scaffold_1	172247330	172247685	intron (Xetro.A02905.1, intron 4 of 11)	75763	Xetro.A02905.1	1.32	0.82	1.72	0.84
scaffold_1-1211	scaffold_1	89186600	89186955	promoter-TSS (Xetro.A01598.3)	-50	Xetro.A01598.3	4.24	2.23	3.7	1.53
scaffold_1-1212	scaffold_1	28281214	28281569	exon (Xetro.A00439.2, exon 1 of 24)	192	Xetro.A00439.2	4.15	6.68	3.11	1.44
scaffold_1-1213	scaffold_1	191810674	191811029	Intergenic	-8580	Xetro.A03144.1	2.92	1.96	2.93	0.78
scaffold_1-1214	scaffold_1	111622031	111622386	promoter-TSS (Xetro.A01889.3)	-13	Xetro.A01889.3	4.19	2.55	3	1.53
scaffold_1-12146	scaffold_1	65109356	65109711	intron (Xetro.A01117.1, intron 8 of 15)	44526	Xetro.A01117.1	1.27	0.6	0.85	0.56
scaffold_1-1215	scaffold_1	27993933	27994288	Intergenic	-42558	Xetro.A00436.1	3	1.74	4.21	0.98
scaffold_1-1216	scaffold_1	53957075	53957430	promoter-TSS (Xetro.A00813.1)	12	Xetro.A00813.2	3	3.37	3.46	1.11
scaffold_1-12183	scaffold_1	104559781	104560136	Intergenic	-117438	Xetro.A01811.1	1.22	0.43	0.57	0.59
scaffold_1-1219	scaffold_1	60487601	60487956	promoter-TSS (Xetro.A00967.1)	-73	Xetro.A00967.1	3.33	1.09	4.33	1.37
scaffold_1-122	scaffold_1	73696026	73696381	intron (Xetro.A01289.3, intron 5 of 5)	5249	Xetro.A01289.4	6.57	6.9	5.48	1.34
scaffold_1-1220	scaffold_1	82860939	82861294	promoter-TSS (Xetro.A01435.1)	-75	Xetro.A01435.1	3.31	1.47	4.06	1.25
scaffold_1-1221	scaffold_1	54151574	54151929	Intergenic	6335	Xetro.A00818.1	3.45	7.44	4.15	1.15
scaffold_1-1222	scaffold_1	110951178	110951533	intron (Xetro.A01883.1, intron 1 of 9)	20580	Xetro.A01883.1	3.17	0.49	3.97	0.88
scaffold_1-1223	scaffold_1	175630873	175631228	promoter-TSS (Xetro.A02944.3)	-101	Xetro.A02944.2	3.92	1.47	4.16	1.6
scaffold_1-1224	scaffold_1	135515658	135516013	promoter-TSS (Xetro.A02415.5)	57	Xetro.A02415.1	4.25	16.79	2.66	1.68
scaffold_1-1226	scaffold_1	131917205	131917560	promoter-TSS (Xetro.A02367.4)	47	Xetro.A02367.3	3.85	8.53	2.51	1.37
scaffold_1-1227	scaffold_1	78391827	78392182	Intergenic	-15458	Xetro.A01359.1	3.76	3.75	3.43	1.35
scaffold_1-1228	scaffold_1	183591167	183591522	Intergenic	59543	Xetro.A03042.1	4.21	2.88	7.06	1.18
scaffold_1-1229	scaffold_1	56245869	56246224	promoter-TSS (Xetro.A00906.2)	80	Xetro.A00906.2	4.45	16.25	1.46	1.35
scaffold_1-123	scaffold_1	173207107	173207462	promoter-TSS (Xetro.A02915.1)	-115	Xetro.A02915.1	6.34	2.01	3.25	1.66
scaffold_1-1230	scaffold_1	40592229	40592584	Intergenic	-49872	Xetro.A00569.1	5.02	25	3.52	1.53
scaffold_1-1231	scaffold_1	64973206	64973561	promoter-TSS (Xetro.A01111.1)	-71	Xetro.A01111.1	3.78	2.45	4.67	1.59
scaffold_1-1232	scaffold_1	169437804	169438159	intron (Xetro.A02865.1, intron 2 of 35)	5563	Xetro.A02865.1	3.6	1.9	3.58	1.17
scaffold_1-1234	scaffold_1	95268770	95269125	promoter-TSS (Xetro.A01674.1)	5	Xetro.A01674.2	3.56	2.77	2.67	1.37
scaffold_1-1235	scaffold_1	42766099	42766454	Intergenic	-8959	Xetro.A00602.2	3.41	1.9	3.41	1.13
scaffold_1-1236	scaffold_1	113950225	113950580	Intergenic	-22959	Xetro.A01923.1	3.56	4.73	2.55	1.38
scaffold_1-1237	scaffold_1	162543948	162544303	Intergenic	21816	Xetro.A02777.2	3.54	2.28	4.38	1.14
scaffold_1-1238	scaffold_1	124564012	124564367	Intergenic	-2760	Xetro.A02203.1	3.99	1.96	6.53	1.35
scaffold_1-1239	scaffold_1	135882795	135883150	promoter-TSS (Xetro.A02425.2)	96	Xetro.A02425.2	3.94	2.83	3.18	1.4
scaffold_1-124	scaffold_1	55080270	55080625	promoter-TSS (Xetro.A00857.1)	78	Xetro.A00857.1	7.28	14.35	2.78	1.86
scaffold_1-1240	scaffold_1	70984750	70985105	promoter-TSS (Xetro.A01246.1)	41	Xetro.A01246.1	3.55	5.49	2.82	1.17
scaffold_1-1241	scaffold_1	203110211	203110566	promoter-TSS (Xetro.A03331.1)	25	Xetro.A03331.1	3.42	3.42	7.75	1.35
scaffold_1-1242	scaffold_1	193653656	193654011	Intergenic	-9297	Xetro.A03178.1	4.29	1.9	5.92	1.41
scaffold_1-1243	scaffold_1	121920955	121921310	intron (Xetro.A02137.1, intron 1 of 15)	205	Xetro.A02137.1	3.22	2.61	3.95	1.11
scaffold_1-1244	scaffold_1	106661514	106661869	promoter-TSS (Xetro.A01833.1)	-873	Xetro.A01833.1	4.46	3.59	2.87	1.32
scaffold_1-1245	scaffold_1	153451114	153451469	Intergenic	17576	Xetro.A02663.1	3.48	3.15	4.95	1.27
scaffold_1-1246	scaffold_1	202977416	202977771	Intergenic	4645	Xetro.A03325.1	4.36	4.73	7.06	1.26
scaffold_1-1247	scaffold_1	142101722	142102077	intron (Xetro.A02511.2, intron 1 of 7)	782	Xetro.A02511.2	3.96	9.62	4.32	1.41
scaffold_1-1248	scaffold_1	61424793	61425148	intron (Xetro.A00992.2, intron 4 of 14)	14777	Xetro.A00992.2	3.09	2.34	2.97	0.8
scaffold_1-1249	scaffold_1	173939365	173939720	Intergenic	-16186	Xetro.A02929.1	3.16	2.55	4.33	1.24
scaffold_1-125	scaffold_1	548077	548432	exon (Xetro.A00020.4, exon 1 of 16)	136	Xetro.A00020.1	6.82	5.38	2.78	1.63
scaffold_1-1250	scaffold_1	38683847	38684202	promoter-TSS (Xetro.A00557.1)	-15	Xetro.A00557.1	3.23	1.9	2.94	1.11
scaffold_1-1251	scaffold_1	190835805	190836160	Intergenic	-2163	Xetro.A03126.1	4.19	3.37	6.54	1.7
scaffold_1-1252	scaffold_1	64241672	64242027	Intergenic	-14741	Xetro.A01064.1	3.83	5.98	5.11	1.39
scaffold_1-1253	scaffold_1	46890873	46891228	promoter-TSS (Xetro.A00713.1)	-167	Xetro.A00715.1	3.94	2.66	3.95	1.49
scaffold_1-1254	scaffold_1	97290669	97291024	Intergenic	-83031	Xetro.A01709.1	3.54	1.52	3.74	1.31
scaffold_1-1255	scaffold_1	121005300	121005655	Intergenic	-3142	Xetro.A02082.3	4.36	2.99	4.86	1.2
scaffold_1-1256	scaffold_1	38166131	38166486	exon (Xetro.A00551.2, exon 7 of 9)	48996	Xetro.A00551.1	3.22	3.8	4.49	1.35
scaffold_1-1257	scaffold_1	64317816	64318171	Intergenic	-4846	Xetro.A01067.1	3.62	2.93	4.78	1.02
scaffold_1-1258	scaffold_1	132357491	132357846	intron (Xetro.A02374.1, intron 14 of 15)	38651	Xetro.A02375.4	4.07	2.83	4.11	1.04
scaffold_1-1259	scaffold_1	31960676	31961031	Intergenic	-182433	Xetro.A00472.1	3.31	1.85	3.51	1
scaffold_1-126	scaffold_1	201659911	201660266	Intergenic	10863	Xetro.A03291.2	5.98	3.53	4.41	1.32
scaffold_1-1260	scaffold_1	52883407	52883762	Intergenic	-42264	Xetro.A00791.3	3.1	2.83	5.16	1.28
scaffold_1-1261	scaffold_1	146418967	146419322	Intergenic	-78358	Xetro.A02581.1	3.4	2.01	1.92	0.85
scaffold_1-1262	scaffold_1	132025627	132025982	exon (Xetro.A02371.2, exon 1 of 7)	467	Xetro.A02370.2	3.84	7.01	2.84	1.24
scaffold_1-1263	scaffold_1	73741065	73741420	Intergenic	-2871	Xetro.A01291.1	3.64	2.55	5.32	1.45
scaffold_1-1264	scaffold_1	163579787	163580142	exon (Xetro.A02787.1, exon 1 of 20)	269	Xetro.A02787.1	4.19	6.9	2.96	1.63
scaffold_1-1265	scaffold_1	61707109	61707464	intron (Xetro.A01003.2, intron 2 of 6)	2534	Xetro.A01003.2	3.6	7.88	6.06	1.27
scaffold_1-1266	scaffold_1	126575730	126576085	intron (Xetro.A02260.1, intron 4 of 6)	1090	Xetro.A02260.2	3.86	140.25	1.97	1.22
scaffold_1-1267	scaffold_1	101016153	101016508	promoter-TSS (Xetro.A01753.2)	52	Xetro.A01753.1	3.5	3.53	3.82	1.32
scaffold_1-1268	scaffold_1	183650797	183651152	intron (Xetro.A03043.1, intron 14 of 20)	23432	Xetro.A03043.1	3.25	3.48	3.26	1.26
scaffold_1-1269	scaffold_1	178534310	178534665	Intergenic	17436	Xetro.A02961.1	3.3	0.87	3.12	0.96
scaffold_1-127	scaffold_1	66533026	66533381	promoter-TSS (Xetro.A01139.2)	-555	Xetro.A01139.1	6.98	8.37	3.74	1.65
scaffold_1-1270	scaffold_1	69090548	69090903	exon (Xetro.A01201.2, exon 1 of 13)	118	Xetro.A01201.1	4.35	5.92	3.69	1.58
scaffold_1-1271	scaffold_1	64173807	64174162	Intergenic	-5103	Xetro.A01063.2	3.68	3.37	4.04	1.11
scaffold_1-1272	scaffold_1	39150834	39151189	intron (Xetro.A00563.3, intron 2 of 5)	22873	Xetro.A00563.3	3.24	2.72	3.62	0.89
scaffold_1-1273	scaffold_1	117495124	117495479	promoter-TSS (Xetro.A01992.1)	-29	Xetro.A01992.1	3.76	6.68	3.6	1.3
scaffold_1-1275	scaffold_1	119461990	119462345	Intergenic	-9728	Xetro.A02053.1	3.89	3.8	3.6	1.52
scaffold_1-1277	scaffold_1	137531196	137531551	Intergenic	42782	Xetro.A02464.1	3.38	8.15	2.35	0.59
scaffold_1-1278	scaffold_1	104318459	104318814	exon (Xetro.A01807.1, exon 1 of 20)	142	Xetro.A01809.2	5.11	4.29	2.21	1.5
scaffold_1-1279	scaffold_1	169337008	169337363	promoter-TSS (Xetro.A02863.2)	-20	Xetro.A02863.2	3.31	1.03	4.57	1.39
scaffold_1-128	scaffold_1	61773036	61773391	Intergenic	-1007	Xetro.A01005.1	6.36	10.32	5.09	1.4
scaffold_1-1280	scaffold_1	100243612	100243967	Intergenic	-5916	Xetro.A01741.1	3.46	2.23	2.88	1.13
scaffold_1-1281	scaffold_1	204419765	204420120	promoter-TSS (Xetro.A03375.2)	-50	Xetro.A03375.1	3.44	7.12	3.81	1.16
scaffold_1-1282	scaffold_1	4910009	4910364	promoter-TSS (Xetro.A00076.2)	10	Xetro.A00076.1	3.73	2.99	3.02	1.48
scaffold_1-1283	scaffold_1	70958869	70959224	promoter-TSS (Xetro.A01245.1)	31	Xetro.A01245.1	3.25	3.91	3.29	1.46
scaffold_1-1284	scaffold_1	180320401	180320756	exon (Xetro.A02998.1, exon 3 of 29)	33668	Xetro.A02998.5	3.52	5.38	6.32	1.19
scaffold_1-1285	scaffold_1	137581478	137581833	intron (Xetro.A02465.1, intron 1 of 11)	737	Xetro.A02465.1	4.43	48.63	0.85	1.38
scaffold_1-1286	scaffold_1	167486766	167487121	promoter-TSS (Xetro.A02839.1)	-150	Xetro.A02839.1	4.25	2.23	4.91	1.41
scaffold_1-1287	scaffold_1	125257931	125258286	promoter-TSS (Xetro.A02224.1)	127	Xetro.A02223.1	4.72	10.05	2.33	1.73
scaffold_1-1288	scaffold_1	47944684	47945039	exon (Xetro.A00741.1, exon 1 of 3)	293	Xetro.A00741.1	4.16	2.39	4.2	1.43
scaffold_1-1290	scaffold_1	44824358	44824713	Intergenic	-15469	Xetro.A00647.1	4.48	4.35	4.56	1.45
scaffold_1-1291	scaffold_1	33728997	33729352	promoter-TSS (Xetro.A00490.1)	-946	Xetro.A00490.1	3.44	0.76	3.03	1.14
scaffold_1-1293	scaffold_1	86298520	86298875	promoter-TSS (Xetro.A01558.3)	14	Xetro.A01558.4	3.65	1.36	6.77	1.55
scaffold_1-1294	scaffold_1	112338590	112338945	promoter-TSS (Xetro.A01892.1)	26	Xetro.A01892.1	4.15	9.94	3.16	1.58
scaffold_1-1295	scaffold_1	175257375	175257730	intron (Xetro.A02938.1, intron 1 of 3)	2352	Xetro.A02938.1	4.55	10.92	3.88	1.63
scaffold_1-1296	scaffold_1	11769087	11769442	Intergenic	-96231	Xetro.A00200.1	3.36	2.66	2.42	0.94
scaffold_1-1298	scaffold_1	51874882	51875237	Intergenic	-144256	Xetro.A00777.1	3.18	1.74	3.84	1.06
scaffold_1-1299	scaffold_1	142100591	142100946	promoter-TSS (Xetro.A02511.2)	-349	Xetro.A02511.3	4.84	4.56	4.13	1.55
scaffold_1-130	scaffold_1	22586735	22587090	Intergenic	162042	Xetro.A00363.2	6.17	2.99	3.51	1.1
scaffold_1-1300	scaffold_1	182852460	182852815	intron (Xetro.A03022.1, intron 7 of 14)	-3674	Xetro.A03023.1	3.68	10.05	4.01	1.28
scaffold_1-1301	scaffold_1	58022609	58022964	Intergenic	78967	Xetro.A00935.1	3.03	1.41	3.92	1.03
scaffold_1-1302	scaffold_1	58013131	58013486	Intergenic	69489	Xetro.A00935.1	4.71	3.8	5.63	1.44
scaffold_1-1303	scaffold_1	202145744	202146099	Intergenic	15036	Xetro.A03304.1	3.45	4.13	6.36	1.22
scaffold_1-1304	scaffold_1	81988655	81989010	exon (Xetro.A01420.1, exon 1 of 1)	119	Xetro.A01420.1	3.93	2.99	4.84	1.13
scaffold_1-1305	scaffold_1	126560267	126560622	Intergenic	-10202	Xetro.A02260.1	4.18	4.24	5.5	0.8
scaffold_1-1306	scaffold_1	45067590	45067945	exon (Xetro.A00653.2, exon 1 of 12)	111	Xetro.A00653.2	3.56	3.1	4.76	1.24
scaffold_1-1307	scaffold_1	180375993	180376348	Intergenic	-1332	Xetro.A02999.1	3.78	4.89	4.35	1.45
scaffold_1-1308	scaffold_1	128637286	128637641	exon (Xetro.A02307.2, exon 1 of 7)	145	Xetro.A02307.5	3.88	3.15	3.75	1.61
scaffold_1-1309	scaffold_1	140109139	140109494	Intergenic	19054	Xetro.A02494.1	3.23	1.47	3.84	0.78
scaffold_1-131	scaffold_1	75882298	75882653	exon (Xetro.A01331.1, exon 1 of 36)	1191	Xetro.A01331.3	6.76	6.36	6.67	1.57
scaffold_1-1310	scaffold_1	67775284	67775639	Intergenic	-4526	Xetro.A01170.1	3.34	2.83	4.72	1.38
scaffold_1-1311	scaffold_1	155436770	155437125	Intergenic	-28622	Xetro.A02682.1	3.42	1.74	2.77	0.96
scaffold_1-1312	scaffold_1	75625566	75625921	exon (Xetro.A01328.4, exon 1 of 27)	231	Xetro.A01328.4	4	5.33	5.27	1.47
scaffold_1-1313	scaffold_1	38124794	38125149	intron (Xetro.A00551.2, intron 2 of 8)	7659	Xetro.A00551.1	3.63	5.6	6.65	1.32
scaffold_1-1314	scaffold_1	173395231	173395586	promoter-TSS (Xetro.A02917.1)	-97	Xetro.A02917.1	3.94	5.81	4.06	1.36
scaffold_1-1315	scaffold_1	179017043	179017398	promoter-TSS (Xetro.A02971.1)	-279	Xetro.A02971.1	4.81	9.67	5.48	1.42
scaffold_1-1316	scaffold_1	124970315	124970670	Intergenic	22827	Xetro.A02216.2	3.22	1.68	4.13	0.99
scaffold_1-1317	scaffold_1	100811319	100811674	promoter-TSS (Xetro.A01745.1)	19	Xetro.A01745.1	3.44	5.49	3.06	1.3
scaffold_1-1318	scaffold_1	5556940	5557295	promoter-TSS (Xetro.A00088.1)	-78	Xetro.A00088.1	3.09	1.41	3.66	1.43
scaffold_1-1319	scaffold_1	25396438	25396793	promoter-TSS (Xetro.A00396.1)	-99	Xetro.A00396.1	3.46	6.68	6.18	1.67
scaffold_1-132	scaffold_1	22318743	22319098	Intergenic	-209999	Xetro.A00362.1	6.28	2.88	3.48	1.09
scaffold_1-1320	scaffold_1	120874090	120874445	promoter-TSS (Xetro.A02080.1)	-29	Xetro.A02080.2	3.31	1.41	3.07	1.33
scaffold_1-1321	scaffold_1	6246477	6246832	promoter-TSS (Xetro.A00097.2)	56	Xetro.A00097.2	3.42	15	1.54	1.25
scaffold_1-1322	scaffold_1	126476096	126476451	promoter-TSS (Xetro.A02258.1)	61	Xetro.A02258.1	3.9	1.79	4.18	1.51
scaffold_1-1323	scaffold_1	133781019	133781374	Intergenic	-7806	Xetro.A02389.1	3.16	1.68	4.53	1.35
scaffold_1-1324	scaffold_1	117908292	117908647	promoter-TSS (Xetro.A02004.5)	53	Xetro.A02004.4	4.13	7.99	2.08	1.63
scaffold_1-1325	scaffold_1	126501048	126501403	intron (Xetro.A02259.1, intron 3 of 6)	2443	Xetro.A02259.1	3.95	23.8	4.55	1.5
scaffold_1-1326	scaffold_1	54702380	54702735	promoter-TSS (Xetro.A00842.1)	-372	Xetro.A00842.1	3.38	1.68	5.73	1.39
scaffold_1-1327	scaffold_1	179017043	179017398	promoter-TSS (Xetro.A02971.1)	-279	Xetro.A02971.1	4.81	9.67	5.48	1.42
scaffold_1-1328	scaffold_1	18697597	18697952	Intergenic	-5519	Xetro.A00307.1	3.35	1.85	3.78	1.06
scaffold_1-1329	scaffold_1	202717554	202717909	Intergenic	-13888	Xetro.A03322.1	3.12	2.12	4.41	0.96
scaffold_1-133	scaffold_1	86926042	86926397	promoter-TSS (Xetro.A01574.1)	-97	Xetro.A01574.2	6.45	3.86	4.86	1.65
scaffold_1-1330	scaffold_1	193638160	193638515	Intergenic	-2976	Xetro.A03177.1	3.54	1.52	5.21	1.68
scaffold_1-1331	scaffold_1	38120053	38120408	intron (Xetro.A00551.2, intron 2 of 8)	2918	Xetro.A00551.1	3.66	6.58	4.73	1.47
scaffold_1-1332	scaffold_1	54751562	54751917	promoter-TSS (Xetro.A00844.2)	136	Xetro.A00844.1	3.95	5.27	2.53	1.38
scaffold_1-1333	scaffold_1	168757141	168757496	Intergenic	-57719	Xetro.A02854.1	2.96	2.01	4.56	0.9
scaffold_1-1334	scaffold_1	150705339	150705694	promoter-TSS (Xetro.A02626.2)	223	Xetro.A02625.1	4.4	2.39	3.63	1.47
scaffold_1-1335	scaffold_1	124816535	124816890	promoter-TSS (Xetro.A02212.1)	-8	Xetro.A02212.1	3.58	2.06	2.95	1.11
scaffold_1-1336	scaffold_1	62918073	62918428	exon (Xetro.A01022.1, exon 1 of 6)	132	Xetro.A01022.1	4.33	15.16	5.85	1.64
scaffold_1-1337	scaffold_1	141804603	141804958	promoter-TSS (Xetro.A02508.2)	10	Xetro.A02508.2	3.79	10.22	2.55	1.59
scaffold_1-1338	scaffold_1	183829172	183829527	Intergenic	-5240	Xetro.A03047.1	2.91	2.93	3.14	0.94
scaffold_1-1339	scaffold_1	50171640	50171995	promoter-TSS (Xetro.A00757.2)	-85	Xetro.A00757.1	2.72	4.02	2.61	0.95
scaffold_1-134	scaffold_1	61074894	61075249	promoter-TSS (Xetro.A00978.1)	683	Xetro.A00979.1	6.05	4.46	3.02	1.66
scaffold_1-1340	scaffold_1	125257931	125258286	promoter-TSS (Xetro.A02224.1)	127	Xetro.A02223.1	4.72	10.05	2.33	1.73
scaffold_1-1341	scaffold_1	4875860	4876215	promoter-TSS (Xetro.A00073.1)	-27	Xetro.A00073.2	3.4	1.74	3.47	1.35
scaffold_1-1342	scaffold_1	173912931	173913286	Intergenic	-3876	Xetro.A02927.1	3.51	4.13	4.41	1.55
scaffold_1-1343	scaffold_1	93731879	93732234	intron (Xetro.A01658.1, intron 3 of 9)	11852	Xetro.A01658.1	3.38	2.61	2.36	1.19
scaffold_1-1344	scaffold_1	63645267	63645622	promoter-TSS (Xetro.A01048.3)	28	Xetro.A01049.1	3.77	1.2	4.29	1.54
scaffold_1-1345	scaffold_1	179550048	179550403	promoter-TSS (Xetro.A02986.1)	-29	Xetro.A02986.2	3.76	1.25	4.07	1.73
scaffold_1-1346	scaffold_1	138767226	138767581	Intergenic	55316	Xetro.A02480.1	2.98	1.63	3.13	1.08
scaffold_1-1347	scaffold_1	69168342	69168697	promoter-TSS (Xetro.A01203.1)	-57	Xetro.A01202.1	3.62	1.03	4.74	1.56
scaffold_1-1348	scaffold_1	117620451	117620806	promoter-TSS (Xetro.A01996.2)	22	Xetro.A01996.1	3.57	2.39	4.17	1.37
scaffold_1-1349	scaffold_1	187568909	187569264	intron (Xetro.A03104.2, intron 1 of 3)	-6208	Xetro.A03104.3	3.66	4.89	3.63	1.12
scaffold_1-135	scaffold_1	173413063	173413418	intron (Xetro.A02917.1, intron 2 of 19)	17735	Xetro.A02917.1	8.83	11.85	4.74	1.59
scaffold_1-1350	scaffold_1	204055471	204055826	Intergenic	-19925	Xetro.A03369.1	3.33	2.12	5.21	1.17
scaffold_1-1351	scaffold_1	83524638	83524993	promoter-TSS (Xetro.A01458.2)	47	Xetro.A01458.1	4.58	6.58	3.76	1.54
scaffold_1-1353	scaffold_1	137862821	137863176	promoter-TSS (Xetro.A02471.4)	-5	Xetro.A02471.1	3.37	2.39	2.94	1.48
scaffold_1-1354	scaffold_1	83629964	83630319	promoter-TSS (Xetro.A01462.1)	34	Xetro.A01462.1	3.19	3.86	2.5	1.25
scaffold_1-13542	scaffold_1	145466002	145466357	intron (Xetro.A02568.1, intron 2 of 15)	22890	Xetro.A02568.1	1.3	0.38	1.51	0.94
scaffold_1-1355	scaffold_1	165800151	165800506	intron (Xetro.A02821.1, intron 1 of 12)	-5557	Xetro.A02821.2	3.04	3.59	4.62	1.17
scaffold_1-1356	scaffold_1	20216709	20217064	promoter-TSS (Xetro.A00335.1)	-60	Xetro.A00335.2	3.01	2.12	2.6	0.92
scaffold_1-1357	scaffold_1	129571850	129572205	promoter-TSS (Xetro.A02325.1)	74	Xetro.A02325.1	3.29	12.93	2.64	1.44
scaffold_1-1358	scaffold_1	70872737	70873092	promoter-TSS (Xetro.A01241.1)	-26	Xetro.A01241.1	3.35	2.77	2.78	1.46
scaffold_1-1359	scaffold_1	127754193	127754548	intron (Xetro.A02284.2, intron 1 of 9)	4202	Xetro.A02284.1	3.18	10.71	6.31	1.5
scaffold_1-136	scaffold_1	204072788	204073143	Intergenic	-2608	Xetro.A03369.1	6.08	5.27	4.91	1.17
scaffold_1-1360	scaffold_1	66665460	66665815	promoter-TSS (Xetro.A01146.1)	-21	Xetro.A01146.1	3.47	1.96	3.29	1.59
scaffold_1-1361	scaffold_1	93559309	93559664	exon (Xetro.A01652.1, exon 1 of 8)	249	Xetro.A01652.1	3.49	2.55	3.74	1.4
scaffold_1-1362	scaffold_1	33735125	33735480	exon (Xetro.A00491.1, exon 2 of 12)	3811	Xetro.A00491.1	3.54	1.85	3.39	1.47
scaffold_1-1363	scaffold_1	62145205	62145560	Intergenic	-2369	Xetro.A01009.1	3.47	1.96	5.66	1.31
scaffold_1-1364	scaffold_1	74286305	74286660	Intergenic	-9461	Xetro.A01306.1	2.97	2.72	2.83	1.15
scaffold_1-13646	scaffold_1	16474881	16475236	Intergenic	-37783	Xetro.A00268.1	1.02	0.33	0.83	0.54
scaffold_1-1365	scaffold_1	66978699	66979054	promoter-TSS (Xetro.A01156.1)	26	Xetro.A01156.2	3.67	1.9	3.97	1.48
scaffold_1-1366	scaffold_1	48685761	48686116	Intergenic	68220	Xetro.A00745.1	3.09	1.36	3.17	0.92
scaffold_1-1367	scaffold_1	165311136	165311491	intron (Xetro.A02813.1, intron 7 of 10)	11443	Xetro.A02813.1	3.02	3.64	3.3	1.1
scaffold_1-1369	scaffold_1	144704709	144705064	Intergenic	-69195	Xetro.A02550.2	3.22	2.01	2.89	0.87
scaffold_1-137	scaffold_1	159241026	159241381	Intergenic	-64792	Xetro.A02745.1	7.13	8.15	5.2	1.39
scaffold_1-1370	scaffold_1	112886848	112887203	promoter-TSS (Xetro.A01906.1)	-4	Xetro.A01906.2	3.45	1.63	2.77	1.35
scaffold_1-1371	scaffold_1	74075218	74075573	intron (Xetro.A01302.1, intron 1 of 19)	1229	Xetro.A01302.1	4.09	7.44	3.59	1.51
scaffold_1-1372	scaffold_1	93069498	93069853	promoter-TSS (Xetro.A01645.1)	49	Xetro.A01645.1	3.21	3.86	3.34	1.27
scaffold_1-13725	scaffold_1	169281857	169282212	Intergenic	47235	Xetro.A02862.1	1.07	0.43	2.54	0.48
scaffold_1-1373	scaffold_1	171578512	171578867	promoter-TSS (Xetro.A02899.2)	41	Xetro.A02899.4	4.22	10.38	3.42	1.72
scaffold_1-1374	scaffold_1	15650834	15651189	promoter-TSS (Xetro.A00244.1)	-181	Xetro.A00244.1	3.85	13.86	4.43	1.58
scaffold_1-1375	scaffold_1	115533369	115533724	Intergenic	-44974	Xetro.A01944.2	3.12	1.68	4.11	1.02
scaffold_1-1376	scaffold_1	173140747	173141102	promoter-TSS (Xetro.A02914.2)	-104	Xetro.A02914.2	3.57	5	3.75	1.39
scaffold_1-1377	scaffold_1	62888380	62888735	promoter-TSS (Xetro.A01020.3)	-17	Xetro.A01020.2	4.04	7.23	2.88	1.58
scaffold_1-1378	scaffold_1	136649778	136650133	Intergenic	-2841	Xetro.A02443.1	3.69	4.13	3.97	1.37
scaffold_1-1379	scaffold_1	46962370	46962725	exon (Xetro.A00717.7, exon 1 of 33)	395	Xetro.A00717.7	4.53	22.17	2.03	1.61
scaffold_1-138	scaffold_1	60806284	60806639	intron (Xetro.A00974.1, intron 1 of 1)	1093	Xetro.A00974.1	6.04	5.76	6.12	1.42
scaffold_1-1381	scaffold_1	191803918	191804273	exon (Xetro.A03143.1, exon 8 of 8)	-15336	Xetro.A03144.1	3.06	1.41	4.03	1.07
scaffold_1-1382	scaffold_1	14251972	14252327	exon (Xetro.A00226.1, exon 1 of 11)	114	Xetro.A00226.1	3.78	7.06	2.89	1.43
scaffold_1-1383	scaffold_1	46164583	46164938	exon (Xetro.A00690.3, exon 1 of 6)	200	Xetro.A00690.4	4.06	4.78	4.63	1.59
scaffold_1-1385	scaffold_1	195206328	195206683	Intergenic	27259	Xetro.A03198.1	3.23	2.66	5.04	1.31
scaffold_1-1387	scaffold_1	84956510	84956865	intron (Xetro.A01497.13, intron 1 of 13)	1272	Xetro.A01497.3	4.52	129.82	0.88	1.37
scaffold_1-1388	scaffold_1	46905603	46905958	exon (Xetro.A00716.1, exon 2 of 5)	7198	Xetro.A00716.1	5.02	9.46	2.85	1.48
scaffold_1-1389	scaffold_1	89256248	89256603	promoter-TSS (Xetro.A01601.1)	-72	Xetro.A01601.1	3.7	2.23	4.38	1.52
scaffold_1-139	scaffold_1	179187050	179187405	promoter-TSS (Xetro.A02974.2)	-61	Xetro.A02974.1	6.19	10.76	2.93	1.58
scaffold_1-1390	scaffold_1	20439905	20440260	promoter-TSS (Xetro.A00337.1)	-98	Xetro.A00337.1	3.33	2.17	4.06	1.32
scaffold_1-1391	scaffold_1	175235964	175236319	Intergenic	-7778	Xetro.A02937.5	3.71	5.76	5.45	1.2
scaffold_1-1393	scaffold_1	106475505	106475860	Intergenic	-19567	Xetro.A01828.1	3.68	3.15	4.55	1.43
scaffold_1-1395	scaffold_1	183258136	183258491	promoter-TSS (Xetro.A03035.1)	33	Xetro.A03035.1	3.09	2.12	3.1	1.22
scaffold_1-1396	scaffold_1	117313099	117313454	intron (Xetro.A01988.1, intron 1 of 6)	1568	Xetro.A01988.1	4.3	2.55	5.79	1.46
scaffold_1-1397	scaffold_1	61681582	61681937	promoter-TSS (Xetro.A01002.1)	-384	Xetro.A01002.1	4.52	7.5	3.36	1.51
scaffold_1-1398	scaffold_1	69090548	69090903	exon (Xetro.A01201.2, exon 1 of 13)	118	Xetro.A01201.1	4.34	5.92	3.69	1.57
scaffold_1-140	scaffold_1	202061769	202062124	exon (Xetro.A03302.1, exon 1 of 24)	720	Xetro.A03302.3	7.52	20	1.52	1.8
scaffold_1-1400	scaffold_1	9435557	9435912	intron (Xetro.A00152.2, intron 12 of 24)	13678	Xetro.A00152.1	4.21	2.5	4.28	1.52
scaffold_1-1402	scaffold_1	30740041	30740396	promoter-TSS (Xetro.A00464.1)	69	Xetro.A00464.1	3.95	2.01	2.88	1.45
scaffold_1-1403	scaffold_1	55058089	55058444	exon (Xetro.N00856.1, exon 9 of 9)	4798	Xetro.N00856.2	3.5	148.3	2.48	1.36
scaffold_1-1404	scaffold_1	82878351	82878706	promoter-TSS (Xetro.A01436.1)	46	Xetro.A01436.1	3.21	2.83	2.7	1.59
scaffold_1-1405	scaffold_1	183163619	183163974	Intergenic	53930	Xetro.A03034.1	3.16	2.06	3.93	1.06
scaffold_1-1406	scaffold_1	126505802	126506157	intron (Xetro.A02259.1, intron 6 of 6)	7197	Xetro.A02259.1	5.12	20.27	7.41	1.54
scaffold_1-1407	scaffold_1	56436963	56437318	promoter-TSS (Xetro.A00915.5)	-66	Xetro.A00915.2	4	7.66	4.2	1.57
scaffold_1-1408	scaffold_1	187328394	187328749	Intergenic	-5536	Xetro.A03099.1	3.28	6.41	4.58	1.39
scaffold_1-1409	scaffold_1	110902823	110903178	promoter-TSS (Xetro.A01882.1)	-18	Xetro.A01882.1	3.1	3.04	2.36	1.17
scaffold_1-141	scaffold_1	184708603	184708958	Intergenic	-8484	Xetro.A03062.1	6.57	8.69	2.9	1.66
scaffold_1-1411	scaffold_1	118723278	118723633	Intergenic	-36131	Xetro.A02026.1	3.31	2.12	3.57	1.38
scaffold_1-1412	scaffold_1	144601140	144601495	exon (Xetro.A02547.3, exon 1 of 5)	1319	Xetro.A02547.1	4.95	104.01	1.18	1.87
scaffold_1-1413	scaffold_1	42465497	42465852	Intergenic	-54494	Xetro.A00600.1	3.27	1.9	3.98	0.94
scaffold_1-1414	scaffold_1	125626332	125626687	Intergenic	-21864	Xetro.A02235.4	3.55	1.79	5.42	1.2
scaffold_1-1415	scaffold_1	61642250	61642605	promoter-TSS (Xetro.A01000.1)	-14	Xetro.A01000.1	3.47	2.06	3.36	1.34
scaffold_1-1417	scaffold_1	176445449	176445804	TTS (Xetro.A02954.1)	1771	Xetro.A02954.1	3.55	2.39	3.53	1.23
scaffold_1-1418	scaffold_1	126523396	126523751	Intergenic	24791	Xetro.A02259.1	4.14	7.28	5.74	1.68
scaffold_1-1419	scaffold_1	173283461	173283816	intron (Xetro.A02916.1, intron 1 of 8)	22814	Xetro.A02916.1	2.94	3.15	2.65	1.17
scaffold_1-142	scaffold_1	55061733	55062088	Intergenic	8442	Xetro.N00856.2	6.26	9.13	3.53	1.13
scaffold_1-1420	scaffold_1	204619767	204620122	promoter-TSS (Xetro.A03378.2)	-20	Xetro.A03378.1	3.12	2.39	3.7	1.4
scaffold_1-1421	scaffold_1	122572368	122572723	promoter-TSS (Xetro.A02155.1)	58	Xetro.A02155.1	4.33	3.31	2.44	1.64
scaffold_1-1422	scaffold_1	68620761	68621116	intron (Xetro.A01188.1, intron 1 of 6)	1146	Xetro.A01188.1	3.7	12.99	4.38	1.42
scaffold_1-1423	scaffold_1	101669216	101669571	promoter-TSS (Xetro.A01777.1)	16	Xetro.A01777.1	3.41	3.26	3.43	1.35
scaffold_1-1424	scaffold_1	169089094	169089449	promoter-TSS (Xetro.A02858.1)	-20	Xetro.A02858.1	3.83	8.26	2.39	1.45
scaffold_1-1425	scaffold_1	86595065	86595420	Intergenic	-22635	Xetro.A01570.1	3.05	2.5	4.82	1.12
scaffold_1-1426	scaffold_1	132944709	132945064	Intergenic	-32036	Xetro.A02380.1	3.55	2.77	2.96	1.16
scaffold_1-1427	scaffold_1	95636368	95636723	promoter-TSS (Xetro.A01680.2)	-16	Xetro.A01680.1	3.77	5.49	4.98	1.63
scaffold_1-1429	scaffold_1	113731467	113731822	Intergenic	-24981	Xetro.A01922.1	3.73	3.48	7.15	1.39
scaffold_1-143	scaffold_1	159305839	159306194	promoter-TSS (Xetro.A02745.1)	21	Xetro.A02745.1	7.02	49.72	2.71	1.63
scaffold_1-1430	scaffold_1	85711058	85711413	Intergenic	-2092	Xetro.A01530.1	3.27	4.02	3.35	1.43
scaffold_1-1431	scaffold_1	128497927	128498282	intron (Xetro.A02305.1, intron 1 of 5)	831	Xetro.A02305.1	3.9	22.23	2.41	1.55
scaffold_1-1432	scaffold_1	35951582	35951937	promoter-TSS (Xetro.A00526.1)	61	Xetro.A00526.1	3.44	6.85	2.77	1.35
scaffold_1-1433	scaffold_1	40524048	40524403	Intergenic	-118053	Xetro.A00569.1	3.22	1.85	4.73	1.32
scaffold_1-1434	scaffold_1	126323328	126323683	exon (Xetro.A02251.1, exon 2 of 7)	141	Xetro.A02251.2	3.76	5.98	2.19	1.46
scaffold_1-1435	scaffold_1	123862033	123862388	promoter-TSS (Xetro.A02187.2)	-33	Xetro.A02187.2	4.79	13.26	2.66	1.43
scaffold_1-1436	scaffold_1	92842507	92842862	Intergenic	8272	Xetro.A01641.1	3.25	2.72	4.1	1.11
scaffold_1-1437	scaffold_1	112602254	112602609	Intergenic	7477	Xetro.A01896.1	3.75	3.59	3.84	1.21
scaffold_1-1438	scaffold_1	71767104	71767459	exon (Xetro.A01256.5, exon 1 of 5)	263	Xetro.A01256.4	4.31	24.89	3.01	1.66
scaffold_1-1439	scaffold_1	65382870	65383225	intron (Xetro.A01126.3, intron 6 of 10)	13587	Xetro.A01126.3	2.71	1.09	2.54	0.73
scaffold_1-144	scaffold_1	129654390	129654745	Intergenic	-4669	Xetro.A02326.1	5.13	2.5	3.87	0.96
scaffold_1-1440	scaffold_1	41810842	41811197	promoter-TSS (Xetro.A00588.1)	-22	Xetro.A00588.1	4.04	6.19	3.28	1.47
scaffold_1-1442	scaffold_1	138696637	138696992	Intergenic	118805	Xetro.A02479.1	3.24	1.9	4.46	1.18
scaffold_1-1443	scaffold_1	135733662	135734017	promoter-TSS (Xetro.A02422.1)	-646	Xetro.A02422.1	3.73	4.24	3.88	1.44
scaffold_1-1444	scaffold_1	141912388	141912743	intron (Xetro.A02509.1, intron 1 of 3)	2675	Xetro.A02509.1	3.36	6.85	3.83	1.17
scaffold_1-1445	scaffold_1	173804763	173805118	promoter-TSS (Xetro.A02924.1)	-116	Xetro.A02924.1	4	3.1	3.3	1.31
scaffold_1-1446	scaffold_1	42878564	42878919	promoter-TSS (Xetro.A00608.1)	-212	Xetro.A00608.1	3.47	1.9	3.68	1.28
scaffold_1-1447	scaffold_1	101948703	101949058	Intergenic	6109	Xetro.A01780.1	3.07	1.68	3.7	1.31
scaffold_1-1448	scaffold_1	126598081	126598436	exon (Xetro.A02261.1, exon 1 of 4)	148	Xetro.A02261.4	3.58	5.98	2.02	1.28
scaffold_1-1449	scaffold_1	20355897	20356252	Intergenic	-34134	Xetro.A00336.1	3.38	2.83	3.12	0.94
scaffold_1-145	scaffold_1	98884407	98884762	Intergenic	-97679	Xetro.A01733.1	7.25	5.76	3.32	1.22
scaffold_1-1450	scaffold_1	86742229	86742584	Intergenic	-50361	Xetro.A01572.1	3.61	15.05	6.4	1.52
scaffold_1-1451	scaffold_1	57936677	57937032	Intergenic	-6965	Xetro.A00935.1	3.02	1.9	2.94	1.35
scaffold_1-1452	scaffold_1	63439971	63440326	exon (Xetro.A01037.1, exon 1 of 9)	200	Xetro.A01037.3	4.18	1.74	4.27	1.47
scaffold_1-1453	scaffold_1	69355511	69355866	exon (Xetro.A01208.1, exon 1 of 1)	769	Xetro.A01208.1	4.19	16.95	2.2	1.39
scaffold_1-1454	scaffold_1	112325637	112325992	intron (Xetro.A01892.1, intron 1 of 8)	12979	Xetro.A01892.1	3.56	4.56	5.65	1.33
scaffold_1-1455	scaffold_1	135486373	135486728	intron (Xetro.A02414.1, intron 6 of 7)	6534	Xetro.A02414.1	3.43	3.31	4.91	1.23
scaffold_1-1456	scaffold_1	64926879	64927234	exon (Xetro.A01107.1, exon 1 of 14)	291	Xetro.A01107.1	3.55	3.64	5.16	1.58
scaffold_1-1457	scaffold_1	35006901	35007256	Intergenic	-28522	Xetro.A00509.1	3.32	2.88	4.59	1.07
scaffold_1-1458	scaffold_1	64836210	64836565	promoter-TSS (Xetro.A01104.3)	29	Xetro.A01104.3	3.05	2.99	2.12	1.28
scaffold_1-1459	scaffold_1	141934941	141935296	Intergenic	25228	Xetro.A02509.1	3.31	4.24	5.01	1.1
scaffold_1-146	scaffold_1	153000183	153000538	intron (Xetro.A02661.1, intron 2 of 2)	3769	Xetro.A02661.1	5.93	12.55	4.07	1.43
scaffold_1-1460	scaffold_1	77219986	77220341	exon (Xetro.A01353.1, exon 1 of 19)	123	Xetro.A01353.1	3.58	6.25	1.55	1.02
scaffold_1-1461	scaffold_1	133925818	133926173	intron (Xetro.A02391.1, intron 2 of 2)	11314	Xetro.A02391.1	3.29	4.95	4.79	1.21
scaffold_1-1462	scaffold_1	165361884	165362239	Intergenic	-39305	Xetro.A02813.1	4.27	12.66	2.66	1.38
scaffold_1-1463	scaffold_1	158017403	158017758	promoter-TSS (Xetro.A02718.2)	-899	Xetro.A02718.2	3.39	1.36	2.61	1.12
scaffold_1-1464	scaffold_1	114426519	114426874	Intergenic	-3268	Xetro.A01928.1	3.61	2.55	6.66	1.39
scaffold_1-1465	scaffold_1	180377709	180378064	exon (Xetro.A02999.1, exon 2 of 2)	384	Xetro.A02999.1	3.61	4.78	4.53	1.21
scaffold_1-1466	scaffold_1	132916873	132917228	Intergenic	7654	Xetro.A02379.1	3.69	1.41	4.09	1.52
scaffold_1-1467	scaffold_1	126411981	126412336	TTS (Xetro.A02255.1)	4128	Xetro.A02255.1	3.65	25.76	3.84	1.25
scaffold_1-1468	scaffold_1	87834936	87835291	promoter-TSS (Xetro.A01583.3)	-223	Xetro.A01583.2	4.91	17.01	2.41	1.64
scaffold_1-1469	scaffold_1	54145993	54146348	TTS (Xetro.A00818.1)	754	Xetro.A00818.1	3.45	15	2.1	1.17
scaffold_1-147	scaffold_1	144596921	144597276	intron (Xetro.A02547.1, intron 1 of 5)	-2860	Xetro.A02548.1	6.2	7.06	3.02	1.19
scaffold_1-1470	scaffold_1	74073992	74074347	promoter-TSS (Xetro.A01302.1)	3	Xetro.A01302.1	4.71	28.2	2.87	1.55
scaffold_1-1471	scaffold_1	138772462	138772817	Intergenic	50080	Xetro.A02480.1	3.39	1.03	4.09	1.18
scaffold_1-1472	scaffold_1	178973754	178974109	Intergenic	-43568	Xetro.A02971.1	3.44	3.37	4.44	1.46
scaffold_1-1473	scaffold_1	36348756	36349111	Intergenic	12487	Xetro.A00539.1	3.45	1.85	5.34	1.02
scaffold_1-1474	scaffold_1	85956093	85956448	intron (Xetro.A01541.1, intron 3 of 4)	4850	Xetro.A01541.1	3.36	4.46	2.88	1.16
scaffold_1-1475	scaffold_1	111604499	111604854	promoter-TSS (Xetro.A01888.1)	-8	Xetro.A01888.1	3.24	2.34	4.17	1.29
scaffold_1-1477	scaffold_1	39013476	39013831	Intergenic	-44926	Xetro.A00560.2	3.65	1.74	5.14	1.39
scaffold_1-1478	scaffold_1	146791745	146792100	Intergenic	-22366	Xetro.A02583.1	2.96	1.36	1.84	0.77
scaffold_1-1479	scaffold_1	35473856	35474211	Intergenic	-22915	Xetro.A00518.2	2.98	2.45	3.78	0.97
scaffold_1-148	scaffold_1	42770083	42770438	Intergenic	-4975	Xetro.A00602.2	6.84	4.13	3.84	1.35
scaffold_1-1480	scaffold_1	83524248	83524603	intron (Xetro.A01458.2, intron 1 of 18)	437	Xetro.A01458.1	4.88	7.44	4.3	1.6
scaffold_1-1482	scaffold_1	17024146	17024501	promoter-TSS (Xetro.A00278.1)	-183	Xetro.A00278.1	3.24	3.26	3.26	1.13
scaffold_1-1483	scaffold_1	124580288	124580643	intron (Xetro.A02203.1, intron 5 of 6)	-10631	Xetro.A02204.3	3.03	4.84	3.69	1.15
scaffold_1-1484	scaffold_1	102576113	102576468	promoter-TSS (Xetro.A01789.1)	-23	Xetro.A01789.1	3.1	1.3	2.82	1.42
scaffold_1-1486	scaffold_1	56246303	56246658	intron (Xetro.A00906.2, intron 1 of 3)	514	Xetro.A00906.2	4.79	27.12	1.04	1.56
scaffold_1-1487	scaffold_1	18062878	18063233	exon (Xetro.A00297.1, exon 1 of 6)	209	Xetro.A00297.1	3.2	4.29	4.2	1.45
scaffold_1-1488	scaffold_1	266453	266808	promoter-TSS (Xetro.A00007.2)	-55	Xetro.A00007.2	2.81	3.75	1.85	0.91
scaffold_1-1490	scaffold_1	51256120	51256475	promoter-TSS (Xetro.A00770.5)	15	Xetro.A00770.1	3.93	3.97	4.64	1.44
scaffold_1-1491	scaffold_1	90794655	90795010	promoter-TSS (Xetro.A01624.1)	71	Xetro.A01624.1	3.82	6.25	2.89	1.53
scaffold_1-1492	scaffold_1	37196183	37196538	promoter-TSS (Xetro.A00547.1)	-770	Xetro.A00547.1	4.16	1.63	7.93	1.44
scaffold_1-1493	scaffold_1	42814706	42815061	promoter-TSS (Xetro.A00603.1)	-49	Xetro.A00603.1	3.49	1.58	2.31	0.99
scaffold_1-1494	scaffold_1	7797322	7797677	promoter-TSS (Xetro.A00130.1)	-127	Xetro.A00130.1	2.96	0.98	3.91	1.09
scaffold_1-1495	scaffold_1	72508609	72508964	promoter-TSS (Xetro.A01268.1)	7	Xetro.A01268.1	3.43	5.38	2.61	1.54
scaffold_1-1496	scaffold_1	137573911	137574266	promoter-TSS (Xetro.A02464.1)	67	Xetro.A02464.1	3.35	4.84	2.85	1.39
scaffold_1-1498	scaffold_1	9247241	9247596	promoter-TSS (Xetro.A00148.1)	27	Xetro.A00148.1	3.17	1.63	3.08	1.44
scaffold_1-1499	scaffold_1	136822456	136822811	promoter-TSS (Xetro.A02450.2)	15	Xetro.A02450.3	3.27	4.62	2.95	1.32
scaffold_1-150	scaffold_1	95969884	95970239	Intergenic	-3406	Xetro.A01688.1	6.49	5.81	2.64	0.97
scaffold_1-1500	scaffold_1	112389029	112389384	promoter-TSS (Xetro.A01893.2)	12	Xetro.A01893.3	3.84	1.47	3.7	1.36
scaffold_1-1501	scaffold_1	178062516	178062871	Intergenic	-57399	Xetro.A02959.1	3.83	4.67	4.17	1.31
scaffold_1-1502	scaffold_1	55379425	55379780	promoter-TSS (Xetro.A00869.4)	-61	Xetro.A00869.5	3.32	2.17	5.39	1.39
scaffold_1-1503	scaffold_1	157803909	157804264	promoter-TSS (Xetro.A02713.2)	-26	Xetro.A02713.2	4.19	5.16	2.56	1.45
scaffold_1-1504	scaffold_1	66489244	66489599	promoter-TSS (Xetro.A01138.3)	27	Xetro.A01138.2	3.37	2.23	3.35	1.54
scaffold_1-1505	scaffold_1	65064932	65065287	exon (Xetro.A01117.1, exon 1 of 16)	102	Xetro.A01117.1	3.87	8.97	2.64	1.4
scaffold_1-1507	scaffold_1	105984785	105985140	exon (Xetro.A01821.1, exon 1 of 13)	362	Xetro.A01821.2	4.21	8.15	4.24	1.56
scaffold_1-1508	scaffold_1	11100930	11101285	Intergenic	-3276	Xetro.A00190.1	3.67	8.91	1.86	1.22
scaffold_1-151	scaffold_1	18709430	18709785	Intergenic	-17352	Xetro.A00307.1	5.69	3.48	3.86	0.94
scaffold_1-1510	scaffold_1	170744200	170744555	promoter-TSS (Xetro.A02887.1)	81	Xetro.A02887.1	3.23	4.02	2.89	1.28
scaffold_1-1511	scaffold_1	45407263	45407618	Intergenic	-38323	Xetro.A00664.1	3.74	2.66	3.87	1.18
scaffold_1-1512	scaffold_1	44462322	44462677	promoter-TSS (Xetro.A00642.1)	28	Xetro.A00642.1	3.1	0.87	3.47	1.41
scaffold_1-1513	scaffold_1	45282811	45283166	intron (Xetro.A00662.1, intron 4 of 6)	-5937	Xetro.A00661.1	3	2.01	2.97	1.09
scaffold_1-1514	scaffold_1	126499716	126500071	intron (Xetro.A02259.1, intron 1 of 6)	1111	Xetro.A02259.1	4.25	36.68	1.61	1.58
scaffold_1-1516	scaffold_1	68164388	68164743	promoter-TSS (Xetro.A01179.1)	-456	Xetro.A01179.12	5.9	43.85	1.38	1.42
scaffold_1-1517	scaffold_1	42184419	42184774	Intergenic	-17369	Xetro.A00595.1	3.21	6.79	6.27	1.27
scaffold_1-1518	scaffold_1	78290888	78291243	exon (Xetro.A01357.1, exon 1 of 5)	137	Xetro.A01357.1	3.74	7.01	2.6	1.43
scaffold_1-1519	scaffold_1	158018172	158018527	promoter-TSS (Xetro.A02718.2)	-130	Xetro.A02718.2	4.01	1.41	3.69	1.44
scaffold_1-1520	scaffold_1	155408385	155408740	promoter-TSS (Xetro.A02682.1)	-237	Xetro.A02682.1	3.71	2.34	3.54	1.29
scaffold_1-1521	scaffold_1	42157088	42157443	Intergenic	-44700	Xetro.A00595.1	3.05	1.52	4.32	1.36
scaffold_1-1522	scaffold_1	111388118	111388473	Intergenic	-124331	Xetro.A01886.6	3.81	1.47	5.11	1.22
scaffold_1-1523	scaffold_1	90259688	90260043	promoter-TSS (Xetro.A01618.1)	-93	Xetro.A01618.1	2.97	2.17	3.77	1.34
scaffold_1-1524	scaffold_1	16969667	16970022	promoter-TSS (Xetro.A00277.1)	78	Xetro.A00277.1	3.41	13.04	2.07	1.13
scaffold_1-15242	scaffold_1	8620133	8620488	promoter-TSS (Xetro.A00138.1)	-7	Xetro.A00138.1	0.77	1.25	1.25	0.51
scaffold_1-1525	scaffold_1	70102097	70102452	Intergenic	-1044	Xetro.A01222.1	3.4	3.64	3.16	1.44
scaffold_1-1526	scaffold_1	135718788	135719143	Intergenic	-1345	Xetro.A02421.1	4.01	13.53	1.5	1.5
scaffold_1-1527	scaffold_1	92021438	92021793	exon (Xetro.A01634.3, exon 1 of 21)	833	Xetro.A01634.1	4.11	9.46	3.54	1.38
scaffold_1-1528	scaffold_1	97813910	97814265	promoter-TSS (Xetro.A01718.1)	-7	Xetro.A01718.1	3.28	2.06	3.19	1.39
scaffold_1-153	scaffold_1	143338670	143339025	Intergenic	-7526	Xetro.A02527.1	6.67	19.13	4.21	1.62
scaffold_1-1531	scaffold_1	126559259	126559614	Intergenic	-11210	Xetro.A02260.1	3.69	5.22	4.7	1.54
scaffold_1-1533	scaffold_1	179016579	179016934	promoter-TSS (Xetro.A02971.1)	-743	Xetro.A02971.1	4.15	7.06	5.53	1.47
scaffold_1-1534	scaffold_1	179337894	179338249	promoter-TSS (Xetro.A02979.1)	-655	Xetro.A02979.1	3.68	1.79	4.73	1.28
scaffold_1-1535	scaffold_1	75881048	75881403	promoter-TSS (Xetro.A01331.1)	-59	Xetro.A01331.1	3.68	4.51	7.11	1.39
scaffold_1-1536	scaffold_1	54033899	54034254	intron (Xetro.A00814.1, intron 1 of 1)	3151	Xetro.A00814.1	4.33	9.62	6.88	1.76
scaffold_1-1537	scaffold_1	27983971	27984326	Intergenic	-32596	Xetro.A00436.1	3.89	1.79	4.03	1.2
scaffold_1-1538	scaffold_1	12651785	12652140	intron (Xetro.A00210.1, intron 3 of 9)	9491	Xetro.A00210.2	3.89	11.14	6.32	1.31
scaffold_1-1539	scaffold_1	161630838	161631193	intron (Xetro.A02775.1, intron 3 of 3)	7268	Xetro.A02775.1	3.15	0.98	5.16	1.45
scaffold_1-154	scaffold_1	60519470	60519825	promoter-TSS (Xetro.A00969.6)	30	Xetro.A00969.4	6.38	2.12	3.01	1.63
scaffold_1-1540	scaffold_1	178551275	178551630	exon (Xetro.A02961.1, exon 1 of 6)	471	Xetro.A02961.1	3.55	3.04	4.28	1.41
scaffold_1-1541	scaffold_1	96026718	96027073	intron (Xetro.A01691.1, intron 10 of 15)	16810	Xetro.A01691.2	2.89	2.01	2.62	1.3
scaffold_1-1542	scaffold_1	61852962	61853317	Intergenic	51049	Xetro.A01006.1	2.85	2.06	4.61	1.22
scaffold_1-1543	scaffold_1	153435897	153436252	Intergenic	32793	Xetro.A02663.1	2.69	1.47	3.49	0.82
scaffold_1-1544	scaffold_1	97042612	97042967	promoter-TSS (Xetro.A01704.3)	7	Xetro.A01704.3	3.23	3.04	2.82	1.29
scaffold_1-1545	scaffold_1	123650300	123650655	Intergenic	-11437	Xetro.A02181.1	3.3	2.77	5.31	1.55
scaffold_1-1546	scaffold_1	75016447	75016802	promoter-TSS (Xetro.A01313.1)	-96	Xetro.A01313.2	3.95	4.89	4.56	1.44
scaffold_1-1547	scaffold_1	203124432	203124787	promoter-TSS (Xetro.A03332.1)	-58	Xetro.A03332.1	2.96	2.61	2.32	1.23
scaffold_1-1548	scaffold_1	121024694	121025049	intron (Xetro.A02083.1, intron 1 of 4)	560	Xetro.A02083.1	4.66	23.75	2.72	1.54
scaffold_1-1549	scaffold_1	113224568	113224923	intron (Xetro.A01912.1, intron 3 of 8)	29820	Xetro.A01912.1	3.25	3.1	3.06	1.03
scaffold_1-155	scaffold_1	183589520	183589875	Intergenic	57896	Xetro.A03042.1	6.47	4.78	4.96	1.23
scaffold_1-1550	scaffold_1	133922555	133922910	intron (Xetro.A02391.1, intron 2 of 2)	8051	Xetro.A02391.1	3.3	5.11	4.35	1.16
scaffold_1-1551	scaffold_1	70180931	70181286	Intergenic	-5914	Xetro.A01225.1	3.03	1.68	2.89	0.86
scaffold_1-1552	scaffold_1	138191377	138191732	Intergenic	57986	Xetro.A02475.1	3	1.74	2.15	0.61
scaffold_1-1553	scaffold_1	202003010	202003365	promoter-TSS (Xetro.A03300.1)	-134	Xetro.A03300.1	3.09	3.04	3.68	1.4
scaffold_1-1554	scaffold_1	195878654	195879009	promoter-TSS (Xetro.A03208.1)	-52	Xetro.A03208.1	3.33	8.86	4.35	1.35
scaffold_1-1555	scaffold_1	49740620	49740975	Intergenic	-26893	Xetro.A00753.1	2.9	1.47	2.51	1.06
scaffold_1-1557	scaffold_1	135377120	135377475	exon (Xetro.A02412.4, exon 2 of 22)	1598	Xetro.A02412.3	3.19	5.71	3.43	1.27
scaffold_1-1559	scaffold_1	75746677	75747032	promoter-TSS (Xetro.A01329.1)	-44	Xetro.A01329.1	2.81	0.87	3.51	1.13
scaffold_1-156	scaffold_1	68163920	68164275	promoter-TSS (Xetro.A01179.7)	82	Xetro.A01179.7	7.3	31.63	2.02	1.47
scaffold_1-1560	scaffold_1	92869529	92869884	Intergenic	-3401	Xetro.A01642.1	3.1	1.09	4.23	1.19
scaffold_1-1561	scaffold_1	73189281	73189636	Intergenic	-31315	Xetro.A01281.2	3.19	5	1.97	1.45
scaffold_1-1562	scaffold_1	175163305	175163660	intron (Xetro.A02936.1, intron 2 of 12)	15057	Xetro.A02936.1	2.91	5.71	3.87	1.26
scaffold_1-1563	scaffold_1	31090264	31090619	intron (Xetro.A00467.2, intron 3 of 24)	7357	Xetro.A00467.1	2.95	1.52	4.85	1.23
scaffold_1-1564	scaffold_1	54033899	54034254	intron (Xetro.A00814.1, intron 1 of 1)	3151	Xetro.A00814.1	4.33	9.62	6.88	1.76
scaffold_1-1565	scaffold_1	24203714	24204069	intron (Xetro.A00373.2, intron 1 of 8)	2733	Xetro.A00373.1	3.49	3.37	4.28	1.37
scaffold_1-1566	scaffold_1	175221009	175221364	TTS (Xetro.A02937.2)	7177	Xetro.A02937.2	4.19	164.16	1.08	1.22
scaffold_1-1567	scaffold_1	106863932	106864287	promoter-TSS (Xetro.A01837.1)	80	Xetro.A01837.1	4.04	2.99	5.01	1.44
scaffold_1-1568	scaffold_1	93794611	93794966	Intergenic	-50880	Xetro.A01658.1	2.61	1.09	1.66	0.9
scaffold_1-1569	scaffold_1	45118434	45118789	exon (Xetro.A00654.1, exon 1 of 7)	142	Xetro.A00654.1	4.06	2.28	3.91	1.53
scaffold_1-157	scaffold_1	137580718	137581073	promoter-TSS (Xetro.A02465.1)	-23	Xetro.A02465.1	7.55	42.33	2.16	1.59
scaffold_1-1570	scaffold_1	200624974	200625329	Intergenic	-51094	Xetro.A03274.2	4.41	2.66	4.76	1.09
scaffold_1-1571	scaffold_1	86393328	86393683	intron (Xetro.A01561.2, intron 20 of 20)	-8450	Xetro.A01563.1	3.4	4.62	5.36	1.1
scaffold_1-1573	scaffold_1	184776493	184776848	intron (Xetro.A03063.2, intron 4 of 64)	40268	Xetro.A03063.9	3.71	3.04	6.24	1.38
scaffold_1-1574	scaffold_1	118946275	118946630	intron (Xetro.A02031.1, intron 1 of 42)	5618	Xetro.A02031.1	3.43	3.7	5.86	1.13
scaffold_1-1576	scaffold_1	129671082	129671437	Intergenic	-21361	Xetro.A02326.1	2.66	1.25	3.46	0.69
scaffold_1-158	scaffold_1	12574396	12574751	promoter-TSS (Xetro.A00207.2)	-137	Xetro.A00207.1	6.16	4.18	2.77	1.68
scaffold_1-1580	scaffold_1	144830313	144830668	intron (Xetro.A02551.3, intron 1 of 31)	3355	Xetro.A02551.1	3.07	4.95	4.8	1.41
scaffold_1-1583	scaffold_1	75875292	75875647	Intergenic	-5815	Xetro.A01331.1	3.24	1.85	4.5	1.3
scaffold_1-1584	scaffold_1	72198665	72199020	intron (Xetro.A01263.1, intron 3 of 7)	38143	Xetro.A01263.1	3.15	2.01	4.26	0.63
scaffold_1-1585	scaffold_1	122515916	122516271	promoter-TSS (Xetro.A02154.1)	-77	Xetro.A02154.1	3.08	3.42	3.69	1.31
scaffold_1-1586	scaffold_1	144828934	144829289	intron (Xetro.A02551.3, intron 1 of 31)	1976	Xetro.A02551.1	3.46	9.29	3.84	1.39
scaffold_1-1587	scaffold_1	67120216	67120571	intron (Xetro.A01161.1, intron 1 of 10)	764	Xetro.A01161.1	3.88	2.66	4.36	1.3
scaffold_1-1588	scaffold_1	110933732	110934087	intron (Xetro.A01883.1, intron 1 of 9)	3134	Xetro.A01883.1	3.58	1.14	6.76	1.31
scaffold_1-1589	scaffold_1	38140760	38141115	intron (Xetro.A00551.1, intron 3 of 9)	23625	Xetro.A00551.1	3.26	3.26	5.25	1.34
scaffold_1-159	scaffold_1	201903502	201903857	promoter-TSS (Xetro.A03295.1)	-251	Xetro.A03296.1	7.13	3.21	2.95	1.69
scaffold_1-1590	scaffold_1	43081038	43081393	exon (Xetro.A00617.1, exon 1 of 3)	153	Xetro.A00617.1	3.86	1.03	5.56	1.61
scaffold_1-1591	scaffold_1	124546414	124546769	intron (Xetro.A02201.3, intron 1 of 4)	2152	Xetro.A02201.3	4.05	113.35	2.13	1.5
scaffold_1-1592	scaffold_1	155930202	155930557	Intergenic	-60687	Xetro.A02690.1	2.92	0.87	2.32	1.04
scaffold_1-1594	scaffold_1	156500255	156500610	Intergenic	-39640	Xetro.A02701.1	2.94	1.14	3.43	1.33
scaffold_1-1595	scaffold_1	82727359	82727714	promoter-TSS (Xetro.A01431.1)	-34	Xetro.A01431.2	3.42	2.99	3.13	1.5
scaffold_1-1597	scaffold_1	70833201	70833556	exon (Xetro.A01239.3, exon 1 of 9)	131	Xetro.A01239.4	3.29	1.25	2.95	1.29
scaffold_1-1598	scaffold_1	41749843	41750198	promoter-TSS (Xetro.A00586.2)	-515	Xetro.A00586.2	3.86	2.83	3.74	1.33
scaffold_1-1599	scaffold_1	178921185	178921540	promoter-TSS (Xetro.A02969.2)	-24	Xetro.A02969.1	3.87	1.58	3.74	1.55
scaffold_1-160	scaffold_1	110949806	110950161	intron (Xetro.A01883.1, intron 1 of 9)	19208	Xetro.A01883.1	6.87	1.74	5.44	1.56
scaffold_1-1600	scaffold_1	114335846	114336201	Intergenic	-34102	Xetro.A01927.1	2.93	3.37	4.23	1.42
scaffold_1-1601	scaffold_1	69591687	69592042	promoter-TSS (Xetro.A01212.5)	-8	Xetro.A01212.4	3.7	0.98	3.71	1.43
scaffold_1-1602	scaffold_1	66744390	66744745	promoter-TSS (Xetro.A01150.1)	-70	Xetro.A01150.1	3.16	1.3	4.92	1.33
scaffold_1-1604	scaffold_1	10093346	10093701	intron (Xetro.A00180.2, intron 1 of 2)	1898	Xetro.A00180.1	3.41	46.19	4.29	1.13
scaffold_1-1605	scaffold_1	61341406	61341761	intron (Xetro.A00990.4, intron 1 of 14)	418	Xetro.A00990.2	3.22	1.74	4.55	1.33
scaffold_1-1607	scaffold_1	66447042	66447397	intron (Xetro.A01137.1, intron 1 of 8)	-15141	Xetro.A01136.1	3.15	1.96	5.36	1.08
scaffold_1-1608	scaffold_1	125739586	125739941	exon (Xetro.A02239.3, exon 1 of 13)	133	Xetro.A02239.2	3.7	5	2.8	1.4
scaffold_1-1609	scaffold_1	27984246	27984601	Intergenic	-32871	Xetro.A00436.1	4.11	2.01	3.76	1.18
scaffold_1-161	scaffold_1	30510154	30510509	promoter-TSS (Xetro.A00461.2)	-35	Xetro.A00461.2	6.29	4.18	3.78	1.55
scaffold_1-1610	scaffold_1	148794342	148794697	Intergenic	-13812	Xetro.A02601.1	3.37	2.34	4.96	1.41
scaffold_1-1611	scaffold_1	46998419	46998774	promoter-TSS (Xetro.A00719.1)	-4	Xetro.A00719.2	3.32	1.79	3.42	1.47
scaffold_1-1612	scaffold_1	167162221	167162576	promoter-TSS (Xetro.A02836.2)	-173	Xetro.A02836.2	4.05	2.12	4.49	1.4
scaffold_1-1613	scaffold_1	41165690	41166045	intron (Xetro.A00574.3, intron 1 of 4)	1521	Xetro.A00574.3	3.54	2.66	5.74	1.29
scaffold_1-1614	scaffold_1	74130035	74130390	Intergenic	-6085	Xetro.A01303.1	3.32	1.85	3.69	1.25
scaffold_1-1615	scaffold_1	179247355	179247710	Intergenic	-5717	Xetro.A02977.1	2.75	1.74	3.11	1.24
scaffold_1-1616	scaffold_1	86337294	86337649	promoter-TSS (Xetro.A01559.1)	-58	Xetro.A01559.1	3.13	0.76	3	1.2
scaffold_1-1617	scaffold_1	46667745	46668100	intron (Xetro.A00709.1, intron 2 of 7)	1915	Xetro.A00709.2	4.05	2.61	3.24	1.44
scaffold_1-1618	scaffold_1	60242012	60242367	Intergenic	-8618	Xetro.A00963.1	3.18	5.92	4.58	1.16
scaffold_1-16186	scaffold_1	175129781	175130136	Intergenic	-18467	Xetro.A02936.1	1.21	0.76	0.69	0.6
scaffold_1-1619	scaffold_1	128548573	128548928	Intergenic	-1268	Xetro.A02306.2	3.19	2.06	3.89	1.3
scaffold_1-16199	scaffold_1	139443740	139444095	Intergenic	-28124	Xetro.A02488.1	1.72	1.14	3.14	1.02
scaffold_1-162	scaffold_1	139753002	139753357	Intergenic	-75414	Xetro.A02490.1	6.42	4.13	2.87	0.82
scaffold_1-1620	scaffold_1	87959148	87959503	Intergenic	-15919	Xetro.A01586.1	2.78	1.09	2.77	0.92
scaffold_1-1621	scaffold_1	166773164	166773519	promoter-TSS (Xetro.A02833.1)	-42	Xetro.A02833.1	2.94	2.17	2.59	1.24
scaffold_1-1622	scaffold_1	202688478	202688833	intron (Xetro.A03321.1, intron 1 of 2)	14275	Xetro.A03321.1	2.45	1.79	1.97	0.89
scaffold_1-1623	scaffold_1	87644391	87644746	exon (Xetro.A01580.2, exon 4 of 6)	14968	Xetro.A01580.1	3.94	4.84	7.75	1.56
scaffold_1-1624	scaffold_1	98912614	98912969	Intergenic	-125886	Xetro.A01733.1	2.89	1.25	2.35	1.1
scaffold_1-1625	scaffold_1	148471316	148471671	exon (Xetro.A02595.4, exon 1 of 9)	165	Xetro.A02596.2	3.49	2.28	2.88	1.41
scaffold_1-1626	scaffold_1	65018597	65018952	promoter-TSS (Xetro.A01115.2)	-87	Xetro.A01115.1	3.04	0.98	3.76	1.32
scaffold_1-1627	scaffold_1	175166999	175167354	intron (Xetro.A02936.1, intron 2 of 12)	18751	Xetro.A02936.1	3.28	6.63	5.76	1.32
scaffold_1-1628	scaffold_1	68200079	68200434	Intergenic	-17095	Xetro.A01180.1	3.47	1.3	5.36	1.6
scaffold_1-1629	scaffold_1	166285193	166285548	promoter-TSS (Xetro.A02827.1)	-310	Xetro.A02827.1	3.38	1.63	4.55	1.33
scaffold_1-163	scaffold_1	202972693	202973048	promoter-TSS (Xetro.A03325.1)	-78	Xetro.A03325.1	6.78	58.47	4.7	1.4
scaffold_1-1630	scaffold_1	45997221	45997576	promoter-TSS (Xetro.A00684.1)	-25	Xetro.A00684.1	4.15	10.11	2.71	1.39
scaffold_1-1631	scaffold_1	41609895	41610250	Intergenic	-2655	Xetro.A00581.2	4.59	10.11	3.22	1.46
scaffold_1-1632	scaffold_1	202026718	202027073	promoter-TSS (Xetro.A03301.1)	14	Xetro.A03301.1	3.72	7.34	4	1.6
scaffold_1-1633	scaffold_1	81873418	81873773	promoter-TSS (Xetro.A01418.2)	-114	Xetro.A01418.2	4.14	13.37	2.3	1.52
scaffold_1-1635	scaffold_1	128311767	128312122	promoter-TSS (Xetro.A02297.2)	-137	Xetro.A02297.2	3.18	0.87	5.08	1.59
scaffold_1-1636	scaffold_1	90318012	90318367	promoter-TSS (Xetro.A01620.8)	-87	Xetro.A01620.8	4.97	48.15	2.9	1.75
scaffold_1-1638	scaffold_1	118978098	118978453	promoter-TSS (Xetro.A02033.1)	-74	Xetro.A02033.1	3.65	3.37	3.45	1.55
scaffold_1-1639	scaffold_1	132916492	132916847	Intergenic	7273	Xetro.A02379.1	4.39	2.39	5.14	1.68
scaffold_1-164	scaffold_1	128266465	128266820	exon (Xetro.A02295.1, exon 5 of 5)	-8739	Xetro.A02296.2	6.22	4.29	4.39	1.19
scaffold_1-1640	scaffold_1	123267465	123267820	intron (Xetro.A02169.1, intron 1 of 7)	7158	Xetro.A02169.1	3.31	2.72	4.95	1.2
scaffold_1-1641	scaffold_1	173065788	173066143	Intergenic	-10724	Xetro.A02912.1	3.35	3.1	5.48	1.23
scaffold_1-1642	scaffold_1	132396246	132396601	promoter-TSS (Xetro.A02375.4)	-104	Xetro.A02375.4	3.07	1.74	3.63	1.21
scaffold_1-1643	scaffold_1	72918433	72918788	intron (Xetro.A01277.2, intron 1 of 19)	31461	Xetro.A01277.2	2.89	1.41	3.36	1.15
scaffold_1-1644	scaffold_1	173261982	173262337	intron (Xetro.A02916.1, intron 1 of 8)	1335	Xetro.A02916.1	2.84	6.19	1.99	0.92
scaffold_1-1645	scaffold_1	175143943	175144298	Intergenic	-4305	Xetro.A02936.1	4.82	4.62	5.36	1.23
scaffold_1-1647	scaffold_1	127842217	127842572	promoter-TSS (Xetro.A02288.2)	-17	Xetro.A02288.2	2.98	1.74	4.11	1.24
scaffold_1-1648	scaffold_1	21363910	21364265	exon (Xetro.A00351.1, exon 1 of 2)	105	Xetro.A00351.1	4.13	10	2.87	1.13
scaffold_1-1649	scaffold_1	59298750	59299105	promoter-TSS (Xetro.A00954.1)	-324	Xetro.A00954.1	3.22	1.03	4.17	1.33
scaffold_1-165	scaffold_1	178994051	178994406	Intergenic	-23271	Xetro.A02971.1	5.96	13.69	4.96	1.39
scaffold_1-1650	scaffold_1	55645898	55646253	Intergenic	-11549	Xetro.A00878.1	3.66	1.3	5.53	1.67
scaffold_1-1651	scaffold_1	191533645	191534000	promoter-TSS (Xetro.A03138.1)	-37	Xetro.A03138.1	2.8	1.41	3.84	1.31
scaffold_1-1653	scaffold_1	126019692	126020047	intron (Xetro.A02243.1, intron 2 of 7)	4781	Xetro.A02243.1	3.09	5.43	4.72	1.32
scaffold_1-1654	scaffold_1	168350906	168351261	Intergenic	-29001	Xetro.A02851.1	3.39	1.03	4.9	1.27
scaffold_1-1655	scaffold_1	75428223	75428578	promoter-TSS (Xetro.A01322.2)	-22	Xetro.A01322.1	2.95	1.36	2.99	1.24
scaffold_1-16558	scaffold_1	63303727	63304082	promoter-TSS (Xetro.A01034.2)	93	Xetro.A01034.2	1.37	0.33	1.51	0.77
scaffold_1-1656	scaffold_1	79825805	79826160	promoter-TSS (Xetro.A01374.1)	-28	Xetro.A01374.3	3.42	1.96	3.35	1.4
scaffold_1-1658	scaffold_1	45570589	45570944	promoter-TSS (Xetro.A00671.2)	110	Xetro.A00671.1	3.28	1.85	4.67	1.28
scaffold_1-1659	scaffold_1	195166874	195167229	intron (Xetro.A03196.1, intron 1 of 8)	4773	Xetro.A03196.1	3.07	4.78	6.05	1.58
scaffold_1-166	scaffold_1	60247528	60247883	Intergenic	-14134	Xetro.A00963.1	5.86	11.85	5.15	1.21
scaffold_1-1661	scaffold_1	4916336	4916691	exon (Xetro.A00076.3, exon 3 of 3)	-2490	Xetro.A00077.1	3.22	1.96	3.86	1.28
scaffold_1-1662	scaffold_1	116370509	116370864	promoter-TSS (Xetro.A01964.1)	-55	Xetro.A01964.1	3.01	3.48	3.45	1.31
scaffold_1-1663	scaffold_1	98150432	98150787	exon (Xetro.A01727.1, exon 1 of 5)	179	Xetro.A01727.1	3.45	1.41	3.36	1.54
scaffold_1-1664	scaffold_1	176854995	176855350	Intergenic	-111150	Xetro.A02956.1	3.03	0.82	2.89	0.83
scaffold_1-1665	scaffold_1	118388630	118388985	intron (Xetro.A02017.3, intron 1 of 3)	10813	Xetro.A02017.4	3.06	2.5	2.5	1.22
scaffold_1-1666	scaffold_1	68698587	68698942	promoter-TSS (Xetro.A01189.2)	-141	Xetro.A01189.2	3.48	1.74	4.67	1.51
scaffold_1-1668	scaffold_1	127802051	127802406	exon (Xetro.A02285.1, exon 1 of 18)	104	Xetro.A02285.1	3.49	8.97	3.32	1.57
scaffold_1-1669	scaffold_1	49067977	49068332	promoter-TSS (Xetro.A00748.2)	68	Xetro.A00748.1	3.35	1.79	3.94	1.2
scaffold_1-167	scaffold_1	165463438	165463793	promoter-TSS (Xetro.A02815.1)	-71	Xetro.A02815.2	6.73	11.95	2.01	1.5
scaffold_1-1670	scaffold_1	33622262	33622617	Intergenic	-34059	Xetro.A00488.1	3.22	1.85	2.89	1.41
scaffold_1-1671	scaffold_1	47261089	47261444	exon (Xetro.A00732.1, exon 2 of 2)	744	Xetro.A00731.1	3.69	1.3	5.96	1.3
scaffold_1-1673	scaffold_1	127715110	127715465	intron (Xetro.A02283.1, intron 2 of 3)	5146	Xetro.A02283.1	3.41	2.5	3.2	1.02
scaffold_1-1674	scaffold_1	96061023	96061378	Intergenic	-16963	Xetro.A01692.1	2.69	1.47	3.29	1.21
scaffold_1-1676	scaffold_1	45896359	45896714	promoter-TSS (Xetro.A00680.1)	24	Xetro.A00680.2	4.18	15.92	5.01	1.59
scaffold_1-1677	scaffold_1	194741686	194742041	Intergenic	-77311	Xetro.A03191.1	2.64	0.76	2.51	1.16
scaffold_1-1678	scaffold_1	171548587	171548942	promoter-TSS (Xetro.A02898.1)	-41	Xetro.A02898.1	3.43	1.68	5.37	1.61
scaffold_1-1679	scaffold_1	150690	151045	promoter-TSS (Xetro.A00003.1)	-39	Xetro.A00003.1	2.51	1.9	2.16	1.03
scaffold_1-168	scaffold_1	184433294	184433649	Intergenic	-6901	Xetro.A03054.1	6.1	6.3	5.17	1.33
scaffold_1-1680	scaffold_1	9268870	9269225	intron (Xetro.A00148.1, intron 5 of 14)	21656	Xetro.A00148.1	3.54	27.33	4.56	1.39
scaffold_1-1681	scaffold_1	127262887	127263242	Intergenic	-9620	Xetro.A02274.1	3.21	3.31	1.86	1.15
scaffold_1-1683	scaffold_1	15596665	15597020	promoter-TSS (Xetro.A00240.1)	10	Xetro.A00240.2	2.68	1.47	2.65	1.09
scaffold_1-1684	scaffold_1	81988873	81989228	exon (Xetro.A01420.1, exon 1 of 1)	337	Xetro.A01420.1	4.51	3.37	5.89	1.26
scaffold_1-1685	scaffold_1	46140849	46141204	promoter-TSS (Xetro.A00689.1)	-140	Xetro.A00689.1	2.98	1.47	4.45	1.38
scaffold_1-1686	scaffold_1	9434296	9434651	intron (Xetro.A00152.2, intron 12 of 24)	12417	Xetro.A00152.1	4.35	4.18	4.03	1.59
scaffold_1-1687	scaffold_1	73690724	73691079	promoter-TSS (Xetro.A01289.4)	-53	Xetro.A01289.4	3.51	7.39	4.16	1.4
scaffold_1-1688	scaffold_1	80871636	80871991	exon (Xetro.A01387.1, exon 1 of 9)	129	Xetro.A01387.1	3.54	1.63	4.43	1.33
scaffold_1-1689	scaffold_1	166941934	166942289	Intergenic	-81075	Xetro.A02834.1	2.62	2.45	3.01	1.54
scaffold_1-169	scaffold_1	13169895	13170250	promoter-TSS (Xetro.A00216.3)	31	Xetro.A00216.3	5.47	6.68	1.98	1.2
scaffold_1-1690	scaffold_1	51481534	51481889	exon (Xetro.A00775.1, exon 1 of 15)	176	Xetro.A00775.1	3.25	7.28	2.26	1.26
scaffold_1-1692	scaffold_1	46365255	46365610	promoter-TSS (Xetro.A00701.1)	-162	Xetro.A00701.1	3.56	9.62	1.9	1.39
scaffold_1-1693	scaffold_1	158376842	158377197	intron (Xetro.A02723.4, intron 9 of 57)	32960	Xetro.A02723.2	2.84	1.9	2.51	1.02
scaffold_1-1694	scaffold_1	65107991	65108346	intron (Xetro.A01117.1, intron 8 of 15)	43161	Xetro.A01117.1	2.63	1.68	1.74	0.8
scaffold_1-1695	scaffold_1	159081247	159081602	intron (Xetro.A02744.1, intron 9 of 14)	33844	Xetro.A02744.1	3.22	3.37	4.62	1.21
scaffold_1-1696	scaffold_1	204077450	204077805	intron (Xetro.A03369.1, intron 1 of 15)	2054	Xetro.A03369.1	3.78	30.1	3.75	1.55
scaffold_1-1697	scaffold_1	12656620	12656975	intron (Xetro.A00210.2, intron 2 of 8)	4656	Xetro.A00210.2	3	3.15	3.13	0.97
scaffold_1-1698	scaffold_1	75630645	75631000	intron (Xetro.A01328.1, intron 1 of 26)	5310	Xetro.A01328.4	2.52	1.36	3.19	0.96
scaffold_1-1699	scaffold_1	127758194	127758549	exon (Xetro.A02284.1, exon 1 of 10)	201	Xetro.A02284.1	4.26	19.67	3.81	1.69
scaffold_1-170	scaffold_1	181741806	181742161	Intergenic	-8664	Xetro.A03015.1	5.97	6.19	3.58	1.25
scaffold_1-1701	scaffold_1	42182112	42182467	Intergenic	-19676	Xetro.A00595.1	3.02	2.06	3.74	1.02
scaffold_1-1702	scaffold_1	125616220	125616575	Intergenic	23970	Xetro.A02234.1	2.67	1.41	4.04	0.91
scaffold_1-1703	scaffold_1	162560162	162560517	intron (Xetro.A02777.2, intron 3 of 3)	5602	Xetro.A02777.2	2.89	2.77	5.11	1.27
scaffold_1-1704	scaffold_1	119106271	119106626	promoter-TSS (Xetro.A02037.1)	-35	Xetro.A02037.1	3.12	3.15	3.22	1.49
scaffold_1-1705	scaffold_1	9569670	9570025	Intergenic	11840	Xetro.A00155.1	3.68	1.03	6.11	1.5
scaffold_1-1706	scaffold_1	112739414	112739769	Intergenic	50332	Xetro.A01902.2	2.98	1.79	5.8	1.15
scaffold_1-1707	scaffold_1	49078109	49078464	promoter-TSS (Xetro.A00749.1)	80	Xetro.A00749.1	2.75	1.47	3.14	1.25
scaffold_1-1708	scaffold_1	106427440	106427795	Intergenic	-22958	Xetro.A01827.2	2.86	1.68	2.08	0.91
scaffold_1-171	scaffold_1	42780201	42780556	intron (Xetro.A00602.3, intron 2 of 2)	5143	Xetro.A00602.1	6.04	25.21	4.88	1.4
scaffold_1-1710	scaffold_1	169127272	169127627	exon (Xetro.A02860.1, exon 1 of 9)	161	Xetro.A02860.1	3.46	2.5	4.34	1.69
scaffold_1-1711	scaffold_1	190008288	190008643	promoter-TSS (Xetro.A03122.1)	-63	Xetro.A03122.1	3.26	3.97	4.87	1.59
scaffold_1-1712	scaffold_1	52437955	52438310	promoter-TSS (Xetro.A00783.1)	-25	Xetro.A00783.1	4.18	8.97	2.73	1.41
scaffold_1-1713	scaffold_1	76983729	76984084	Intergenic	-66773	Xetro.A01352.1	3.27	4.46	3.99	1.46
scaffold_1-1714	scaffold_1	118721707	118722062	Intergenic	-34560	Xetro.A02026.1	3.77	3.31	3.97	1.39
scaffold_1-1715	scaffold_1	194446256	194446611	Intergenic	-41806	Xetro.A03190.1	2.92	2.66	3.76	1.25
scaffold_1-1716	scaffold_1	124539497	124539852	promoter-TSS (Xetro.A02202.1)	-934	Xetro.A02202.1	3.77	115.75	1.52	1.3
scaffold_1-1717	scaffold_1	187564369	187564724	intron (Xetro.A03104.2, intron 1 of 3)	-1668	Xetro.A03104.3	3.08	3.97	4.93	1.37
scaffold_1-1718	scaffold_1	16335494	16335849	promoter-TSS (Xetro.A00265.2)	82	Xetro.A00265.1	2.85	1.2	3.3	1.17
scaffold_1-1719	scaffold_1	89818344	89818699	exon (Xetro.A01614.1, exon 1 of 24)	865	Xetro.A01614.1	4.63	7.39	3.88	1.4
scaffold_1-172	scaffold_1	180318394	180318749	intron (Xetro.A02998.5, intron 3 of 26)	35675	Xetro.A02998.5	5.78	7.83	5.25	1.29
scaffold_1-1721	scaffold_1	100984242	100984597	promoter-TSS (Xetro.A01750.1)	-43	Xetro.A01750.1	2.9	3.1	3.35	1.22
scaffold_1-1722	scaffold_1	183590414	183590769	Intergenic	58790	Xetro.A03042.1	3.45	2.12	7.67	1.17
scaffold_1-1723	scaffold_1	116368318	116368673	Intergenic	-2246	Xetro.A01964.1	3.18	4.62	3.52	1.15
scaffold_1-1724	scaffold_1	63305006	63305361	promoter-TSS (Xetro.A01034.1)	-74	Xetro.A01034.1	3.23	2.06	3.1	1.33
scaffold_1-1725	scaffold_1	163314360	163314715	Intergenic	-126665	Xetro.A02783.1	2.48	1.2	1.63	0.81
scaffold_1-1726	scaffold_1	101262854	101263209	promoter-TSS (Xetro.A01766.1)	-110	Xetro.A01766.1	3.21	2.77	4.07	1.19
scaffold_1-1727	scaffold_1	33727947	33728302	exon (Xetro.A00490.1, exon 1 of 5)	104	Xetro.A00490.1	3.66	1.03	6.25	1.43
scaffold_1-1728	scaffold_1	75351524	75351879	Intergenic	-21669	Xetro.A01319.4	2.6	0.87	3.11	0.69
scaffold_1-1729	scaffold_1	33909393	33909748	Intergenic	-19284	Xetro.A00494.1	3.36	2.77	4.26	1.39
scaffold_1-173	scaffold_1	60249215	60249570	Intergenic	-15821	Xetro.A00963.1	6.27	12.12	5.97	1.4
scaffold_1-1730	scaffold_1	104806316	104806671	exon (Xetro.A01812.2, exon 1 of 7)	180	Xetro.A01812.1	4.06	2.39	5.22	1.27
scaffold_1-1731	scaffold_1	105884008	105884363	intron (Xetro.A01820.5, intron 1 of 9)	695	Xetro.A01820.5	3.88	9.56	2.25	1.4
scaffold_1-1733	scaffold_1	175143943	175144298	Intergenic	-4305	Xetro.A02936.1	4.82	4.62	5.36	1.23
scaffold_1-1734	scaffold_1	44555185	44555540	Intergenic	-7069	Xetro.A00644.1	3.17	3.31	3.17	1.32
scaffold_1-1735	scaffold_1	54112796	54113151	intron (Xetro.A00817.1, intron 1 of 6)	7662	Xetro.A00817.1	3.65	9.4	3.62	1.5
scaffold_1-1737	scaffold_1	146551396	146551751	Intergenic	54071	Xetro.A02581.1	2.96	2.01	2.5	0.95
scaffold_1-1738	scaffold_1	116485650	116486005	promoter-TSS (Xetro.A01968.1)	-2	Xetro.A01968.1	3.53	4.02	4.56	1.34
scaffold_1-1739	scaffold_1	63022971	63023326	exon (Xetro.A01026.1, exon 1 of 21)	111	Xetro.A01026.1	3.27	3.64	2.7	1.45
scaffold_1-1740	scaffold_1	190838314	190838669	exon (Xetro.A03126.3, exon 1 of 11)	346	Xetro.A03126.2	3.96	16.9	4.73	1.37
scaffold_1-1742	scaffold_1	108189784	108190139	Intergenic	31802	Xetro.A01852.1	3.01	2.17	3.48	0.8
scaffold_1-1744	scaffold_1	150806153	150806508	exon (Xetro.A02627.1, exon 2 of 3)	3707	Xetro.A02627.1	3.94	2.01	6.81	1.36
scaffold_1-1745	scaffold_1	125738131	125738486	intron (Xetro.A02239.1, intron 1 of 13)	1588	Xetro.A02239.2	2.94	3.53	4.2	1.03
scaffold_1-1746	scaffold_1	16510154	16510509	Intergenic	-29570	Xetro.A00269.1	2.67	0.98	2.87	1.09
scaffold_1-1747	scaffold_1	93504141	93504496	Intergenic	-35550	Xetro.A01651.3	2.79	1.41	3.8	0.84
scaffold_1-1748	scaffold_1	48501569	48501924	Intergenic	157607	Xetro.A00744.1	3.58	2.01	2.33	1.02
scaffold_1-1749	scaffold_1	81873418	81873773	promoter-TSS (Xetro.A01418.2)	-114	Xetro.A01418.2	4.14	13.31	2.3	1.52
scaffold_1-175	scaffold_1	497771	498126	promoter-TSS (Xetro.A00016.1)	-174	Xetro.A00016.1	6.01	6.47	2.73	1.54
scaffold_1-1750	scaffold_1	34148057	34148412	intron (Xetro.A00496.2, intron 2 of 2)	3570	Xetro.A00496.1	3.28	1.2	4.58	1.39
scaffold_1-1751	scaffold_1	167112934	167113289	promoter-TSS (Xetro.A02835.1)	-54	Xetro.A02835.1	2.52	0.38	3.06	1.19
scaffold_1-1752	scaffold_1	61682024	61682379	promoter-TSS (Xetro.A01002.1)	58	Xetro.A01002.1	4.26	8.86	3.46	1.5
scaffold_1-1753	scaffold_1	87560349	87560704	Intergenic	99010	Xetro.A01580.1	2.88	1.85	2.97	1.17
scaffold_1-1754	scaffold_1	15730254	15730609	promoter-TSS (Xetro.A00250.1)	-86	Xetro.A00250.1	2.11	0.65	0.92	0.49
scaffold_1-1755	scaffold_1	92840111	92840466	Intergenic	10668	Xetro.A01641.1	3.87	1.79	4.64	1.04
scaffold_1-1756	scaffold_1	187329525	187329880	Intergenic	-4405	Xetro.A03099.1	3.22	11.74	4.52	1.18
scaffold_1-1757	scaffold_1	38088775	38089130	Intergenic	-26727	Xetro.A00551.2	2.78	2.23	5.28	1.27
scaffold_1-176	scaffold_1	56103805	56104160	promoter-TSS (Xetro.A00900.1)	-74	Xetro.A00900.1	7.13	18.91	2.12	1.85
scaffold_1-1760	scaffold_1	47482102	47482457	intron (Xetro.A00735.1, intron 42 of 45)	14738	Xetro.A00734.1	3.16	1.47	3.28	1
scaffold_1-1761	scaffold_1	54028821	54029176	Intergenic	-1927	Xetro.A00814.1	3.05	3.53	8.02	1.54
scaffold_1-1763	scaffold_1	115888279	115888634	promoter-TSS (Xetro.A01955.1)	-2	Xetro.A01955.1	3.58	3.59	2.45	1.42
scaffold_1-1766	scaffold_1	44823934	44824289	Intergenic	-15045	Xetro.A00647.1	4.19	4.24	3.75	1.34
scaffold_1-1767	scaffold_1	56206209	56206564	exon (Xetro.A00903.1, exon 1 of 18)	511	Xetro.A00903.2	3.48	4.29	4.32	1.39
scaffold_1-1768	scaffold_1	39687636	39687991	intron (Xetro.A00565.3, intron 17 of 23)	49108	Xetro.A00565.4	2.88	1.47	2.31	0.94
scaffold_1-1769	scaffold_1	21797480	21797835	intron (Xetro.A00358.2, intron 1 of 4)	906	Xetro.A00358.2	3.29	1.58	5.08	1.4
scaffold_1-177	scaffold_1	182804813	182805168	Intergenic	-17408	Xetro.A03022.1	5.55	5.65	5.95	1.3
scaffold_1-1770	scaffold_1	61766644	61766999	intron (Xetro.A01005.1, intron 2 of 4)	5385	Xetro.A01005.1	3.58	13.15	5.38	1.47
scaffold_1-1771	scaffold_1	107478951	107479306	promoter-TSS (Xetro.A01846.5)	-27	Xetro.A01846.2	3.22	8.91	2.74	1.15
scaffold_1-1773	scaffold_1	150808325	150808680	exon (Xetro.A02627.1, exon 1 of 3)	1535	Xetro.A02627.1	4.25	1.25	9.61	1.48
scaffold_1-1774	scaffold_1	96495048	96495403	intron (Xetro.A01698.1, intron 3 of 3)	4202	Xetro.A01698.1	2.76	1.2	3.77	0.98
scaffold_1-1775	scaffold_1	183821733	183822088	intron (Xetro.A03047.3, intron 1 of 22)	2199	Xetro.A03047.2	3.68	28.37	3.49	1.45
scaffold_1-1777	scaffold_1	128430581	128430936	promoter-TSS (Xetro.A02302.1)	59	Xetro.A02302.2	3.02	1.2	3.99	1.46
scaffold_1-1778	scaffold_1	26736151	26736506	Intergenic	-27653	Xetro.A00414.1	2.98	2.17	3.86	0.94
scaffold_1-178	scaffold_1	195062848	195063203	promoter-TSS (Xetro.A03193.2)	-25	Xetro.A03193.2	6.09	7.88	3.29	1.72
scaffold_1-1780	scaffold_1	64041844	64042199	Intergenic	-1975	Xetro.A01061.1	3.02	4.29	3.2	1.28
scaffold_1-1781	scaffold_1	66792436	66792791	promoter-TSS (Xetro.A01152.1)	-3	Xetro.A01152.1	3.63	2.06	3.49	1.45
scaffold_1-1782	scaffold_1	197517097	197517452	intron (Xetro.A03225.1, intron 3 of 16)	39558	Xetro.A03225.1	3.75	10.54	5.98	1.42
scaffold_1-1784	scaffold_1	8690677	8691032	intron (Xetro.A00141.1, intron 1 of 5)	333	Xetro.A00141.1	3.68	3.59	3.11	1.48
scaffold_1-1785	scaffold_1	128324520	128324875	promoter-TSS (Xetro.A02298.1)	-53	Xetro.A02298.1	3.59	6.09	2.73	1.77
scaffold_1-1786	scaffold_1	144782929	144783284	intron (Xetro.A02550.2, intron 1 of 13)	-4433	Xetro.A02550.3	3.12	4.73	3.19	1
scaffold_1-1788	scaffold_1	140075034	140075389	intron (Xetro.A02493.1, intron 1 of 2)	12661	Xetro.A02493.1	3.11	2.61	2.48	1.13
scaffold_1-1789	scaffold_1	46680577	46680932	promoter-TSS (Xetro.A00710.1)	-5	Xetro.A00710.1	3.05	3.91	3.46	1.46
scaffold_1-179	scaffold_1	46030241	46030596	intron (Xetro.A00685.1, intron 1 of 1)	4225	Xetro.A00685.1	6.93	15.11	2.35	1.89
scaffold_1-1790	scaffold_1	84791399	84791754	intron (Xetro.A01495.1, intron 3 of 4)	6982	Xetro.A01495.1	2.94	2.72	4.95	1.02
scaffold_1-1791	scaffold_1	114537028	114537383	promoter-TSS (Xetro.A01931.1)	54	Xetro.A01931.1	2.82	0.54	4.03	0.94
scaffold_1-1792	scaffold_1	175236627	175236982	Intergenic	-8441	Xetro.A02937.5	3.68	2.01	4.75	1
scaffold_1-1793	scaffold_1	106401866	106402221	intron (Xetro.A01827.2, intron 1 of 15)	2616	Xetro.A01827.2	2.73	2.61	4.88	1.08
scaffold_1-1794	scaffold_1	52437594	52437949	promoter-TSS (Xetro.A00783.1)	-33	Xetro.A00783.2	3.89	6.74	2.93	1.25
scaffold_1-1795	scaffold_1	74879080	74879435	Intergenic	-20795	Xetro.A01311.1	2.92	2.99	3.57	1.3
scaffold_1-1796	scaffold_1	197175116	197175471	Intergenic	-24567	Xetro.A03221.1	2.43	5.81	2.26	0.5
scaffold_1-1798	scaffold_1	12708477	12708832	promoter-TSS (Xetro.A00213.1)	7	Xetro.A00213.1	2.92	3.7	3.29	1.43
scaffold_1-1799	scaffold_1	181806996	181807351	Intergenic	41781	Xetro.A03016.1	3.29	1.74	4.68	1
scaffold_1-180	scaffold_1	43102942	43103297	promoter-TSS (Xetro.A00618.1)	8	Xetro.A00618.1	6.32	11.57	2.97	1.61
scaffold_1-1800	scaffold_1	102636623	102636978	promoter-TSS (Xetro.A01790.5)	60	Xetro.A01790.19	3.19	5.87	2.39	1.41
scaffold_1-1801	scaffold_1	75455753	75456108	promoter-TSS (Xetro.A01323.1)	-486	Xetro.A01323.1	3.96	6.25	2.65	1.51
scaffold_1-1802	scaffold_1	146393245	146393600	Intergenic	103538	Xetro.A02580.2	3.34	1.96	5.89	1.33
scaffold_1-1803	scaffold_1	126572930	126573285	intron (Xetro.A02260.1, intron 1 of 6)	-1710	Xetro.A02260.2	4.16	36.08	4.26	1.49
scaffold_1-1804	scaffold_1	157800323	157800678	Intergenic	-3612	Xetro.A02713.2	2.94	1.74	5.21	1.16
scaffold_1-1806	scaffold_1	62689993	62690348	promoter-TSS (Xetro.A01014.2)	91	Xetro.A01014.2	3.32	2.39	3.39	1.68
scaffold_1-1807	scaffold_1	80402430	80402785	Intergenic	-33676	Xetro.A01386.1	2.96	2.23	4.85	1.32
scaffold_1-1809	scaffold_1	175255543	175255898	intron (Xetro.A02938.1, intron 1 of 3)	520	Xetro.A02938.1	4.62	17.33	2.42	1.59
scaffold_1-181	scaffold_1	95963036	95963391	TTS (Xetro.A01688.1)	3442	Xetro.A01688.1	5.8	29.18	5.14	1.39
scaffold_1-1810	scaffold_1	132216646	132217001	Intergenic	-10941	Xetro.A02372.1	3.04	0.71	2.31	0.76
scaffold_1-1811	scaffold_1	140068827	140069182	intron (Xetro.A02493.1, intron 1 of 2)	18868	Xetro.A02493.1	3.14	5.43	1.68	1.14
scaffold_1-1812	scaffold_1	141910521	141910876	intron (Xetro.A02509.1, intron 1 of 3)	808	Xetro.A02509.1	4.54	11.14	1.62	1.42
scaffold_1-1813	scaffold_1	75458423	75458778	Intergenic	-3156	Xetro.A01323.1	3.12	1.36	2.97	1.08
scaffold_1-1814	scaffold_1	163490920	163491275	Intergenic	-19750	Xetro.A02784.2	4.24	3.48	5.45	1.42
scaffold_1-1815	scaffold_1	86737655	86738010	Intergenic	-54935	Xetro.A01572.1	3.54	21.84	5.24	1.47
scaffold_1-1816	scaffold_1	93580908	93581263	Intergenic	-4533	Xetro.A01654.1	2.92	2.61	5.39	1.41
scaffold_1-1817	scaffold_1	198061210	198061565	promoter-TSS (Xetro.A03237.1)	-40	Xetro.A03237.2	2.63	0.38	3.32	1.06
scaffold_1-1818	scaffold_1	41344969	41345324	exon (Xetro.A00579.1, exon 1 of 9)	185	Xetro.A00579.1	3.02	3.26	2.59	1.08
scaffold_1-1819	scaffold_1	128557590	128557945	intron (Xetro.A02306.4, intron 2 of 20)	7504	Xetro.A02306.4	2.97	4.02	4.97	1.51
scaffold_1-182	scaffold_1	150669857	150670212	promoter-TSS (Xetro.A02623.2)	-29	Xetro.A02623.1	6.21	55.26	2.47	1.64
scaffold_1-1820	scaffold_1	146574636	146574991	Intergenic	77311	Xetro.A02581.1	3.78	1.25	4.58	1.09
scaffold_1-1821	scaffold_1	66792436	66792791	promoter-TSS (Xetro.A01152.1)	-3	Xetro.A01152.1	3.63	2.06	3.48	1.45
scaffold_1-1822	scaffold_1	9263901	9264256	intron (Xetro.A00148.2, intron 2 of 13)	16687	Xetro.A00148.1	3.44	70.7	1.95	1.48
scaffold_1-1823	scaffold_1	105965629	105965984	intron (Xetro.A01821.2, intron 1 of 12)	19518	Xetro.A01821.2	3.17	3.48	3.87	1.21
scaffold_1-1824	scaffold_1	133843995	133844350	Intergenic	54201	Xetro.A02390.1	3.34	2.45	3.19	1.3
scaffold_1-1827	scaffold_1	155364467	155364822	intron (Xetro.A02682.1, intron 10 of 15)	43681	Xetro.A02682.1	3.82	2.23	2.49	1.14
scaffold_1-1828	scaffold_1	175750755	175751110	promoter-TSS (Xetro.A02945.1)	94	Xetro.A02945.1	3.24	10.27	4.06	1.28
scaffold_1-183	scaffold_1	214758565	214758920	intron (Xetro.A03648.1, intron 1 of 5)	1776	Xetro.A03648.1	6.08	11.19	1.58	1.38
scaffold_1-1830	scaffold_1	184775662	184776017	intron (Xetro.A03063.4, intron 3 of 64)	39437	Xetro.A03063.9	3.68	2.77	5.65	1.4
scaffold_1-1831	scaffold_1	175255970	175256325	intron (Xetro.A02938.1, intron 1 of 3)	947	Xetro.A02938.1	3.22	10.71	3.03	1.3
scaffold_1-1832	scaffold_1	55508540	55508895	exon (Xetro.A00872.1, exon 1 of 23)	386	Xetro.A00872.1	4.35	14.73	5.15	1.59
scaffold_1-1833	scaffold_1	29390574	29390929	Intergenic	38991	Xetro.A00452.1	2.7	0.87	1.8	0.94
scaffold_1-1834	scaffold_1	179294227	179294582	Intergenic	-14708	Xetro.A02978.1	3.86	16.25	3.62	1.35
scaffold_1-1835	scaffold_1	6700229	6700584	Intergenic	-2394	Xetro.A00103.1	2.96	2.12	4.88	1.31
scaffold_1-1837	scaffold_1	125248691	125249046	Intergenic	9367	Xetro.A02223.1	3.61	0.92	2.54	1.28
scaffold_1-1838	scaffold_1	146227412	146227767	intron (Xetro.A02579.1, intron 2 of 4)	1490	Xetro.A02579.1	2.8	1.41	2.58	1.01
scaffold_1-1839	scaffold_1	118081678	118082033	intron (Xetro.A02007.1, intron 2 of 4)	4588	Xetro.A02007.1	4.47	5.87	2.31	1.59
scaffold_1-184	scaffold_1	154836280	154836635	promoter-TSS (Xetro.A02677.1)	-52	Xetro.A02677.1	5.91	7.06	1.99	1.58
scaffold_1-1840	scaffold_1	200625439	200625794	Intergenic	-50629	Xetro.A03274.2	3.41	2.23	3.95	0.97
scaffold_1-1841	scaffold_1	114884426	114884781	promoter-TSS (Xetro.A01938.3)	7	Xetro.A01938.1	3.04	1.36	5.3	1.44
scaffold_1-1842	scaffold_1	73792232	73792587	promoter-TSS (Xetro.A01294.1)	72	Xetro.A01294.1	3.22	1.74	4.03	1.33
scaffold_1-1843	scaffold_1	46313723	46314078	Intergenic	-20274	Xetro.A00698.2	3.2	2.12	3.76	1.01
scaffold_1-1844	scaffold_1	174014176	174014531	promoter-TSS (Xetro.A02930.2)	1	Xetro.A02930.5	2.95	1.2	4.87	1.44
scaffold_1-1845	scaffold_1	14568961	14569316	exon (Xetro.A00234.2, exon 1 of 12)	367	Xetro.A00234.3	3.38	8.75	3.29	1.49
scaffold_1-1846	scaffold_1	126950431	126950786	intron (Xetro.A02264.5, intron 1 of 14)	210	Xetro.A02264.3	3.54	7.66	2.39	1.23
scaffold_1-1847	scaffold_1	91524315	91524670	Intergenic	-33889	Xetro.A01633.3	2.95	4.46	2.66	1.18
scaffold_1-1848	scaffold_1	39986481	39986836	intron (Xetro.A00568.1, intron 2 of 6)	6945	Xetro.A00568.1	2.48	1.3	3.83	1.05
scaffold_1-1849	scaffold_1	129538431	129538786	promoter-TSS (Xetro.A02323.1)	-39	Xetro.A02323.1	3.5	3.97	3.62	1.56
scaffold_1-185	scaffold_1	68070590	68070945	Intergenic	-3912	Xetro.A01176.1	5.81	5.71	3.87	1.44
scaffold_1-1850	scaffold_1	74238739	74239094	intron (Xetro.A01305.1, intron 1 of 18)	10114	Xetro.A01305.1	4.71	6.36	4.85	1.26
scaffold_1-1851	scaffold_1	160031981	160032336	promoter-TSS (Xetro.A02751.1)	-21	Xetro.A02750.1	2.78	0.82	2.51	1.18
scaffold_1-1853	scaffold_1	75455753	75456108	promoter-TSS (Xetro.A01323.1)	-486	Xetro.A01323.1	3.96	6.25	2.64	1.51
scaffold_1-1855	scaffold_1	65417958	65418313	intron (Xetro.A01126.3, intron 9 of 10)	48675	Xetro.A01126.3	2.43	1.85	2.8	0.98
scaffold_1-1857	scaffold_1	165534142	165534497	promoter-TSS (Xetro.A02816.1)	-111	Xetro.A02816.1	3.64	4.02	5.08	1.14
scaffold_1-1858	scaffold_1	119119485	119119840	intron (Xetro.A02038.1, intron 1 of 2)	841	Xetro.A02038.1	3.88	13.1	3.32	1.68
scaffold_1-186	scaffold_1	5092706	5093061	promoter-TSS (Xetro.A00082.2)	-123	Xetro.A00082.2	5.72	12.17	2.49	1.3
scaffold_1-1860	scaffold_1	185766476	185766831	promoter-TSS (Xetro.A03078.2)	164	Xetro.A03078.1	3.11	0.98	3.2	1.27
scaffold_1-1861	scaffold_1	95970161	95970516	Intergenic	-3683	Xetro.A01688.1	6.06	5.65	3.78	1.01
scaffold_1-1862	scaffold_1	92840121	92840476	Intergenic	10658	Xetro.A01641.1	3.86	1.85	4.72	1.04
scaffold_1-1863	scaffold_1	54162636	54162991	Intergenic	-4764	Xetro.A00819.1	3.05	6.74	5.63	1.44
scaffold_1-1867	scaffold_1	118251165	118251520	promoter-TSS (Xetro.A02014.2)	-79	Xetro.A02014.1	3.48	2.39	4.38	1.19
scaffold_1-1868	scaffold_1	69518084	69518439	Intergenic	-14891	Xetro.A01210.1	3.82	1.41	5.5	1.25
scaffold_1-1869	scaffold_1	175195900	175196255	intron (Xetro.A02936.1, intron 3 of 12)	32286	Xetro.A02937.2	2.99	5.22	2.8	1.23
scaffold_1-187	scaffold_1	35899859	35900214	exon (Xetro.A00524.1, exon 1 of 11)	127	Xetro.A00524.2	6.54	14.78	2.73	1.44
scaffold_1-1870	scaffold_1	173084288	173084643	intron (Xetro.A02912.1, intron 2 of 2)	7776	Xetro.A02912.1	3.34	18.15	4.65	1.35
scaffold_1-1871	scaffold_1	136411569	136411924	intron (Xetro.A02434.6, intron 11 of 13)	4235	Xetro.A02434.16	2.9	12.93	1.91	1.2
scaffold_1-1873	scaffold_1	158134471	158134826	Intergenic	-5588	Xetro.A02720.1	3.43	3.31	6.24	1.23
scaffold_1-1874	scaffold_1	127843548	127843903	intron (Xetro.A02288.3, intron 1 of 8)	1221	Xetro.A02288.3	3.19	1.96	3.6	1.03
scaffold_1-1875	scaffold_1	151195213	151195568	intron (Xetro.A02639.1, intron 1 of 6)	542	Xetro.A02639.1	5.09	12.66	2.48	1.4
scaffold_1-1876	scaffold_1	123465807	123466162	promoter-TSS (Xetro.A02173.1)	-290	Xetro.A02173.1	4.05	6.3	3.26	1.47
scaffold_1-1878	scaffold_1	82052310	82052665	Intergenic	4894	Xetro.A01421.1	2.54	2.55	2.82	1.27
scaffold_1-188	scaffold_1	112870598	112870953	promoter-TSS (Xetro.A01905.1)	56	Xetro.A01905.1	6.04	4.35	3.92	1.63
scaffold_1-1881	scaffold_1	140506956	140507311	Intergenic	49387	Xetro.A02497.1	3.04	1.96	3.87	1.08
scaffold_1-1882	scaffold_1	65722455	65722810	Intergenic	-11645	Xetro.A01128.1	3	1.58	4.95	1.03
scaffold_1-1883	scaffold_1	129080115	129080470	exon (Xetro.A02313.1, exon 1 of 19)	158	Xetro.A02313.2	3	4.02	3.4	1.42
scaffold_1-1884	scaffold_1	72141906	72142261	Intergenic	10882	Xetro.A01262.1	3.44	1.96	3.11	0.88
scaffold_1-1885	scaffold_1	20539622	20539977	promoter-TSS (Xetro.A00338.1)	-959	Xetro.A00338.1	2.56	0.98	4.22	1.04
scaffold_1-1887	scaffold_1	74882729	74883084	Intergenic	-17146	Xetro.A01311.1	3.28	2.77	6.26	1.41
scaffold_1-1888	scaffold_1	116379355	116379710	intron (Xetro.A01964.1, intron 1 of 3)	-1270	Xetro.A01964.2	2.83	3.53	4.3	1.17
scaffold_1-1889	scaffold_1	4942336	4942691	promoter-TSS (Xetro.A00078.1)	-191	Xetro.A00078.1	2.6	1.96	3.41	1.01
scaffold_1-189	scaffold_1	62833796	62834151	Intergenic	-7156	Xetro.A01019.4	5.44	3.75	6.78	1.39
scaffold_1-1890	scaffold_1	9475796	9476151	promoter-TSS (Xetro.A00154.1)	-191	Xetro.A00154.2	3.13	1.85	7.05	1.47
scaffold_1-1892	scaffold_1	74238739	74239094	intron (Xetro.A01305.1, intron 1 of 18)	10114	Xetro.A01305.1	4.7	6.36	4.85	1.26
scaffold_1-1893	scaffold_1	55873938	55874293	exon (Xetro.A00887.5, exon 1 of 19)	248	Xetro.A00887.1	5.42	5.05	2.6	1.59
scaffold_1-1894	scaffold_1	197556657	197557012	promoter-TSS (Xetro.A03225.1)	-2	Xetro.A03225.1	2.97	2.61	4.65	1.27
scaffold_1-1898	scaffold_1	46097544	46097899	promoter-TSS (Xetro.A00687.1)	-4	Xetro.A00687.1	3.22	1.79	5.25	1.44
scaffold_1-1899	scaffold_1	151555833	151556188	Intergenic	21615	Xetro.A02645.1	2.55	1.63	1.77	0.96
scaffold_1-1900	scaffold_1	178613829	178614184	exon (Xetro.A02962.1, exon 1 of 1)	610	Xetro.A02962.1	3.84	7.23	4.12	1.44
scaffold_1-1901	scaffold_1	60277635	60277990	intron (Xetro.A00964.1, intron 1 of 4)	11752	Xetro.A00964.1	2.82	6.03	4.96	1.4
scaffold_1-1902	scaffold_1	120081385	120081740	Intergenic	-36505	Xetro.A02067.1	2.84	1.14	4.36	1.34
scaffold_1-1903	scaffold_1	124547607	124547962	intron (Xetro.A02201.3, intron 1 of 4)	959	Xetro.A02201.3	4.34	155.96	1.2	1.58
scaffold_1-1904	scaffold_1	79277781	79278136	Intergenic	4367	Xetro.A01369.1	2.62	1.3	2.96	0.96
scaffold_1-1905	scaffold_1	113410300	113410655	exon (Xetro.A01918.2, exon 1 of 13)	104	Xetro.A01918.1	3.33	1.58	2.87	1.19
scaffold_1-1906	scaffold_1	74296640	74296995	intron (Xetro.A01306.3, intron 1 of 19)	874	Xetro.A01306.3	4.29	9.84	1.77	1.56
scaffold_1-1907	scaffold_1	55943665	55944020	intron (Xetro.A00890.1, intron 1 of 3)	863	Xetro.A00890.1	3.35	3.15	4.36	1.6
scaffold_1-1908	scaffold_1	127128860	127129215	promoter-TSS (Xetro.A02272.2)	-68	Xetro.A02272.3	2.9	1.2	4.09	1.19
scaffold_1-1909	scaffold_1	133921145	133921500	intron (Xetro.A02391.1, intron 2 of 2)	6641	Xetro.A02391.1	2.75	2.88	3.45	0.96
scaffold_1-191	scaffold_1	144773963	144774318	promoter-TSS (Xetro.A02550.2)	59	Xetro.A02550.2	5.91	10	2.95	1.28
scaffold_1-1910	scaffold_1	75624973	75625328	promoter-TSS (Xetro.A01328.4)	-362	Xetro.A01328.1	3.62	3.42	5.21	1.48
scaffold_1-1911	scaffold_1	129796447	129796802	Intergenic	4082	Xetro.A02327.1	2.6	1.58	2.61	0.84
scaffold_1-1912	scaffold_1	190777695	190778050	Intergenic	-60273	Xetro.A03126.1	2.7	1.85	3.52	1.3
scaffold_1-1913	scaffold_1	23235748	23236103	Intergenic	-7614	Xetro.A00366.1	2.72	1.2	5.59	1.09
scaffold_1-1914	scaffold_1	158135514	158135869	Intergenic	-6631	Xetro.A02720.1	3.57	3.86	8.98	1.4
scaffold_1-1915	scaffold_1	159047251	159047606	promoter-TSS (Xetro.A02743.3)	-152	Xetro.A02744.1	3.87	3.42	3.55	1.57
scaffold_1-1916	scaffold_1	118561846	118562201	intron (Xetro.A02021.3, intron 3 of 4)	12241	Xetro.A02021.3	2.77	2.39	3.86	1.37
scaffold_1-1918	scaffold_1	199101861	199102216	intron (Xetro.A03261.4, intron 6 of 17)	51995	Xetro.A03261.4	2.71	1.14	4.43	1.3
scaffold_1-1919	scaffold_1	88241736	88242091	Intergenic	-1645	Xetro.A01589.1	2.46	2.12	2.51	0.98
scaffold_1-192	scaffold_1	61711285	61711640	promoter-TSS (Xetro.A01003.1)	-47	Xetro.A01003.1	5.85	13.04	4.43	1.56
scaffold_1-1920	scaffold_1	97211549	97211904	Intergenic	-3911	Xetro.A01709.1	2.72	1.3	3.29	1.26
scaffold_1-1921	scaffold_1	91462029	91462384	Intergenic	94777	Xetro.A01632.2	3.62	2.77	3.54	1.36
scaffold_1-1922	scaffold_1	86297883	86298238	promoter-TSS (Xetro.A01558.3)	-3	Xetro.A01557.1	3.28	1.41	5.54	1.43
scaffold_1-1923	scaffold_1	199773183	199773538	promoter-TSS (Xetro.A03267.1)	-372	Xetro.A03267.1	3.06	5.81	3.01	1.32
scaffold_1-1924	scaffold_1	57272693	57273048	Intergenic	-39041	Xetro.A00925.1	2.95	2.23	3.45	1
scaffold_1-1927	scaffold_1	46970210	46970565	intron (Xetro.A00718.2, intron 1 of 7)	-1294	Xetro.A00718.3	3.02	7.88	2.82	1.25
scaffold_1-1928	scaffold_1	124538802	124539157	Intergenic	-1629	Xetro.A02202.1	4.08	119.39	1.34	1.21
scaffold_1-1930	scaffold_1	148744935	148745290	Intergenic	-1508	Xetro.A02600.1	3.73	2.01	3.88	1.17
scaffold_1-1931	scaffold_1	152135369	152135724	Intergenic	-63468	Xetro.A02649.1	2.88	0.98	4.76	1.22
scaffold_1-1932	scaffold_1	27284443	27284798	intron (Xetro.A00430.1, intron 2 of 10)	15971	Xetro.A00430.2	2.66	5.76	5.61	1.18
scaffold_1-1933	scaffold_1	144706861	144707216	Intergenic	-67043	Xetro.A02550.2	2.8	1.2	2.2	1.08
scaffold_1-1935	scaffold_1	130896855	130897210	Intergenic	-77797	Xetro.A02347.1	3.4	2.34	5.83	1.04
scaffold_1-1937	scaffold_1	38168130	38168485	intron (Xetro.A00551.3, intron 8 of 8)	50995	Xetro.A00551.1	2.77	2.39	2.41	1.29
scaffold_1-1939	scaffold_1	64033798	64034153	Intergenic	6071	Xetro.A01061.1	2.97	3.53	4.21	1.19
scaffold_1-194	scaffold_1	135932952	135933307	intron (Xetro.A02428.1, intron 7 of 9)	17788	Xetro.A02428.1	6.47	4.35	4.85	1.2
scaffold_1-1941	scaffold_1	55784392	55784747	promoter-TSS (Xetro.A00882.1)	58	Xetro.A00883.1	2.97	2.72	3.46	1.48
scaffold_1-1942	scaffold_1	121270487	121270842	Intergenic	-24464	Xetro.A02091.1	3.07	1.3	3.91	1.06
scaffold_1-1943	scaffold_1	155099819	155100174	promoter-TSS (Xetro.A02681.1)	0	Xetro.A02681.1	3.01	0.43	2.72	1.17
scaffold_1-1944	scaffold_1	108269281	108269636	TTS (Xetro.A01853.1)	1803	Xetro.A01853.1	2.94	1.74	3.63	1
scaffold_1-1945	scaffold_1	68962300	68962655	promoter-TSS (Xetro.A01196.1)	-249	Xetro.A01196.1	4.09	3.64	2.95	1.64
scaffold_1-1946	scaffold_1	14452800	14453155	Intergenic	-56770	Xetro.A00233.1	3.72	8.21	4.47	1.46
scaffold_1-1947	scaffold_1	121353145	121353500	promoter-TSS (Xetro.A02093.1)	15	Xetro.A02093.1	2.93	3.21	3.12	1.42
scaffold_1-1949	scaffold_1	51410579	51410934	promoter-TSS (Xetro.A00773.1)	-24	Xetro.A00773.2	2.98	1.14	4.7	1.4
scaffold_1-195	scaffold_1	126506312	126506667	intron (Xetro.A02259.1, intron 6 of 6)	7707	Xetro.A02259.1	6.22	20.21	7.01	1.56
scaffold_1-1952	scaffold_1	124547355	124547710	intron (Xetro.A02201.3, intron 1 of 4)	1211	Xetro.A02201.3	3.51	123.41	0.99	1.23
scaffold_1-1954	scaffold_1	68814904	68815259	promoter-TSS (Xetro.A01192.1)	-61	Xetro.A01192.1	2.91	1.41	4.1	1.34
scaffold_1-1957	scaffold_1	126580095	126580450	Intergenic	5455	Xetro.A02260.2	4.07	223.34	1.22	1.64
scaffold_1-1958	scaffold_1	135095511	135095866	exon (Xetro.A02404.1, exon 1 of 7)	137	Xetro.A02404.1	3.07	2.06	3.05	1.23
scaffold_1-1959	scaffold_1	5386169	5386524	intron (Xetro.A00087.2, intron 3 of 3)	18762	Xetro.A00087.1	3.51	9.02	5.43	1.37
scaffold_1-196	scaffold_1	144600530	144600885	exon (Xetro.A02547.3, exon 1 of 5)	749	Xetro.A02548.1	7.39	67.27	1.35	1.79
scaffold_1-1960	scaffold_1	64315038	64315393	Intergenic	-2068	Xetro.A01067.1	2.73	3.42	3.76	0.89
scaffold_1-1963	scaffold_1	74020593	74020948	promoter-TSS (Xetro.A01301.1)	-40	Xetro.A01301.2	3.8	10.22	2.93	1.6
scaffold_1-1966	scaffold_1	6390806	6391161	intron (Xetro.A00099.1, intron 2 of 9)	24451	Xetro.A00099.1	2.67	2.01	4.07	1.27
scaffold_1-1967	scaffold_1	127055588	127055943	promoter-TSS (Xetro.A02268.3)	41	Xetro.A02268.2	3.29	15.49	2.99	1.52
scaffold_1-1968	scaffold_1	9144551	9144906	Intergenic	-2392	Xetro.A00147.2	3.1	2.34	4.12	1.09
scaffold_1-19689	scaffold_1	6239764	6240119	TTS (Xetro.A00097.4)	5331	Xetro.A00097.4	1.43	11.14	0.79	0.92
scaffold_1-1969	scaffold_1	173804763	173805118	promoter-TSS (Xetro.A02924.1)	-116	Xetro.A02924.1	4	3.1	3.29	1.31
scaffold_1-197	scaffold_1	30300744	30301099	intron (Xetro.A00460.1, intron 8 of 12)	34931	Xetro.A00460.1	6.76	3.64	4.91	1.16
scaffold_1-1970	scaffold_1	124831822	124832177	exon (Xetro.A02214.1, exon 1 of 4)	147	Xetro.A02213.1	2.9	1.52	2.49	1.31
scaffold_1-1971	scaffold_1	122047161	122047516	intron (Xetro.A02140.1, intron 1 of 5)	120	Xetro.A02140.1	4.9	11.25	2.08	1.51
scaffold_1-1972	scaffold_1	5454672	5455027	intron (Xetro.A00088.1, intron 9 of 11)	87265	Xetro.A00087.1	2.45	1.96	5.59	1.2
scaffold_1-1974	scaffold_1	9563054	9563409	Intergenic	18456	Xetro.A00155.1	2.6	0.71	4.4	1.13
scaffold_1-1975	scaffold_1	169576732	169577087	intron (Xetro.A02868.2, intron 1 of 2)	1243	Xetro.A02868.1	3.85	21.08	3.29	1.39
scaffold_1-1976	scaffold_1	134994258	134994613	Intergenic	11988	Xetro.A02403.1	3.37	1.03	4.96	1.43
scaffold_1-1977	scaffold_1	42693654	42694009	Intergenic	-51903	Xetro.A00601.1	3.69	12.99	2.42	1.42
scaffold_1-198	scaffold_1	130462566	130462921	promoter-TSS (Xetro.A02339.1)	0	Xetro.A02339.1	8.21	15.7	3.52	1.73
scaffold_1-1980	scaffold_1	25099589	25099944	Intergenic	-1685	Xetro.A00389.1	2.65	1.47	5.02	1.26
scaffold_1-1981	scaffold_1	45212364	45212719	intron (Xetro.A00658.1, intron 1 of 5)	5263	Xetro.A00658.1	2.91	2.06	3.36	1.14
scaffold_1-1982	scaffold_1	123633208	123633563	intron (Xetro.A02181.1, intron 2 of 13)	5655	Xetro.A02181.1	3.13	14.18	4.21	1.1
scaffold_1-1984	scaffold_1	139328250	139328605	Intergenic	-58495	Xetro.A02487.1	2.9	0.98	2.42	0.97
scaffold_1-1985	scaffold_1	183531352	183531707	promoter-TSS (Xetro.A03042.1)	-272	Xetro.A03042.1	3.22	2.83	4.98	1.46
scaffold_1-1986	scaffold_1	78520132	78520487	promoter-TSS (Xetro.A01361.1)	34	Xetro.A01361.2	3.28	3.26	3.58	1.59
scaffold_1-1988	scaffold_1	42795035	42795390	Intergenic	15559	Xetro.A00603.2	2.52	0.98	2.09	0.92
scaffold_1-1989	scaffold_1	101339461	101339816	promoter-TSS (Xetro.A01770.2)	-31	Xetro.A01770.2	3.01	2.01	4.05	1.25
scaffold_1-1990	scaffold_1	10089910	10090265	intron (Xetro.A00180.1, intron 1 of 1)	5334	Xetro.A00180.1	2.82	34.56	2.16	0.72
scaffold_1-1991	scaffold_1	44574953	44575308	Intergenic	-4214	Xetro.A00645.2	2.93	1.52	2.38	1.24
scaffold_1-1992	scaffold_1	55057337	55057692	exon (Xetro.N00856.1, exon 9 of 9)	4046	Xetro.N00856.2	3.62	145.9	4.2	1.39
scaffold_1-1993	scaffold_1	124537779	124538134	Intergenic	-2652	Xetro.A02202.1	3.77	139.76	1.41	1.11
scaffold_1-1995	scaffold_1	155528904	155529259	intron (Xetro.A02684.2, intron 7 of 9)	14664	Xetro.A02684.2	2.66	1.14	3.11	1.18
scaffold_1-1996	scaffold_1	118081871	118082226	intron (Xetro.A02007.1, intron 2 of 4)	4781	Xetro.A02007.1	4.23	4.4	2.27	1.53
scaffold_1-1997	scaffold_1	61677139	61677494	Intergenic	-1576	Xetro.A01001.1	2.92	2.23	2.62	0.8
scaffold_1-200	scaffold_1	175749478	175749833	intron (Xetro.A02945.1, intron 1 of 6)	1371	Xetro.A02945.1	5.65	14.94	4.18	1.21
scaffold_1-2000	scaffold_1	129114491	129114846	promoter-TSS (Xetro.A02315.4)	71	Xetro.A02315.5	3.37	1.85	3.7	1.47
scaffold_1-2004	scaffold_1	61784821	61785176	Intergenic	-12792	Xetro.A01005.1	3.09	1.36	4.75	1.09
scaffold_1-2005	scaffold_1	110947208	110947563	intron (Xetro.A01883.1, intron 1 of 9)	16610	Xetro.A01883.1	2.84	0.92	3.64	1.28
scaffold_1-2007	scaffold_1	194307215	194307570	Intergenic	-57615	Xetro.A03189.2	2.77	0.43	3.1	1.1
scaffold_1-2009	scaffold_1	186823486	186823841	intron (Xetro.A03094.1, intron 2 of 2)	2237	Xetro.A03094.2	2.73	1.3	2.77	1.24
scaffold_1-201	scaffold_1	28171346	28171701	promoter-TSS (Xetro.A00438.1)	-12	Xetro.A00438.1	5.88	14.18	2.07	1.45
scaffold_1-2011	scaffold_1	16377517	16377872	intron (Xetro.A00267.1, intron 6 of 13)	-23722	Xetro.A00266.1	2.6	0.82	3.17	0.93
scaffold_1-2012	scaffold_1	155760199	155760554	exon (Xetro.A02689.3, exon 1 of 7)	1160	Xetro.A02689.3	3.45	1.03	4.34	1.43
scaffold_1-2013	scaffold_1	157852060	157852415	exon (Xetro.A02715.1, exon 8 of 13)	-3683	Xetro.A02714.1	2.67	1.58	3.3	1.03
scaffold_1-2015	scaffold_1	76302691	76303046	promoter-TSS (Xetro.A01339.1)	-26	Xetro.A01339.1	2.73	3.26	2.49	1.33
scaffold_1-2017	scaffold_1	164398153	164398508	Intergenic	-23218	Xetro.A02806.1	3.24	1.79	3.13	0.85
scaffold_1-2019	scaffold_1	7681944	7682299	promoter-TSS (Xetro.A00127.1)	-115	Xetro.A00127.1	2.97	26.08	5.16	1.21
scaffold_1-202	scaffold_1	74074706	74075061	intron (Xetro.A01302.1, intron 1 of 19)	717	Xetro.A01302.1	6.59	22.33	2.33	1.74
scaffold_1-2020	scaffold_1	55873676	55874031	promoter-TSS (Xetro.A00887.5)	-14	Xetro.A00887.3	4.32	3.91	3.39	1.53
scaffold_1-2023	scaffold_1	25401201	25401556	Intergenic	-4862	Xetro.A00396.1	2.8	2.5	3.17	1.06
scaffold_1-2024	scaffold_1	191568244	191568599	promoter-TSS (Xetro.A03141.1)	-66	Xetro.A03141.1	2.87	1.9	2.64	1.1
scaffold_1-2025	scaffold_1	19881598	19881953	promoter-TSS (Xetro.A00329.1)	-93	Xetro.A00329.1	2.34	1.03	2.39	1.05
scaffold_1-2026	scaffold_1	33958057	33958412	intron (Xetro.A00495.1, intron 16 of 29)	19923	Xetro.A00495.1	2.67	1.58	2.93	1.03
scaffold_1-2027	scaffold_1	92648736	92649091	Intergenic	-18499	Xetro.A01638.1	2.51	2.01	3.78	1.22
scaffold_1-2028	scaffold_1	100565480	100565835	promoter-TSS (Xetro.A01743.3)	-7	Xetro.A01743.4	2.85	2.83	2.16	1.04
scaffold_1-2030	scaffold_1	94684635	94684990	promoter-TSS (Xetro.A01671.1)	-85	Xetro.A01671.1	3.13	3.42	2.9	1.12
scaffold_1-2032	scaffold_1	35083387	35083742	promoter-TSS (Xetro.A00512.2)	-44	Xetro.A00512.1	3.43	1.74	6.52	1.5
scaffold_1-2033	scaffold_1	175149427	175149782	intron (Xetro.A02936.1, intron 1 of 12)	1179	Xetro.A02936.1	3.74	8.8	4.01	1.51
scaffold_1-2034	scaffold_1	39974964	39975319	Intergenic	-3077	Xetro.A00567.2	2.8	1.58	3.01	0.72
scaffold_1-2035	scaffold_1	124648454	124648809	Intergenic	-17443	Xetro.A02205.3	2.76	1.3	3.98	1.35
scaffold_1-2036	scaffold_1	148744542	148744897	Intergenic	-1901	Xetro.A02600.1	3.76	2.01	3.48	1.02
scaffold_1-2038	scaffold_1	75373229	75373584	promoter-TSS (Xetro.A01319.4)	36	Xetro.A01319.1	3.13	1.58	4.1	1.51
scaffold_1-2039	scaffold_1	32722355	32722710	intron (Xetro.A00476.3, intron 1 of 8)	1750	Xetro.A00476.2	2.75	2.61	2.93	1.14
scaffold_1-204	scaffold_1	8662246	8662601	promoter-TSS (Xetro.A00140.1)	-38	Xetro.A00140.1	6.47	11.09	3.31	1.69
scaffold_1-2040	scaffold_1	42814192	42814547	promoter-TSS (Xetro.A00604.2)	-6	Xetro.A00604.2	3.47	2.12	4.68	1.54
scaffold_1-2042	scaffold_1	152431201	152431556	intron (Xetro.A02650.3, intron 2 of 11)	7340	Xetro.A02650.3	3.28	2.12	3.83	1.09
scaffold_1-2043	scaffold_1	125258239	125258594	promoter-TSS (Xetro.A02224.1)	94	Xetro.A02224.1	4.44	5.16	3.2	1.59
scaffold_1-2045	scaffold_1	104806316	104806671	exon (Xetro.A01812.2, exon 1 of 7)	180	Xetro.A01812.1	4.06	2.39	5.21	1.27
scaffold_1-2046	scaffold_1	136368085	136368440	promoter-TSS (Xetro.A02432.1)	35	Xetro.A02432.1	2.79	1.3	3.46	1.58
scaffold_1-2047	scaffold_1	154798562	154798917	intron (Xetro.A02676.1, intron 2 of 5)	7429	Xetro.A02676.2	2.43	2.06	2.45	0.82
scaffold_1-2048	scaffold_1	118952047	118952402	promoter-TSS (Xetro.A02031.2)	-154	Xetro.A02031.2	2.88	5.38	4.17	1.32
scaffold_1-2049	scaffold_1	64116198	64116553	Intergenic	-24203	Xetro.A01062.1	2.96	3.86	5.4	1.12
scaffold_1-205	scaffold_1	182986735	182987090	promoter-TSS (Xetro.A03026.1)	30	Xetro.A03026.1	6.21	7.01	3.49	1.66
scaffold_1-2050	scaffold_1	206126094	206126449	TTS (Xetro.A03400.1)	2433	Xetro.A03400.1	2.79	1.09	4.99	1.26
scaffold_1-2051	scaffold_1	133539585	133539940	promoter-TSS (Xetro.A02387.1)	18	Xetro.A02387.2	2.86	4.02	2.24	1.09
scaffold_1-2052	scaffold_1	95444801	95445156	promoter-TSS (Xetro.A01678.1)	-28	Xetro.A01678.1	2.83	1.3	4.22	1.2
scaffold_1-20528	scaffold_1	179294227	179294582	Intergenic	-14708	Xetro.A02978.1	3.86	16.25	3.62	1.35
scaffold_1-2053	scaffold_1	183456723	183457078	exon (Xetro.A03039.1, exon 22 of 22)	18418	Xetro.A03040.1	3.06	2.17	5.76	1.34
scaffold_1-2055	scaffold_1	200624974	200625329	Intergenic	-51094	Xetro.A03274.2	4.41	2.66	4.76	1.09
scaffold_1-2056	scaffold_1	131950453	131950808	promoter-TSS (Xetro.A02369.3)	-643	Xetro.A02369.2	3.32	6.96	2.36	1.34
scaffold_1-2057	scaffold_1	9269405	9269760	intron (Xetro.A00148.1, intron 5 of 14)	22191	Xetro.A00148.1	3.4	80.7	1.84	1.36
scaffold_1-2059	scaffold_1	130650213	130650568	Intergenic	-29528	Xetro.A02342.1	2.62	1.3	3.07	0.88
scaffold_1-206	scaffold_1	130489250	130489605	Intergenic	-26684	Xetro.A02339.1	6.35	5	4.3	1.34
scaffold_1-2060	scaffold_1	89408203	89408558	Intergenic	-8812	Xetro.A01605.2	2.82	1.9	3.39	1.17
scaffold_1-2062	scaffold_1	150044776	150045131	promoter-TSS (Xetro.A02616.1)	-104	Xetro.A02616.1	2.82	1.25	3.53	1.07
scaffold_1-2064	scaffold_1	42790811	42791166	Intergenic	15753	Xetro.A00602.1	2.98	6.09	4.65	1.23
scaffold_1-2065	scaffold_1	59249519	59249874	promoter-TSS (Xetro.A00953.1)	-134	Xetro.A00953.1	2.94	17.99	2.67	1.28
scaffold_1-2068	scaffold_1	130469789	130470144	Intergenic	-7223	Xetro.A02339.1	3.07	1.74	3	1.13
scaffold_1-2069	scaffold_1	9694382	9694737	promoter-TSS (Xetro.A00160.1)	104	Xetro.A00161.2	3.53	3.53	2.61	1.22
scaffold_1-207	scaffold_1	84957818	84958173	promoter-TSS (Xetro.A01497.7)	-36	Xetro.A01497.13	6.92	85.91	1.73	1.65
scaffold_1-2071	scaffold_1	124283531	124283886	Intergenic	13234	Xetro.A02196.1	2.78	2.28	5.17	1.07
scaffold_1-2072	scaffold_1	117182084	117182439	Intergenic	-9149	Xetro.A01986.2	3.3	2.17	5.72	1.51
scaffold_1-2073	scaffold_1	74021094	74021449	exon (Xetro.A01301.3, exon 1 of 6)	203	Xetro.A01301.3	3.57	10.65	2.84	1.53
scaffold_1-2074	scaffold_1	132947638	132947993	Intergenic	-29107	Xetro.A02380.1	2.55	1.63	2.99	0.77
scaffold_1-2076	scaffold_1	184425413	184425768	intron (Xetro.A03054.1, intron 2 of 3)	980	Xetro.A03054.1	3.13	29.45	4.73	1.24
scaffold_1-2077	scaffold_1	135007563	135007918	Intergenic	25293	Xetro.A02403.1	2.77	0.43	5.31	0.94
scaffold_1-2079	scaffold_1	90418635	90418990	Intergenic	-34594	Xetro.A01621.1	3.31	1.14	5.04	1.63
scaffold_1-208	scaffold_1	125097575	125097930	promoter-TSS (Xetro.A02220.1)	-82	Xetro.A02220.1	6.43	4.67	3.18	1.69
scaffold_1-2080	scaffold_1	33314550	33314905	promoter-TSS (Xetro.A00485.1)	-99	Xetro.A00485.1	3.37	1.36	4.58	1.32
scaffold_1-2081	scaffold_1	54037484	54037839	Intergenic	6736	Xetro.A00814.1	3.46	2.01	7.63	1.62
scaffold_1-2082	scaffold_1	124558549	124558904	Intergenic	-8223	Xetro.A02203.1	4.3	5.11	6.48	1.22
scaffold_1-2085	scaffold_1	137832334	137832689	promoter-TSS (Xetro.A02470.1)	-7	Xetro.A02470.1	3.56	5	6.08	1.48
scaffold_1-2086	scaffold_1	46570828	46571183	intron (Xetro.A00706.1, intron 20 of 31)	33539	Xetro.A00706.1	2.56	2.01	3.32	1.08
scaffold_1-2088	scaffold_1	163440632	163440987	promoter-TSS (Xetro.A02783.1)	-393	Xetro.A02783.1	4.12	2.39	2.79	1.34
scaffold_1-2089	scaffold_1	199153879	199154234	promoter-TSS (Xetro.A03261.4)	-23	Xetro.A03261.3	2.42	1.63	3.7	1.17
scaffold_1-209	scaffold_1	84235473	84235828	promoter-TSS (Xetro.A01485.1)	-14	Xetro.A01485.1	5.16	2.34	3.26	1.17
scaffold_1-2090	scaffold_1	38660638	38660993	Intergenic	-1400	Xetro.A00556.1	2.82	1.47	5.82	0.97
scaffold_1-2093	scaffold_1	140108016	140108371	Intergenic	17931	Xetro.A02494.1	2.77	0.76	4.04	0.94
scaffold_1-2096	scaffold_1	56359370	56359725	Intergenic	-8844	Xetro.A00913.1	3.78	17.33	2.84	1.35
scaffold_1-2097	scaffold_1	55534365	55534720	promoter-TSS (Xetro.A00875.4)	-110	Xetro.A00875.1	2.85	0.87	4.57	1.42
scaffold_1-2099	scaffold_1	114711038	114711393	intron (Xetro.A01936.1, intron 1 of 2)	8779	Xetro.A01936.1	2.49	1.09	2.68	0.99
scaffold_1-210	scaffold_1	159629426	159629781	promoter-TSS (Xetro.A02746.1)	-21	Xetro.A02746.1	6.66	9.29	3.11	1.56
scaffold_1-2100	scaffold_1	196444276	196444631	intron (Xetro.A03213.4, intron 20 of 24)	-14260	Xetro.A03212.1	2.98	3.53	4.51	1.08
scaffold_1-2101	scaffold_1	171119461	171119816	promoter-TSS (Xetro.A02890.1)	-398	Xetro.A02890.1	2.8	0.87	6.3	1.28
scaffold_1-2102	scaffold_1	178810400	178810755	intron (Xetro.A02966.1, intron 1 of 2)	696	Xetro.A02966.1	4.82	15.81	2.36	1.34
scaffold_1-2103	scaffold_1	144581528	144581883	intron (Xetro.A02547.3, intron 3 of 4)	-18253	Xetro.A02548.1	3.69	3.8	7.31	1.27
scaffold_1-2104	scaffold_1	68713362	68713717	promoter-TSS (Xetro.A01190.1)	-97	Xetro.A01190.1	2.57	4.08	2.13	1.12
scaffold_1-2105	scaffold_1	96018899	96019254	intron (Xetro.A01691.1, intron 12 of 15)	-16485	Xetro.A01690.1	3.09	2.55	3.75	1.31
scaffold_1-2106	scaffold_1	70774977	70775332	Intergenic	-7709	Xetro.A01237.3	2.33	0.71	2.18	0.91
scaffold_1-2107	scaffold_1	68725202	68725557	exon (Xetro.A01191.6, exon 1 of 20)	157	Xetro.A01191.6	3.41	1.2	4.49	1.48
scaffold_1-2108	scaffold_1	135883554	135883909	promoter-TSS (Xetro.A02425.2)	316	Xetro.A02426.1	3.63	7.72	2.73	1.34
scaffold_1-2109	scaffold_1	38084330	38084685	Intergenic	-31172	Xetro.A00551.2	2.9	1.85	4.92	1.25
scaffold_1-211	scaffold_1	37701095	37701450	intron (Xetro.A00549.1, intron 1 of 7)	2652	Xetro.A00549.1	5.49	22.06	4.53	1.46
scaffold_1-2111	scaffold_1	145471682	145472037	intron (Xetro.A02568.1, intron 1 of 15)	17210	Xetro.A02568.1	2.87	1.3	4.63	1.3
scaffold_1-2112	scaffold_1	19270993	19271348	intron (Xetro.A00316.1, intron 10 of 15)	-17456	Xetro.A00315.1	2.63	1.79	2.77	1.32
scaffold_1-2113	scaffold_1	153051762	153052117	Intergenic	-37127	Xetro.A02661.3	2.6	2.23	2.09	1.05
scaffold_1-2115	scaffold_1	92805265	92805620	promoter-TSS (Xetro.A01639.2)	-8	Xetro.A01639.3	2.87	1.2	2.78	1.12
scaffold_1-21155	scaffold_1	15694042	15694397	intron (Xetro.A00245.1, intron 3 of 5)	3102	Xetro.A00245.1	0.88	0.49	0.83	0.55
scaffold_1-2116	scaffold_1	38119122	38119477	exon (Xetro.A00551.2, exon 2 of 9)	1987	Xetro.A00551.1	3.01	7.39	5.16	1.56
scaffold_1-2117	scaffold_1	193895638	193895993	promoter-TSS (Xetro.A03183.1)	95	Xetro.A03183.1	3.46	2.83	3.88	1.21
scaffold_1-2119	scaffold_1	138191914	138192269	Intergenic	58523	Xetro.A02475.1	3.76	6.19	2.43	0.73
scaffold_1-212	scaffold_1	49784289	49784644	Intergenic	16776	Xetro.A00753.1	5.53	4.24	3.24	1.16
scaffold_1-2120	scaffold_1	45118849	45119204	intron (Xetro.A00654.1, intron 1 of 6)	557	Xetro.A00654.1	4.09	2.61	4.9	1.45
scaffold_1-2121	scaffold_1	173905096	173905451	Intergenic	3959	Xetro.A02927.1	2.53	2.06	4.65	1.3
scaffold_1-2122	scaffold_1	64521650	64522005	Intergenic	-22783	Xetro.A01078.1	2.88	2.06	3.57	1.32
scaffold_1-2123	scaffold_1	66564435	66564790	promoter-TSS (Xetro.A01141.1)	-15	Xetro.A01141.1	2.87	1.96	3.64	1.33
scaffold_1-2124	scaffold_1	40590898	40591253	Intergenic	-51203	Xetro.A00569.1	4.1	11.52	4.61	1.24
scaffold_1-2126	scaffold_1	56020256	56020611	exon (Xetro.A00896.1, exon 3 of 3)	811	Xetro.A00897.1	3.37	11.19	2.3	1.37
scaffold_1-2127	scaffold_1	175151572	175151927	intron (Xetro.A02936.1, intron 2 of 12)	3324	Xetro.A02936.1	2.99	4.4	3.4	1.24
scaffold_1-2129	scaffold_1	127217932	127218287	intron (Xetro.A02274.1, intron 2 of 6)	35335	Xetro.A02274.1	2.57	3.97	4.76	1.3
scaffold_1-213	scaffold_1	87839861	87840216	promoter-TSS (Xetro.A01584.1)	28	Xetro.A01584.1	5.73	13.42	2.51	1.51
scaffold_1-2130	scaffold_1	196408618	196408973	Intergenic	21398	Xetro.A03212.1	3.53	2.61	5.09	0.75
scaffold_1-2131	scaffold_1	61803676	61804031	Intergenic	-31647	Xetro.A01005.1	2.24	1.09	2.31	0.88
scaffold_1-2134	scaffold_1	104809335	104809690	Intergenic	-2839	Xetro.A01812.2	3.34	1.63	6.92	1.16
scaffold_1-2135	scaffold_1	126522991	126523346	Intergenic	24386	Xetro.A02259.1	3.85	5.87	5.73	1.62
scaffold_1-2137	scaffold_1	132916492	132916847	Intergenic	7273	Xetro.A02379.1	4.38	2.39	5.14	1.68
scaffold_1-2138	scaffold_1	126029975	126030330	intron (Xetro.A02243.1, intron 2 of 7)	15064	Xetro.A02243.1	2.99	2.28	4.23	1.33
scaffold_1-2139	scaffold_1	125196073	125196428	Intergenic	-21521	Xetro.A02222.1	3.4	3.8	3.36	1.38
scaffold_1-214	scaffold_1	132946482	132946837	Intergenic	-30263	Xetro.A02380.1	5.89	4.56	4.2	1.12
scaffold_1-2140	scaffold_1	124538370	124538725	Intergenic	-2061	Xetro.A02202.1	4.08	127.48	1.49	1.12
scaffold_1-2142	scaffold_1	26430815	26431170	Intergenic	15567	Xetro.A00410.1	3.39	14.29	3.34	1.1
scaffold_1-2143	scaffold_1	18040493	18040848	intron (Xetro.A00297.1, intron 2 of 5)	22594	Xetro.A00297.1	3.05	2.61	3.23	1.04
scaffold_1-2146	scaffold_1	8570404	8570759	intron (Xetro.A00136.1, intron 1 of 10)	1920	Xetro.A00136.2	2.63	10.71	3.65	1.23
scaffold_1-2147	scaffold_1	40590898	40591253	Intergenic	-51203	Xetro.A00569.1	4.09	11.52	4.61	1.24
scaffold_1-2148	scaffold_1	129795541	129795896	Intergenic	3176	Xetro.A02327.1	2.31	0.6	3.99	0.83
scaffold_1-2149	scaffold_1	84944195	84944550	exon (Xetro.A01497.7, exon 14 of 14)	9647	Xetro.A01497.20	3.81	132.86	1.15	1.3
scaffold_1-215	scaffold_1	89417058	89417413	promoter-TSS (Xetro.A01605.3)	43	Xetro.A01605.3	6.23	22.33	1.78	1.61
scaffold_1-2150	scaffold_1	104701357	104701712	Intergenic	24138	Xetro.A01811.1	2.58	3.21	2.71	0.88
scaffold_1-2153	scaffold_1	173450499	173450854	intron (Xetro.A02917.1, intron 12 of 19)	55171	Xetro.A02917.1	2.99	4.62	3.52	1.13
scaffold_1-2154	scaffold_1	46093307	46093662	exon (Xetro.A00686.1, exon 17 of 17)	-4241	Xetro.A00687.1	2.81	1.74	3.03	1.05
scaffold_1-2155	scaffold_1	46842942	46843297	Intergenic	23590	Xetro.A00712.1	2.98	1.25	4.33	1.57
scaffold_1-2157	scaffold_1	72920359	72920714	intron (Xetro.A01277.2, intron 1 of 19)	29535	Xetro.A01277.2	2.59	1.09	4.59	1.2
scaffold_1-2158	scaffold_1	183831948	183832303	Intergenic	-8016	Xetro.A03047.1	2.79	3.21	3.1	1.18
scaffold_1-2159	scaffold_1	33190798	33191153	Intergenic	30427	Xetro.A00481.2	3	1.3	5.19	1.17
scaffold_1-216	scaffold_1	122109949	122110304	intron (Xetro.A02143.1, intron 5 of 6)	5208	Xetro.A02143.1	5.9	25.97	6.44	1.43
scaffold_1-2160	scaffold_1	67580255	67580610	promoter-TSS (Xetro.A01166.3)	-39	Xetro.A01166.2	3.07	1.36	4.49	1.23
scaffold_1-2161	scaffold_1	22750470	22750825	Intergenic	-1693	Xetro.A00363.3	2.53	1.09	3	1.12
scaffold_1-2163	scaffold_1	201998420	201998775	promoter-TSS (Xetro.A03299.5)	-12	Xetro.A03299.1	3.21	4.08	3.28	1.39
scaffold_1-2164	scaffold_1	97589103	97589458	promoter-TSS (Xetro.A01712.1)	90	Xetro.A01712.1	3.18	0.71	5.65	1.38
scaffold_1-2165	scaffold_1	201474411	201474766	promoter-TSS (Xetro.A03284.1)	65	Xetro.A03284.1	3.4	3.04	3.54	1.19
scaffold_1-2168	scaffold_1	56359370	56359725	Intergenic	-8844	Xetro.A00913.1	3.78	17.28	2.83	1.35
scaffold_1-2169	scaffold_1	122084448	122084803	Intergenic	6007	Xetro.A02142.1	2.81	3.48	3.55	0.95
scaffold_1-217	scaffold_1	86644911	86645266	promoter-TSS (Xetro.A01571.1)	-72	Xetro.A01571.1	5.5	6.74	1.72	1.52
scaffold_1-2170	scaffold_1	55508047	55508402	exon (Xetro.A00872.1, exon 1 of 23)	879	Xetro.A00872.1	4.38	18.15	5.38	1.53
scaffold_1-2172	scaffold_1	123637277	123637632	intron (Xetro.A02181.1, intron 1 of 13)	1586	Xetro.A02181.1	3.69	23.64	3.95	1.28
scaffold_1-2179	scaffold_1	111344651	111345006	Intergenic	-131820	Xetro.A01885.1	3.06	1.58	3.17	0.9
scaffold_1-2180	scaffold_1	130270736	130271091	intron (Xetro.A02337.1, intron 1 of 2)	862	Xetro.A02337.2	3.45	3.53	4.69	1.34
scaffold_1-2183	scaffold_1	171326258	171326613	promoter-TSS (Xetro.A02893.1)	-40	Xetro.A02893.1	2.59	0.92	3.71	1.17
scaffold_1-2187	scaffold_1	96477841	96478196	Intergenic	-13005	Xetro.A01698.1	2.64	2.28	3.47	1.14
scaffold_1-2189	scaffold_1	117776979	117777334	intron (Xetro.A01998.1, intron 1 of 22)	693	Xetro.A01998.4	3.42	2.61	4.55	1.28
scaffold_1-219	scaffold_1	202152691	202153046	intron (Xetro.A03305.2, intron 14 of 22)	8884	Xetro.A03305.1	5.97	5.92	6.09	1.13
scaffold_1-2190	scaffold_1	15767881	15768236	intron (Xetro.A00251.1, intron 1 of 11)	1457	Xetro.A00251.1	3.14	40.54	1.91	1.31
scaffold_1-2191	scaffold_1	119209476	119209831	promoter-TSS (Xetro.A02041.1)	-171	Xetro.A02041.6	3.91	4.29	2.49	1.58
scaffold_1-2193	scaffold_1	190836200	190836555	Intergenic	-1768	Xetro.A03126.1	4.42	3.59	7.82	1.68
scaffold_1-2194	scaffold_1	138193047	138193402	Intergenic	59656	Xetro.A02475.1	2.96	14.4	3.93	1.01
scaffold_1-2196	scaffold_1	133455509	133455864	Intergenic	-4765	Xetro.A02384.1	3.35	2.01	5.71	1.21
scaffold_1-2197	scaffold_1	18574478	18574833	intron (Xetro.A00304.1, intron 4 of 5)	15521	Xetro.A00304.1	2.68	2.39	4.38	0.97
scaffold_1-2199	scaffold_1	56365719	56366074	Intergenic	-15193	Xetro.A00913.1	3.18	82.49	2.72	1.42
scaffold_1-220	scaffold_1	198971796	198972151	Intergenic	-2099	Xetro.A03260.1	6.1	4.84	6.52	1.38
scaffold_1-2200	scaffold_1	97947233	97947588	intron (Xetro.A01720.1, intron 1 of 3)	14859	Xetro.A01720.1	3.54	1.2	9.04	1.25
scaffold_1-2201	scaffold_1	189067479	189067834	Intergenic	-48905	Xetro.A03114.1	2.63	1.41	2.39	1.08
scaffold_1-2203	scaffold_1	124537779	124538134	Intergenic	-2652	Xetro.A02202.1	3.77	139.6	1.41	1.11
scaffold_1-22070	scaffold_1	7009410	7009765	promoter-TSS (Xetro.A00114.1)	18	Xetro.A00113.1	7.82	8.48	1.05	1.32
scaffold_1-221	scaffold_1	88386163	88386518	promoter-TSS (Xetro.A01591.1)	-43	Xetro.A01591.1	5.58	37.55	3.29	1.14
scaffold_1-2210	scaffold_1	152994077	152994432	Intergenic	9875	Xetro.A02661.1	3.45	7.23	4.68	1.5
scaffold_1-2211	scaffold_1	86810153	86810508	intron (Xetro.A01572.1, intron 3 of 7)	17563	Xetro.A01572.2	2.66	5	3.46	1.07
scaffold_1-2212	scaffold_1	46528124	46528479	Intergenic	-9165	Xetro.A00706.1	2.82	1.79	4.79	1.15
scaffold_1-2213	scaffold_1	56358910	56359265	Intergenic	-8384	Xetro.A00913.1	3.52	2.5	3.1	1.57
scaffold_1-2215	scaffold_1	155641183	155641538	promoter-TSS (Xetro.A02685.1)	10	Xetro.A02685.1	3.43	0.82	3.91	1.42
scaffold_1-2216	scaffold_1	111513460	111513815	intron (Xetro.A01886.1, intron 1 of 10)	686	Xetro.A01886.7	3.97	20.16	2.51	1.4
scaffold_1-222	scaffold_1	74239267	74239622	intron (Xetro.A01305.1, intron 1 of 18)	10642	Xetro.A01305.1	5.91	6.47	4.76	1.27
scaffold_1-2220	scaffold_1	25394914	25395269	exon (Xetro.A00396.1, exon 1 of 2)	1425	Xetro.A00396.1	3.23	3.21	5.54	1.52
scaffold_1-2223	scaffold_1	119202886	119203241	promoter-TSS (Xetro.A02040.1)	-4	Xetro.A02040.1	2.59	6.19	3.18	1.29
scaffold_1-2224	scaffold_1	50195771	50196126	promoter-TSS (Xetro.A00760.6)	-19	Xetro.A00760.6	3.87	30.65	1.92	1.52
scaffold_1-2225	scaffold_1	66584024	66584379	Intergenic	-2500	Xetro.A01142.1	2.87	2.77	3.3	1.42
scaffold_1-2226	scaffold_1	179448984	179449339	exon (Xetro.A02983.1, exon 2 of 20)	656	Xetro.A02983.1	3.18	1.03	4.75	1.49
scaffold_1-2227	scaffold_1	37693231	37693586	Intergenic	-5212	Xetro.A00549.1	2.87	2.17	5.36	1.34
scaffold_1-2228	scaffold_1	38122329	38122684	intron (Xetro.A00551.2, intron 2 of 8)	5194	Xetro.A00551.1	3.27	5.6	4.59	1.27
scaffold_1-2229	scaffold_1	38127658	38128013	intron (Xetro.A00551.2, intron 2 of 8)	10523	Xetro.A00551.1	3.32	4.24	6.94	1.34
scaffold_1-223	scaffold_1	83585763	83586118	Intergenic	-4981	Xetro.A01459.2	5.15	3.04	3.11	1.49
scaffold_1-2230	scaffold_1	172313213	172313568	intron (Xetro.A02905.1, intron 1 of 11)	9880	Xetro.A02905.1	2.52	1.2	2.39	1
scaffold_1-2231	scaffold_1	18040876	18041231	intron (Xetro.A00297.1, intron 2 of 5)	22211	Xetro.A00297.1	3.23	3.04	3.8	1.08
scaffold_1-2232	scaffold_1	81615638	81615993	intron (Xetro.A01414.1, intron 7 of 28)	36380	Xetro.A01414.1	2.82	1.14	2.42	1.16
scaffold_1-2233	scaffold_1	54264305	54264660	promoter-TSS (Xetro.A00821.1)	-161	Xetro.A00821.1	3.44	1.09	2.82	1.39
scaffold_1-2234	scaffold_1	54264305	54264660	promoter-TSS (Xetro.A00821.1)	-161	Xetro.A00821.1	3.44	1.09	2.82	1.39
scaffold_1-2235	scaffold_1	183861900	183862255	exon (Xetro.A03048.1, exon 1 of 2)	443	Xetro.A03048.1	3.18	1.41	5.96	1.41
scaffold_1-2238	scaffold_1	146222780	146223135	intron (Xetro.A02579.1, intron 2 of 4)	6122	Xetro.A02579.1	2.61	1.25	2.73	1.06
scaffold_1-224	scaffold_1	123995112	123995467	promoter-TSS (Xetro.A02190.1)	-232	Xetro.A02190.1	6.65	20.43	2.6	1.72
scaffold_1-2243	scaffold_1	155363219	155363574	intron (Xetro.A02682.1, intron 11 of 15)	44929	Xetro.A02682.1	2.91	0.98	3.11	1
scaffold_1-2244	scaffold_1	133570488	133570843	Intergenic	-30885	Xetro.A02387.1	3	1.14	3.49	1.39
scaffold_1-2246	scaffold_1	172923969	172924324	intron (Xetro.A02910.1, intron 2 of 2)	36367	Xetro.A02910.1	2.97	1.79	4.21	1.01
scaffold_1-2247	scaffold_1	112323280	112323635	intron (Xetro.A01892.1, intron 1 of 8)	15336	Xetro.A01892.1	2.62	3.04	3.71	0.96
scaffold_1-2248	scaffold_1	47101276	47101631	promoter-TSS (Xetro.A00727.3)	42	Xetro.A00727.1	2.58	0.76	3.87	1.44
scaffold_1-2249	scaffold_1	33902943	33903298	Intergenic	-12834	Xetro.A00494.1	2.5	1.36	2.76	0.91
scaffold_1-225	scaffold_1	24270886	24271241	promoter-TSS (Xetro.A00375.1)	-150	Xetro.A00375.1	4.97	1.3	2.43	1.05
scaffold_1-2253	scaffold_1	135718257	135718612	promoter-TSS (Xetro.A02421.1)	-814	Xetro.A02421.1	3.1	9.94	1.74	1.25
scaffold_1-2254	scaffold_1	61139002	61139357	promoter-TSS (Xetro.A00981.2)	-155	Xetro.A00982.2	3.44	3.91	3.58	1.33
scaffold_1-2256	scaffold_1	100659671	100660026	Intergenic	-10899	Xetro.A01744.1	2.98	1.36	5.37	1.34
scaffold_1-2257	scaffold_1	49742185	49742540	Intergenic	-25328	Xetro.A00753.1	3.01	1.3	3.78	1.52
scaffold_1-2258	scaffold_1	84798459	84798814	promoter-TSS (Xetro.A01495.1)	-78	Xetro.A01495.1	2.74	0.65	4.95	1.44
scaffold_1-2259	scaffold_1	116688220	116688575	exon (Xetro.A01974.1, exon 1 of 13)	222	Xetro.A01974.1	2.57	1.41	4.1	1.14
scaffold_1-2260	scaffold_1	195125546	195125901	promoter-TSS (Xetro.A03195.1)	53	Xetro.A03195.1	2.4	3.59	2.29	0.85
scaffold_1-2264	scaffold_1	44595925	44596280	Intergenic	-25186	Xetro.A00645.2	3.11	2.12	5.88	1.4
scaffold_1-2266	scaffold_1	95127975	95128330	Intergenic	-65655	Xetro.A01673.1	2.67	1.3	3.01	0.95
scaffold_1-2268	scaffold_1	67556871	67557226	intron (Xetro.A01165.2, intron 3 of 3)	13055	Xetro.A01165.2	2.39	2.34	2.16	0.65
scaffold_1-2269	scaffold_1	155879718	155880073	Intergenic	-10203	Xetro.A02690.1	3.13	1.85	3.1	1.26
scaffold_1-227	scaffold_1	88388532	88388887	intron (Xetro.A01591.1, intron 5 of 5)	2326	Xetro.A01591.2	6.16	65.59	3.46	1.15
scaffold_1-2272	scaffold_1	187685867	187686222	Intergenic	-46750	Xetro.A03105.1	3.16	1.2	5.84	1.34
scaffold_1-2274	scaffold_1	202951427	202951782	Intergenic	-21344	Xetro.A03325.1	2.6	3.26	3.26	1.32
scaffold_1-2275	scaffold_1	155879077	155879432	Intergenic	-9562	Xetro.A02690.1	3.2	1.47	3.65	1.12
scaffold_1-2277	scaffold_1	95906477	95906832	intron (Xetro.A01685.1, intron 2 of 10)	11441	Xetro.A01686.1	2.71	2.17	3.08	1.08
scaffold_1-2279	scaffold_1	127755292	127755647	intron (Xetro.A02284.2, intron 1 of 9)	3103	Xetro.A02284.1	3.3	11.41	7.75	1.45
scaffold_1-228	scaffold_1	89460283	89460638	promoter-TSS (Xetro.A01606.5)	48	Xetro.A01606.2	6.12	9.67	3.62	1.75
scaffold_1-2281	scaffold_1	87144666	87145021	Intergenic	66536	Xetro.A01576.1	2.55	1.58	3.82	1.21
scaffold_1-2283	scaffold_1	173938437	173938792	Intergenic	-17114	Xetro.A02929.1	3.26	2.5	4	1.35
scaffold_1-2284	scaffold_1	85627232	85627587	Intergenic	-1549	Xetro.A01527.1	2.74	1.52	5.61	1.46
scaffold_1-2286	scaffold_1	182832248	182832603	intron (Xetro.A03022.1, intron 2 of 14)	10027	Xetro.A03022.1	2.72	8.42	3.32	1.2
scaffold_1-2288	scaffold_1	75532952	75533307	Intergenic	-15580	Xetro.A01325.2	2.79	1.96	2.43	1.13
scaffold_1-2289	scaffold_1	54467559	54467914	promoter-TSS (Xetro.A00832.1)	44	Xetro.A00832.2	3.09	3.97	2.71	1.32
scaffold_1-229	scaffold_1	130334682	130335037	exon (Xetro.A02338.2, exon 2 of 22)	639	Xetro.A02338.2	6.29	14.67	2.26	1.69
scaffold_1-2290	scaffold_1	123321783	123322138	promoter-TSS (Xetro.A02171.1)	-60	Xetro.A02171.1	2.64	6.79	3.64	1.32
scaffold_1-2291	scaffold_1	104061991	104062346	promoter-TSS (Xetro.A01802.1)	-637	Xetro.A01802.1	2.64	1.41	3.32	0.87
scaffold_1-2293	scaffold_1	70431241	70431596	Intergenic	-90811	Xetro.A01229.1	2.41	2.45	3.25	1.14
scaffold_1-2294	scaffold_1	50684944	50685299	Intergenic	-296070	Xetro.A00766.1	2.76	1.09	4.35	1.01
scaffold_1-2296	scaffold_1	75880446	75880801	promoter-TSS (Xetro.A01331.1)	-661	Xetro.A01331.1	3.21	5.81	7.83	1.35
scaffold_1-2298	scaffold_1	37270294	37270649	Intergenic	-74881	Xetro.A00547.1	2.78	0.98	2.87	1.09
scaffold_1-2299	scaffold_1	179915465	179915820	promoter-TSS (Xetro.A02994.2)	44	Xetro.A02994.3	3.07	1.03	4.85	1.33
scaffold_1-230	scaffold_1	29269167	29269522	promoter-TSS (Xetro.A00448.1)	6	Xetro.A00448.1	5.15	4.46	3.19	1.4
scaffold_1-2301	scaffold_1	126077193	126077548	promoter-TSS (Xetro.A02245.2)	-107	Xetro.A02245.1	3.14	1.96	3.17	1.38
scaffold_1-2303	scaffold_1	173070209	173070564	Intergenic	-6303	Xetro.A02912.1	3.06	1.96	5.07	1.21
scaffold_1-2305	scaffold_1	127827716	127828071	TTS (Xetro.A02286.3)	10160	Xetro.A02286.4	2.72	3.48	2.8	0.97
scaffold_1-2306	scaffold_1	133780283	133780638	Intergenic	-7070	Xetro.A02389.1	3.2	2.5	7.07	1.46
scaffold_1-2308	scaffold_1	197943092	197943447	TTS (Xetro.A03235.1)	6659	Xetro.A03235.1	2.05	1.9	1.25	0.4
scaffold_1-231	scaffold_1	203382839	203383194	intron (Xetro.A03348.2, intron 1 of 20)	2465	Xetro.A03348.1	5.33	22.12	4.84	1.34
scaffold_1-2310	scaffold_1	179395699	179396054	intron (Xetro.A02980.1, intron 1 of 18)	2691	Xetro.A02980.1	2.22	1.03	1.66	1.17
scaffold_1-2315	scaffold_1	68136280	68136635	promoter-TSS (Xetro.A01178.1)	26	Xetro.A01178.1	2.97	0.98	4.76	1.67
scaffold_1-2316	scaffold_1	134963235	134963590	promoter-TSS (Xetro.A02401.1)	-723	Xetro.A02401.1	2.35	0.87	2.13	0.79
scaffold_1-2319	scaffold_1	45431138	45431493	Intergenic	59642	Xetro.A00665.3	2.88	2.01	2.33	1.12
scaffold_1-232	scaffold_1	175226557	175226912	intron (Xetro.A02937.5, intron 1 of 5)	1629	Xetro.A02937.2	5.97	41.84	6	1.51
scaffold_1-2322	scaffold_1	91290547	91290902	Intergenic	-2209	Xetro.A01630.1	3.27	0.98	4.95	1.36
scaffold_1-2328	scaffold_1	86392079	86392434	intron (Xetro.A01561.2, intron 20 of 20)	-9699	Xetro.A01563.1	2.87	2.77	4.4	1.16
scaffold_1-2329	scaffold_1	67564243	67564598	intron (Xetro.A01165.2, intron 1 of 3)	5683	Xetro.A01165.2	2.57	2.83	4.65	0.93
scaffold_1-233	scaffold_1	134764253	134764608	exon (Xetro.A02398.1, exon 1 of 1)	279	Xetro.A02398.1	5.32	2.55	4.86	1.13
scaffold_1-2330	scaffold_1	127406467	127406822	Intergenic	-6843	Xetro.A02277.1	2.42	1.2	3.86	1.3
scaffold_1-2333	scaffold_1	117789725	117790080	promoter-TSS (Xetro.A02000.1)	-80	Xetro.A02000.1	3.09	0.98	4.45	1.47
scaffold_1-2334	scaffold_1	195113900	195114255	intron (Xetro.A03195.1, intron 3 of 14)	11699	Xetro.A03195.1	2.69	2.61	2.73	1.2
scaffold_1-2335	scaffold_1	88264182	88264537	Intergenic	-13203	Xetro.A01590.1	3.22	8.37	3.37	1.08
scaffold_1-2337	scaffold_1	104218933	104219288	exon (Xetro.A01805.1, exon 1 of 16)	146	Xetro.A01805.1	2.76	1.36	3.88	1.19
scaffold_1-234	scaffold_1	38104473	38104828	Intergenic	-11029	Xetro.A00551.2	5.71	2.88	4.52	1.51
scaffold_1-2342	scaffold_1	58014082	58014437	Intergenic	70440	Xetro.A00935.1	3.02	2.06	4.95	1.35
scaffold_1-2343	scaffold_1	21531712	21532067	Intergenic	-46295	Xetro.A00356.1	2.8	1.58	3.23	1.2
scaffold_1-2344	scaffold_1	121587543	121587898	Intergenic	-2097	Xetro.A02113.1	2.64	1.74	2.38	0.82
scaffold_1-2345	scaffold_1	152059229	152059584	Intergenic	-1430	Xetro.A02648.1	2.44	1.03	2.94	0.94
scaffold_1-2348	scaffold_1	130640619	130640974	Intergenic	-19934	Xetro.A02342.1	2.92	0.98	2.67	1.14
scaffold_1-235	scaffold_1	19298233	19298588	promoter-TSS (Xetro.A00316.1)	-79	Xetro.A00316.1	5.2	3.97	2.76	1.52
scaffold_1-2350	scaffold_1	54661349	54661704	Intergenic	-3390	Xetro.A00840.1	2.72	3.37	4.82	0.89
scaffold_1-2351	scaffold_1	86755363	86755718	Intergenic	-37227	Xetro.A01572.1	2.75	12.99	5.66	1.44
scaffold_1-2354	scaffold_1	57478320	57478675	intron (Xetro.A00927.1, intron 2 of 3)	3056	Xetro.A00927.1	2.84	2.83	4.43	1.33
scaffold_1-2356	scaffold_1	21362711	21363066	exon (Xetro.A00351.1, exon 1 of 2)	1304	Xetro.A00351.1	3.43	5.76	3.83	1.45
scaffold_1-2358	scaffold_1	169911855	169912210	Intergenic	65475	Xetro.A02869.1	2.66	0.92	3.83	1.1
scaffold_1-2359	scaffold_1	23678637	23678992	exon (Xetro.A00369.1, exon 1 of 5)	433	Xetro.A00369.1	4.34	4.89	2.32	1.25
scaffold_1-236	scaffold_1	19047607	19047962	promoter-TSS (Xetro.A00311.2)	2	Xetro.A00311.2	5.03	12.66	2.82	1.13
scaffold_1-2362	scaffold_1	85742704	85743059	promoter-TSS (Xetro.A01532.2)	34	Xetro.A01532.2	3.06	1.96	3.78	1.3
scaffold_1-2364	scaffold_1	147822598	147822953	Intergenic	-38776	Xetro.A02589.1	2.31	0.98	1.98	1.02
scaffold_1-2365	scaffold_1	86789681	86790036	Intergenic	-2909	Xetro.A01572.1	2.98	10.11	3.32	1.37
scaffold_1-2366	scaffold_1	125653392	125653747	intron (Xetro.A02235.6, intron 2 of 14)	4710	Xetro.A02235.7	2.88	18.64	4.73	1.36
scaffold_1-2367	scaffold_1	126013074	126013429	Intergenic	-1837	Xetro.A02243.1	3.32	6.79	6.94	1.58
scaffold_1-2368	scaffold_1	170647195	170647550	promoter-TSS (Xetro.A02884.1)	-132	Xetro.A02884.1	2.3	0.65	2.62	1.11
scaffold_1-2369	scaffold_1	28713768	28714123	exon (Xetro.A00444.1, exon 1 of 1)	202	Xetro.A00444.1	2.65	0.76	4.85	1.28
scaffold_1-2370	scaffold_1	124552277	124552632	Intergenic	-3711	Xetro.A02201.2	2.9	2.28	4.23	1.2
scaffold_1-2373	scaffold_1	71696744	71697099	promoter-TSS (Xetro.A01255.7)	29	Xetro.A01255.6	2.98	1.36	2.94	1.27
scaffold_1-2376	scaffold_1	184150152	184150507	intron (Xetro.A03052.3, intron 11 of 15)	21415	Xetro.A03052.5	2.54	3.04	2.91	0.97
scaffold_1-2377	scaffold_1	53612855	53613210	promoter-TSS (Xetro.A00802.1)	-72	Xetro.A00802.1	3.09	1.74	7	1.25
scaffold_1-238	scaffold_1	574320	574675	intron (Xetro.A00021.4, intron 1 of 13)	417	Xetro.A00021.1	5.97	5.81	3.1	1.26
scaffold_1-2382	scaffold_1	60805438	60805793	intron (Xetro.A00974.1, intron 1 of 1)	1939	Xetro.A00974.1	2.8	2.12	5.5	1.25
scaffold_1-2385	scaffold_1	129938649	129939004	Intergenic	-1629	Xetro.A02329.1	2.66	1.85	2.96	1.24
scaffold_1-2386	scaffold_1	46470877	46471232	exon (Xetro.A00703.1, exon 1 of 1)	104	Xetro.A00703.1	4.07	1.52	6.23	1.64
scaffold_1-2388	scaffold_1	118799573	118799928	promoter-TSS (Xetro.A02028.1)	-451	Xetro.A02028.1	2.57	2.17	3.54	1.09
scaffold_1-239	scaffold_1	9058373	9058728	exon (Xetro.A00145.1, exon 1 of 17)	660	Xetro.A00145.2	6.67	17.93	2.7	1.63
scaffold_1-2390	scaffold_1	22748796	22749151	promoter-TSS (Xetro.A00363.1)	-19	Xetro.A00363.3	2.45	1.47	4.53	1.18
scaffold_1-2391	scaffold_1	159292988	159293343	Intergenic	-12830	Xetro.A02745.1	2.6	3.04	4.92	1.19
scaffold_1-2395	scaffold_1	5386633	5386988	intron (Xetro.A00087.2, intron 3 of 3)	19226	Xetro.A00087.1	3.5	7.17	3.95	1.14
scaffold_1-2397	scaffold_1	43116122	43116477	intron (Xetro.A00619.1, intron 20 of 20)	-13172	Xetro.A00618.1	2.61	2.72	3.34	1.15
scaffold_1-2400	scaffold_1	38138153	38138508	intron (Xetro.A00551.1, intron 3 of 9)	21018	Xetro.A00551.1	2.75	3.04	3.99	1.32
scaffold_1-2401	scaffold_1	144740932	144741287	Intergenic	-32972	Xetro.A02550.2	2.7	1.47	2.49	1.04
scaffold_1-2402	scaffold_1	5331088	5331443	Intergenic	27023	Xetro.A00085.1	2.4	1.68	3.23	0.94
scaffold_1-2403	scaffold_1	112795570	112795925	intron (Xetro.A01902.1, intron 1 of 7)	-5806	Xetro.A01902.3	2.65	0.54	4.44	1.09
scaffold_1-2404	scaffold_1	66950396	66950751	Intergenic	-28277	Xetro.A01156.1	2.63	1.52	2.61	1.13
scaffold_1-2409	scaffold_1	73770072	73770427	intron (Xetro.A01292.2, intron 1 of 10)	984	Xetro.A01292.2	2.38	3.1	3.84	0.99
scaffold_1-241	scaffold_1	190393352	190393707	Intergenic	38569	Xetro.A03124.2	5.46	3.21	4.47	1.42
scaffold_1-2411	scaffold_1	175232295	175232650	Intergenic	-4109	Xetro.A02937.5	3.83	6.03	4.84	1.16
scaffold_1-2412	scaffold_1	140383657	140384012	Intergenic	-15163	Xetro.A02496.1	2.79	1.09	2.25	0.82
scaffold_1-2414	scaffold_1	51985648	51986003	Intergenic	-234305	Xetro.A00778.2	2.42	1.09	1.92	1.02
scaffold_1-2415	scaffold_1	104806052	104806407	intron (Xetro.A01812.1, intron 1 of 6)	444	Xetro.A01812.1	4.14	2.61	4.97	1.31
scaffold_1-2416	scaffold_1	54041476	54041831	Intergenic	10728	Xetro.A00814.1	4.54	3.53	4.84	1.43
scaffold_1-2417	scaffold_1	71998605	71998960	intron (Xetro.A01259.3, intron 1 of 4)	1437	Xetro.A01259.5	2.54	2.01	4.2	1.1
scaffold_1-2418	scaffold_1	140984654	140985009	intron (Xetro.A02500.1, intron 1 of 2)	7469	Xetro.A02500.1	2.38	2.06	2.35	0.99
scaffold_1-242	scaffold_1	129222587	129222942	promoter-TSS (Xetro.A02316.1)	-59	Xetro.A02316.1	5.86	12.23	3.66	1.71
scaffold_1-2422	scaffold_1	39191179	39191534	promoter-TSS (Xetro.A00563.2)	74	Xetro.A00563.2	2.38	1.68	1.84	0.9
scaffold_1-2424	scaffold_1	128622222	128622577	intron (Xetro.A02307.5, intron 5 of 6)	15209	Xetro.A02307.5	2.51	1.74	4.33	1.17
scaffold_1-2425	scaffold_1	122075377	122075732	Intergenic	-3054	Xetro.A02141.2	2.64	1.74	2.19	1.23
scaffold_1-2426	scaffold_1	127755844	127756199	intron (Xetro.A02284.2, intron 1 of 9)	2551	Xetro.A02284.1	2.97	12.06	5.91	1.41
scaffold_1-2427	scaffold_1	41327246	41327601	promoter-TSS (Xetro.A00578.1)	-40	Xetro.A00578.1	2.5	0.87	2.77	1.15
scaffold_1-2428	scaffold_1	52376228	52376583	intron (Xetro.A00781.1, intron 1 of 6)	7100	Xetro.A00781.1	2.44	1.2	3.1	1
scaffold_1-2429	scaffold_1	144605818	144606173	TTS (Xetro.A02548.1)	-3359	Xetro.A02547.2	3.7	139.93	0.8	1.29
scaffold_1-243	scaffold_1	86058923	86059278	intron (Xetro.A01548.1, intron 1 of 2)	3747	Xetro.A01548.1	5.12	5.27	6.18	1.37
scaffold_1-2432	scaffold_1	169977420	169977775	promoter-TSS (Xetro.A02869.1)	-90	Xetro.A02869.1	3.22	7.77	2.51	1.35
scaffold_1-2435	scaffold_1	184432258	184432613	Intergenic	-5865	Xetro.A03054.1	2.93	2.77	6.83	1.37
scaffold_1-2436	scaffold_1	51144764	51145119	Intergenic	24632	Xetro.A00768.1	3.01	1.41	5.88	1.1
scaffold_1-2438	scaffold_1	86929520	86929875	intron (Xetro.A01574.2, intron 1 of 1)	3381	Xetro.A01574.1	3.43	2.06	4.76	1.3
scaffold_1-244	scaffold_1	45820018	45820373	promoter-TSS (Xetro.A00678.2)	-3	Xetro.A00678.2	5.69	2.39	3.92	1.73
scaffold_1-2441	scaffold_1	119817928	119818283	Intergenic	-5835	Xetro.A02065.1	2.49	1.63	3.76	1.15
scaffold_1-2445	scaffold_1	134238961	134239316	Intergenic	41177	Xetro.A02394.1	2.57	2.01	5.21	1.2
scaffold_1-2448	scaffold_1	110085193	110085548	Intergenic	261307	Xetro.A01869.1	2.24	1.03	2.89	0.74
scaffold_1-245	scaffold_1	183664905	183665260	intron (Xetro.A03043.1, intron 1 of 20)	9324	Xetro.A03043.1	5.1	3.37	4.11	1.36
scaffold_1-2452	scaffold_1	113725295	113725650	Intergenic	-18809	Xetro.A01922.1	3.36	7.5	6.54	1.34
scaffold_1-2454	scaffold_1	196408618	196408973	Intergenic	21398	Xetro.A03212.1	3.52	2.61	5.09	0.74
scaffold_1-2455	scaffold_1	61591149	61591504	promoter-TSS (Xetro.A00999.3)	-6	Xetro.A00999.3	2.95	4.29	3.58	1.34
scaffold_1-2459	scaffold_1	106406634	106406989	Intergenic	-2152	Xetro.A01827.2	2.84	1.74	3.54	1.03
scaffold_1-246	scaffold_1	153004223	153004578	promoter-TSS (Xetro.A02661.1)	-271	Xetro.A02661.1	5.74	8.75	6.03	1.5
scaffold_1-2460	scaffold_1	129937042	129937397	promoter-TSS (Xetro.A02329.1)	-22	Xetro.A02329.1	2.95	3.64	3.62	1.27
scaffold_1-2464	scaffold_1	88394801	88395156	Intergenic	8595	Xetro.A01591.2	3.21	14.35	4.63	1.11
scaffold_1-2465	scaffold_1	172315257	172315612	intron (Xetro.A02905.1, intron 1 of 11)	7836	Xetro.A02905.1	2.21	1.79	1.84	0.84
scaffold_1-2467	scaffold_1	184423305	184423660	exon (Xetro.A03054.1, exon 4 of 4)	3088	Xetro.A03054.1	3	28.69	3.63	1.16
scaffold_1-2468	scaffold_1	114719873	114720228	promoter-TSS (Xetro.A01936.1)	-56	Xetro.A01936.1	2.51	1.68	4.67	1.51
scaffold_1-2469	scaffold_1	70749497	70749852	Intergenic	-1077	Xetro.A01236.1	2.89	1.14	2.58	1.14
scaffold_1-2471	scaffold_1	42879200	42879555	intron (Xetro.A00608.1, intron 1 of 5)	424	Xetro.A00608.1	3.41	1.47	4.06	1.42
scaffold_1-2473	scaffold_1	64096440	64096795	Intergenic	-4445	Xetro.A01062.1	2.7	2.28	4.23	1.14
scaffold_1-2477	scaffold_1	84966208	84966563	TTS (Xetro.A01498.1)	7691	Xetro.A01498.1	4.6	6.47	4.17	1.03
scaffold_1-2479	scaffold_1	74852491	74852846	Intergenic	-12550	Xetro.A01309.3	2.48	1.3	5.78	1.44
scaffold_1-248	scaffold_1	198962901	198963256	Intergenic	-10077	Xetro.A03259.2	5.71	4.18	5.34	1.32
scaffold_1-2481	scaffold_1	180351803	180352158	intron (Xetro.A02998.1, intron 1 of 28)	2266	Xetro.A02998.5	2.79	6.79	3.51	1.45
scaffold_1-2482	scaffold_1	44977129	44977484	intron (Xetro.A00650.3, intron 1 of 22)	995	Xetro.A00650.1	3.26	13.59	3	1.44
scaffold_1-2486	scaffold_1	17838018	17838373	promoter-TSS (Xetro.A00294.3)	24	Xetro.A00294.3	3.05	1.74	3.89	1.13
scaffold_1-2488	scaffold_1	10317652	10318007	Intergenic	-130772	Xetro.A00181.1	2.57	1.25	3.89	0.97
scaffold_1-2490	scaffold_1	140668490	140668845	Intergenic	-112147	Xetro.A02497.1	2.99	1.63	3.01	1.2
scaffold_1-2492	scaffold_1	106821538	106821893	promoter-TSS (Xetro.A01835.2)	11	Xetro.A01835.1	2.54	0.65	2.24	1.14
scaffold_1-2493	scaffold_1	46863110	46863465	intron (Xetro.A00713.3, intron 17 of 23)	-3676	Xetro.A00714.1	2.39	1.25	5.73	1.1
scaffold_1-2494	scaffold_1	26193724	26194079	TTS (Xetro.A00406.1)	-46130	Xetro.A00407.1	1.84	2.06	1.87	0.6
scaffold_1-2495	scaffold_1	122104380	122104735	Intergenic	10777	Xetro.A02143.1	2.89	2.23	3.23	0.97
scaffold_1-2496	scaffold_1	170170404	170170759	Intergenic	-12401	Xetro.A02879.1	1.84	1.03	1.29	0.59
scaffold_1-2497	scaffold_1	92241553	92241908	Intergenic	213420	Xetro.A01635.1	2.87	0.98	2.07	0.96
scaffold_1-2498	scaffold_1	146666728	146667083	Intergenic	-147383	Xetro.A02583.1	2.4	0.87	2.71	0.79
scaffold_1-250	scaffold_1	45368813	45369168	promoter-TSS (Xetro.A00664.2)	-123	Xetro.A00664.3	5.42	18.91	2.83	1.68
scaffold_1-2500	scaffold_1	193228306	193228661	intron (Xetro.A03171.1, intron 2 of 5)	5022	Xetro.A03171.1	2.62	1.03	3	0.91
scaffold_1-2501	scaffold_1	135883334	135883689	promoter-TSS (Xetro.A02425.2)	96	Xetro.A02426.1	4.35	7.17	2.79	1.48
scaffold_1-2506	scaffold_1	121007186	121007541	Intergenic	-5028	Xetro.A02082.3	2.62	1.41	3.64	1.23
scaffold_1-2508	scaffold_1	152879972	152880327	Intergenic	-29833	Xetro.A02659.1	3	1.41	4.63	1.36
scaffold_1-2509	scaffold_1	9434500	9434855	intron (Xetro.A00152.2, intron 12 of 24)	12621	Xetro.A00152.1	4.16	3.7	3.98	1.56
scaffold_1-251	scaffold_1	201644792	201645147	Intergenic	-4256	Xetro.A03291.1	4.59	4.29	5.26	1.03
scaffold_1-2510	scaffold_1	187501633	187501988	promoter-TSS (Xetro.A03103.2)	-275	Xetro.A03103.1	2.78	3.26	2.06	1.1
scaffold_1-2512	scaffold_1	162666117	162666472	Intergenic	-42159	Xetro.A02778.1	2.37	1.85	2.37	1.01
scaffold_1-2514	scaffold_1	119806922	119807277	intron (Xetro.A02065.1, intron 1 of 6)	5171	Xetro.A02065.1	2.28	1.85	2.93	1.32
scaffold_1-2515	scaffold_1	38055630	38055985	Intergenic	-59872	Xetro.A00551.2	2.37	1.3	3.05	1.23
scaffold_1-2518	scaffold_1	175231328	175231683	Intergenic	-3142	Xetro.A02937.5	3.48	9.78	7.97	1.49
scaffold_1-2519	scaffold_1	117531434	117531789	intron (Xetro.A01993.4, intron 1 of 21)	1208	Xetro.A01993.4	2.81	12.06	3.49	1
scaffold_1-252	scaffold_1	146520022	146520377	Intergenic	22697	Xetro.A02581.1	5.18	4.08	3.58	1.01
scaffold_1-2520	scaffold_1	71897147	71897502	Intergenic	-4580	Xetro.A01258.1	2.52	1.85	2.82	0.85
scaffold_1-2522	scaffold_1	11574082	11574437	promoter-TSS (Xetro.A00198.2)	-129	Xetro.A00198.1	2.6	0.76	2.71	0.89
scaffold_1-2524	scaffold_1	102366226	102366581	promoter-TSS (Xetro.A01786.1)	-726	Xetro.A01786.1	2.58	1.96	2.6	1.01
scaffold_1-2525	scaffold_1	193976415	193976770	exon (Xetro.A03184.1, exon 1 of 14)	262	Xetro.A03184.1	2.97	1.03	4.52	1.16
scaffold_1-2526	scaffold_1	128207629	128207984	Intergenic	-15900	Xetro.A02295.1	3.52	1.03	7.7	1.46
scaffold_1-2527	scaffold_1	163678987	163679342	promoter-TSS (Xetro.A02792.3)	-97	Xetro.A02792.1	3.23	3.26	2.74	1.22
scaffold_1-2528	scaffold_1	59255503	59255858	TTS (Xetro.A00953.1)	5850	Xetro.A00953.1	2.73	32.71	5.85	1.04
scaffold_1-2529	scaffold_1	159328766	159329121	Intergenic	21410	Xetro.A02745.2	2.54	2.06	3.55	1.23
scaffold_1-253	scaffold_1	130463061	130463416	promoter-TSS (Xetro.A02339.1)	-495	Xetro.A02339.1	6.97	10.6	3.68	1.6
scaffold_1-2530	scaffold_1	203386152	203386507	intron (Xetro.A03348.2, intron 1 of 20)	5778	Xetro.A03348.1	2.62	14.62	2.89	1.15
scaffold_1-2532	scaffold_1	196474687	196475042	Intergenic	-1469	Xetro.A03213.2	2.48	1.68	2.56	0.96
scaffold_1-2534	scaffold_1	140976620	140976975	promoter-TSS (Xetro.A02500.1)	-565	Xetro.A02500.1	2.84	1.3	3.2	0.69
scaffold_1-2535	scaffold_1	98889261	98889616	Intergenic	-102533	Xetro.A01733.1	2.61	2.45	4.44	1.29
scaffold_1-254	scaffold_1	28704360	28704715	Intergenic	7140	Xetro.A00443.1	4.77	3.31	3.24	1.21
scaffold_1-2541	scaffold_1	105954326	105954681	exon (Xetro.A01821.1, exon 3 of 13)	30821	Xetro.A01821.2	2.54	2.01	2.93	1.19
scaffold_1-2542	scaffold_1	132937571	132937926	Intergenic	28352	Xetro.A02379.1	2.83	0.98	1.83	1.11
scaffold_1-2544	scaffold_1	38130847	38131202	intron (Xetro.A00551.2, intron 2 of 8)	13712	Xetro.A00551.1	2.77	5.98	6.42	1.21
scaffold_1-2546	scaffold_1	74881863	74882218	Intergenic	-18012	Xetro.A01311.1	2.47	1.74	5.49	1.2
scaffold_1-2548	scaffold_1	88393444	88393799	Intergenic	7238	Xetro.A01591.2	3.34	49.12	2.61	1.25
scaffold_1-2549	scaffold_1	169245102	169245457	intron (Xetro.A02862.1, intron 3 of 10)	10480	Xetro.A02862.1	2.6	5.05	3.57	1.35
scaffold_1-255	scaffold_1	143331312	143331667	promoter-TSS (Xetro.A02527.1)	-168	Xetro.A02527.1	5.69	10.92	5.82	1.45
scaffold_1-2550	scaffold_1	124542809	124543164	exon (Xetro.A02201.1, exon 4 of 7)	2378	Xetro.A02202.1	3.68	124.93	1.52	1.54
scaffold_1-2553	scaffold_1	112718122	112718477	Intergenic	34363	Xetro.A01901.1	2.97	2.01	3.98	1.15
scaffold_1-2554	scaffold_1	9330740	9331095	intron (Xetro.A00150.1, intron 1 of 1)	6421	Xetro.A00150.1	2.46	1.14	2.91	1.13
scaffold_1-2555	scaffold_1	145527777	145528132	Intergenic	-29624	Xetro.A02569.1	2.74	1.36	4.86	1.06
scaffold_1-2557	scaffold_1	122113959	122114314	intron (Xetro.A02143.2, intron 2 of 5)	1198	Xetro.A02143.1	3.07	17.72	3.62	1.19
scaffold_1-2558	scaffold_1	89838746	89839101	intron (Xetro.A01614.1, intron 2 of 23)	21267	Xetro.A01614.1	2.43	1.63	4.44	1.42
scaffold_1-2559	scaffold_1	66826848	66827203	intron (Xetro.A01154.2, intron 4 of 19)	7358	Xetro.A01154.1	2.26	1.41	2.31	1.1
scaffold_1-256	scaffold_1	204062985	204063340	Intergenic	-12411	Xetro.A03369.1	4.87	2.88	6.38	1.28
scaffold_1-2561	scaffold_1	182039622	182039977	promoter-TSS (Xetro.A03018.1)	-31	Xetro.A03018.1	2.74	0.76	4.27	1.15
scaffold_1-2563	scaffold_1	75070564	75070919	intron (Xetro.A01315.1, intron 1 of 2)	109	Xetro.A01315.1	5.66	43.85	1.21	1.58
scaffold_1-2564	scaffold_1	173082632	173082987	intron (Xetro.A02912.1, intron 2 of 2)	6120	Xetro.A02912.1	3.48	17.61	5.53	1.2
scaffold_1-2568	scaffold_1	131295624	131295979	intron (Xetro.A02351.1, intron 13 of 15)	18461	Xetro.A02351.1	3.08	7.61	3.81	0.83
scaffold_1-2569	scaffold_1	88393444	88393799	Intergenic	7238	Xetro.A01591.2	3.33	49.12	2.6	1.25
scaffold_1-257	scaffold_1	43583468	43583823	promoter-TSS (Xetro.A00628.1)	-571	Xetro.A00628.1	5.67	2.83	3.28	1.51
scaffold_1-2572	scaffold_1	105225231	105225586	Intergenic	-6834	Xetro.A01813.1	2.61	1.9	4.7	1.14
scaffold_1-2573	scaffold_1	74234492	74234847	intron (Xetro.A01305.1, intron 1 of 18)	5867	Xetro.A01305.1	2.33	3.26	3.83	1.12
scaffold_1-2574	scaffold_1	53443744	53444099	intron (Xetro.A00798.1, intron 1 of 1)	24332	Xetro.A00798.1	2.25	1.41	3.03	1.01
scaffold_1-2575	scaffold_1	117022795	117023150	intron (Xetro.A01979.1, intron 3 of 5)	-3421	Xetro.A01980.1	2.45	1.47	2.29	1.14
scaffold_1-2579	scaffold_1	61301791	61302146	Intergenic	-2122	Xetro.A00986.1	2.83	1.2	4.47	1.67
scaffold_1-258	scaffold_1	179294849	179295204	Intergenic	-15330	Xetro.A02978.1	5.67	15.76	3.86	1.67
scaffold_1-2584	scaffold_1	163631416	163631771	intron (Xetro.A02789.1, intron 1 of 2)	521	Xetro.A02789.1	5.01	11.14	2.85	1.21
scaffold_1-25840	scaffold_1	134833289	134833644	Intergenic	-37815	Xetro.A02399.1	1	0.27	1.14	0.59
scaffold_1-2586	scaffold_1	76304810	76305165	Intergenic	-2145	Xetro.A01339.1	2.46	0.87	3.17	0.93
scaffold_1-2588	scaffold_1	85913730	85914085	Intergenic	-3659	Xetro.A01540.2	2.48	1.09	2.93	1.23
scaffold_1-2589	scaffold_1	121267874	121268229	Intergenic	-27077	Xetro.A02091.1	2.86	45.1	0.68	0.56
scaffold_1-259	scaffold_1	68165422	68165777	intron (Xetro.A01179.1, intron 1 of 7)	454	Xetro.A01179.1	6.82	64.72	1.32	1.64
scaffold_1-2590	scaffold_1	99831719	99832074	Intergenic	-42640	Xetro.A01735.1	2.21	0.76	3.45	0.83
scaffold_1-2592	scaffold_1	83645957	83646312	intron (Xetro.A01463.1, intron 1 of 2)	6708	Xetro.A01463.2	2.19	1.63	2.61	1.05
scaffold_1-2593	scaffold_1	132086296	132086651	Intergenic	-60202	Xetro.A02370.3	2.63	1.03	4.17	1.07
scaffold_1-2596	scaffold_1	17718630	17718985	Intergenic	20991	Xetro.A00290.1	2.14	2.17	2.36	1.1
scaffold_1-2598	scaffold_1	55041134	55041489	Intergenic	-5850	Xetro.N00856.1	2.08	1.68	2.19	0.74
scaffold_1-260	scaffold_1	98898028	98898383	Intergenic	-111300	Xetro.A01733.1	5.92	5.16	5.01	1.61
scaffold_1-2600	scaffold_1	112258410	112258765	Intergenic	80206	Xetro.A01892.1	2.16	1.47	2.19	0.65
scaffold_1-2602	scaffold_1	155863381	155863736	intron (Xetro.A02690.1, intron 1 of 10)	6134	Xetro.A02690.1	2.53	3.42	3.76	1.2
scaffold_1-2608	scaffold_1	172865131	172865486	promoter-TSS (Xetro.A02909.1)	-5	Xetro.A02909.3	3.06	12.93	2.43	1.07
scaffold_1-261	scaffold_1	56268496	56268851	Intergenic	-7419	Xetro.A00909.2	5.17	2.45	6.29	1.44
scaffold_1-2610	scaffold_1	175092089	175092444	Intergenic	-17071	Xetro.A02935.1	2.74	0.98	1.83	1.08
scaffold_1-2611	scaffold_1	133944346	133944701	Intergenic	29842	Xetro.A02391.1	2.72	1.47	3.4	0.94
scaffold_1-2616	scaffold_1	39970681	39971036	intron (Xetro.A00567.2, intron 1 of 28)	1206	Xetro.A00567.1	2.87	1.52	5.11	1.18
scaffold_1-2617	scaffold_1	158313161	158313516	Intergenic	-30721	Xetro.A02723.1	2.96	1.85	3.69	1.03
scaffold_1-262	scaffold_1	126399587	126399942	promoter-TSS (Xetro.A02254.1)	-4	Xetro.A02254.2	5.94	37.82	3.59	1.54
scaffold_1-2620	scaffold_1	86401757	86402112	promoter-TSS (Xetro.A01563.1)	-21	Xetro.A01563.1	2.35	2.99	3.51	1.26
scaffold_1-2625	scaffold_1	141455959	141456314	intron (Xetro.A02502.4, intron 1 of 33)	796	Xetro.A02502.8	2.34	1.3	3.84	1.05
scaffold_1-2626	scaffold_1	73548233	73548588	promoter-TSS (Xetro.A01286.2)	62	Xetro.A01286.4	3.09	0.76	3.24	1.36
scaffold_1-2627	scaffold_1	112898411	112898766	intron (Xetro.A01906.3, intron 5 of 26)	11559	Xetro.A01906.1	2.63	1.96	3.23	1.16
scaffold_1-2632	scaffold_1	127413876	127414231	intron (Xetro.A02277.1, intron 1 of 4)	566	Xetro.A02277.1	3.3	2.99	4.56	1.01
scaffold_1-2633	scaffold_1	114212395	114212750	exon (Xetro.A01925.1, exon 7 of 7)	17244	Xetro.A01925.1	2.28	1.3	3.14	1.15
scaffold_1-2636	scaffold_1	91461184	91461539	Intergenic	93932	Xetro.A01632.2	2.66	1.74	3.93	1.27
scaffold_1-2637	scaffold_1	104656796	104657151	Intergenic	-20423	Xetro.A01811.1	2.58	1.68	3.8	0.99
scaffold_1-2638	scaffold_1	86066395	86066750	exon (Xetro.A01548.1, exon 3 of 3)	11219	Xetro.A01548.1	2.41	2.12	4.76	1.18
scaffold_1-2639	scaffold_1	111402179	111402534	Intergenic	-110270	Xetro.A01886.6	2.39	1.41	4.1	0.96
scaffold_1-264	scaffold_1	197525935	197526290	intron (Xetro.A03225.1, intron 3 of 16)	30720	Xetro.A03225.1	6.06	4.67	5.36	1.37
scaffold_1-2640	scaffold_1	58017555	58017910	Intergenic	73913	Xetro.A00935.1	2.59	1.68	2.04	1.23
scaffold_1-2641	scaffold_1	131315489	131315844	promoter-TSS (Xetro.A02352.7)	-33	Xetro.A02352.7	2.49	3.15	4.47	1.13
scaffold_1-2645	scaffold_1	189121547	189121902	intron (Xetro.A03114.1, intron 2 of 12)	5163	Xetro.A03114.1	2.31	1.63	3.17	1.19
scaffold_1-2647	scaffold_1	114883471	114883826	intron (Xetro.A01938.1, intron 1 of 19)	962	Xetro.A01938.1	2.52	1.52	5.1	1.15
scaffold_1-2648	scaffold_1	104810778	104811133	Intergenic	-4282	Xetro.A01812.2	2.53	0.38	4.26	1.04
scaffold_1-265	scaffold_1	87649457	87649812	intron (Xetro.A01580.1, intron 2 of 7)	9902	Xetro.A01580.1	5.52	8.42	6.37	1.34
scaffold_1-2651	scaffold_1	102540696	102541051	promoter-TSS (Xetro.A01788.1)	-35	Xetro.A01788.1	2.99	2.45	4.57	1.38
scaffold_1-2655	scaffold_1	116238775	116239130	Intergenic	-39072	Xetro.A01963.1	3.21	1.14	4.58	1.38
scaffold_1-2657	scaffold_1	86928977	86929332	intron (Xetro.A01574.2, intron 1 of 1)	2838	Xetro.A01574.1	3.6	1.79	7.33	1.39
scaffold_1-2658	scaffold_1	176320652	176321007	Intergenic	74818	Xetro.A02952.1	2.24	0.6	2.02	0.77
scaffold_1-2659	scaffold_1	87652784	87653139	intron (Xetro.A01580.1, intron 2 of 7)	6575	Xetro.A01580.1	2.49	2.01	4.92	0.97
scaffold_1-266	scaffold_1	110487534	110487889	promoter-TSS (Xetro.A01870.1)	-25	Xetro.A01870.2	5.56	3.48	3.18	1.42
scaffold_1-2660	scaffold_1	74840734	74841089	promoter-TSS (Xetro.A01309.2)	-793	Xetro.A01309.3	3.1	4.46	5.01	1.34
scaffold_1-2663	scaffold_1	89156446	89156801	intron (Xetro.A01598.1, intron 9 of 11)	30104	Xetro.A01598.2	2.37	1.63	3.31	1.06
scaffold_1-2664	scaffold_1	156816069	156816424	promoter-TSS (Xetro.A02704.1)	85	Xetro.A02704.1	2.7	2.39	4.78	1.39
scaffold_1-2665	scaffold_1	118745345	118745700	Intergenic	39884	Xetro.A02027.1	2.74	1.47	3.31	1.2
scaffold_1-2668	scaffold_1	187275545	187275900	Intergenic	-56690	Xetro.A03098.1	2.51	1.63	3.32	1.01
scaffold_1-267	scaffold_1	55053264	55053619	promoter-TSS (Xetro.N00856.2)	-27	Xetro.N00856.2	5.71	53.58	4.73	1.49
scaffold_1-2670	scaffold_1	129524078	129524433	Intergenic	14314	Xetro.A02323.1	2.57	1.25	2.38	1.19
scaffold_1-2671	scaffold_1	196630420	196630775	intron (Xetro.A03214.1, intron 2 of 2)	10406	Xetro.A03214.1	2.47	2.17	2.21	1.01
scaffold_1-2673	scaffold_1	144606213	144606568	TTS (Xetro.A02548.1)	-3754	Xetro.A02547.2	3.83	144.98	1.03	1.36
scaffold_1-2674	scaffold_1	56286194	56286549	Intergenic	-9312	Xetro.A00911.1	2.6	2.12	6.89	1.39
scaffold_1-2676	scaffold_1	173260599	173260954	promoter-TSS (Xetro.A02916.1)	-48	Xetro.A02916.1	3.36	6.3	6.55	1.32
scaffold_1-2677	scaffold_1	65724950	65725305	Intergenic	-13238	Xetro.A01129.1	2.46	0.92	2.88	0.84
scaffold_1-2678	scaffold_1	134391827	134392182	intron (Xetro.A02395.2, intron 1 of 9)	2878	Xetro.A02395.1	2.28	1.47	2.64	1.11
scaffold_1-268	scaffold_1	202969776	202970131	Intergenic	-2995	Xetro.A03325.1	5.23	4.73	6.17	1.1
scaffold_1-2680	scaffold_1	101255106	101255461	promoter-TSS (Xetro.A01765.5)	66	Xetro.A01765.2	2.51	1.25	3.45	1.33
scaffold_1-2682	scaffold_1	142181606	142181961	Intergenic	80666	Xetro.A02511.2	2.51	2.28	1.96	0.64
scaffold_1-2686	scaffold_1	55421026	55421381	Intergenic	-2086	Xetro.A00870.2	2.52	1.36	5.26	1.37
scaffold_1-2687	scaffold_1	149819265	149819620	promoter-TSS (Xetro.A02610.1)	15	Xetro.A02610.1	2.68	1.52	4.5	1.54
scaffold_1-269	scaffold_1	199632804	199633159	Intergenic	-5325	Xetro.A03266.2	5.18	5.11	4.26	1.29
scaffold_1-2690	scaffold_1	30265860	30266215	promoter-TSS (Xetro.A00460.2)	47	Xetro.A00460.1	3.18	1.96	3.53	1.26
scaffold_1-2693	scaffold_1	126106756	126107111	Intergenic	-4377	Xetro.A02246.1	2.36	2.06	2.51	1.17
scaffold_1-2694	scaffold_1	66309600	66309955	Intergenic	-118671	Xetro.A01137.1	2.55	1.25	2.02	0.95
scaffold_1-2695	scaffold_1	76671730	76672085	intron (Xetro.A01347.1, intron 2 of 4)	-20067	Xetro.A01348.1	2.48	0.87	1.37	0.84
scaffold_1-2704	scaffold_1	69925556	69925911	intron (Xetro.A01217.1, intron 6 of 18)	-14554	Xetro.A01218.2	2.01	0.71	1.6	0.62
scaffold_1-2705	scaffold_1	85630644	85630999	intron (Xetro.A01527.1, intron 1 of 9)	1863	Xetro.A01527.1	2.49	2.23	2.74	1.35
scaffold_1-2707	scaffold_1	186576838	186577193	promoter-TSS (Xetro.A03090.1)	-37	Xetro.A03090.1	2.85	1.2	5.28	1.3
scaffold_1-271	scaffold_1	54035805	54036160	exon (Xetro.A00814.1, exon 2 of 2)	5057	Xetro.A00814.1	6.27	12.93	6.82	1.69
scaffold_1-2713	scaffold_1	29097829	29098184	Intergenic	171344	Xetro.A00448.1	2.24	1.2	3.19	0.72
scaffold_1-2719	scaffold_1	155364076	155364431	intron (Xetro.A02682.1, intron 11 of 15)	44072	Xetro.A02682.1	3.37	1.74	2.94	1.16
scaffold_1-272	scaffold_1	190823644	190823999	Intergenic	-14324	Xetro.A03126.1	5.46	4.84	2.96	1.51
scaffold_1-2725	scaffold_1	90903203	90903558	promoter-TSS (Xetro.A01626.1)	48	Xetro.A01626.4	2.28	1.36	4.97	1.32
scaffold_1-273	scaffold_1	203451318	203451673	promoter-TSS (Xetro.A03349.1)	-274	Xetro.A03349.1	5.16	3.1	3.23	1.32
scaffold_1-2730	scaffold_1	138842852	138843207	Intergenic	16441	Xetro.A02481.1	2.31	0.98	2.59	1.24
scaffold_1-2735	scaffold_1	114595698	114596053	Intergenic	19199	Xetro.A01935.4	2.52	2.72	3.78	1.36
scaffold_1-2737	scaffold_1	128492664	128493019	Intergenic	-4432	Xetro.A02305.1	2.7	2.66	4.88	1.06
scaffold_1-2738	scaffold_1	155347637	155347992	intron (Xetro.A02682.1, intron 13 of 15)	60511	Xetro.A02682.1	2.36	1.09	1.84	0.95
scaffold_1-274	scaffold_1	90559824	90560179	promoter-TSS (Xetro.A01622.1)	22	Xetro.A01622.1	5.69	18.58	3.63	1.51
scaffold_1-2740	scaffold_1	45142981	45143336	Intergenic	-1307	Xetro.A00655.1	2.43	1.03	3.41	1.2
scaffold_1-2741	scaffold_1	155866183	155866538	intron (Xetro.A02690.1, intron 1 of 10)	3332	Xetro.A02690.1	2.8	5	4.23	1.29
scaffold_1-2744	scaffold_1	124536851	124537206	Intergenic	-3580	Xetro.A02202.1	3.44	96.24	1.29	1.11
scaffold_1-2747	scaffold_1	75080370	75080725	promoter-TSS (Xetro.A01316.2)	-33	Xetro.A01316.1	2.74	1.09	3.59	1.03
scaffold_1-2748	scaffold_1	64172269	64172624	Intergenic	-3565	Xetro.A01063.2	2.28	2.17	2.95	0.78
scaffold_1-2749	scaffold_1	159242811	159243166	Intergenic	-63007	Xetro.A02745.1	2.51	3.31	4.22	1.23
scaffold_1-275	scaffold_1	135492982	135493337	promoter-TSS (Xetro.A02414.1)	-75	Xetro.A02414.1	4.38	6.3	1.56	1.08
scaffold_1-2751	scaffold_1	82891457	82891812	intron (Xetro.A01437.1, intron 2 of 6)	6476	Xetro.A01437.1	2.7	1.68	3.25	0.93
scaffold_1-2753	scaffold_1	18017252	18017607	Intergenic	45835	Xetro.A00297.1	2.18	1.68	3.11	1.11
scaffold_1-2754	scaffold_1	128242857	128243212	exon (Xetro.A02295.1, exon 2 of 5)	19328	Xetro.A02295.2	2.34	0.98	3.22	1.19
scaffold_1-2756	scaffold_1	169161263	169161618	intron (Xetro.A02860.2, intron 2 of 6)	34152	Xetro.A02860.1	2.65	1.85	2.64	1.11
scaffold_1-2759	scaffold_1	117098042	117098397	promoter-TSS (Xetro.A01985.1)	48	Xetro.A01985.3	2.77	1.85	2.45	1.37
scaffold_1-276	scaffold_1	180415559	180415914	Intergenic	38234	Xetro.A02999.1	5.31	4.24	3.37	1.16
scaffold_1-2760	scaffold_1	126397220	126397575	Intergenic	-2371	Xetro.A02254.2	2.59	1.41	2.08	0.87
scaffold_1-2762	scaffold_1	120546453	120546808	exon (Xetro.A02072.1, exon 2 of 5)	1270	Xetro.A02072.3	2.54	4.18	3	1.49
scaffold_1-2763	scaffold_1	186499472	186499827	exon (Xetro.A03088.1, exon 1 of 2)	114	Xetro.A03088.1	2.84	0.71	6.48	1.08
scaffold_1-2768	scaffold_1	134981259	134981614	Intergenic	-1011	Xetro.A02403.1	2.73	1.52	3.42	0.75
scaffold_1-277	scaffold_1	59228162	59228517	promoter-TSS (Xetro.A00952.3)	-947	Xetro.A00952.3	5.02	3.59	4.65	1.15
scaffold_1-2772	scaffold_1	67553444	67553799	intron (Xetro.A01165.2, intron 3 of 3)	16482	Xetro.A01165.2	2.7	2.28	2.54	1.14
scaffold_1-2774	scaffold_1	124560100	124560455	Intergenic	-6672	Xetro.A02203.1	3.47	2.55	4.4	1.28
scaffold_1-2776	scaffold_1	154876985	154877340	intron (Xetro.A02678.1, intron 2 of 2)	-12091	Xetro.A02679.1	1.96	5.38	2.55	0.75
scaffold_1-2779	scaffold_1	178286248	178286603	intron (Xetro.A02959.1, intron 20 of 28)	166333	Xetro.A02959.2	2.46	1.68	3.55	0.87
scaffold_1-278	scaffold_1	144151742	144152097	intron (Xetro.A02532.1, intron 1 of 18)	-8540	Xetro.A02533.1	5.88	6.52	3.69	1.53
scaffold_1-2780	scaffold_1	87557761	87558116	Intergenic	101598	Xetro.A01580.1	2.48	0.92	3.62	1.37
scaffold_1-2781	scaffold_1	167486223	167486578	exon (Xetro.A02839.1, exon 1 of 4)	393	Xetro.A02839.1	4.29	1.2	6.84	1.5
scaffold_1-2784	scaffold_1	131295624	131295979	intron (Xetro.A02351.1, intron 13 of 15)	18461	Xetro.A02351.1	3.08	7.61	3.81	0.83
scaffold_1-2786	scaffold_1	146563386	146563741	Intergenic	66061	Xetro.A02581.1	2.44	0.76	1.97	0.97
scaffold_1-2787	scaffold_1	125618446	125618801	Intergenic	26196	Xetro.A02234.1	2.7	1.47	4.55	1.27
scaffold_1-2788	scaffold_1	159003888	159004243	Intergenic	-5529	Xetro.A02742.1	2.11	1.58	1.63	0.74
scaffold_1-279	scaffold_1	83603108	83603463	promoter-TSS (Xetro.A01461.1)	-128	Xetro.A01461.2	5.06	10.16	1.68	1.54
scaffold_1-2791	scaffold_1	60283105	60283460	intron (Xetro.A00964.1, intron 1 of 4)	6282	Xetro.A00964.1	2.27	5.27	3.7	1.19
scaffold_1-2792	scaffold_1	38121797	38122152	intron (Xetro.A00551.2, intron 2 of 8)	4662	Xetro.A00551.1	3.01	4.56	4.47	1.13
scaffold_1-2793	scaffold_1	144598819	144599174	promoter-TSS (Xetro.A02548.1)	-962	Xetro.A02548.1	2.22	4.95	2.48	0.72
scaffold_1-2794	scaffold_1	126869327	126869682	Intergenic	-51217	Xetro.A02263.1	2.25	0.98	2.9	1.09
scaffold_1-2795	scaffold_1	184442395	184442750	Intergenic	-16002	Xetro.A03054.1	2.38	2.39	2.64	1.24
scaffold_1-2796	scaffold_1	125196513	125196868	Intergenic	-21081	Xetro.A02222.1	3.16	3.86	4	1.44
scaffold_1-2797	scaffold_1	81158825	81159180	exon (Xetro.A01394.2, exon 1 of 23)	317	Xetro.A01395.1	3.92	16.52	4	1.41
scaffold_1-2798	scaffold_1	168194550	168194905	intron (Xetro.A02846.1, intron 6 of 21)	23647	Xetro.A02846.1	2.69	2.39	3.66	1.41
scaffold_1-2799	scaffold_1	56447973	56448328	promoter-TSS (Xetro.A00916.1)	-33	Xetro.A00916.4	2.68	6.9	2.91	1.4
scaffold_1-280	scaffold_1	141909573	141909928	promoter-TSS (Xetro.A02509.1)	-140	Xetro.A02509.1	5.94	7.61	2.5	1.58
scaffold_1-2800	scaffold_1	124537242	124537597	Intergenic	-3189	Xetro.A02202.1	3.52	124.77	1.22	1.09
scaffold_1-2802	scaffold_1	188652120	188652475	Intergenic	-233866	Xetro.A03113.1	2.38	1.47	4.57	0.84
scaffold_1-2803	scaffold_1	42759170	42759525	Intergenic	-15888	Xetro.A00602.2	2.15	1.58	2.36	1.21
scaffold_1-2805	scaffold_1	33694834	33695189	promoter-TSS (Xetro.A00489.6)	12	Xetro.A00489.4	2.25	4.02	2.12	1.05
scaffold_1-2807	scaffold_1	28110346	28110701	Intergenic	-19094	Xetro.A00437.1	2.17	1.63	1.99	0.98
scaffold_1-2809	scaffold_1	145956555	145956910	promoter-TSS (Xetro.A02576.6)	68	Xetro.A02576.2	2.71	2.28	4.12	1.18
scaffold_1-281	scaffold_1	74296029	74296384	exon (Xetro.A01306.1, exon 1 of 20)	263	Xetro.A01306.3	5.98	11.57	2.48	1.73
scaffold_1-2810	scaffold_1	161851175	161851530	Intergenic	205817	Xetro.A02776.1	2.24	1.14	2.36	1.04
scaffold_1-2812	scaffold_1	193332486	193332841	intron (Xetro.A03175.1, intron 5 of 5)	16410	Xetro.A03175.1	2.3	0.98	3.01	1.04
scaffold_1-2813	scaffold_1	25179592	25179947	promoter-TSS (Xetro.A00390.1)	-38	Xetro.A00390.1	2.22	2.12	3.49	1.25
scaffold_1-2814	scaffold_1	55907147	55907502	exon (Xetro.A00888.2, exon 1 of 6)	430	Xetro.A00888.1	2.49	0.76	3.12	1.12
scaffold_1-2815	scaffold_1	126565463	126565818	Intergenic	-5006	Xetro.A02260.1	2.52	1.41	3.35	1.2
scaffold_1-2817	scaffold_1	142620862	142621217	intron (Xetro.A02517.1, intron 11 of 35)	-9409	Xetro.A02517.6	2.29	1.58	2.78	0.79
scaffold_1-2818	scaffold_1	146573744	146574099	Intergenic	76419	Xetro.A02581.1	2.82	2.23	4.74	1.09
scaffold_1-2819	scaffold_1	180380082	180380437	Intergenic	2757	Xetro.A02999.1	2.63	2.23	3.7	1.28
scaffold_1-2820	scaffold_1	115412780	115413135	intron (Xetro.A01943.1, intron 2 of 4)	-14127	Xetro.A01943.2	2.35	1.74	3.2	1.08
scaffold_1-2822	scaffold_1	77233790	77234145	Intergenic	-13681	Xetro.A01353.1	2.06	0.92	2.01	0.7
scaffold_1-2823	scaffold_1	24170216	24170571	intron (Xetro.A00372.3, intron 2 of 17)	1633	Xetro.A00372.3	2.31	1.2	3.7	1.1
scaffold_1-2824	scaffold_1	7235747	7236102	Intergenic	2759	Xetro.A00117.1	1.77	0.6	2.27	0.72
scaffold_1-2826	scaffold_1	70778739	70779094	Intergenic	-3947	Xetro.A01237.3	2.66	1.52	2.94	0.96
scaffold_1-2827	scaffold_1	62218165	62218520	Intergenic	-75329	Xetro.A01009.1	2.26	0.87	2.89	1.32
scaffold_1-283	scaffold_1	128549828	128550183	promoter-TSS (Xetro.A02306.2)	-13	Xetro.A02306.2	5.32	4.67	5.62	1.61
scaffold_1-2831	scaffold_1	151101486	151101841	intron (Xetro.A02636.1, intron 2 of 9)	11296	Xetro.A02636.1	1.99	0.98	1.55	0.64
scaffold_1-2833	scaffold_1	142760333	142760688	promoter-TSS (Xetro.A02519.2)	-260	Xetro.A02519.2	2.76	2.5	3.84	1.39
scaffold_1-2836	scaffold_1	197554512	197554867	intron (Xetro.A03225.1, intron 1 of 16)	2143	Xetro.A03225.1	2.37	2.99	4.28	1.26
scaffold_1-284	scaffold_1	24189500	24189855	promoter-TSS (Xetro.A00372.2)	-89	Xetro.A00372.2	4.34	1.68	2.44	1.25
scaffold_1-2840	scaffold_1	66958537	66958892	Intergenic	-20136	Xetro.A01156.1	2.34	1.79	2.88	1.29
scaffold_1-2841	scaffold_1	51203520	51203875	Intergenic	-10812	Xetro.A00769.2	2.8	1.68	4.33	1.07
scaffold_1-2843	scaffold_1	41666509	41666864	exon (Xetro.A00582.1, exon 12 of 19)	23613	Xetro.A00582.1	3.04	3.04	3.8	1.14
scaffold_1-2844	scaffold_1	126392044	126392399	Intergenic	-7547	Xetro.A02254.2	2.88	2.66	4.32	1.27
scaffold_1-2846	scaffold_1	83061515	83061870	intron (Xetro.A01441.1, intron 1 of 8)	2202	Xetro.A01441.1	2.72	1.96	5.44	1.2
scaffold_1-2848	scaffold_1	177747868	177748223	Intergenic	-159342	Xetro.A02958.1	2.96	1.09	5.05	1.08
scaffold_1-285	scaffold_1	147810710	147811065	Intergenic	-50664	Xetro.A02589.1	5.37	2.34	5.15	1.47
scaffold_1-2854	scaffold_1	43101288	43101643	intron (Xetro.A00618.1, intron 1 of 2)	1662	Xetro.A00618.1	3.11	13.75	3	1.45
scaffold_1-2855	scaffold_1	88273629	88273984	Intergenic	-3756	Xetro.A01590.1	2.4	5.22	3.26	1.07
scaffold_1-2856	scaffold_1	140977477	140977832	intron (Xetro.A02500.1, intron 1 of 2)	292	Xetro.A02500.1	2.72	1.41	1.95	0.55
scaffold_1-2857	scaffold_1	117242090	117242445	Intergenic	-4485	Xetro.A01987.1	2.38	0.92	2.3	1.02
scaffold_1-286	scaffold_1	187226435	187226790	Intergenic	-7580	Xetro.A03098.1	5.99	2.72	2.84	1.51
scaffold_1-2861	scaffold_1	121300733	121301088	intron (Xetro.A02091.2, intron 2 of 5)	5646	Xetro.A02091.8	2.56	1.36	4.88	1.23
scaffold_1-2862	scaffold_1	155863991	155864346	intron (Xetro.A02690.1, intron 1 of 10)	5524	Xetro.A02690.1	2.82	4.18	7.04	1.52
scaffold_1-2864	scaffold_1	172348983	172349338	Intergenic	-25890	Xetro.A02905.1	2.6	0.82	2.9	1.01
scaffold_1-2865	scaffold_1	55167237	55167592	promoter-TSS (Xetro.A00860.1)	33	Xetro.A00860.5	3	4.24	2.02	1.06
scaffold_1-2866	scaffold_1	131276390	131276745	TTS (Xetro.A02350.1)	15609	Xetro.A02350.2	2.48	1.68	4.58	0.95
scaffold_1-2867	scaffold_1	61219579	61219934	exon (Xetro.A00984.1, exon 1 of 10)	140	Xetro.A00984.1	3.58	2.06	5.79	1.37
scaffold_1-2868	scaffold_1	86758540	86758895	Intergenic	-34050	Xetro.A01572.1	2.48	10.87	4.69	1.31
scaffold_1-2875	scaffold_1	140304854	140305209	Intergenic	-41813	Xetro.A02495.1	2.41	1.79	3.07	1.01
scaffold_1-2876	scaffold_1	27266152	27266507	Intergenic	-2320	Xetro.A00430.1	2.45	1.47	3.66	1.3
scaffold_1-2877	scaffold_1	174388805	174389160	Intergenic	-221039	Xetro.A02933.2	1.99	1.41	2.14	0.9
scaffold_1-2878	scaffold_1	60248248	60248603	Intergenic	-14854	Xetro.A00963.1	2.81	12.55	7.42	1.32
scaffold_1-288	scaffold_1	95966477	95966832	promoter-TSS (Xetro.A01688.1)	1	Xetro.A01688.1	5.45	40.05	4.16	1.27
scaffold_1-2880	scaffold_1	82921881	82922236	Intergenic	-3343	Xetro.A01438.1	2.08	0.92	3.13	1
scaffold_1-2881	scaffold_1	74870724	74871079	Intergenic	-29151	Xetro.A01311.1	2.18	2.12	3.32	1.15
scaffold_1-2883	scaffold_1	184431086	184431441	Intergenic	-4693	Xetro.A03054.1	2.71	2.34	3.76	1.18
scaffold_1-2884	scaffold_1	130795560	130795915	intron (Xetro.A02346.1, intron 7 of 8)	13239	Xetro.A02346.1	2.91	1.74	4.74	0.94
scaffold_1-2885	scaffold_1	197510667	197511022	intron (Xetro.A03225.1, intron 3 of 16)	45988	Xetro.A03225.1	2.47	4.56	3.51	1.31
scaffold_1-2886	scaffold_1	187198744	187199099	Intergenic	20111	Xetro.A03098.1	1.98	1.03	3.49	1.16
scaffold_1-2888	scaffold_1	116337246	116337601	Intergenic	-33318	Xetro.A01964.1	2.45	1.3	2.1	1.06
scaffold_1-289	scaffold_1	198836062	198836417	promoter-TSS (Xetro.A03256.2)	-71	Xetro.A03256.3	5.29	3.48	3.98	1.03
scaffold_1-2892	scaffold_1	137963565	137963920	intron (Xetro.A02472.5, intron 11 of 27)	21916	Xetro.A02472.13	2.29	2.99	3.11	1.11
scaffold_1-2893	scaffold_1	117470617	117470972	Intergenic	-24536	Xetro.A01992.1	2.3	0.76	2.73	1.01
scaffold_1-2894	scaffold_1	129647077	129647432	intron (Xetro.A02326.7, intron 1 of 19)	1244	Xetro.A02326.7	2.54	10.54	2.82	1.3
scaffold_1-2899	scaffold_1	169259494	169259849	TTS (Xetro.A02862.1)	24872	Xetro.A02862.1	2.12	4.18	2.85	1.1
scaffold_1-290	scaffold_1	42183349	42183704	Intergenic	-18439	Xetro.A00595.1	5	4.67	6.06	1.16
scaffold_1-2900	scaffold_1	72257376	72257731	Intergenic	-11000	Xetro.A01264.1	2.17	1.68	2.22	0.74
scaffold_1-2902	scaffold_1	32195846	32196201	Intergenic	26291	Xetro.A00473.1	2.16	1.09	3.16	0.93
scaffold_1-291	scaffold_1	89481909	89482264	promoter-TSS (Xetro.A01608.1)	-66	Xetro.A01608.1	5.57	2.06	3.57	1.6
scaffold_1-2914	scaffold_1	41383471	41383826	Intergenic	-19931	Xetro.A00580.1	3.31	4.95	5.3	1.58
scaffold_1-2915	scaffold_1	173082632	173082987	intron (Xetro.A02912.1, intron 2 of 2)	6120	Xetro.A02912.1	3.48	17.55	5.51	1.2
scaffold_1-292	scaffold_1	86734362	86734717	Intergenic	-58228	Xetro.A01572.1	5.85	20.98	3.39	1.65
scaffold_1-2920	scaffold_1	46172570	46172925	exon (Xetro.A00693.1, exon 1 of 1)	1059	Xetro.A00691.1	2.64	4.56	3.58	0.91
scaffold_1-2922	scaffold_1	173083535	173083890	intron (Xetro.A02912.1, intron 2 of 2)	7023	Xetro.A02912.1	2.81	15.81	5.13	1.36
scaffold_1-2923	scaffold_1	128807456	128807811	Intergenic	-5426	Xetro.A02309.1	2.48	2.23	4.56	1.42
scaffold_1-293	scaffold_1	86757290	86757645	Intergenic	-35300	Xetro.A01572.1	5.16	15.49	5.59	1.29
scaffold_1-2930	scaffold_1	111026363	111026718	intron (Xetro.A01883.1, intron 7 of 9)	95765	Xetro.A01883.1	2.28	1.3	2.71	1.01
scaffold_1-2931	scaffold_1	104700158	104700513	Intergenic	22939	Xetro.A01811.1	2.56	8.59	2.97	0.98
scaffold_1-2932	scaffold_1	105983844	105984199	intron (Xetro.A01821.2, intron 1 of 12)	1303	Xetro.A01821.2	3.24	4.18	3.75	1.49
scaffold_1-2933	scaffold_1	70778739	70779094	Intergenic	-3947	Xetro.A01237.3	2.66	1.52	2.94	0.96
scaffold_1-2934	scaffold_1	162543366	162543721	Intergenic	22398	Xetro.A02777.2	2.65	1.2	4.39	1.07
scaffold_1-2936	scaffold_1	53458482	53458837	intron (Xetro.A00798.1, intron 1 of 1)	9594	Xetro.A00798.1	2.25	1.25	3.31	1.23
scaffold_1-2937	scaffold_1	49775519	49775874	Intergenic	8006	Xetro.A00753.1	2.47	1.41	4.81	1.21
scaffold_1-2938	scaffold_1	145692284	145692639	intron (Xetro.A02572.1, intron 1 of 5)	157	Xetro.A02572.1	2.14	1.2	2.1	1.16
scaffold_1-2939	scaffold_1	126028819	126029174	intron (Xetro.A02243.1, intron 2 of 7)	13908	Xetro.A02243.1	2.56	1.9	4.01	1.18
scaffold_1-294	scaffold_1	151194652	151195007	promoter-TSS (Xetro.A02639.1)	-19	Xetro.A02639.1	5.7	8.69	2.29	1.47
scaffold_1-2940	scaffold_1	14887754	14888109	Intergenic	-11019	Xetro.A00237.1	2.36	1.47	3.52	0.94
scaffold_1-2947	scaffold_1	175754829	175755184	Intergenic	-3980	Xetro.A02945.1	2.33	2.23	3.68	1.04
scaffold_1-2948	scaffold_1	137356429	137356784	intron (Xetro.A02462.1, intron 8 of 70)	28751	Xetro.A02462.1	3.1	1.52	2.95	0.98
scaffold_1-2949	scaffold_1	63934009	63934364	intron (Xetro.A01059.2, intron 5 of 28)	16394	Xetro.A01059.1	2.41	1.74	2.22	1
scaffold_1-295	scaffold_1	43105129	43105484	Intergenic	-2179	Xetro.A00618.1	5.87	5.16	3.8	1.46
scaffold_1-2950	scaffold_1	74883754	74884109	Intergenic	-16121	Xetro.A01311.1	2.62	1.9	4.69	1.15
scaffold_1-2952	scaffold_1	12652374	12652729	intron (Xetro.A00210.1, intron 3 of 9)	8902	Xetro.A00210.2	3.17	12.17	4.28	1.14
scaffold_1-2953	scaffold_1	137356829	137357184	intron (Xetro.A02462.1, intron 7 of 70)	28351	Xetro.A02462.1	3.15	1.85	3.06	1.1
scaffold_1-2954	scaffold_1	123396733	123397088	promoter-TSS (Xetro.A02172.4)	-36	Xetro.A02172.4	2.39	1.14	3.52	1.56
scaffold_1-2957	scaffold_1	62000637	62000992	Intergenic	-10751	Xetro.A01007.2	2.37	1.03	3.65	1.26
scaffold_1-296	scaffold_1	202978459	202978814	Intergenic	5688	Xetro.A03325.1	5.55	5.87	6.3	1.22
scaffold_1-2962	scaffold_1	175716109	175716464	Intergenic	16113	Xetro.A02946.1	2.5	4.67	3.49	0.99
scaffold_1-2963	scaffold_1	75057658	75058013	Intergenic	10685	Xetro.A01314.1	2.89	14.62	3.66	1.13
scaffold_1-2967	scaffold_1	138774642	138774997	Intergenic	47900	Xetro.A02480.1	2.47	1.2	3.55	1.06
scaffold_1-2969	scaffold_1	112338264	112338619	exon (Xetro.A01892.1, exon 1 of 9)	352	Xetro.A01892.1	4.36	11.25	2.65	1.44
scaffold_1-297	scaffold_1	41853822	41854177	promoter-TSS (Xetro.A00589.2)	22	Xetro.A00589.4	5.14	6.36	3.65	1.51
scaffold_1-2970	scaffold_1	70791397	70791752	intron (Xetro.A01237.1, intron 2 of 7)	4348	Xetro.A01238.1	2.39	1.2	3.4	1.11
scaffold_1-2971	scaffold_1	47030719	47031074	intron (Xetro.A00721.1, intron 1 of 7)	771	Xetro.A00721.1	2.54	1.74	4.84	1.33
scaffold_1-2972	scaffold_1	142319450	142319805	intron (Xetro.A02513.2, intron 3 of 14)	17008	Xetro.A02513.1	2.21	1.58	2.32	0.65
scaffold_1-2973	scaffold_1	69338101	69338456	Intergenic	13995	Xetro.A01207.1	2.15	1.2	3.47	0.95
scaffold_1-2975	scaffold_1	69148975	69149330	intron (Xetro.A01202.2, intron 11 of 23)	19310	Xetro.A01202.2	2.42	1.41	3.4	1.17
scaffold_1-298	scaffold_1	17650429	17650784	intron (Xetro.A00287.2, intron 2 of 21)	4205	Xetro.A00287.2	4.99	8.1	2.94	1.57
scaffold_1-2981	scaffold_1	131499094	131499449	intron (Xetro.A02358.1, intron 9 of 12)	16914	Xetro.A02357.1	2.52	1.58	2.83	1.06
scaffold_1-2982	scaffold_1	137028504	137028859	exon (Xetro.A02456.1, exon 1 of 1)	1968	Xetro.A02456.1	2.31	1.41	3.98	1.04
scaffold_1-2983	scaffold_1	90030136	90030491	Intergenic	20193	Xetro.A01616.1	2.26	1.3	1.43	1.01
scaffold_1-2984	scaffold_1	88384819	88385174	Intergenic	-1387	Xetro.A01591.1	3.01	1.74	4.76	1.14
scaffold_1-2988	scaffold_1	146555715	146556070	Intergenic	58390	Xetro.A02581.1	2.68	0.98	3.87	0.98
scaffold_1-299	scaffold_1	70523124	70523479	intron (Xetro.A01229.1, intron 1 of 17)	1072	Xetro.A01229.1	5.9	4.13	5.19	1.39
scaffold_1-2990	scaffold_1	204105222	204105577	Intergenic	-15252	Xetro.A03370.1	2.13	1.3	3.34	1.12
scaffold_1-2996	scaffold_1	75069669	75070024	intron (Xetro.A01315.1, intron 1 of 2)	1004	Xetro.A01315.1	2.64	26.84	1.48	1.14
scaffold_1-2997	scaffold_1	62832738	62833093	Intergenic	-8214	Xetro.A01019.4	2.71	2.01	5.25	1.19
scaffold_1-300	scaffold_1	114429851	114430206	promoter-TSS (Xetro.A01928.1)	64	Xetro.A01928.1	5.14	2.12	5.15	1.62
scaffold_1-3001	scaffold_1	116614033	116614388	intron (Xetro.A01973.2, intron 7 of 11)	13261	Xetro.A01973.2	2.36	0.71	2.95	0.91
scaffold_1-3008	scaffold_1	61707960	61708315	exon (Xetro.A01003.2, exon 2 of 7)	1683	Xetro.A01003.2	2.83	10.27	5.61	1.39
scaffold_1-301	scaffold_1	170165748	170166103	Intergenic	-7745	Xetro.A02879.1	5.63	4.46	2.83	1.25
scaffold_1-3012	scaffold_1	191229317	191229672	promoter-TSS (Xetro.A03135.1)	-78	Xetro.A03135.1	2.41	0.82	2.76	1.27
scaffold_1-3013	scaffold_1	129108602	129108957	promoter-TSS (Xetro.A02314.2)	-30	Xetro.A02314.2	2.2	1.52	3	1.27
scaffold_1-3017	scaffold_1	34334300	34334655	Intergenic	-5171	Xetro.A00498.2	1.93	1.52	2.77	0.91
scaffold_1-3018	scaffold_1	125445847	125446202	Intergenic	43423	Xetro.A02229.1	2.55	2.72	3.99	0.91
scaffold_1-302	scaffold_1	124548518	124548873	promoter-TSS (Xetro.A02201.1)	48	Xetro.A02201.3	6.11	74.94	1.38	1.7
scaffold_1-3021	scaffold_1	18056648	18057003	intron (Xetro.A00297.1, intron 1 of 5)	6439	Xetro.A00297.1	1.77	1.68	3.59	0.96
scaffold_1-3022	scaffold_1	32112903	32113258	Intergenic	109234	Xetro.A00473.1	2.61	1.2	2.19	0.93
scaffold_1-3029	scaffold_1	127806326	127806681	intron (Xetro.A02286.1, intron 1 of 13)	165	Xetro.A02286.1	2.76	3.97	3.26	1.49
scaffold_1-303	scaffold_1	125489262	125489617	promoter-TSS (Xetro.A02230.1)	8	Xetro.A02229.1	5.16	2.28	2.27	1.49
scaffold_1-3031	scaffold_1	183024497	183024852	promoter-TSS (Xetro.A03028.1)	-27	Xetro.A03028.1	2.33	1.41	3.49	1.09
scaffold_1-3032	scaffold_1	172478231	172478586	Intergenic	119481	Xetro.A02906.2	2.15	0.98	2.13	0.79
scaffold_1-3034	scaffold_1	105247878	105248233	Intergenic	-29481	Xetro.A01813.1	2.16	0.87	3.69	1.17
scaffold_1-3039	scaffold_1	134980777	134981132	TTS (Xetro.A02402.1)	1326	Xetro.A02402.1	3.21	3.97	3.34	0.73
scaffold_1-304	scaffold_1	75070997	75071352	promoter-TSS (Xetro.A01315.1)	-324	Xetro.A01315.1	6.02	30.7	2.32	1.58
scaffold_1-3041	scaffold_1	66971422	66971777	Intergenic	-7251	Xetro.A01156.1	2.28	1.03	2.1	1.1
scaffold_1-3042	scaffold_1	95971745	95972100	Intergenic	-5267	Xetro.A01688.1	2.41	2.28	4.64	1.2
scaffold_1-3045	scaffold_1	128419534	128419889	intron (Xetro.A02302.1, intron 1 of 12)	11106	Xetro.A02302.2	2.3	1.14	2.31	1.08
scaffold_1-3046	scaffold_1	137869599	137869954	intron (Xetro.A02471.1, intron 2 of 14)	6773	Xetro.A02471.2	2.29	1.74	2.76	1.03
scaffold_1-3047	scaffold_1	137935783	137936138	Intergenic	-2666	Xetro.A02472.2	2.68	38.74	3.49	1.33
scaffold_1-3048	scaffold_1	2370036	2370391	intron (Xetro.A00059.1, intron 1 of 8)	1409	Xetro.A00059.1	2.18	0.98	4.07	0.83
scaffold_1-305	scaffold_1	155869627	155869982	promoter-TSS (Xetro.A02690.1)	-112	Xetro.A02690.1	5.79	13.69	4.36	1.51
scaffold_1-3052	scaffold_1	190429597	190429952	exon (Xetro.A03124.2, exon 1 of 3)	2324	Xetro.A03124.2	2.97	1.68	7.73	1.52
scaffold_1-3053	scaffold_1	69324153	69324508	promoter-TSS (Xetro.A01207.2)	47	Xetro.A01207.1	2.87	1.58	2.51	1.3
scaffold_1-3054	scaffold_1	137356829	137357184	intron (Xetro.A02462.1, intron 7 of 70)	28351	Xetro.A02462.1	3.15	1.85	3.06	1.1
scaffold_1-3057	scaffold_1	168422118	168422473	intron (Xetro.A02851.1, intron 4 of 11)	42211	Xetro.A02851.1	2.01	0.76	3.19	0.75
scaffold_1-3058	scaffold_1	70233657	70234012	promoter-TSS (Xetro.A01226.4)	-404	Xetro.A01226.4	3.62	7.01	2.93	1.34
scaffold_1-3059	scaffold_1	210304914	210305269	Intergenic	-5022	Xetro.A03488.1	2.14	0.82	2.02	0.82
scaffold_1-306	scaffold_1	84958486	84958841	promoter-TSS (Xetro.A01497.7)	-31	Xetro.A01498.1	6.69	49.4	2.9	1.54
scaffold_1-3062	scaffold_1	114425106	114425461	Intergenic	-4681	Xetro.A01928.1	2.67	1.47	7.25	1.25
scaffold_1-3063	scaffold_1	125628839	125629194	Intergenic	-19357	Xetro.A02235.4	1.92	0.38	2.18	0.84
scaffold_1-3067	scaffold_1	46995894	46996249	intron (Xetro.A00719.2, intron 1 of 4)	2521	Xetro.A00719.1	2.05	0.6	1.52	0.67
scaffold_1-3069	scaffold_1	160831146	160831501	promoter-TSS (Xetro.A02769.1)	-130	Xetro.A02769.1	2.59	1.74	1.87	1.02
scaffold_1-307	scaffold_1	107851747	107852102	promoter-TSS (Xetro.A01851.1)	-208	Xetro.A01851.1	4.98	2.01	5.14	1.51
scaffold_1-3071	scaffold_1	14431347	14431702	Intergenic	43528	Xetro.A00232.1	2.1	2.01	2.43	1.07
scaffold_1-3074	scaffold_1	124585370	124585725	Intergenic	-5549	Xetro.A02204.3	2.79	5.6	4.64	1.05
scaffold_1-3075	scaffold_1	64083724	64084079	Intergenic	8271	Xetro.A01062.1	2.23	3.04	3.14	1.13
scaffold_1-3078	scaffold_1	204089817	204090172	exon (Xetro.A03370.1, exon 1 of 2)	153	Xetro.A03370.1	2.97	15.11	1.39	1.14
scaffold_1-308	scaffold_1	202055173	202055528	intron (Xetro.A03302.1, intron 2 of 23)	7316	Xetro.A03302.3	5.16	10.81	5.9	1.33
scaffold_1-3083	scaffold_1	76527028	76527383	promoter-TSS (Xetro.A01344.1)	73	Xetro.A01344.4	2.53	1.3	3.03	1.26
scaffold_1-3086	scaffold_1	33594736	33595091	Intergenic	-21503	Xetro.A00487.1	2.4	1.58	4.74	1.17
scaffold_1-309	scaffold_1	108778370	108778725	Intergenic	-20054	Xetro.A01856.1	4.99	2.5	5.36	1.07
scaffold_1-3090	scaffold_1	16520862	16521217	Intergenic	-18862	Xetro.A00269.1	2.36	0.98	3.14	0.96
scaffold_1-3093	scaffold_1	123613994	123614349	Intergenic	-10644	Xetro.A02180.3	2.63	4.73	2.32	0.58
scaffold_1-3094	scaffold_1	138709839	138710194	Intergenic	112703	Xetro.A02480.1	2.46	1.47	3.88	0.92
scaffold_1-3097	scaffold_1	66912537	66912892	intron (Xetro.A01155.1, intron 4 of 8)	17971	Xetro.A01155.1	2.4	3.04	3.48	1.36
scaffold_1-3098	scaffold_1	91702153	91702508	Intergenic	141725	Xetro.A01633.4	2.34	13.42	3.17	0.82
scaffold_1-3099	scaffold_1	175730405	175730760	intron (Xetro.A02945.1, intron 4 of 6)	1817	Xetro.A02946.1	2.62	3.75	3.77	0.86
scaffold_1-310	scaffold_1	150670754	150671109	intron (Xetro.A02623.2, intron 1 of 3)	868	Xetro.A02623.2	5.47	64.61	1.43	1.48
scaffold_1-3100	scaffold_1	64239991	64240346	Intergenic	-13060	Xetro.A01064.1	3.24	3.15	4.85	1.27
scaffold_1-3101	scaffold_1	124536036	124536391	Intergenic	-4395	Xetro.A02202.1	2.57	24.56	1.08	1.07
scaffold_1-3102	scaffold_1	178121088	178121443	intron (Xetro.A02959.1, intron 1 of 28)	1173	Xetro.A02959.2	2.46	0.98	2.85	1.08
scaffold_1-311	scaffold_1	191023385	191023740	promoter-TSS (Xetro.A03129.3)	-79	Xetro.A03129.1	4.71	1.25	3.08	1.66
scaffold_1-3110	scaffold_1	178991511	178991866	Intergenic	-25811	Xetro.A02971.1	2.55	3.8	3.65	1.29
scaffold_1-3119	scaffold_1	141472995	141473350	Intergenic	-15548	Xetro.A02502.7	2.18	0.87	2.82	1.2
scaffold_1-312	scaffold_1	152440391	152440746	intron (Xetro.A02650.1, intron 1 of 11)	-1731	Xetro.A02650.2	5.1	2.61	6.6	1.33
scaffold_1-3120	scaffold_1	71064572	71064927	Intergenic	12915	Xetro.A01249.1	2.28	2.06	4.15	1.02
scaffold_1-3125	scaffold_1	81636422	81636777	intron (Xetro.A01414.1, intron 12 of 28)	57164	Xetro.A01414.1	2.07	1.36	2.16	1.11
scaffold_1-3127	scaffold_1	90564976	90565331	Intergenic	5174	Xetro.A01622.1	2.51	5.33	3.78	1.37
scaffold_1-313	scaffold_1	204069027	204069382	Intergenic	-6369	Xetro.A03369.1	5.21	4.4	5.28	1.29
scaffold_1-3130	scaffold_1	37690869	37691224	Intergenic	-7574	Xetro.A00549.1	2.36	1.58	3.49	1.1
scaffold_1-3131	scaffold_1	96465730	96466085	Intergenic	-25116	Xetro.A01698.1	2.09	1.03	2.14	1.06
scaffold_1-3138	scaffold_1	131295009	131295364	intron (Xetro.A02351.1, intron 13 of 15)	19076	Xetro.A02351.1	2.7	2.55	4.51	0.84
scaffold_1-314	scaffold_1	202131188	202131543	intron (Xetro.A03304.1, intron 1 of 14)	480	Xetro.A03304.1	5.58	1.96	3.8	1.68
scaffold_1-3140	scaffold_1	38103787	38104142	Intergenic	-11715	Xetro.A00551.2	2.79	1.47	4.98	1.27
scaffold_1-3141	scaffold_1	124538370	124538725	Intergenic	-2061	Xetro.A02202.1	4.08	127.21	1.49	1.12
scaffold_1-3142	scaffold_1	173077436	173077791	intron (Xetro.A02912.1, intron 1 of 2)	924	Xetro.A02912.1	2.52	36.95	1.31	1.22
scaffold_1-3143	scaffold_1	148389312	148389667	Intergenic	21807	Xetro.A02593.1	2.97	3.37	6.58	1.09
scaffold_1-3144	scaffold_1	146567389	146567744	Intergenic	70064	Xetro.A02581.1	3.04	2.66	4.47	1.08
scaffold_1-3146	scaffold_1	201990249	201990604	TTS (Xetro.A03299.5)	8159	Xetro.A03299.4	2.5	1.85	5.14	1.07
scaffold_1-3147	scaffold_1	88246161	88246516	intron (Xetro.A01589.1, intron 1 of 5)	2780	Xetro.A01589.1	2.81	16.47	4.12	1.15
scaffold_1-315	scaffold_1	90318461	90318816	promoter-TSS (Xetro.A01620.8)	135	Xetro.A01620.6	5.96	40.1	2.56	1.76
scaffold_1-3150	scaffold_1	124685233	124685588	exon (Xetro.A02206.1, exon 5 of 17)	18005	Xetro.A02206.3	2.54	6.25	3.37	1.18
scaffold_1-3151	scaffold_1	169231244	169231599	intron (Xetro.A02861.1, intron 1 of 1)	-3378	Xetro.A02862.1	2.37	8.26	4.12	1.43
scaffold_1-3153	scaffold_1	83067754	83068109	Intergenic	-4037	Xetro.A01441.1	2.26	1.3	4.09	1.08
scaffold_1-3158	scaffold_1	117788985	117789340	promoter-TSS (Xetro.A02000.1)	-820	Xetro.A02000.1	2.57	1.09	3.66	1.28
scaffold_1-316	scaffold_1	111708591	111708946	exon (Xetro.A01890.4, exon 1 of 11)	116	Xetro.A01890.4	5.18	3.75	3.36	1.42
scaffold_1-3160	scaffold_1	159197683	159198038	Intergenic	-108135	Xetro.A02745.1	2.26	5.43	4.26	1.35
scaffold_1-3166	scaffold_1	107017708	107018063	Intergenic	82449	Xetro.A01838.2	2.09	1.3	2.29	0.99
scaffold_1-3167	scaffold_1	86896396	86896751	TTS (Xetro.A01573.1)	4961	Xetro.A01573.1	2.3	1.3	2.87	0.64
scaffold_1-3169	scaffold_1	73719826	73720181	intron (Xetro.A01290.1, intron 3 of 7)	12832	Xetro.A01290.1	2.05	0.71	1.52	0.84
scaffold_1-317	scaffold_1	173064102	173064457	Intergenic	-12410	Xetro.A02912.1	6.18	3.75	6.05	1.36
scaffold_1-3170	scaffold_1	59245848	59246203	TTS (Xetro.A00952.3)	-3805	Xetro.A00953.1	2.29	4.73	1.69	1.07
scaffold_1-3171	scaffold_1	196402619	196402974	Intergenic	27397	Xetro.A03212.1	2.42	1.41	3.02	1.14
scaffold_1-3173	scaffold_1	194217194	194217549	promoter-TSS (Xetro.A03187.1)	-32	Xetro.A03187.1	2.3	0.38	3.63	1.03
scaffold_1-3176	scaffold_1	133927831	133928186	intron (Xetro.A02391.1, intron 2 of 2)	13327	Xetro.A02391.1	2.62	2.66	4.36	1.12
scaffold_1-318	scaffold_1	87650755	87651110	intron (Xetro.A01580.1, intron 2 of 7)	8604	Xetro.A01580.1	5.04	4.73	5.45	1.3
scaffold_1-3181	scaffold_1	115421747	115422102	intron (Xetro.A01943.1, intron 1 of 4)	21149	Xetro.A01943.1	2.37	0.82	4.44	1.29
scaffold_1-3183	scaffold_1	140419298	140419653	Intergenic	-50804	Xetro.A02496.1	2.14	2.23	2.33	0.93
scaffold_1-3186	scaffold_1	59078516	59078871	Intergenic	-19539	Xetro.A00946.1	2.5	2.06	4.59	1.07
scaffold_1-3189	scaffold_1	71142390	71142745	Intergenic	-31427	Xetro.A01251.1	2.13	1.96	2.13	0.83
scaffold_1-319	scaffold_1	45276728	45277083	exon (Xetro.A00662.1, exon 1 of 7)	104	Xetro.A00662.1	5.4	4.24	2.18	1.61
scaffold_1-3191	scaffold_1	143338134	143338489	Intergenic	-6990	Xetro.A02527.1	3.61	15.11	3.76	1.24
scaffold_1-3193	scaffold_1	21364320	21364675	promoter-TSS (Xetro.A00351.1)	-305	Xetro.A00351.1	2.95	5.81	2.8	0.81
scaffold_1-3194	scaffold_1	94023172	94023527	Intergenic	189543	Xetro.A01659.1	2.53	1.2	4.56	0.84
scaffold_1-3197	scaffold_1	134980379	134980734	TTS (Xetro.A02402.1)	928	Xetro.A02402.1	2.93	4.62	3.97	0.93
scaffold_1-320	scaffold_1	178835520	178835875	promoter-TSS (Xetro.A02967.2)	96	Xetro.A02967.1	6.3	10.6	2.82	1.73
scaffold_1-3202	scaffold_1	40612944	40613299	Intergenic	-29157	Xetro.A00569.1	2.5	4.18	5.02	1.27
scaffold_1-3204	scaffold_1	56048165	56048520	intron (Xetro.A00897.1, intron 4 of 11)	22963	Xetro.A00898.1	2.26	4.4	2.58	1.31
scaffold_1-3205	scaffold_1	126400209	126400564	intron (Xetro.A02254.5, intron 2 of 8)	591	Xetro.A02254.1	4.07	56.13	1.62	1.47
scaffold_1-3206	scaffold_1	73694034	73694389	exon (Xetro.A01289.4, exon 5 of 6)	3257	Xetro.A01289.4	2.22	4.51	3.07	1.09
scaffold_1-3208	scaffold_1	68542132	68542487	promoter-TSS (Xetro.A01186.2)	32	Xetro.A01186.1	3.59	2.01	2.1	1.42
scaffold_1-321	scaffold_1	41390746	41391101	Intergenic	-12656	Xetro.A00580.1	5.49	3.53	4.59	1.13
scaffold_1-3213	scaffold_1	41639493	41639848	Intergenic	-3403	Xetro.A00582.1	1.97	1.47	2.77	1.26
scaffold_1-3217	scaffold_1	48321635	48321990	Intergenic	-22327	Xetro.A00744.1	2.05	0.65	2.14	0.87
scaffold_1-322	scaffold_1	145204910	145205265	promoter-TSS (Xetro.A02558.3)	5	Xetro.A02558.1	5.49	3.64	3.55	1.62
scaffold_1-3223	scaffold_1	54664641	54664996	Intergenic	-6682	Xetro.A00840.1	2.25	1.14	2.7	0.73
scaffold_1-3224	scaffold_1	36281724	36282079	intron (Xetro.A00537.1, intron 4 of 8)	12064	Xetro.A00537.1	1.95	0.82	1.39	0.7
scaffold_1-3227	scaffold_1	138318720	138319075	Intergenic	6268	Xetro.A02477.1	2.07	0.71	3.08	0.96
scaffold_1-3228	scaffold_1	14174310	14174665	intron (Xetro.A00224.1, intron 1 of 24)	9203	Xetro.A00224.1	2.09	1.09	2.77	1.04
scaffold_1-3229	scaffold_1	68938360	68938715	TTS (Xetro.A01195.1)	4380	Xetro.A01195.1	2.3	1.03	3.28	1.08
scaffold_1-323	scaffold_1	92455042	92455397	promoter-TSS (Xetro.A01635.1)	-69	Xetro.A01635.1	4.91	2.55	3.42	1.51
scaffold_1-3235	scaffold_1	116374764	116375119	intron (Xetro.A01964.1, intron 1 of 3)	4200	Xetro.A01964.1	2.8	2.66	3.23	1.33
scaffold_1-3238	scaffold_1	96020291	96020646	intron (Xetro.A01691.1, intron 12 of 15)	-17877	Xetro.A01690.1	2.48	2.17	4.12	1.2
scaffold_1-324	scaffold_1	168147737	168148092	promoter-TSS (Xetro.A02844.1)	-97	Xetro.A02844.1	5.56	2.01	4.53	1.55
scaffold_1-3242	scaffold_1	139578324	139578679	intron (Xetro.A02489.1, intron 3 of 5)	7640	Xetro.A02489.1	2.31	1.09	4.43	1.01
scaffold_1-3243	scaffold_1	9417799	9418154	intron (Xetro.A00151.3, intron 3 of 19)	4040	Xetro.A00151.2	2.21	2.72	1.16	1.27
scaffold_1-3246	scaffold_1	88240163	88240518	Intergenic	-3218	Xetro.A01589.1	2.35	2.12	3.24	1.05
scaffold_1-3248	scaffold_1	215776222	215776577	Intergenic	-12772	Xetro.A03676.1	1.99	0.92	3.99	0.87
scaffold_1-3249	scaffold_1	199637601	199637956	promoter-TSS (Xetro.A03266.1)	-528	Xetro.A03266.2	3.63	3.7	5.61	1.11
scaffold_1-325	scaffold_1	127412909	127413264	promoter-TSS (Xetro.A02277.1)	-401	Xetro.A02277.1	5.92	3.31	3.72	1.67
scaffold_1-3257	scaffold_1	89936006	89936361	promoter-TSS (Xetro.A01615.1)	-711	Xetro.A01615.1	2.29	0.43	2.39	1.11
scaffold_1-3259	scaffold_1	184959055	184959410	Intergenic	-9754	Xetro.A03066.2	1.75	1.14	2.67	0.91
scaffold_1-326	scaffold_1	17863217	17863572	promoter-TSS (Xetro.A00295.1)	-94	Xetro.A00295.1	5.77	13.53	3.74	1.57
scaffold_1-3260	scaffold_1	146879510	146879865	Intergenic	-56537	Xetro.A02582.1	2.22	1.25	1.95	0.86
scaffold_1-3262	scaffold_1	196326794	196327149	Intergenic	16126	Xetro.A03211.1	2.43	1.14	4.03	1.24
scaffold_1-3265	scaffold_1	114726023	114726378	Intergenic	-6206	Xetro.A01936.1	2.76	1.09	4.96	1.47
scaffold_1-3267	scaffold_1	45858652	45859007	intron (Xetro.A00679.2, intron 2 of 5)	10521	Xetro.A00679.2	2.34	1.9	2.79	1.12
scaffold_1-3268	scaffold_1	128558933	128559288	intron (Xetro.A02306.4, intron 2 of 20)	8847	Xetro.A02306.4	2.11	2.23	1.9	1
scaffold_1-327	scaffold_1	31999224	31999579	Intergenic	-220981	Xetro.A00472.1	6.15	4.13	5.36	1.59
scaffold_1-3270	scaffold_1	64885195	64885550	TTS (Xetro.A01106.1)	3743	Xetro.A01106.2	2.4	7.23	3.6	1.18
scaffold_1-3273	scaffold_1	42657661	42658016	Intergenic	-15910	Xetro.A00601.1	2.17	3.48	3.88	1.23
scaffold_1-3277	scaffold_1	84942695	84943050	Intergenic	11147	Xetro.A01497.20	3.08	60.54	1.25	1.32
scaffold_1-3278	scaffold_1	142419324	142419679	exon (Xetro.A02513.3, exon 13 of 13)	73924	Xetro.A02514.1	2.22	0.71	1.72	1.01
scaffold_1-328	scaffold_1	134658237	134658592	Intergenic	36148	Xetro.A02397.1	4.53	1.74	2.47	1.24
scaffold_1-3282	scaffold_1	138806827	138807182	Intergenic	15715	Xetro.A02480.1	2.06	1.3	3.83	1.06
scaffold_1-3284	scaffold_1	137936585	137936940	Intergenic	-1864	Xetro.A02472.2	2.63	74.83	3.22	1.3
scaffold_1-3289	scaffold_1	68231515	68231870	intron (Xetro.A01181.1, intron 1 of 2)	819	Xetro.A01181.1	3.1	3.04	3.98	1.24
scaffold_1-329	scaffold_1	150334881	150335236	Intergenic	-30702	Xetro.A02620.1	5.36	4.08	3.72	1.55
scaffold_1-3290	scaffold_1	15536618	15536973	Intergenic	-60037	Xetro.A00240.1	2.09	2.06	1.85	0.88
scaffold_1-3291	scaffold_1	74802784	74803139	intron (Xetro.A01309.3, intron 10 of 14)	-31338	Xetro.A01308.1	2.23	8.31	3.16	1.23
scaffold_1-3292	scaffold_1	127999397	127999752	intron (Xetro.A02290.1, intron 1 of 14)	28648	Xetro.A02290.1	2.27	1.63	2.37	1.12
scaffold_1-330	scaffold_1	159304670	159305025	Intergenic	-1148	Xetro.A02745.1	5.49	23.53	5.34	1.13
scaffold_1-3300	scaffold_1	38146351	38146706	intron (Xetro.A00551.1, intron 3 of 9)	29216	Xetro.A00551.1	2.74	2.39	4.24	1.35
scaffold_1-3301	scaffold_1	197463099	197463454	Intergenic	-17856	Xetro.A03224.1	2.21	1.14	3.64	1.14
scaffold_1-331	scaffold_1	158133295	158133650	Intergenic	-4412	Xetro.A02720.1	4.69	4.46	5.21	1.31
scaffold_1-3310	scaffold_1	142184283	142184638	Intergenic	83343	Xetro.A02511.2	2.69	1.36	3.53	0.94
scaffold_1-3313	scaffold_1	116918007	116918362	intron (Xetro.A01976.1, intron 2 of 8)	15975	Xetro.A01976.1	2.29	2.72	3.06	1.11
scaffold_1-3314	scaffold_1	41415449	41415804	intron (Xetro.A00580.3, intron 3 of 9)	12047	Xetro.A00580.4	2.24	5.11	3.05	1.13
scaffold_1-3315	scaffold_1	116940863	116941218	Intergenic	-6881	Xetro.A01976.1	2.26	1.36	2.88	1.12
scaffold_1-332	scaffold_1	135006041	135006396	Intergenic	23771	Xetro.A02403.1	4.88	2.5	5.08	0.98
scaffold_1-3321	scaffold_1	138334970	138335325	Intergenic	22518	Xetro.A02477.1	2.1	0.82	3.17	1.06
scaffold_1-3326	scaffold_1	55356479	55356834	intron (Xetro.A00867.1, intron 2 of 3)	1071	Xetro.A00867.5	2.58	11.19	3.01	1.12
scaffold_1-333	scaffold_1	54188443	54188798	Intergenic	-15153	Xetro.A00820.1	5.71	6.09	8.26	1.6
scaffold_1-3330	scaffold_1	175254096	175254451	promoter-TSS (Xetro.A02938.1)	-927	Xetro.A02938.1	2.67	3.91	4.86	1.29
scaffold_1-3332	scaffold_1	72269989	72270344	intron (Xetro.A01264.1, intron 1 of 4)	1613	Xetro.A01264.1	1.9	2.93	3.01	0.63
scaffold_1-3333	scaffold_1	144495588	144495943	Intergenic	-46191	Xetro.A02546.1	2.08	1.3	3.39	0.94
scaffold_1-3338	scaffold_1	38057673	38058028	Intergenic	-57829	Xetro.A00551.2	2.43	0.92	3.58	1.27
scaffold_1-334	scaffold_1	54144317	54144672	promoter-TSS (Xetro.A00818.1)	-922	Xetro.A00818.1	5.29	6.3	5.16	1.36
scaffold_1-3341	scaffold_1	189954792	189955147	Intergenic	53433	Xetro.A03122.1	1.95	1.36	1.99	1.23
scaffold_1-3343	scaffold_1	135934010	135934365	intron (Xetro.A02428.1, intron 7 of 9)	16730	Xetro.A02428.1	2.53	1.47	3.13	0.99
scaffold_1-3347	scaffold_1	126559836	126560191	Intergenic	-10633	Xetro.A02260.1	4.05	6.74	6.67	1.16
scaffold_1-3348	scaffold_1	126524476	126524831	Intergenic	25871	Xetro.A02259.1	2.81	4.24	4.43	1.59
scaffold_1-335	scaffold_1	175144612	175144967	Intergenic	-3636	Xetro.A02936.1	5.82	4.4	5.04	1.29
scaffold_1-3358	scaffold_1	89986454	89986809	intron (Xetro.A01615.2, intron 7 of 13)	49737	Xetro.A01615.2	1.63	0.33	1.77	0.63
scaffold_1-3361	scaffold_1	189670667	189671022	Intergenic	-64266	Xetro.A03117.1	2.34	1.41	2.45	0.97
scaffold_1-3363	scaffold_1	122088875	122089230	exon (Xetro.A02142.1, exon 4 of 5)	1580	Xetro.A02142.1	2.62	24.62	2.45	1.16
scaffold_1-337	scaffold_1	155871113	155871468	Intergenic	-1598	Xetro.A02690.1	4.77	4.67	3.71	1.32
scaffold_1-3378	scaffold_1	124146023	124146378	promoter-TSS (Xetro.A02192.1)	-655	Xetro.A02192.1	2.25	0.76	2.72	1.08
scaffold_1-3379	scaffold_1	124918120	124918475	Intergenic	-32777	Xetro.A02215.1	2	1.41	2.83	0.92
scaffold_1-338	scaffold_1	64117200	64117555	Intergenic	-25205	Xetro.A01062.1	6.07	5.38	4.29	1.12
scaffold_1-3380	scaffold_1	165829726	165830081	Intergenic	-23219	Xetro.A02821.1	2.32	1.14	2.55	1.07
scaffold_1-3381	scaffold_1	187281379	187281734	Intergenic	-52551	Xetro.A03099.1	1.96	1.14	3.01	1.04
scaffold_1-3382	scaffold_1	164699933	164700288	intron (Xetro.A02811.2, intron 10 of 18)	95360	Xetro.A02811.1	2.05	0.92	1.99	0.85
scaffold_1-3383	scaffold_1	51217718	51218073	intron (Xetro.A00769.3, intron 1 of 9)	3326	Xetro.A00769.3	2.43	34.83	1.48	0.99
scaffold_1-3387	scaffold_1	106454886	106455241	Intergenic	-40186	Xetro.A01828.1	1.86	1.09	1.78	0.94
scaffold_1-339	scaffold_1	156445044	156445399	promoter-TSS (Xetro.A02699.1)	-20	Xetro.A02699.3	5.16	14.56	2.79	1.54
scaffold_1-3391	scaffold_1	168138558	168138913	intron (Xetro.A02844.1, intron 1 of 36)	-8568	Xetro.A02845.2	2.4	1.2	3.74	1.1
scaffold_1-3393	scaffold_1	28287261	28287616	intron (Xetro.A00439.2, intron 1 of 23)	6239	Xetro.A00439.2	2.37	2.17	5.9	1.04
scaffold_1-3394	scaffold_1	54019980	54020335	Intergenic	-10768	Xetro.A00814.1	2.28	1.09	5.21	1.47
scaffold_1-3395	scaffold_1	153014877	153015232	promoter-TSS (Xetro.A02661.3)	-242	Xetro.A02661.3	2.74	1.85	7.71	1.4
scaffold_1-3397	scaffold_1	92020274	92020629	intron (Xetro.A01634.1, intron 1 of 20)	1997	Xetro.A01634.1	2.32	4.46	3.12	1.22
scaffold_1-3398	scaffold_1	95336305	95336660	exon (Xetro.A01675.1, exon 1 of 14)	278	Xetro.A01675.1	2.23	0.76	4.91	1.21
scaffold_1-340	scaffold_1	90611046	90611401	Intergenic	51244	Xetro.A01622.1	4.75	3.26	3.18	1.31
scaffold_1-3400	scaffold_1	189969114	189969469	Intergenic	39111	Xetro.A03122.1	2.52	1.96	2.96	1.25
scaffold_1-3406	scaffold_1	39954603	39954958	intron (Xetro.A00567.2, intron 1 of 28)	17284	Xetro.A00567.1	2.18	1.36	2.51	1.12
scaffold_1-3408	scaffold_1	127744134	127744489	intron (Xetro.A02284.2, intron 1 of 9)	14261	Xetro.A02284.1	2.34	7.55	3.18	1.24
scaffold_1-341	scaffold_1	193044769	193045124	Intergenic	-48528	Xetro.A03166.1	4.59	3.31	2.66	0.62
scaffold_1-3413	scaffold_1	105244977	105245332	Intergenic	-26580	Xetro.A01813.1	2.41	0.87	3.82	0.89
scaffold_1-3414	scaffold_1	130812984	130813339	Intergenic	-4185	Xetro.A02346.1	2.17	1.41	3.31	1.1
scaffold_1-3415	scaffold_1	144324186	144324541	Intergenic	-6740	Xetro.A02539.2	2.12	1.03	2.73	1.06
scaffold_1-3419	scaffold_1	163531964	163532319	intron (Xetro.A02784.1, intron 2 of 7)	21294	Xetro.A02784.1	2.3	5.11	3.02	1.19
scaffold_1-342	scaffold_1	123638230	123638585	intron (Xetro.A02181.1, intron 1 of 13)	633	Xetro.A02181.1	5.31	45.75	3.17	1.59
scaffold_1-3420	scaffold_1	63313915	63314270	Intergenic	-8983	Xetro.A01034.1	2	1.41	3.53	1.23
scaffold_1-3423	scaffold_1	140062531	140062886	intron (Xetro.A02493.1, intron 2 of 2)	25164	Xetro.A02493.1	2.52	2.39	2.08	0.52
scaffold_1-3424	scaffold_1	134394884	134395239	promoter-TSS (Xetro.A02395.2)	-179	Xetro.A02395.2	2.48	1.03	4.35	1.29
scaffold_1-3426	scaffold_1	40583048	40583403	Intergenic	-59053	Xetro.A00569.1	2.34	1.36	2.72	1.23
scaffold_1-343	scaffold_1	98045785	98046140	promoter-TSS (Xetro.A01723.3)	-88	Xetro.A01723.2	5.21	2.45	3.1	1.35
scaffold_1-3436	scaffold_1	80403841	80404196	Intergenic	-35087	Xetro.A01386.1	1.99	1.2	1.84	0.9
scaffold_1-3439	scaffold_1	124665921	124666276	Intergenic	-1307	Xetro.A02206.2	2.3	2.34	1.9	1.11
scaffold_1-344	scaffold_1	187326355	187326710	Intergenic	-7575	Xetro.A03099.1	5.16	4.24	6.08	1.32
scaffold_1-3444	scaffold_1	38087045	38087400	Intergenic	-28457	Xetro.A00551.2	2.32	1.58	5.1	1.5
scaffold_1-3445	scaffold_1	94612809	94613164	intron (Xetro.A01670.2, intron 1 of 3)	9357	Xetro.A01670.2	2.3	4.13	2.55	1.07
scaffold_1-3446	scaffold_1	16826576	16826931	Intergenic	-10547	Xetro.A00274.2	2.1	1.2	3.12	1.03
scaffold_1-345	scaffold_1	64406257	64406612	exon (Xetro.A01069.1, exon 1 of 19)	240	Xetro.A01069.3	5.32	4.89	2.93	1.69
scaffold_1-3455	scaffold_1	146137352	146137707	Intergenic	-66990	Xetro.A02578.1	2.15	1.58	3.07	0.66
scaffold_1-3456	scaffold_1	117190692	117191047	Intergenic	-17757	Xetro.A01986.2	1.93	0.65	2.16	1.01
scaffold_1-3459	scaffold_1	164206910	164207265	intron (Xetro.A02801.1, intron 1 of 8)	2981	Xetro.A02801.1	1.99	1.47	2.67	0.83
scaffold_1-346	scaffold_1	198430193	198430548	promoter-TSS (Xetro.A03244.12)	-18	Xetro.A03244.2	5.74	16.57	2.2	1.66
scaffold_1-3461	scaffold_1	92588877	92589232	Intergenic	73922	Xetro.A01637.1	2.09	1.41	3.14	1.08
scaffold_1-3464	scaffold_1	164784010	164784365	intron (Xetro.A02811.3, intron 1 of 18)	11283	Xetro.A02811.1	1.88	0.6	2.45	0.69
scaffold_1-3465	scaffold_1	171566844	171567199	exon (Xetro.A02898.1, exon 13 of 13)	11709	Xetro.A02899.4	2.42	3.8	3.29	1.15
scaffold_1-3466	scaffold_1	21384938	21385293	Intergenic	-16015	Xetro.A00352.1	1.91	0.71	2.1	0.91
scaffold_1-3468	scaffold_1	45844689	45845044	TTS (Xetro.A00679.1)	24484	Xetro.A00679.2	2.03	1.58	4.32	1.2
scaffold_1-3469	scaffold_1	185326950	185327305	Intergenic	-3089	Xetro.A03073.1	2.34	1.14	2.87	1.17
scaffold_1-347	scaffold_1	96021523	96021878	intron (Xetro.A01691.1, intron 12 of 15)	-19109	Xetro.A01690.1	5.18	5.05	3.81	1.43
scaffold_1-3475	scaffold_1	45411470	45411825	Intergenic	-42530	Xetro.A00664.1	2.4	1.2	3.29	1.07
scaffold_1-3477	scaffold_1	188186557	188186912	Intergenic	-4815	Xetro.A03111.1	2.13	0.65	1.91	0.77
scaffold_1-348	scaffold_1	126405877	126406232	intron (Xetro.A02254.4, intron 7 of 7)	6259	Xetro.A02254.1	5.81	25.81	3.83	1.08
scaffold_1-3481	scaffold_1	122122467	122122822	Intergenic	-7310	Xetro.A02143.2	2.12	0.82	1.52	0.87
scaffold_1-3484	scaffold_1	76136459	76136814	intron (Xetro.A01335.5, intron 4 of 34)	7200	Xetro.A01335.5	1.91	0.82	1.12	0.88
scaffold_1-3488	scaffold_1	138190538	138190893	Intergenic	57147	Xetro.A02475.1	2.48	1.63	2.55	1.03
scaffold_1-349	scaffold_1	88391244	88391599	Intergenic	5038	Xetro.A01591.2	6.46	88.3	3.54	1.15
scaffold_1-3492	scaffold_1	40609219	40609574	Intergenic	-32882	Xetro.A00569.1	2.47	2.83	5.48	1.26
scaffold_1-3497	scaffold_1	145527234	145527589	Intergenic	-30167	Xetro.A02569.1	2.78	1.63	5.13	1.05
scaffold_1-350	scaffold_1	144582247	144582602	intron (Xetro.A02547.3, intron 3 of 4)	-17534	Xetro.A02548.1	4.73	4.13	4.8	1.18
scaffold_1-3503	scaffold_1	128809311	128809666	Intergenic	-7281	Xetro.A02309.1	2.01	1.25	2.62	1.3
scaffold_1-3508	scaffold_1	71895575	71895930	Intergenic	-6152	Xetro.A01258.1	2.43	1.25	3.58	0.79
scaffold_1-3509	scaffold_1	106357295	106357650	intron (Xetro.A01827.2, intron 4 of 15)	-20617	Xetro.A01827.5	2.28	1.36	4.06	0.99
scaffold_1-351	scaffold_1	182822141	182822496	promoter-TSS (Xetro.A03022.1)	-80	Xetro.A03022.1	4.8	10.27	4.29	1.15
scaffold_1-3512	scaffold_1	197914289	197914644	TTS (Xetro.A03234.1)	16953	Xetro.A03234.1	2.34	4.08	2.88	1.2
scaffold_1-3514	scaffold_1	124560274	124560629	Intergenic	-6498	Xetro.A02203.1	3.23	2.17	3.75	1.25
scaffold_1-352	scaffold_1	52591171	52591526	promoter-TSS (Xetro.A00789.2)	8	Xetro.A00789.1	4.66	4.73	2.04	1.39
scaffold_1-3520	scaffold_1	48771842	48772197	Intergenic	-17861	Xetro.A00745.1	1.92	0.87	2.9	0.87
scaffold_1-3521	scaffold_1	84942695	84943050	Intergenic	11147	Xetro.A01497.20	3.08	60.54	1.25	1.32
scaffold_1-3523	scaffold_1	147820797	147821152	Intergenic	-40577	Xetro.A02589.1	2.08	0.6	2.19	1.09
scaffold_1-3525	scaffold_1	72160933	72161288	intron (Xetro.A01263.1, intron 1 of 7)	411	Xetro.A01263.1	3.18	2.88	3.36	1.47
scaffold_1-3529	scaffold_1	133925212	133925567	intron (Xetro.A02391.1, intron 2 of 2)	10708	Xetro.A02391.1	2.38	3.91	3.89	0.93
scaffold_1-353	scaffold_1	54360774	54361129	promoter-TSS (Xetro.A00825.1)	-79	Xetro.A00825.1	6.21	9.73	3.69	1.85
scaffold_1-3531	scaffold_1	208806982	208807337	intron (Xetro.A03442.1, intron 1 of 3)	601	Xetro.A03442.1	1.81	0.82	1.57	0.48
scaffold_1-3535	scaffold_1	151577845	151578200	Intergenic	43627	Xetro.A02645.1	2.66	1.63	1.5	0.94
scaffold_1-3536	scaffold_1	127004859	127005214	promoter-TSS (Xetro.A02266.2)	-707	Xetro.A02266.1	2.5	0.71	3.16	1.1
scaffold_1-3537	scaffold_1	84943755	84944110	TTS (Xetro.A01497.7)	10087	Xetro.A01497.20	3.51	134.71	1.15	1.36
scaffold_1-354	scaffold_1	198139442	198139797	promoter-TSS (Xetro.A03239.1)	-104	Xetro.A03239.1	5.09	5.43	2.48	1.55
scaffold_1-3543	scaffold_1	128529702	128530057	Intergenic	-20139	Xetro.A02306.2	2.82	1.58	4.23	1.27
scaffold_1-3549	scaffold_1	147255162	147255517	Intergenic	-112847	Xetro.A02584.1	1.93	1.36	1.97	0.76
scaffold_1-355	scaffold_1	31014428	31014783	Intergenic	-14333	Xetro.A00466.1	4.43	3.26	3.06	0.77
scaffold_1-3551	scaffold_1	146556830	146557185	Intergenic	59505	Xetro.A02581.1	2.18	1.03	2.37	1
scaffold_1-3553	scaffold_1	130351343	130351698	intron (Xetro.A02338.1, intron 3 of 27)	17300	Xetro.A02338.2	2.14	3.26	4.15	0.99
scaffold_1-3556	scaffold_1	112814716	112815071	exon (Xetro.A01902.1, exon 1 of 8)	366	Xetro.A01902.1	2.61	1.2	3.08	1.14
scaffold_1-356	scaffold_1	195716968	195717323	promoter-TSS (Xetro.A03206.1)	-12	Xetro.A03206.3	4.56	5.16	3.03	1.25
scaffold_1-3560	scaffold_1	144726078	144726433	Intergenic	-47826	Xetro.A02550.2	2.35	1.74	4.03	1.18
scaffold_1-3563	scaffold_1	132976363	132976718	promoter-TSS (Xetro.A02380.1)	-382	Xetro.A02380.1	3.07	1.14	7.85	1.34
scaffold_1-357	scaffold_1	116381020	116381375	exon (Xetro.A01964.2, exon 1 of 4)	395	Xetro.A01964.3	5.91	9.24	4.49	1.59
scaffold_1-3571	scaffold_1	172597645	172598000	promoter-TSS (Xetro.A02906.1)	67	Xetro.A02906.2	1.89	2.45	2.04	0.96
scaffold_1-3577	scaffold_1	181545667	181546022	Intergenic	22266	Xetro.A03011.1	2.11	0.92	3.18	0.88
scaffold_1-358	scaffold_1	200334751	200335106	promoter-TSS (Xetro.A03271.1)	-63	Xetro.A03271.1	4.83	7.77	2.15	1.27
scaffold_1-3580	scaffold_1	120259390	120259745	Intergenic	67804	Xetro.A02069.1	2.32	1.14	2.62	0.96
scaffold_1-3587	scaffold_1	122100041	122100396	Intergenic	-9586	Xetro.A02142.1	2.39	2.01	2.29	1.28
scaffold_1-359	scaffold_1	10098707	10099062	Intergenic	-3463	Xetro.A00180.2	6.57	6.68	2.7	1.19
scaffold_1-3591	scaffold_1	51267958	51268313	intron (Xetro.A00770.4, intron 3 of 28)	11853	Xetro.A00770.1	1.86	2.12	2.9	0.99
scaffold_1-3592	scaffold_1	151577466	151577821	Intergenic	43248	Xetro.A02645.1	2.7	1.85	1.28	0.93
scaffold_1-3598	scaffold_1	72026666	72027021	Intergenic	-26624	Xetro.A01259.3	2.08	2.06	2.74	0.6
scaffold_1-360	scaffold_1	67540310	67540665	Intergenic	29616	Xetro.A01165.2	5.16	4.67	5.03	1.5
scaffold_1-3602	scaffold_1	32661446	32661801	Intergenic	62659	Xetro.A00476.2	1.84	1.03	2.25	0.76
scaffold_1-3606	scaffold_1	68622655	68623010	intron (Xetro.A01188.1, intron 1 of 6)	3040	Xetro.A01188.1	2.29	9.29	2.47	1.15
scaffold_1-361	scaffold_1	149997880	149998235	promoter-TSS (Xetro.A02614.1)	-222	Xetro.A02614.1	5.37	2.61	6.15	1.37
scaffold_1-3614	scaffold_1	20365409	20365764	Intergenic	-43646	Xetro.A00336.1	2.05	1.63	1.54	0.77
scaffold_1-3619	scaffold_1	128542788	128543143	Intergenic	-7053	Xetro.A02306.2	3.31	4.4	2.67	1.36
scaffold_1-362	scaffold_1	35450799	35451154	exon (Xetro.A00518.1, exon 1 of 2)	142	Xetro.A00518.1	5.47	4.46	4.18	1.76
scaffold_1-3627	scaffold_1	152443798	152444153	intron (Xetro.A02650.1, intron 1 of 11)	-5138	Xetro.A02650.2	2.7	1.41	6.44	1.18
scaffold_1-363	scaffold_1	126578561	126578916	TTS (Xetro.A02260.1)	3921	Xetro.A02260.2	7.27	309.09	1.09	1.87
scaffold_1-3632	scaffold_1	84973142	84973497	Intergenic	14625	Xetro.A01498.1	2.65	5.65	4.93	1.28
scaffold_1-3636	scaffold_1	201455266	201455621	intron (Xetro.A03284.2, intron 18 of 31)	17929	Xetro.A03284.2	3.91	0.82	6.46	1.59
scaffold_1-364	scaffold_1	122103107	122103462	Intergenic	12050	Xetro.A02143.1	4.82	6.25	4.52	1.2
scaffold_1-365	scaffold_1	67569915	67570270	promoter-TSS (Xetro.A01165.2)	11	Xetro.A01165.2	7.29	18.86	4.88	1.75
scaffold_1-3650	scaffold_1	116963295	116963650	Intergenic	-16348	Xetro.A01977.1	1.98	1.14	2.89	1.23
scaffold_1-3651	scaffold_1	128493275	128493630	Intergenic	-3821	Xetro.A02305.1	2.52	2.01	4.57	1.16
scaffold_1-3653	scaffold_1	189944002	189944357	Intergenic	51049	Xetro.A03121.1	2.2	1.41	2.31	1.24
scaffold_1-3655	scaffold_1	150379153	150379508	Intergenic	-15834	Xetro.A02621.1	2.07	1.14	2.73	0.9
scaffold_1-366	scaffold_1	105224098	105224453	Intergenic	-5701	Xetro.A01813.1	5.3	3.64	4.16	1.14
scaffold_1-3661	scaffold_1	119149207	119149562	intron (Xetro.A02039.1, intron 1 of 2)	2641	Xetro.A02039.1	2.64	2.66	4.11	1
scaffold_1-367	scaffold_1	129384020	129384375	promoter-TSS (Xetro.A02320.1)	-59	Xetro.A02320.1	6.18	9.29	2.49	1.63
scaffold_1-3671	scaffold_1	86771328	86771683	Intergenic	-21262	Xetro.A01572.1	2.43	9.67	4.98	1.23
scaffold_1-3675	scaffold_1	59073134	59073489	Intergenic	-24921	Xetro.A00946.1	1.94	0.98	3.34	1.03
scaffold_1-3677	scaffold_1	95759735	95760090	intron (Xetro.A01682.1, intron 3 of 12)	45636	Xetro.A01682.1	1.91	1.14	2.6	1.22
scaffold_1-3679	scaffold_1	9332047	9332402	intron (Xetro.A00150.1, intron 1 of 1)	5114	Xetro.A00150.1	2.08	1.41	3.49	1.31
scaffold_1-368	scaffold_1	131951026	131951381	promoter-TSS (Xetro.A02369.3)	-70	Xetro.A02369.2	5.64	7.44	2.06	1.57
scaffold_1-3681	scaffold_1	75878865	75879220	Intergenic	-2242	Xetro.A01331.1	2.62	1.9	5.14	1.29
scaffold_1-3682	scaffold_1	170421967	170422322	Intergenic	47856	Xetro.A02882.3	1.94	0.98	2.22	0.85
scaffold_1-3683	scaffold_1	182638744	182639099	Intergenic	-90800	Xetro.A03021.1	1.91	1.36	2.5	0.94
scaffold_1-3686	scaffold_1	214658770	214659125	Intergenic	2253	Xetro.A03646.1	2.35	3.75	2.09	0.59
scaffold_1-3687	scaffold_1	86795178	86795533	intron (Xetro.A01572.2, intron 1 of 6)	2588	Xetro.A01572.2	2.42	6.74	1.87	1.21
scaffold_1-369	scaffold_1	123677468	123677823	Intergenic	-38605	Xetro.A02181.1	4.65	3.04	3.76	1.39
scaffold_1-3690	scaffold_1	46956304	46956659	intron (Xetro.A00717.6, intron 3 of 31)	-3380	Xetro.A00717.9	2.55	6.63	5.24	1.16
scaffold_1-3693	scaffold_1	71074117	71074472	Intergenic	22460	Xetro.A01249.1	1.89	0.65	2.42	1.11
scaffold_1-3694	scaffold_1	94611905	94612260	intron (Xetro.A01670.2, intron 1 of 3)	8453	Xetro.A01670.2	2.08	3.97	2.43	1.03
scaffold_1-3699	scaffold_1	93447376	93447731	Intergenic	-73155	Xetro.A01649.1	1.74	2.99	1.89	0.86
scaffold_1-370	scaffold_1	104698921	104699276	Intergenic	21702	Xetro.A01811.1	4.44	5.65	3.22	0.72
scaffold_1-3704	scaffold_1	122110417	122110772	intron (Xetro.A02143.1, intron 5 of 6)	4740	Xetro.A02143.1	4.15	19.83	4.7	1.14
scaffold_1-3706	scaffold_1	106516488	106516843	intron (Xetro.A01828.1, intron 8 of 47)	21416	Xetro.A01828.1	1.95	1.52	1.64	0.94
scaffold_1-3707	scaffold_1	29744723	29745078	Intergenic	107281	Xetro.A00453.1	2.03	1.68	3.02	1.18
scaffold_1-3709	scaffold_1	182814912	182815267	Intergenic	-7309	Xetro.A03022.1	3.2	10.38	5.36	1.15
scaffold_1-371	scaffold_1	126573906	126574261	promoter-TSS (Xetro.A02260.2)	-734	Xetro.A02260.2	6.54	69.94	0.94	1.66
scaffold_1-3710	scaffold_1	173411626	173411981	intron (Xetro.A02917.1, intron 2 of 19)	16298	Xetro.A02917.1	2.17	4.13	4.79	0.93
scaffold_1-3711	scaffold_1	142075875	142076230	Intergenic	-20494	Xetro.A02511.1	2.29	2.5	3.35	1.2
scaffold_1-3713	scaffold_1	67559046	67559401	intron (Xetro.A01165.2, intron 3 of 3)	10880	Xetro.A01165.2	2.37	3.64	2.8	1.19
scaffold_1-3715	scaffold_1	92259605	92259960	Intergenic	195368	Xetro.A01635.1	1.9	0.71	2.71	0.89
scaffold_1-3717	scaffold_1	59098132	59098487	promoter-TSS (Xetro.A00946.1)	77	Xetro.A00946.1	2.12	1.2	1.93	1.02
scaffold_1-3718	scaffold_1	110951957	110952312	intron (Xetro.A01883.1, intron 1 of 9)	21359	Xetro.A01883.1	2.15	0.54	4.07	1.17
scaffold_1-372	scaffold_1	86396454	86396809	TTS (Xetro.A01562.3)	-5324	Xetro.A01563.1	5.29	3.48	4.05	1.11
scaffold_1-3724	scaffold_1	70235036	70235391	intron (Xetro.A01226.4, intron 1 of 8)	975	Xetro.A01226.3	2.8	10.54	2.67	1.29
scaffold_1-3725	scaffold_1	91214203	91214558	intron (Xetro.A01630.1, intron 11 of 16)	74135	Xetro.A01630.1	2.5	1.09	2.43	1.03
scaffold_1-3727	scaffold_1	58011703	58012058	Intergenic	68061	Xetro.A00935.1	2.21	0.76	3.75	1.13
scaffold_1-373	scaffold_1	4918713	4919068	promoter-TSS (Xetro.A00077.1)	-113	Xetro.A00077.1	4.83	18.15	2.2	1.26
scaffold_1-3730	scaffold_1	149835682	149836037	intron (Xetro.A02611.1, intron 1 of 6)	1520	Xetro.A02611.1	3.32	10.43	3.71	1.48
scaffold_1-3731	scaffold_1	71588331	71588686	Intergenic	108184	Xetro.A01254.11	2.04	1.41	2.21	1.12
scaffold_1-3735	scaffold_1	142180593	142180948	Intergenic	79653	Xetro.A02511.2	2.69	15.92	3.32	0.83
scaffold_1-3737	scaffold_1	73520325	73520680	promoter-TSS (Xetro.A01285.3)	-567	Xetro.A01285.1	2.56	0.6	3.51	0.97
scaffold_1-3738	scaffold_1	59082798	59083153	Intergenic	-15257	Xetro.A00946.1	1.96	0.92	3.52	1.02
scaffold_1-3739	scaffold_1	163920379	163920734	Intergenic	-104919	Xetro.A02798.2	1.99	1.47	3.63	1.51
scaffold_1-374	scaffold_1	93374359	93374714	promoter-TSS (Xetro.A01649.1)	-138	Xetro.A01649.1	5.47	23.53	4.32	1.37
scaffold_1-3744	scaffold_1	9693910	9694265	promoter-TSS (Xetro.A00160.1)	-280	Xetro.A00160.1	2.76	2.01	1.95	1.11
scaffold_1-3746	scaffold_1	127016365	127016720	Intergenic	-7327	Xetro.A02267.2	1.99	0.6	3.28	0.69
scaffold_1-375	scaffold_1	38123851	38124206	intron (Xetro.A00551.2, intron 2 of 8)	6716	Xetro.A00551.1	4.89	6.19	6.06	1.45
scaffold_1-3752	scaffold_1	88011192	88011547	Intergenic	-67963	Xetro.A01586.1	2.44	0.82	2.43	1.05
scaffold_1-3757	scaffold_1	6369106	6369461	intron (Xetro.A00099.1, intron 1 of 9)	2751	Xetro.A00099.1	2.13	3.64	5.08	1.18
scaffold_1-3760	scaffold_1	92603736	92604091	Intergenic	-63499	Xetro.A01638.1	2.28	0.87	3.93	1.11
scaffold_1-3762	scaffold_1	38062689	38063044	Intergenic	-52813	Xetro.A00551.2	2.33	0.76	2.74	1.22
scaffold_1-3767	scaffold_1	188193804	188194159	Intergenic	2432	Xetro.A03111.1	2.1	0.71	2.21	0.76
scaffold_1-3768	scaffold_1	108779136	108779491	Intergenic	-19288	Xetro.A01856.1	2.39	1.74	4.58	1.06
scaffold_1-377	scaffold_1	18558868	18559223	promoter-TSS (Xetro.A00304.1)	-89	Xetro.A00304.1	4.9	6.3	3.05	1.34
scaffold_1-3779	scaffold_1	164392505	164392860	Intergenic	-17570	Xetro.A02806.1	1.83	0.71	1.86	0.97
scaffold_1-378	scaffold_1	125648146	125648501	promoter-TSS (Xetro.A02235.5)	-50	Xetro.A02235.4	5.51	37.88	2.62	1.65
scaffold_1-3781	scaffold_1	9463655	9464010	Intergenic	11163	Xetro.A00153.2	2.26	1.52	3.52	1.1
scaffold_1-3786	scaffold_1	84943755	84944110	TTS (Xetro.A01497.7)	10087	Xetro.A01497.20	3.51	134.66	1.15	1.36
scaffold_1-3789	scaffold_1	43108290	43108645	Intergenic	-5340	Xetro.A00618.1	2.27	1.25	3.53	1.24
scaffold_1-379	scaffold_1	130796859	130797214	intron (Xetro.A02346.1, intron 7 of 8)	11940	Xetro.A02346.1	5.03	1.96	4.59	1.18
scaffold_1-3791	scaffold_1	103319997	103320352	Intergenic	-167124	Xetro.A01792.1	2.19	0.71	1.51	0.7
scaffold_1-3796	scaffold_1	22912272	22912627	Intergenic	60737	Xetro.A00364.1	1.96	0.92	2.94	1.09
scaffold_1-380	scaffold_1	96043542	96043897	promoter-TSS (Xetro.A01691.1)	-14	Xetro.A01691.1	5.28	3.75	4.8	1.59
scaffold_1-3800	scaffold_1	82202308	82202663	Intergenic	54178	Xetro.A01422.1	1.97	0.71	3	1.09
scaffold_1-3803	scaffold_1	74879888	74880243	Intergenic	-19987	Xetro.A01311.1	2.41	1.36	4.87	1.38
scaffold_1-3805	scaffold_1	188197457	188197812	Intergenic	6085	Xetro.A03111.1	1.87	1.09	3.03	0.91
scaffold_1-381	scaffold_1	45418800	45419155	Intergenic	-49860	Xetro.A00664.1	5.68	3.86	4.91	1.36
scaffold_1-3815	scaffold_1	49748654	49749009	Intergenic	-18859	Xetro.A00753.1	2.24	1.2	3.13	1.18
scaffold_1-3817	scaffold_1	19689169	19689524	Intergenic	-24234	Xetro.A00320.1	2.1	3.59	2.26	0.95
scaffold_1-3818	scaffold_1	191886860	191887215	intron (Xetro.A03146.1, intron 2 of 14)	1174	Xetro.A03146.2	3.72	14.13	1.31	1.13
scaffold_1-382	scaffold_1	159124865	159125220	intron (Xetro.A02744.1, intron 14 of 14)	77462	Xetro.A02744.1	4.32	4.67	3.03	1.25
scaffold_1-3821	scaffold_1	85960950	85961305	promoter-TSS (Xetro.A01541.1)	-7	Xetro.A01541.1	2.1	2.93	4.99	1.4
scaffold_1-3824	scaffold_1	164778057	164778412	intron (Xetro.A02811.3, intron 1 of 18)	17236	Xetro.A02811.1	1.87	1.36	2.29	0.84
scaffold_1-3828	scaffold_1	106365925	106366280	intron (Xetro.A01827.1, intron 3 of 15)	25667	Xetro.A01827.4	1.82	0.76	1.92	0.73
scaffold_1-383	scaffold_1	204075361	204075716	promoter-TSS (Xetro.A03369.1)	-35	Xetro.A03369.1	5.44	31.08	3.03	1.44
scaffold_1-3831	scaffold_1	90916379	90916734	intron (Xetro.A01626.3, intron 1 of 9)	13224	Xetro.A01626.4	2.14	1.25	3.39	1.05
scaffold_1-3833	scaffold_1	45133050	45133405	Intergenic	-11238	Xetro.A00655.1	2.29	1.9	5.36	1.19
scaffold_1-3837	scaffold_1	22316144	22316499	Intergenic	-207400	Xetro.A00362.1	2.01	0.98	2.31	0.98
scaffold_1-384	scaffold_1	55466918	55467273	promoter-TSS (Xetro.A00871.2)	-21	Xetro.A00871.1	4.91	2.17	3.52	1.66
scaffold_1-385	scaffold_1	87643149	87643504	intron (Xetro.A01580.1, intron 4 of 7)	16210	Xetro.A01580.1	5.85	5.87	9.42	1.64
scaffold_1-3850	scaffold_1	158885446	158885801	Intergenic	-17595	Xetro.A02738.1	2.13	0.76	2.53	1.02
scaffold_1-3851	scaffold_1	60780779	60781134	Intergenic	26598	Xetro.A00974.1	2.16	2.66	3.43	1.2
scaffold_1-386	scaffold_1	135544891	135545246	promoter-TSS (Xetro.A02416.1)	36	Xetro.A02416.1	5	7.34	2.1	1.61
scaffold_1-3864	scaffold_1	146475467	146475822	Intergenic	-21858	Xetro.A02581.1	2.06	3.1	3.77	1.03
scaffold_1-3866	scaffold_1	130384744	130385099	intron (Xetro.A02338.2, intron 5 of 21)	50701	Xetro.A02338.2	1.93	2.01	3.18	1.09
scaffold_1-387	scaffold_1	41610498	41610853	Intergenic	-3258	Xetro.A00581.2	5.66	7.12	4.06	1.51
scaffold_1-3870	scaffold_1	86742905	86743260	Intergenic	-49685	Xetro.A01572.1	2.61	12.23	4.18	1.29
scaffold_1-388	scaffold_1	86794097	86794452	intron (Xetro.A01572.2, intron 1 of 6)	1507	Xetro.A01572.2	4.57	10	4.39	1.34
scaffold_1-389	scaffold_1	61316253	61316608	promoter-TSS (Xetro.A00988.2)	-25	Xetro.A00988.2	6.11	3.04	3.71	1.49
scaffold_1-3893	scaffold_1	67429580	67429935	Intergenic	49711	Xetro.A01163.1	1.89	0.87	3.88	0.78
scaffold_1-390	scaffold_1	128661879	128662234	promoter-TSS (Xetro.A02308.2)	-82	Xetro.A02308.1	5.13	2.72	3.42	1.6
scaffold_1-3904	scaffold_1	73233342	73233697	intron (Xetro.A01281.2, intron 2 of 24)	12746	Xetro.A01281.3	2.03	1.14	1.81	0.93
scaffold_1-3906	scaffold_1	71590645	71591000	Intergenic	106128	Xetro.A01255.6	1.99	1.47	2.08	0.85
scaffold_1-392	scaffold_1	148388582	148388937	Intergenic	21077	Xetro.A02593.1	4.38	3.37	2.91	0.5
scaffold_1-393	scaffold_1	113718342	113718697	Intergenic	-11856	Xetro.A01922.1	5.02	4.35	5.85	1.28
scaffold_1-3937	scaffold_1	76477890	76478245	promoter-TSS (Xetro.A01343.3)	-9	Xetro.A01343.3	1.91	0.71	3.01	1.23
scaffold_1-394	scaffold_1	73689500	73689855	promoter-TSS (Xetro.A01289.2)	-78	Xetro.A01289.5	4.79	5.38	3.72	1.3
scaffold_1-3941	scaffold_1	38079684	38080039	Intergenic	-35818	Xetro.A00551.2	2.07	0.98	5.36	1.28
scaffold_1-3945	scaffold_1	45892803	45893158	Intergenic	-3532	Xetro.A00680.3	2.87	3.53	6.7	1.28
scaffold_1-3949	scaffold_1	129691360	129691715	Intergenic	-41639	Xetro.A02326.1	2.12	1.74	1.35	1.18
scaffold_1-395	scaffold_1	202056933	202057288	intron (Xetro.A03302.1, intron 2 of 23)	5556	Xetro.A03302.3	4.87	9.84	5.46	1.38
scaffold_1-3953	scaffold_1	137530619	137530974	Intergenic	43359	Xetro.A02464.1	2.35	2.17	3.13	0.81
scaffold_1-3957	scaffold_1	74238115	74238470	intron (Xetro.A01305.1, intron 1 of 18)	9490	Xetro.A01305.1	2.26	3.7	4.44	1.12
scaffold_1-396	scaffold_1	120963037	120963392	Intergenic	-14077	Xetro.A02081.1	4.64	3.04	5.36	1.34
scaffold_1-3961	scaffold_1	200425978	200426333	Intergenic	-32096	Xetro.A03272.3	1.91	1.79	3.12	0.81
scaffold_1-3962	scaffold_1	100276360	100276715	Intergenic	-21914	Xetro.A01742.1	1.85	1.41	1.35	0.87
scaffold_1-3963	scaffold_1	119263910	119264265	intron (Xetro.A02041.3, intron 25 of 32)	-31288	Xetro.A02043.1	1.97	2.28	1.87	1.12
scaffold_1-3966	scaffold_1	141491409	141491764	TTS (Xetro.A02503.1)	2153	Xetro.A02503.1	2.45	2.93	3.68	0.83
scaffold_1-3968	scaffold_1	41245637	41245992	TTS (Xetro.A00576.1)	888	Xetro.A00577.1	2.43	1.41	4.8	1.18
scaffold_1-397	scaffold_1	145968338	145968693	Intergenic	-11715	Xetro.A02576.9	5.21	1.96	4.33	1.55
scaffold_1-3972	scaffold_1	73092509	73092864	intron (Xetro.A01278.2, intron 11 of 11)	-13339	Xetro.A01279.1	1.69	1.58	2.66	0.6
scaffold_1-3975	scaffold_1	126028119	126028474	intron (Xetro.A02243.1, intron 2 of 7)	13208	Xetro.A02243.1	1.98	2.28	3.48	1.12
[truncated: 15,528 more rows]
