# Supplementary material for: Maternal pluripotency factors initiate extensive chromatin remodelling to predefine first response to inductive signals
Source: Nat Commun. 2019 Sep 19;10:4269. doi: 10.1038/s41467-019-12263-w (PMC6753111; doi:10.1038/s41467-019-12263-w)
Supplement: Supplementary file 7 — Supplementary Data 4 [file 41467_2019_12263_MOESM7_ESM.xlsx]

## Sheet: Protein vs RFP
Protein (human annotation)	Concentration (nM, egg; Wühr et al., 2014)	Xenbase ID	Gene	Description	RFP (rpkm, stage 3; Subtelny et al., 2014)	RFP (rpkm, stage 9; Subtelny et al., 2014)	RFP (rpkm, stage 12; Subtelny et al., 2014)	GO terms
HIST1H4K	NA	XB-GENEPAGE-5769296	hist1h4k	histone cluster 1, H4k	14150.2	23265.9	22460	GO:0000786,GO:0003677,GO:0005634,GO:0006334,GO:0007001
HIST1H3G	NA	XB-GENEPAGE-5784319	hist1h3g	histone cluster 1, H3g protein	5380.15	9357.52	6306.92	GO:0000786,GO:0003677,GO:0005634,GO:0006334,GO:0007001
HIST1H2AA	NA	XB-GENEPAGE-5901182	hist1h2aa	histone cluster 1, H2aa	3434.66	2245.7	7.86584	GO:0000786,GO:0003677,GO:0005634,GO:0006334,GO:0007001
CIRBP	9116.07	XB-GENEPAGE-492780	cirbp-a	cold inducible RNA binding protein	2528.42	2391.79	24232.2	GO:0000166,GO:0003676,GO:0003730,GO:0005515,GO:0005634,GO:0005654,GO:0005737,GO:0009409,GO:0009411,GO:0010494,GO:0017148,GO:0030371,GO:0034063,GO:0044822,GO:0045727,GO:0048255,GO:0070181
EIF1	94.15	XB-GENEPAGE-491561	eif1	eukaryotic translation initiation factor 1	2413.8	2000.69	279.941	GO:0003743,GO:0005737,GO:0006412,GO:0006413,GO:0006446,GO:0006950,GO:0008135,GO:0009048,GO:0044822
CCNB1	109.77	XB-GENEPAGE-921524	ccnb1	cyclin B1	2125.89	1812.91	3.99405	GO:0000074,GO:0000079,GO:0000082,GO:0000086,GO:0000278,GO:0000922,GO:0000942,GO:0001556,GO:0001701,GO:0001933,GO:0005113,GO:0005515,GO:0005634,GO:0005654,GO:0005737,GO:0005813,GO:0005829,GO:0006461,GO:0006468,GO:0007049,GO:0007077,GO:0007080,GO:0007283,GO:0009612,GO:0010629,GO:0016020,GO:0016301,GO:0019901,GO:0031145,GO:0031442,GO:0033129,GO:0042246,GO:0042493,GO:0043148,GO:0045931,GO:0046680,GO:…
MKRN3	NA	XB-GENEPAGE-5958699	mkrn3	makorin ring finger protein 3	2073.46	1670.95	197.686	GO:0000151,GO:0004842,GO:0008270,GO:0016567
DUSP11	16.87	XB-GENEPAGE-982577	dusp11	dual specificity phosphatase 11 (RNA/RNP complex 1-interacting)	1953.77	1610.09	206.913	GO:0003723,GO:0004651,GO:0004721,GO:0004725,GO:0005634,GO:0006396,GO:0006470,GO:0008138,GO:0016070,GO:0016607,GO:0016791,GO:0035335,GO:0044822,GO:0098507,GO:0098519
CCNB1	NA	XB-GENEPAGE-5736421	ccnb1.2	cyclin B1	1915.25	1337.27	233.58	GO:0000074,GO:0005634
HIST1H2AM	NA	XB-GENEPAGE-5861672	hist1h2am	histone cluster 1, H2am	1879.82	1564.44	65.5224	GO:0000786,GO:0003677,GO:0005634,GO:0006334,GO:0007001
CCNB2	59.82	XB-GENEPAGE-1005598	ccnb2	cyclin B2	1742.08	1647.34	116.707	GO:0000074,GO:0000079,GO:0000086,GO:0000278,GO:0001701,GO:0005515,GO:0005634,GO:0005654,GO:0005813,GO:0005829,GO:0007049,GO:0007067,GO:0007077,GO:0015630,GO:0016020,GO:0019901,GO:0040007,GO:0043029,GO:0048538,GO:0051301,GO:0051726
H2AFZ	136.04	XB-GENEPAGE-485053	h2afz	H2A histone family, member Z	1726.16	1508.38	2853.79	GO:0000786,GO:0000978,GO:0000979,GO:0000980,GO:0001740,GO:0003677,GO:0005515,GO:0005634,GO:0005719,GO:0005720,GO:0006334,GO:0007001,GO:0031490,GO:0031492,GO:0045944,GO:0046982,GO:0070062,GO:0071392
HIST2H3D	NA	XB-GENEPAGE-5889770	hist2h3d	histone cluster 2, H3d	1577.04	2221.21	3643.26	GO:0000786,GO:0003677,GO:0005634,GO:0006334,GO:0007001
HNRNPAB	764.43	XB-GENEPAGE-6042554	hnrnpab	heterogeneous nuclear ribonucleoprotein A/B	1573.57	1384.98	3732.82	GO:0000122,GO:0000166,GO:0001837,GO:0003676,GO:0003723,GO:0003729,GO:0005634,GO:0005737,GO:0030529,GO:0043565,GO:0044822,GO:0045893
CIRBP	9116.07	XB-GENEPAGE-492780	cirbp-b	cold inducible RNA binding protein	1558.27	1433.98	16710.5	GO:0000166,GO:0003676,GO:0003730,GO:0005515,GO:0005634,GO:0005654,GO:0005737,GO:0009409,GO:0009411,GO:0010494,GO:0017148,GO:0030371,GO:0034063,GO:0044822,GO:0045727,GO:0048255,GO:0070181
CCNA1	26.95	XB-GENEPAGE-922386	ccna1	cyclin A1	1530.28	1557.39	3.28799	GO:0000074,GO:0000079,GO:0000082,GO:0000083,GO:0000086,GO:0000278,GO:0005515,GO:0005634,GO:0005654,GO:0005829,GO:0007067,GO:0007141,GO:0007283,GO:0010389,GO:0015630,GO:0019901
ERH	48.54	XB-GENEPAGE-972540	erh-a	enhancer of rudimentary homolog	1437.52	1150.39	1198.91	GO:0001649,GO:0005554,GO:0006139,GO:0006213,GO:0007049,GO:0016020,GO:0030496,GO:0044822
LOC100145274	NA	XB-GENEPAGE-5780435	loc100145274	uncharacterized LOC100145274	1425.17	676.279	152.789	NA
RRM2	370.12	XB-GENEPAGE-486924	rrm2.2	ribonucleotide reductase M2, gene 2	1418.6	1112.39	205.361	GO:0004748,GO:0009186
CALM2	4652.43	XB-GENEPAGE-1014639	calm2	calmodulin 2 (phosphorylase kinase, delta)	1337.59	1093.85	878.258	GO:0001975,GO:0005509,GO:0005634,GO:0005737,GO:0005886,GO:0007190,GO:0008179,GO:0016301,GO:0016310,GO:0019722,GO:0019904,GO:0030235,GO:0030426,GO:0031800,GO:0043548,GO:0044325,GO:0047485,GO:0048306,GO:0050998,GO:0051000,GO:0051412,GO:0060314,GO:1901841
SUMO2	330.78	XB-GENEPAGE-969138	sumo2-b	small ubiquitin-like modifier 2	1335.94	993.725	1442.94	GO:0005515,GO:0005634,GO:0005654,GO:0006464,GO:0016605,GO:0016925,GO:0031625,GO:0032436,GO:0043687,GO:0044267,GO:0044822
RRM2B	NA	XB-GENEPAGE-970632	rrm2b	ribonucleotide reductase M2 B (TP53 inducible)	1294.99	1031.27	181.658	GO:0004748,GO:0009186
SNRPA	201.68	XB-GENEPAGE-494245	snrpa	small nuclear ribonucleoprotein polypeptide A	1292.72	1105.16	873.814	GO:0000166,GO:0000398,GO:0003676,GO:0003723,GO:0005515,GO:0005634,GO:0005654,GO:0005681,GO:0005685,GO:0005730,GO:0005737,GO:0008380,GO:0010467,GO:0017069,GO:0044822
SRP9	71.21	XB-GENEPAGE-6453963	srp9	signal recognition particle 9kDa	1286.9	931.698	329.606	GO:0003723,GO:0005047,GO:0005785,GO:0005786,GO:0005829,GO:0006412,GO:0006614,GO:0008312,GO:0010467,GO:0044267,GO:0045900,GO:0048500,GO:0070062
NASP	4239.23	XB-GENEPAGE-980253	nasp	nuclear autoantigenic sperm protein (histone-binding)	1280.63	604.03	89.5958	GO:0000790,GO:0001824,GO:0005634,GO:0005730,GO:0005737,GO:0006260,GO:0006335,GO:0006336,GO:0007049,GO:0008283,GO:0015031,GO:0042393,GO:0043234,GO:0043486,GO:0051879
SIVA1	796.56	XB-GENEPAGE-5854214	siva1	SIVA1, apoptosis-inducing factor	1196.28	389.329	9.87067	GO:0001618,GO:0005175,GO:0005515,GO:0005634,GO:0005654,GO:0005737,GO:0005739,GO:0006924,GO:0008270,GO:0009615,GO:0016032,GO:0032088,GO:0043065,GO:0046872,GO:0097191,GO:0097193,GO:1901030
H3F3C	NA	XB-GENEPAGE-6500120	h3f3c	H3 histone, family 3C	1176.81	1437.1	3386.02	GO:0000786,GO:0003677,GO:0005634,GO:0006334,GO:0007001
NCBP2	137.22	XB-GENEPAGE-1005785	ncbp2	nuclear cap binding protein subunit 2, 20kDa	1170.76	1006.63	721.297	GO:0000166,GO:0000184,GO:0000339,GO:0000340,GO:0000387,GO:0000398,GO:0003676,GO:0003723,GO:0005515,GO:0005634,GO:0005654,GO:0005730,GO:0005737,GO:0005829,GO:0005845,GO:0005846,GO:0006366,GO:0006368,GO:0006369,GO:0006370,GO:0006406,GO:0006408,GO:0006446,GO:0008334,GO:0008380,GO:0010467,GO:0016032,GO:0016070,GO:0016071,GO:0031047,GO:0031124,GO:0034660,GO:0044822,GO:0045292,GO:0046833,GO:0050434
SNRPC	NA	XB-GENEPAGE-495091	snrpc	small nuclear ribonucleoprotein polypeptide C	1012.9	913.481	690.666	GO:0003676,GO:0005634,GO:0008270
HNRNPA0	313.78	XB-GENEPAGE-1000572	hnrnpa0	heterogeneous nuclear ribonucleoprotein A0	1011.65	882.714	2487.68	GO:0000166,GO:0000398,GO:0003676,GO:0003723,GO:0005634,GO:0005654,GO:0006397,GO:0006954,GO:0008380,GO:0010467,GO:0017091,GO:0019901,GO:0030529,GO:0032496,GO:0044822,GO:0070935
SLBP	85.25	XB-GENEPAGE-480368	slbp	stem-loop binding protein	994.665	887.915	360.94	GO:0003729,GO:0005515,GO:0005634,GO:0005654,GO:0005737,GO:0005829,GO:0006366,GO:0006369,GO:0006398,GO:0006406,GO:0008334,GO:0010467,GO:0030529,GO:0031124,GO:0033260,GO:0044822,GO:0051028,GO:0071204,GO:0071207,GO:0071208
ANP32C	NA	XB-GENEPAGE-991757	anp32c	acidic (leucine-rich) nuclear phosphoprotein 32 family, member C	993.263	1009.52	1855.29	NA
H3F3B	NA	XB-GENEPAGE-488757	h3f3b	H3 histone, family 3B (H3.3B)	988.913	1005.94	1699.25	GO:0000786,GO:0003677,GO:0005634,GO:0006334,GO:0007001
SNRPD3	467.5	XB-GENEPAGE-1014501	snrpd3	small nuclear ribonucleoprotein D3 polypeptide 18kDa	987.945	736.899	833.37	GO:0000387,GO:0000398,GO:0005515,GO:0005634,GO:0005654,GO:0005681,GO:0005683,GO:0005685,GO:0005687,GO:0005689,GO:0005730,GO:0005732,GO:0005737,GO:0005829,GO:0006366,GO:0006369,GO:0006397,GO:0008334,GO:0008380,GO:0010467,GO:0016070,GO:0019013,GO:0019899,GO:0030529,GO:0030532,GO:0031124,GO:0034660,GO:0034709,GO:0034715,GO:0034719,GO:0044822,GO:0070062,GO:0071013,GO:0071208
CLDN6	72.85	XB-GENEPAGE-1009647	cldn6.2	claudin 6, gene 2	980.143	977.987	239.86	GO:0005198,GO:0005923,GO:0016020
ALYREF	196.73	XB-GENEPAGE-973552	alyref	Aly/REF export factor	975.794	971.455	1534.21	GO:0000018,GO:0000166,GO:0000346,GO:0000398,GO:0001649,GO:0003676,GO:0003697,GO:0003723,GO:0005515,GO:0005654,GO:0005829,GO:0006366,GO:0006369,GO:0006406,GO:0008380,GO:0010467,GO:0016020,GO:0016607,GO:0031124,GO:0031297,GO:0032786,GO:0035145,GO:0044822,GO:0046784,GO:0070062,GO:0071013
BTG4	65.22	XB-GENEPAGE-941936	btg4-b	B-cell translocation gene 4	971.87	98.0501	1.3177	GO:0005575,GO:0007050,GO:0008285,GO:0030182,GO:0045930
HMGB2	2092.17	XB-GENEPAGE-1000245	hmgb2	high mobility group box 2	939.29	742.624	3391.39	GO:0000785,GO:0000793,GO:0001938,GO:0003677,GO:0003684,GO:0003690,GO:0003697,GO:0003700,GO:0005515,GO:0005615,GO:0005634,GO:0005654,GO:0005737,GO:0006265,GO:0006288,GO:0006309,GO:0006325,GO:0006334,GO:0006355,GO:0006357,GO:0006915,GO:0006921,GO:0007289,GO:0008301,GO:0008584,GO:0019904,GO:0032075,GO:0033151,GO:0042056,GO:0043234,GO:0043388,GO:0044212,GO:0044822,GO:0045648,GO:0045654,GO:0045892,GO:…
PPDPF	NA	XB-GENEPAGE-959556	ppdpf-a	pancreatic progenitor cell differentiation and proliferation factor	934.713	622.319	446.283	NA
CCNA2	NA	XB-GENEPAGE-923015	ccna2	cyclin A2	927.746	947.038	269.428	GO:0000074,GO:0005634
PFN1	7847.62	XB-GENEPAGE-5747741	pfn1	profilin 1	923.806	837.259	566.216	GO:0000774,GO:0001843,GO:0002576,GO:0003779,GO:0005515,GO:0005546,GO:0005634,GO:0005829,GO:0005856,GO:0005925,GO:0006357,GO:0007010,GO:0007596,GO:0008219,GO:0010634,GO:0015629,GO:0016020,GO:0017048,GO:0030036,GO:0030168,GO:0030837,GO:0030838,GO:0032232,GO:0032781,GO:0044822,GO:0051497,GO:0070062,GO:0070064,GO:0072562,GO:1900029
H1FOO	710.51	XB-GENEPAGE-977794	h1foo	H1 histone family, member O, oocyte-specific	910.491	633.514	56.354	GO:0000786,GO:0001674,GO:0003677,GO:0005634,GO:0005730,GO:0005737,GO:0006334,GO:0007126,GO:0016584,GO:0031492,GO:0044030,GO:0070062,GO:2000737
UBE2D3	NA	XB-GENEPAGE-972277	ube2d3	ubiquitin-conjugating enzyme E2D 3	902.336	831.72	800.341	GO:0004840,GO:0004842,GO:0006464,GO:0006512
HNRNPA2B1	224.04	XB-GENEPAGE-490992	hnrnpa2b1	heterogeneous nuclear ribonucleoprotein A2/B1	898.345	751.248	3210.7	GO:0000122,GO:0000166,GO:0000398,GO:0003676,GO:0003723,GO:0005515,GO:0005634,GO:0005654,GO:0005681,GO:0005737,GO:0006397,GO:0008380,GO:0010467,GO:0016020,GO:0030529,GO:0043047,GO:0044822,GO:0048025,GO:0050658,GO:0071013,GO:0097157
SUMO3	1730.22	XB-GENEPAGE-1004210	sumo3	small ubiquitin-like modifier 3	898.255	1124.43	1778.55	GO:0000776,GO:0005515,GO:0005634,GO:0005654,GO:0005737,GO:0006464,GO:0016605,GO:0016925,GO:0019789,GO:0034504,GO:0043687,GO:0044267,GO:0070062,GO:2000060
DDX39A	284.92	XB-GENEPAGE-966446	ddx39a	DEAD (Asp-Glu-Ala-Asp) box polypeptide 39A	896.271	448.486	679.068	GO:0000398,GO:0003676,GO:0004003,GO:0004004,GO:0004386,GO:0005515,GO:0005524,GO:0005634,GO:0005737,GO:0006406,GO:0008026,GO:0008094,GO:0008186,GO:0015462,GO:0015616,GO:0016020,GO:0016887,GO:0017116,GO:0042623,GO:0042624,GO:0042625,GO:0042626,GO:0044822
SRSF5	368.55	XB-GENEPAGE-487048	srsf5	serine/arginine-rich splicing factor 5	889.342	818.651	2050.58	GO:0000166,GO:0000398,GO:0003676,GO:0005515,GO:0005634,GO:0005654,GO:0005730,GO:0005737,GO:0006366,GO:0006369,GO:0006376,GO:0006397,GO:0006406,GO:0008380,GO:0009611,GO:0010467,GO:0016607,GO:0031124,GO:0044822,GO:0050733,GO:0051726
HMGB3	1047.1	XB-GENEPAGE-1002013	hmgb3	high mobility group box 3	885.108	795.818	1557.12	GO:0000785,GO:0003677,GO:0003690,GO:0005634,GO:0005694,GO:0006310,GO:0006355,GO:0007275,GO:0008301,GO:0044822
DAPL1	4663.69	XB-GENEPAGE-1014846	dapl1-b	death associated protein-like 1	880.345	724.274	3.38093	GO:0004930,GO:0006915,GO:0007186,GO:0016021,GO:0030154
SRSF3	165.09	XB-GENEPAGE-490816	srsf3	serine/arginine-rich splicing factor 3	872.993	806.637	1479.27	GO:0000166,GO:0000398,GO:0003676,GO:0003723,GO:0005515,GO:0005654,GO:0005737,GO:0006366,GO:0006369,GO:0006406,GO:0008380,GO:0010467,GO:0016607,GO:0031124,GO:0043274,GO:0044822
UQCRFS1	709.37	XB-GENEPAGE-5746218	uqcrfs1	ubiquinol-cytochrome c reductase, Rieske iron-sulfur polypeptide 1	869.432	841.218	500.21	GO:0005739,GO:0005743,GO:0005750,GO:0006118,GO:0008121,GO:0009725,GO:0016020,GO:0016491,GO:0022904,GO:0032403,GO:0042493,GO:0044237,GO:0044281,GO:0045285,GO:0046677,GO:0046872,GO:0051537,GO:1902600
NUP35	151.33	XB-GENEPAGE-980940	nup35	nucleoporin 35kDa	868.535	253.019	184.815	GO:0000278,GO:0005634,GO:0005635,GO:0005643,GO:0005730,GO:0005886,GO:0005975,GO:0007077,GO:0008645,GO:0010827,GO:0015031,GO:0015758,GO:0016032,GO:0019221,GO:0031965,GO:0043231,GO:0044281,GO:0045111,GO:0051028,GO:0055085
PLIN2	9717.47	XB-GENEPAGE-953134	plin2	perilipin 2	867.404	478.874	59.1166	GO:0005576,GO:0005634,GO:0005783,GO:0005811,GO:0005829,GO:0005886,GO:0014070,GO:0015909,GO:0019915,GO:0042493,GO:0044255,GO:0044281
BIRC5	78.38	XB-GENEPAGE-5850942	birc5.1-a	baculoviral IAP repeat-containing 5, gene 1	858.772	169.697	32.5577	GO:0005622,GO:0006916
GNG5	87.7	XB-GENEPAGE-963559	gng5-b	guanine nucleotide binding protein (G protein), gamma 5	833.765	584.094	699.353	GO:0003924,GO:0004871,GO:0005834,GO:0005886,GO:0006112,GO:0006184,GO:0007165,GO:0007186,GO:0007268,GO:0016020,GO:0030165,GO:0044281,GO:0070062,GO:0071377
PCBD1	228.08	XB-GENEPAGE-975698	pcbd1	pterin-4 alpha-carbinolamine dehydratase/dimerization cofactor of hepatocyte nuclear factor 1 alpha	821.854	678.536	405.248	GO:0003713,GO:0004505,GO:0005515,GO:0005634,GO:0005730,GO:0005737,GO:0005829,GO:0006351,GO:0006559,GO:0006729,GO:0008124,GO:0034641,GO:0042802,GO:0043496,GO:0044281,GO:0045893,GO:0051289,GO:0051291,GO:0055114,GO:0070062
MARCKSL1	NA	XB-GENEPAGE-487508	marcksl1	MARCKS-like 1	796.659	538.424	570.987	GO:0005516
CLDN6	72.85	XB-GENEPAGE-959180	cldn6.1	claudin 6, gene 1	785.001	755.43	63.8194	GO:0005198,GO:0005923,GO:0016020
NONO	190.14	XB-GENEPAGE-1002493	nono	non-POU domain containing, octamer-binding	772.567	695.648	905.793	GO:0000166,GO:0001047,GO:0003676,GO:0005515,GO:0005634,GO:0005730,GO:0006281,GO:0006310,GO:0006351,GO:0006397,GO:0007623,GO:0008380,GO:0016020,GO:0016363,GO:0016607,GO:0042382,GO:0042752,GO:0042802,GO:0044822,GO:0045892,GO:1903377
CYCS	969.99	XB-GENEPAGE-971587	cycs	cytochrome c, somatic	769.123	672.135	583.957	GO:0000159,GO:0004722,GO:0005489,GO:0005506,GO:0005515,GO:0005634,GO:0005739,GO:0005743,GO:0005758,GO:0005829,GO:0006118,GO:0006309,GO:0006915,GO:0008635,GO:0009055,GO:0016311,GO:0020037,GO:0022904,GO:0044237,GO:0044281,GO:0045155,GO:0045333,GO:0055114,GO:0070469,GO:0097193
HMGN2	NA	XB-GENEPAGE-1015270	hmgn2	high mobility group nucleosomal binding domain 2	760.062	807.23	3476.38	GO:0000785,GO:0003677,GO:0005634
POLR2I	55.41	XB-GENEPAGE-922119	polr2i	polymerase (RNA) II (DNA directed) polypeptide I, 14.5kDa	757.664	510.523	205.233	GO:0000398,GO:0001193,GO:0003677,GO:0003700,GO:0003899,GO:0003900,GO:0003901,GO:0003902,GO:0005634,GO:0005654,GO:0005665,GO:0005730,GO:0006281,GO:0006283,GO:0006289,GO:0006350,GO:0006351,GO:0006354,GO:0006355,GO:0006366,GO:0006367,GO:0006368,GO:0006370,GO:0008270,GO:0008380,GO:0010467,GO:0016032,GO:0050434
ATP5G3	NA	XB-GENEPAGE-853226	atp5g3	ATP synthase, H+ transporting, mitochondrial Fo complex, subunit C3 (subunit 9)	757.381	429.614	635.01	GO:0003936,GO:0015986,GO:0016020,GO:0016469,GO:0046933,GO:0046961
HSBP1	138.19	XB-GENEPAGE-952435	hsbp1-a	heat shock factor binding protein 1	739.197	577.963	472.654	GO:0000122,GO:0003714,GO:0005634,GO:0005856,GO:0006936
GLUL	241.83	XB-GENEPAGE-5923224	glul-a	glutamate-ammonia ligase	728.607	643.953	843.171	GO:0000287,GO:0001504,GO:0004351,GO:0004356,GO:0005524,GO:0005634,GO:0005737,GO:0005739,GO:0005791,GO:0005829,GO:0006538,GO:0006542,GO:0006807,GO:0007268,GO:0008283,GO:0008652,GO:0009267,GO:0009749,GO:0016595,GO:0030145,GO:0032024,GO:0034641,GO:0042802,GO:0043204,GO:0043234,GO:0043679,GO:0044281,GO:0045503,GO:0050679,GO:0051260,GO:0051968,GO:0070062,GO:0097386
MAP1LC3C	NA	XB-GENEPAGE-1003532	map1lc3c	microtubule-associated protein 1 light chain 3 gamma	727.228	321.212	1.85005	NA
CDC20	55.36	XB-GENEPAGE-970662	cdc20	cell division cycle 20	725.206	600.651	56.1347	GO:0000278,GO:0000922,GO:0005515,GO:0005634,GO:0005654,GO:0005680,GO:0005730,GO:0005737,GO:0005813,GO:0005819,GO:0005829,GO:0007049,GO:0007067,GO:0007094,GO:0008022,GO:0008284,GO:0016567,GO:0019899,GO:0031145,GO:0031915,GO:0040020,GO:0048471,GO:0050773,GO:0051436,GO:0051437,GO:0051439,GO:0051488,GO:0090129
ORC6	60.54	XB-GENEPAGE-963540	orc6	origin recognition complex, subunit 6	724.887	537.189	31.3631	GO:0000082,GO:0000278,GO:0000808,GO:0003677,GO:0005515,GO:0005654,GO:0005664,GO:0006260,GO:0006261,GO:0016020
CTSL2	167.53	XB-GENEPAGE-966213	ctsl2	cathepsin V	715.833	468.839	699.951	GO:0004197,GO:0006508,GO:0008234,GO:0016946
CTNNB1	86.93	XB-GENEPAGE-487199	ctnnb1-a	catenin (cadherin-associated protein), beta 1, 88kDa	713.943	658.237	1061.92	GO:0000122,GO:0000578,GO:0000922,GO:0001102,GO:0001569,GO:0001658,GO:0001701,GO:0001702,GO:0001708,GO:0001711,GO:0001764,GO:0001837,GO:0001840,GO:0001889,GO:0002052,GO:0002053,GO:0002089,GO:0003136,GO:0003266,GO:0003337,GO:0003682,GO:0003690,GO:0003700,GO:0003713,GO:0004871,GO:0005198,GO:0005515,GO:0005634,GO:0005654,GO:0005667,GO:0005737,GO:0005813,GO:0005829,GO:0005886,GO:0005911,GO:0005912,GO:…
SNRPB	NA	XB-GENEPAGE-5877282	snrpb	small nuclear ribonucleoprotein polypeptides B and B1	711.273	523.523	637.739	GO:0005634,GO:0005732,GO:0006397,GO:0030529
GMNN	138.25	XB-GENEPAGE-966993	gmnn	geminin, DNA replication inhibitor	699.618	1384.58	225.649	GO:0000074,GO:0000278,GO:0003714,GO:0005515,GO:0005634,GO:0005654,GO:0005737,GO:0005829,GO:0006461,GO:0008156,GO:0009887,GO:0042826,GO:0045786,GO:0045892,GO:0070491,GO:2001141
CFL1	8158.87	XB-GENEPAGE-1016480	cfl1-a	cofilin 1 (non-muscle)	695.112	498.12	655.559	GO:0000281,GO:0001755,GO:0001842,GO:0002576,GO:0003779,GO:0005515,GO:0005615,GO:0005622,GO:0005634,GO:0005737,GO:0005911,GO:0005925,GO:0006468,GO:0006606,GO:0007010,GO:0007266,GO:0007411,GO:0007596,GO:0009615,GO:0015629,GO:0016020,GO:0016363,GO:0022604,GO:0030010,GO:0030027,GO:0030030,GO:0030036,GO:0030042,GO:0030168,GO:0030836,GO:0030864,GO:0031258,GO:0031982,GO:0032587,GO:0038096,GO:0043066,GO:…
DAPL1	4663.69	XB-GENEPAGE-1014846	dapl1-a	death associated protein-like 1	693.542	430.327	0.676186	GO:0004930,GO:0006915,GO:0007186,GO:0016021,GO:0030154
SET	846.4	XB-GENEPAGE-986871	set-a	SET nuclear oncogene	692.365	585.928	1864.41	GO:0000278,GO:0003677,GO:0004864,GO:0005515,GO:0005634,GO:0005654,GO:0005737,GO:0005783,GO:0005829,GO:0006260,GO:0006334,GO:0006337,GO:0006913,GO:0008601,GO:0010467,GO:0016070,GO:0016071,GO:0035067,GO:0042393,GO:0043086,GO:0043234,GO:0043524,GO:0045892,GO:0048471,GO:0050790
CDC6	73.66	XB-GENEPAGE-974719	cdc6	cell division cycle 6	691.627	603.237	148.048	GO:0000076,GO:0000079,GO:0000082,GO:0000083,GO:0000166,GO:0000278,GO:0000922,GO:0003682,GO:0005515,GO:0005524,GO:0005634,GO:0005654,GO:0005730,GO:0005737,GO:0005794,GO:0005819,GO:0005829,GO:0006260,GO:0007067,GO:0007089,GO:0008156,GO:0008285,GO:0017111,GO:0019900,GO:0030071,GO:0032467,GO:0051233,GO:0051984
BIRC5	78.38	XB-GENEPAGE-5850942	birc5.1-b	baculoviral IAP repeat-containing 5, gene 1	690.472	267.202	33.9941	GO:0005622,GO:0006916
CTNNB1	86.93	XB-GENEPAGE-487199	ctnnb1-b	catenin (cadherin-associated protein), beta 1, 88kDa	686.393	703.962	1136.96	GO:0000122,GO:0000578,GO:0000922,GO:0001102,GO:0001569,GO:0001658,GO:0001701,GO:0001702,GO:0001708,GO:0001711,GO:0001764,GO:0001837,GO:0001840,GO:0001889,GO:0002052,GO:0002053,GO:0002089,GO:0003136,GO:0003266,GO:0003337,GO:0003682,GO:0003690,GO:0003700,GO:0003713,GO:0004871,GO:0005198,GO:0005515,GO:0005634,GO:0005654,GO:0005667,GO:0005737,GO:0005813,GO:0005829,GO:0005886,GO:0005911,GO:0005912,GO:…
CKS2	303.33	XB-GENEPAGE-922080	cks2	CDC28 protein kinase regulatory subunit 2	676.412	128.304	196.567	GO:0000079,GO:0004693,GO:0007049,GO:0007127,GO:0008283,GO:0016538
ZFP36L2	NA	XB-GENEPAGE-5835929	zfp36l2.1	zinc finger protein 36, C3H type-like 2, gene 1	675.276	125.334	0.834858	GO:0003676,GO:0006355
CFL1	8158.87	XB-GENEPAGE-1016480	cfl1-b	cofilin 1 (non-muscle)	665.78	568.055	363.532	GO:0000281,GO:0001755,GO:0001842,GO:0002576,GO:0003779,GO:0005515,GO:0005615,GO:0005622,GO:0005634,GO:0005737,GO:0005911,GO:0005925,GO:0006468,GO:0006606,GO:0007010,GO:0007266,GO:0007411,GO:0007596,GO:0009615,GO:0015629,GO:0016020,GO:0016363,GO:0022604,GO:0030010,GO:0030027,GO:0030030,GO:0030036,GO:0030042,GO:0030168,GO:0030836,GO:0030864,GO:0031258,GO:0031982,GO:0032587,GO:0038096,GO:0043066,GO:…
CBX3	384.43	XB-GENEPAGE-492314	cbx3-a	chromobox homolog 3	658.392	526.153	689.803	GO:0000779,GO:0000785,GO:0003682,GO:0005515,GO:0005634,GO:0005635,GO:0005637,GO:0005719,GO:0005720,GO:0005819,GO:0006333,GO:0006338,GO:0006351,GO:0019899,GO:0019904,GO:0031618,GO:0042802,GO:0045892,GO:0048511,GO:1990226
ERH	48.54	XB-GENEPAGE-972540	erh-b	enhancer of rudimentary homolog	655.365	576.468	898.593	GO:0001649,GO:0005554,GO:0006139,GO:0006213,GO:0007049,GO:0016020,GO:0030496,GO:0044822
DND1	27.5	XB-GENEPAGE-1015629	dnd1	DND microRNA-mediated repression inhibitor 1	653.197	627.661	11.3233	GO:0000166,GO:0003676,GO:0005634,GO:0005737,GO:0007275,GO:0007281,GO:0017091,GO:0035198,GO:0060965
FTMT	NA	XB-GENEPAGE-955501	ftmt	ferritin mitochondrial	648.188	477.429	841.441	GO:0005488,GO:0006826,GO:0006879,GO:0008199
HNRPDL	607.37	XB-GENEPAGE-495015	hnrpdl-b	heterogeneous nuclear ribonucleoprotein D-like	647.26	753.262	3143.78	GO:0003676
PIF1	7.8	XB-GENEPAGE-5924612	pif1	PIF1 5'-to-3' DNA helicase	644.684	315.419	10.6659	GO:0000002,GO:0000166,GO:0000287,GO:0000723,GO:0000784,GO:0005524,GO:0005739,GO:0006200,GO:0006281,GO:0006310,GO:0010521,GO:0017111,GO:0017116,GO:0032204,GO:0032211,GO:0032508,GO:0033682,GO:0042162,GO:0043141,GO:0051880,GO:0051974
CDCA3	64.1	XB-GENEPAGE-995403	cdca3	cell division cycle associated 3	643.797	13.5543	380.707	GO:0003674,GO:0005575,GO:0005829,GO:0007067,GO:0008150,GO:0016567
SNRPD2	1461.35	XB-GENEPAGE-964247	snrpd2	small nuclear ribonucleoprotein D2 polypeptide 16.5kDa	639.027	476.937	721.621	GO:0000245,GO:0000387,GO:0000398,GO:0005515,GO:0005654,GO:0005681,GO:0005685,GO:0005687,GO:0005689,GO:0005829,GO:0008380,GO:0010467,GO:0016070,GO:0030532,GO:0034660,GO:0034709,GO:0034715,GO:0034719,GO:0044822,GO:0070062,GO:0071013
ILF3	616.84	XB-GENEPAGE-494366	ilf3-b	interleukin enhancer binding factor 3, 90kDa	634.457	589.908	725.267	GO:0003677,GO:0003723,GO:0003725,GO:0005515,GO:0005622,GO:0005634,GO:0005730,GO:0005737,GO:0005739,GO:0006351,GO:0006468,GO:0016020,GO:0017148,GO:0030529,GO:0044822,GO:0045071,GO:0045892,GO:0045893,GO:0051607
ODC1	10.86	XB-GENEPAGE-478944	odc1	ornithine decarboxylase 1	632.413	373.598	1177.35	GO:0001822,GO:0003824,GO:0004586,GO:0005575,GO:0005737,GO:0005829,GO:0006521,GO:0006595,GO:0006596,GO:0008284,GO:0009615,GO:0033387,GO:0034641,GO:0042176,GO:0042803,GO:0044281
NHP2L1	362.07	XB-GENEPAGE-963820	nhp2l1-b	NHP2 non-histone chromosome protein 2-like 1	627.681	445.816	868.254	GO:0000398,GO:0003723,GO:0003735,GO:0005515,GO:0005622,GO:0005634,GO:0005654,GO:0005681,GO:0005730,GO:0005840,GO:0006412,GO:0008380,GO:0010467,GO:0030515,GO:0030529,GO:0031428,GO:0042254,GO:0044822
UBE2C	409.86	XB-GENEPAGE-971107	ube2c	ubiquitin-conjugating enzyme E2C	621.121	163.524	96.3565	GO:0000278,GO:0004840,GO:0004842,GO:0005515,GO:0005524,GO:0005654,GO:0005680,GO:0005829,GO:0006464,GO:0006511,GO:0006512,GO:0007094,GO:0008054,GO:0010458,GO:0010994,GO:0016567,GO:0016881,GO:0031145,GO:0031536,GO:0051436,GO:0051437,GO:0051439,GO:0051488,GO:0070936,GO:0070979
GLUL	241.83	XB-GENEPAGE-5923224	glul-b	glutamate-ammonia ligase	610.415	535.799	778.698	GO:0000287,GO:0001504,GO:0004351,GO:0004356,GO:0005524,GO:0005634,GO:0005737,GO:0005739,GO:0005791,GO:0005829,GO:0006538,GO:0006542,GO:0006807,GO:0007268,GO:0008283,GO:0008652,GO:0009267,GO:0009749,GO:0016595,GO:0030145,GO:0032024,GO:0034641,GO:0042802,GO:0043204,GO:0043234,GO:0043679,GO:0044281,GO:0045503,GO:0050679,GO:0051260,GO:0051968,GO:0070062,GO:0097386
PPP1CC	58.91	XB-GENEPAGE-967933	ppp1cc	protein phosphatase 1, catalytic subunit, gamma isozyme	601.796	457.706	29.2869	GO:0000158,GO:0000278,GO:0000777,GO:0004721,GO:0004722,GO:0004723,GO:0004724,GO:0005515,GO:0005634,GO:0005730,GO:0005737,GO:0005739,GO:0005829,GO:0005925,GO:0005963,GO:0005977,GO:0006470,GO:0007179,GO:0008152,GO:0008420,GO:0008597,GO:0015071,GO:0016311,GO:0016607,GO:0016787,GO:0016791,GO:0017018,GO:0017020,GO:0017023,GO:0019433,GO:0019901,GO:0030182,GO:0030357,GO:0030496,GO:0030512,GO:0032154,GO:…
PARPBP	5.74	XB-GENEPAGE-1004673	parpbp	PARP1 binding protein	601.766	472.551	22.5395	GO:0000785,GO:0003677,GO:0005515,GO:0005634,GO:0005737,GO:0006281,GO:2000042
SOX3	74.41	XB-GENEPAGE-484814	sox3	SRY (sex determining region Y)-box 3	595.189	705.549	186.745	GO:0000122,GO:0000979,GO:0001106,GO:0003677,GO:0003700,GO:0005634,GO:0006351,GO:0006355,GO:0007417,GO:0007423,GO:0007530,GO:0009887,GO:0021854,GO:0021983,GO:0045665,GO:0048515,GO:0048666,GO:0060009,GO:0060324
TCEB1	604.56	XB-GENEPAGE-944974	tceb1	transcription elongation factor B (SIII), polypeptide 1 (15kDa, elongin C)	593.497	366.01	231.256	GO:0005515,GO:0005654,GO:0005829,GO:0006357,GO:0006366,GO:0006368,GO:0006511,GO:0010467,GO:0016032,GO:0030891,GO:0032403,GO:0032968,GO:0050434,GO:0061418,GO:0070449,GO:0071456
POLR1D	57.13	XB-GENEPAGE-5852281	polr1d.2	polymerase (RNA) I polypeptide D, 16kDa, gene 2	586.63	378.02	213.828	GO:0003899,GO:0003900,GO:0003901,GO:0003902,GO:0006350,GO:0046983
HIST1H2AJ	NA	XB-GENEPAGE-994957	hist1h2aj	histone cluster 1, H2aj	567.752	952.916	840.288	GO:0000786,GO:0003677,GO:0005634,GO:0006334,GO:0007001
COX6A1	2072.66	XB-GENEPAGE-855917	cox6a1-a	cytochrome c oxidase subunit 6a polypeptide 1	566.16	218.557	232.059	GO:0004129,GO:0005740,GO:0005743,GO:0005751,GO:0006091,GO:0006118,GO:0009481,GO:0009482,GO:0009483,GO:0009485,GO:0022904,GO:0044237,GO:0044281,GO:1902600
ZFP36L2	NA	XB-GENEPAGE-5885706	zfp36l2.2	zinc finger protein 36, C3H type-like 2, gene 2	566.09	118.829	0.820055	GO:0003676,GO:0006355
ZNF326	174.98	XB-GENEPAGE-483977	znf326	zinc finger protein 326	565.056	526.937	694.701	GO:0000993,GO:0003677,GO:0003700,GO:0005515,GO:0005634,GO:0005681,GO:0006351,GO:0006355,GO:0006397,GO:0008270,GO:0008380,GO:0016363,GO:0032784,GO:0044609,GO:0044822,GO:0045893
CDT1	54.36	XB-GENEPAGE-1014887	cdt1	chromatin licensing and DNA replication factor 1	563.393	760.318	106.628	GO:0000076,GO:0000082,GO:0000083,GO:0000278,GO:0000785,GO:0003677,GO:0005515,GO:0005634,GO:0005654,GO:0005829,GO:0006260,GO:0030174,GO:0033262
GEMIN2	57.22	XB-GENEPAGE-941785	gemin2	gem (nuclear organelle) associated protein 2	560.378	690.52	49.185	GO:0000245,GO:0000375,GO:0000387,GO:0000398,GO:0005515,GO:0005634,GO:0005654,GO:0005681,GO:0005730,GO:0005737,GO:0005829,GO:0006397,GO:0008380,GO:0010467,GO:0016070,GO:0032797,GO:0034660,GO:0034719,GO:0097504
EPCAM	NA	XB-GENEPAGE-986666	epcam-a	epithelial cell adhesion molecule	552.191	577.427	455.659	NA
ILF3	616.84	XB-GENEPAGE-494366	ilf3-a	interleukin enhancer binding factor 3, 90kDa	548.66	541.431	1494.24	GO:0003677,GO:0003723,GO:0003725,GO:0005515,GO:0005622,GO:0005634,GO:0005730,GO:0005737,GO:0005739,GO:0006351,GO:0006468,GO:0016020,GO:0017148,GO:0030529,GO:0044822,GO:0045071,GO:0045892,GO:0045893,GO:0051607
RPA3	584.46	XB-GENEPAGE-991986	rpa3	replication protein A3, 14kDa	545.155	442.939	202.191	GO:0000082,GO:0000278,GO:0000718,GO:0000722,GO:0000723,GO:0000724,GO:0000730,GO:0003677,GO:0003684,GO:0003697,GO:0005515,GO:0005634,GO:0005654,GO:0005662,GO:0006260,GO:0006271,GO:0006281,GO:0006283,GO:0006284,GO:0006289,GO:0006297,GO:0006298,GO:0006302,GO:0006310,GO:0007346,GO:0032201,GO:0042127
HNRPDL	607.37	XB-GENEPAGE-495015	hnrpdl-a	heterogeneous nuclear ribonucleoprotein D-like	543.63	457.439	3569.19	GO:0003676
WEE2	54.73	XB-GENEPAGE-5560749	wee2	WEE1 homolog 2	542.587	257.903	2.4618	GO:0000287,GO:0004672,GO:0004674,GO:0004713,GO:0004715,GO:0005524,GO:0005634,GO:0005730,GO:0005737,GO:0006468,GO:0007067,GO:0007143,GO:0018108,GO:0035038,GO:0045736,GO:0060631,GO:1900194
SEC61G	389.46	XB-GENEPAGE-484988	sec61g-b	Sec61 gamma subunit	542.408	205.636	446.871	GO:0002474,GO:0002479,GO:0005789,GO:0006412,GO:0006605,GO:0006614,GO:0006886,GO:0008565,GO:0010467,GO:0015031,GO:0015450,GO:0016020,GO:0016021,GO:0042590,GO:0044267,GO:0045047,GO:0071806
NCAPD2	108.7	XB-GENEPAGE-5854775	ncapd2	non-SMC condensin I complex, subunit D2	540.323	44.5395	50.8229	GO:0000228,GO:0000278,GO:0000785,GO:0000793,GO:0000796,GO:0000797,GO:0005515,GO:0005634,GO:0005730,GO:0005737,GO:0005829,GO:0007067,GO:0007076,GO:0016020,GO:0030261,GO:0042393,GO:0045120
CBX3	384.43	XB-GENEPAGE-492314	cbx3-b	chromobox homolog 3	538.973	463.187	361.199	GO:0000779,GO:0000785,GO:0003682,GO:0005515,GO:0005634,GO:0005635,GO:0005637,GO:0005719,GO:0005720,GO:0005819,GO:0006333,GO:0006338,GO:0006351,GO:0019899,GO:0019904,GO:0031618,GO:0042802,GO:0045892,GO:0048511,GO:1990226
GNG5	87.7	XB-GENEPAGE-963559	gng5-a	guanine nucleotide binding protein (G protein), gamma 5	537.802	551.279	536.245	GO:0003924,GO:0004871,GO:0005834,GO:0005886,GO:0006112,GO:0006184,GO:0007165,GO:0007186,GO:0007268,GO:0016020,GO:0030165,GO:0044281,GO:0070062,GO:0071377
SARNP	165.88	XB-GENEPAGE-5835036	sarnp	SAP domain containing ribonucleoprotein	537.552	437.533	397.149	GO:0000346,GO:0003676,GO:0003677,GO:0005634,GO:0005730,GO:0006351,GO:0006355,GO:0006406,GO:0006417,GO:0016607,GO:0043231,GO:0044822,GO:6355
FUBP3	254.39	XB-GENEPAGE-492616	fubp3	far upstream element (FUSE) binding protein 3	536.616	432.14	796.077	GO:0003676,GO:0003677,GO:0005634,GO:0005737,GO:0006351,GO:0010628,GO:0016020,GO:0044822,GO:0045893
MPC1	8.47	XB-GENEPAGE-970068	mpc1	mitochondrial pyruvate carrier 1	534.943	373.321	392.997	GO:0003674,GO:0005554,GO:0005575,GO:0005739,GO:0005743,GO:0006090,GO:0006850,GO:0008150,GO:0016021,GO:0044237,GO:0044281,GO:0050833,GO:1901475
RPAIN	113.88	XB-GENEPAGE-5817169	rpain-a	RPA interacting protein	533.474	142.966	2.37708	GO:0005634,GO:0005730,GO:0005737,GO:0006261,GO:0006281,GO:0006310,GO:0006606,GO:0009411,GO:0016605,GO:0032403,GO:0046872
DNMT1	225.21	XB-GENEPAGE-965561	dnmt1	DNA (cytosine-5-)-methyltransferase 1	533.28	211.364	15.1168	GO:0000122,GO:0003677,GO:0003682,GO:0003723,GO:0003886,GO:0005515,GO:0005634,GO:0005657,GO:0005721,GO:0006306,GO:0006351,GO:0008134,GO:0008168,GO:0008270,GO:0008327,GO:0009008,GO:0010216,GO:0010628,GO:0016458,GO:0016568,GO:0032259,GO:0042127,GO:0051571,GO:0051573,GO:0071230,GO:0090116
ATP5L	928.98	XB-GENEPAGE-923056	atp5l	ATP synthase, H+ transporting, mitochondrial Fo complex, subunit G	524.59	422.088	264.802	GO:0000276,GO:0003936,GO:0005739,GO:0005743,GO:0005753,GO:0006200,GO:0015078,GO:0015986,GO:0016469,GO:0016887,GO:0022857,GO:0022904,GO:0042776,GO:0044237,GO:0044281,GO:0046933,GO:0046961,GO:0070062
COX7C	789.6	XB-GENEPAGE-965100	cox7c-b	cytochrome c oxidase subunit VIIc	518.98	257.079	305.932	GO:0004129,GO:0005739,GO:0005743,GO:0006091,GO:0006118,GO:0009481,GO:0009482,GO:0009483,GO:0009485,GO:0016021,GO:0022904,GO:0044237,GO:0044281,GO:1902600
DCTPP1	NA	XB-GENEPAGE-958669	dctpp1	dCTP pyrophosphatase 1	517.746	1499.96	229.801	NA
HNRNPA1	638.07	XB-GENEPAGE-493962	hnrnpa1	heterogeneous nuclear ribonucleoprotein A1	509.761	568.549	4219.8	GO:0000166,GO:0000398,GO:0003676,GO:0003697,GO:0003723,GO:0003727,GO:0005515,GO:0005634,GO:0005654,GO:0005681,GO:0005730,GO:0005737,GO:0006397,GO:0006405,GO:0008219,GO:0008380,GO:0010467,GO:0016020,GO:0016032,GO:0030529,GO:0044822,GO:0045111,GO:0051028,GO:0051168,GO:0051170,GO:0070062,GO:0071013
PPP1CA	194.01	XB-GENEPAGE-5948032	ppp1ca	protein phosphatase 1, catalytic subunit, alpha isozyme	509.402	509.441	358.584	GO:0000158,GO:0000164,GO:0004721,GO:0004722,GO:0004723,GO:0004724,GO:0005515,GO:0005634,GO:0005730,GO:0005737,GO:0005829,GO:0005963,GO:0005977,GO:0005979,GO:0005981,GO:0006470,GO:0007049,GO:0007179,GO:0008420,GO:0008597,GO:0015071,GO:0016311,GO:0016787,GO:0016791,GO:0017018,GO:0017020,GO:0017023,GO:0019433,GO:0030324,GO:0030357,GO:0030512,GO:0032922,GO:0042587,GO:0042752,GO:0043021,GO:0043153,GO:…
MCM7	670.43	XB-GENEPAGE-5946445	mcm7-b	minichromosome maintenance complex component 7	508.837	500.36	432.255	GO:0000082,GO:0000278,GO:0000785,GO:0003677,GO:0003678,GO:0003697,GO:0004003,GO:0005515,GO:0005524,GO:0005634,GO:0005654,GO:0005730,GO:0005737,GO:0005829,GO:0006260,GO:0006268,GO:0006270,GO:0006271,GO:0006974,GO:0008094,GO:0008283,GO:0016020,GO:0042325,GO:0042493,GO:0042555,GO:0071364
CST3	243.6	XB-GENEPAGE-5873170	cst3	cystatin C	504.637	450.584	204.218	GO:0001540,GO:0001654,GO:0001666,GO:0001775,GO:0002020,GO:0004866,GO:0004869,GO:0005515,GO:0005576,GO:0005604,GO:0005615,GO:0005764,GO:0005771,GO:0005783,GO:0006915,GO:0006952,GO:0007420,GO:0007431,GO:0007566,GO:0008284,GO:0009636,GO:0009743,GO:0010466,GO:0010711,GO:0010716,GO:0010951,GO:0031667,GO:0031965,GO:0032355,GO:0034103,GO:0042493,GO:0042747,GO:0042995,GO:0043025,GO:0043067,GO:0043206,GO:…
CTSB	243.6	XB-GENEPAGE-1000504	ctsb	cathepsin B	504.175	608.157	254.716	GO:0002224,GO:0004197,GO:0004213,GO:0005515,GO:0005518,GO:0005576,GO:0005615,GO:0005622,GO:0005730,GO:0005739,GO:0005764,GO:0006508,GO:0008233,GO:0008234,GO:0022617,GO:0030198,GO:0030574,GO:0030855,GO:0036021,GO:0042470,GO:0042981,GO:0043231,GO:0043394,GO:0045087,GO:0046697,GO:0048471,GO:0050790,GO:0051603,GO:0070062,GO:0097067
HELLS	176.7	XB-GENEPAGE-5883771	hells	helicase, lymphoid-specific	502.433	377.994	16.8136	GO:0000775,GO:0001655,GO:0003676,GO:0003677,GO:0003682,GO:0004003,GO:0004004,GO:0004386,GO:0005515,GO:0005524,GO:0005634,GO:0005721,GO:0006306,GO:0006346,GO:0006351,GO:0007067,GO:0007275,GO:0008026,GO:0008094,GO:0008152,GO:0008186,GO:0010216,GO:0015462,GO:0015616,GO:0016887,GO:0017116,GO:0031508,GO:0042623,GO:0042624,GO:0042625,GO:0042626,GO:0043066,GO:0046651,GO:2001243
SNRPG	481.83	XB-GENEPAGE-5874500	snrpg	small nuclear ribonucleoprotein polypeptide G	501.533	394.027	556.615	GO:0000245,GO:0000387,GO:0000398,GO:0005515,GO:0005634,GO:0005654,GO:0005681,GO:0005683,GO:0005685,GO:0005687,GO:0005689,GO:0005732,GO:0005829,GO:0006366,GO:0006369,GO:0006397,GO:0008334,GO:0008380,GO:0010467,GO:0016070,GO:0030529,GO:0030532,GO:0031124,GO:0034660,GO:0034709,GO:0034719,GO:0044822,GO:0071013
SEC61G	389.46	XB-GENEPAGE-484988	sec61g-a	Sec61 gamma subunit	498.647	308.454	1022.22	GO:0002474,GO:0002479,GO:0005789,GO:0006412,GO:0006605,GO:0006614,GO:0006886,GO:0008565,GO:0010467,GO:0015031,GO:0015450,GO:0016020,GO:0016021,GO:0042590,GO:0044267,GO:0045047,GO:0071806
HNRNPC	188.3	XB-GENEPAGE-489140	hnrnpc	heterogeneous nuclear ribonucleoprotein C (C1/C2)	496.352	486.321	505.668	GO:0000166,GO:0000398,GO:0000790,GO:0000978,GO:0000980,GO:0001649,GO:0003676,GO:0003723,GO:0003730,GO:0005515,GO:0005634,GO:0005654,GO:0005681,GO:0005730,GO:0005829,GO:0008266,GO:0008380,GO:0010467,GO:0016020,GO:0019013,GO:0030529,GO:0031492,GO:0042802,GO:0043044,GO:0043234,GO:0044822,GO:0070062,GO:0070935,GO:0071013
GTF2A2	23.01	XB-GENEPAGE-990821	gtf2a2	general transcription factor IIA, 2, 12kDa	496.27	264.841	141.556	GO:0001103,GO:0003702,GO:0003713,GO:0005515,GO:0005634,GO:0005654,GO:0005672,GO:0005730,GO:0006355,GO:0006366,GO:0006367,GO:0006368,GO:0008134,GO:0010467,GO:0016032,GO:0017025,GO:0030054,GO:0042803,GO:0045944,GO:0046982,GO:0051091,GO:0051123
RRM2	370.12	XB-GENEPAGE-947051	rrm2.1	ribonucleotide reductase M2, gene 1	491.8	492.149	162.125	GO:0004748,GO:0009186
STMN1	1487.82	XB-GENEPAGE-481614	stmn1-a	stathmin 1	485.474	356.686	136.219	GO:0004871,GO:0005622,GO:0005829,GO:0005874,GO:0007019,GO:0007052,GO:0007165,GO:0007242,GO:0007409,GO:0009615,GO:0015631,GO:0016020,GO:0031115,GO:0035556,GO:0051272,GO:0070062
AKIRIN1	43.96	XB-GENEPAGE-5820001	akirin1	akirin 1	483.565	522.255	349.563	GO:0005634,GO:0005730,GO:0031965
UBL5	241.4	XB-GENEPAGE-997304	ubl5	ubiquitin-like 5	483.123	362.269	282.646	GO:0003674,GO:0005515,GO:0005737,GO:0006464,GO:0008150
CPEB1	43.24	XB-GENEPAGE-946166	cpeb1-b	cytoplasmic polyadenylation element binding protein 1	482.213	454.959	1.76117	GO:0000166,GO:0000900,GO:0000932,GO:0003676,GO:0005634,GO:0005737,GO:0006397,GO:0007130,GO:0014069,GO:0016020,GO:0030054,GO:0030425,GO:0032869,GO:0035925,GO:0045211,GO:0046872,GO:0048168,GO:0071230,GO:0071456,GO:0072687,GO:2000766
SNRPE	632.18	XB-GENEPAGE-5922244	snrpe	small nuclear ribonucleoprotein polypeptide E	481.038	397.652	367.191	GO:0000245,GO:0000387,GO:0000398,GO:0003723,GO:0005515,GO:0005634,GO:0005654,GO:0005681,GO:0005683,GO:0005685,GO:0005687,GO:0005689,GO:0005732,GO:0005829,GO:0006366,GO:0006369,GO:0006397,GO:0008334,GO:0008380,GO:0010467,GO:0016070,GO:0030529,GO:0030532,GO:0031124,GO:0034660,GO:0034709,GO:0034715,GO:0034719,GO:0042633,GO:0070062,GO:0071013
RPS29	426.26	XB-GENEPAGE-1016213	rps29	ribosomal protein S29	479.554	148.297	659.958	GO:0000184,GO:0003735,GO:0005622,GO:0005737,GO:0005829,GO:0005840,GO:0005925,GO:0006412,GO:0006413,GO:0006414,GO:0006415,GO:0006614,GO:0008270,GO:0010467,GO:0015935,GO:0016032,GO:0016070,GO:0016071,GO:0019058,GO:0019083,GO:0022627,GO:0044267,GO:0070062
PIM3	23.97	XB-GENEPAGE-922021	pim3	pim-3 oncogene	475.223	180.988	7.484	GO:0004672,GO:0004674,GO:0004682,GO:0004691,GO:0004713,GO:0005515,GO:0005524,GO:0005737,GO:0005952,GO:0005956,GO:0006468,GO:0006915,GO:0007049,GO:0007346,GO:0008603,GO:0008605,GO:0016572,GO:0043066,GO:0046777,GO:0061179
EIF1B	189.16	XB-GENEPAGE-1010214	eif1b	eukaryotic translation initiation factor 1B	475.026	525.555	615.556	GO:0003743,GO:0005575,GO:0006412,GO:0006413,GO:0006446,GO:0044822
CCNE1	23.16	XB-GENEPAGE-972041	ccne1	cyclin E1	473.641	356.588	61.2784	GO:0000074,GO:0000079,GO:0000082,GO:0000083,GO:0000278,GO:0000307,GO:0003713,GO:0005515,GO:0005634,GO:0005654,GO:0005730,GO:0005829,GO:0006270,GO:0006468,GO:0016055,GO:0016301,GO:0016538,GO:0019901,GO:0030521,GO:0045893,GO:0050681,GO:0051301,GO:0051726
SLC16A3	78.9	XB-GENEPAGE-483001	slc16a3-b	solute carrier family 16 (monocarboxylate transporter), member 3	472.902	733.666	293.185	GO:0005215,GO:0005886,GO:0005887,GO:0006090,GO:0006810,GO:0007596,GO:0008028,GO:0015293,GO:0015355,GO:0015629,GO:0015711,GO:0015718,GO:0016020,GO:0016021,GO:0031965,GO:0044237,GO:0044281,GO:0044822,GO:0050900,GO:0055085
PPP4C	96.52	XB-GENEPAGE-970534	ppp4c	protein phosphatase 4, catalytic subunit	471.865	420.491	377.667	GO:0000158,GO:0004704,GO:0004721,GO:0004722,GO:0004723,GO:0004724,GO:0005515,GO:0005634,GO:0005737,GO:0005815,GO:0005886,GO:0005963,GO:0008152,GO:0008420,GO:0008597,GO:0010569,GO:0015071,GO:0016311,GO:0016787,GO:0017018,GO:0017020,GO:0017023,GO:0030289,GO:0030357,GO:0038061,GO:0046872
TPT1	4016.54	XB-GENEPAGE-854746	tpt1	tumor protein, translationally-controlled 1	471.772	343.293	1786.17	GO:0005509,GO:0005515,GO:0005554,GO:0005615,GO:0005634,GO:0005654,GO:0005737,GO:0005771,GO:0006816,GO:0006874,GO:0008134,GO:0009615,GO:0019827,GO:0042981,GO:0043066,GO:0044822,GO:0045298,GO:0070062,GO:1902230,GO:2000384
RAN	6633.7	XB-GENEPAGE-489467	ran	RAN, member RAS oncogene family	471.274	473.705	772.983	GO:0000055,GO:0000056,GO:0000785,GO:0003682,GO:0003713,GO:0003924,GO:0003925,GO:0005515,GO:0005525,GO:0005634,GO:0005643,GO:0005654,GO:0005737,GO:0005829,GO:0006184,GO:0006259,GO:0006606,GO:0006611,GO:0006886,GO:0006913,GO:0007052,GO:0007067,GO:0007165,GO:0007264,GO:0010467,GO:0015031,GO:0016020,GO:0016032,GO:0019058,GO:0030036,GO:0030521,GO:0032092,GO:0034629,GO:0042470,GO:0044281,GO:0044822,GO:…
LMNB1	154.54	XB-GENEPAGE-489657	lmnb1	lamin B1	468.752	441.483	532.481	GO:0005198,GO:0005635,GO:0005637,GO:0005638,GO:0005654,GO:0006915,GO:0006921,GO:0016020,GO:0031965,GO:0043274
PPP2CA	253.86	XB-GENEPAGE-484002	ppp2ca	protein phosphatase 2, catalytic subunit, alpha isozyme	458.567	558.985	377.718	GO:0000158,GO:0000159,GO:0000184,GO:0000188,GO:0000278,GO:0000775,GO:0000922,GO:0004721,GO:0004722,GO:0004723,GO:0004724,GO:0005515,GO:0005634,GO:0005739,GO:0005829,GO:0005886,GO:0005963,GO:0006275,GO:0006355,GO:0006470,GO:0006672,GO:0006915,GO:0007084,GO:0007126,GO:0007498,GO:0008022,GO:0008380,GO:0008420,GO:0008543,GO:0008597,GO:0010033,GO:0010467,GO:0010469,GO:0010719,GO:0015071,GO:0015630,GO:…
DYNLL1	50.76	XB-GENEPAGE-854520	dynll1-b	dynein, light chain, LC8-type 1	458.225	161.009	1077.48	GO:0000086,GO:0000278,GO:0000776,GO:0003774,GO:0003777,GO:0005515,GO:0005634,GO:0005737,GO:0005739,GO:0005813,GO:0005829,GO:0005868,GO:0005874,GO:0005875,GO:0005886,GO:0006351,GO:0006355,GO:0006810,GO:0006915,GO:0007017,GO:0007292,GO:0008022,GO:0008180,GO:0008567,GO:0009653,GO:0016020,GO:0016032,GO:0019886,GO:0019899,GO:0019904,GO:0021762,GO:0030036,GO:0030235,GO:0042326,GO:0042803,GO:0050790,GO:…
ANAPC11	NA	XB-GENEPAGE-989903	anapc11	anaphase promoting complex subunit 11	457.135	365.821	166.867	GO:0000151,GO:0004842,GO:0008270,GO:0016567
ATPIF1	2772.65	XB-GENEPAGE-956789	atpif1	ATPase inhibitory factor 1	456.006	88.3915	47.9178	GO:0001525,GO:0001937,GO:0004857,GO:0005516,GO:0005739,GO:0005753,GO:0006091,GO:0006783,GO:0009986,GO:0030218,GO:0042030,GO:0042803,GO:0043532,GO:0045978,GO:0045980,GO:0051117,GO:0051260,GO:0051289,GO:0051346,GO:0072593,GO:1901030
EIF5A	9121.78	XB-GENEPAGE-998074	eif5a	eukaryotic translation initiation factor 5A	454.21	356.426	1102.57	GO:0003723,GO:0003743,GO:0003746,GO:0005515,GO:0005634,GO:0005642,GO:0005643,GO:0005737,GO:0005789,GO:0005829,GO:0006406,GO:0006413,GO:0006452,GO:0006611,GO:0006913,GO:0006915,GO:0008284,GO:0008612,GO:0016020,GO:0017070,GO:0043022,GO:0043687,GO:0044267,GO:0044822,GO:0045901,GO:0045905,GO:0047485,GO:0070062
SNRPA1	386.38	XB-GENEPAGE-1007225	snrpa1	small nuclear ribonucleoprotein polypeptide A'	450.082	352.582	148.13	GO:0000398,GO:0005515,GO:0005634,GO:0005654,GO:0005681,GO:0005686,GO:0005730,GO:0008380,GO:0010467,GO:0019013,GO:0030529,GO:0030532,GO:0044822,GO:0071013
SRSF1	319.13	XB-GENEPAGE-486874	srsf1	serine/arginine-rich splicing factor 1	446.341	434.88	909.835	GO:0000166,GO:0000395,GO:0000398,GO:0001701,GO:0003676,GO:0003723,GO:0003729,GO:0005515,GO:0005634,GO:0005654,GO:0005737,GO:0006355,GO:0006366,GO:0006369,GO:0006376,GO:0006397,GO:0006406,GO:0006417,GO:0008380,GO:0010467,GO:0016607,GO:0031124,GO:0035145,GO:0043488,GO:0044822,GO:0048024,GO:0050733,GO:0060048,GO:0070062,GO:0071013
HSP90AB1	3666.37	XB-GENEPAGE-495310	hsp90ab1	heat shock protein 90kDa alpha (cytosolic), class B member 1	444.695	407.825	1222.35	GO:0001890,GO:0002134,GO:0002135,GO:0003725,GO:0005515,GO:0005524,GO:0005525,GO:0005737,GO:0005739,GO:0005829,GO:0006457,GO:0006950,GO:0006986,GO:0007411,GO:0008180,GO:0009651,GO:0009986,GO:0016020,GO:0016234,GO:0016323,GO:0016324,GO:0017098,GO:0019901,GO:0023026,GO:0030235,GO:0030911,GO:0031526,GO:0032092,GO:0032435,GO:0032564,GO:0033160,GO:0035872,GO:0038096,GO:0042470,GO:0043524,GO:0044325,GO:…
SSB	1345.59	XB-GENEPAGE-491373	ssb-b	Sjogren syndrome antigen B (autoantigen La)	443.905	421.448	161.915	GO:0000049,GO:0000166,GO:0003676,GO:0003723,GO:0003729,GO:0005515,GO:0005634,GO:0005737,GO:0006396,GO:0006400,GO:0006405,GO:0008334,GO:0030529,GO:0044822
RCC1	260.83	XB-GENEPAGE-979093	rcc1-a	regulator of chromosome condensation 1	440.716	420.927	343.862	GO:0000082,GO:0000790,GO:0000794,GO:0003682,GO:0004504,GO:0005087,GO:0005515,GO:0005634,GO:0005654,GO:0005730,GO:0005737,GO:0007052,GO:0007059,GO:0007067,GO:0007088,GO:0016032,GO:0031492,GO:0031965,GO:0032853,GO:0042393,GO:0051225
RPS18	5045.74	XB-GENEPAGE-488841	rps18	ribosomal protein S18	437.815	257.495	336.555	GO:0000184,GO:0003723,GO:0003735,GO:0005515,GO:0005581,GO:0005622,GO:0005634,GO:0005829,GO:0005840,GO:0005925,GO:0006412,GO:0006413,GO:0006414,GO:0006415,GO:0006614,GO:0010467,GO:0015935,GO:0016020,GO:0016032,GO:0016070,GO:0016071,GO:0019058,GO:0019083,GO:0019843,GO:0022627,GO:0042254,GO:0044267,GO:0044822,GO:0070062
ZFAND2A	NA	XB-GENEPAGE-5772102	zfand2a	zinc finger, AN1-type domain 2A	437.791	114.787	7.62059	GO:0005554
EWSR1	135.56	XB-GENEPAGE-6258536	ewsr1	EWS RNA-binding protein 1	436.445	411.282	451.843	GO:0000166,GO:0003676,GO:0003723,GO:0005515,GO:0005516,GO:0005634,GO:0005737,GO:0005886,GO:0006351,GO:0006355,GO:0008270,GO:0042802,GO:0044822
SNRNP27	52.28	XB-GENEPAGE-1002863	snrnp27	small nuclear ribonucleoprotein 27kDa (U4/U6.U5)	436.286	314.233	228.832	GO:0003676,GO:0005515,GO:0005575,GO:0005634,GO:0006397,GO:0008150,GO:0008380
BTG3	NA	XB-GENEPAGE-995110	btg3	BTG family, member 3	435.913	868.15	0	NA
MARCKS	719.49	XB-GENEPAGE-6258236	marcks	myristoylated alanine-rich protein kinase C substrate	435.656	348.537	697.782	GO:0005080,GO:0005516,GO:0005813,GO:0005886,GO:0005925,GO:0005938,GO:0006112,GO:0015629,GO:0042585,GO:0044281,GO:0050796,GO:0051015,GO:0070062
CDCA9	NA	XB-GENEPAGE-5864999	cdca9	cell division cycle associated 9	435.297	46.7575	15.8323	NA
SYNCRIP	57.7	XB-GENEPAGE-920045	syncrip	synaptotagmin binding, cytoplasmic RNA interacting protein	434.387	522.415	807.559	GO:0000166,GO:0000398,GO:0001649,GO:0003676,GO:0003723,GO:0005515,GO:0005634,GO:0005654,GO:0005737,GO:0005783,GO:0006396,GO:0008143,GO:0008380,GO:0016020,GO:0016032,GO:0017148,GO:0030529,GO:0044822,GO:0070934,GO:0070937,GO:0071013,GO:0071204,GO:0071346,GO:0097452
BANF1	494.73	XB-GENEPAGE-5745249	banf1-a	barrier to autointegration factor 1	429.614	560.655	916.552	GO:0000278,GO:0003677,GO:0005515,GO:0005634,GO:0005654,GO:0005694,GO:0005737,GO:0005829,GO:0007077,GO:0007084,GO:0009615,GO:0015074,GO:0016032,GO:0070062,GO:0075713
MPC2	401.76	XB-GENEPAGE-5802001	mpc2	mitochondrial pyruvate carrier 2	429.454	191.274	136.517	GO:0005554,GO:0005634,GO:0005739,GO:0005743,GO:0006090,GO:0006850,GO:0016021,GO:0044237,GO:0044281,GO:0050833,GO:1901475
PLK1	233.94	XB-GENEPAGE-941539	plk1	polo-like kinase 1	428.877	79.6307	75.1549	GO:0000070,GO:0000086,GO:0000122,GO:0000278,GO:0000281,GO:0000776,GO:0000910,GO:0000922,GO:0000942,GO:0001578,GO:0004672,GO:0004674,GO:0004682,GO:0004691,GO:0004713,GO:0005515,GO:0005524,GO:0005634,GO:0005654,GO:0005730,GO:0005737,GO:0005813,GO:0005819,GO:0005829,GO:0005876,GO:0005952,GO:0005956,GO:0006468,GO:0007067,GO:0007077,GO:0007091,GO:0007092,GO:0007094,GO:0007346,GO:0008017,GO:0008283,GO:…
DNAJC9	443.03	XB-GENEPAGE-1012220	dnajc9	DnaJ (Hsp40) homolog, subfamily C, member 9	424.35	227.742	8.38471	GO:0005634,GO:0035176
DDX3X	279.94	XB-GENEPAGE-999730	ddx3x	DEAD (Asp-Glu-Ala-Asp) box helicase 3, X-linked	420.757	369.579	479.519	GO:0003676,GO:0003677,GO:0003723,GO:0004003,GO:0004004,GO:0004386,GO:0005515,GO:0005524,GO:0005634,GO:0005737,GO:0005741,GO:0005852,GO:0006200,GO:0006351,GO:0007059,GO:0008026,GO:0008094,GO:0008134,GO:0008143,GO:0008152,GO:0008186,GO:0008190,GO:0008625,GO:0009615,GO:0010494,GO:0010501,GO:0015462,GO:0015616,GO:0016032,GO:0016607,GO:0016887,GO:0017116,GO:0017148,GO:0022627,GO:0030307,GO:0030308,GO:…
IMPA2	211.66	XB-GENEPAGE-1012261	impa2	inositol(myo)-1(or 4)-monophosphatase 2	416.786	333.541	88.7723	GO:0004437,GO:0005737,GO:0005829,GO:0006021,GO:0006796,GO:0007165,GO:0008934,GO:0042803,GO:0043647,GO:0044281,GO:0046854,GO:0046855,GO:0046872,GO:0052832,GO:0052833
RPS28P9	NA	XB-GENEPAGE-1006613	rps28p9	ribosomal protein S28 pseudogene 9	416.603	198.386	411.855	GO:0003735,GO:0005622,GO:0005840,GO:0006412
RGCC	4.26	XB-GENEPAGE-1006062	rgcc	regulator of cell cycle	415.83	137.981	14.6604	GO:0001100,GO:0001937,GO:0003331,GO:0005515,GO:0005634,GO:0005737,GO:0005813,GO:0006956,GO:0008285,GO:0010628,GO:0010718,GO:0016525,GO:0019901,GO:0030295,GO:0031659,GO:0032967,GO:0043537,GO:0045840,GO:0050710,GO:0050715,GO:0051091,GO:0051496,GO:0070412,GO:0071158,GO:0071456,GO:0071850,GO:0072537,GO:0090272,GO:1901313,GO:1901991,GO:2000048,GO:2000353,GO:2000573
BTG4	65.22	XB-GENEPAGE-941936	btg4-a	B-cell translocation gene 4	412.997	33.6139	0.647775	GO:0005575,GO:0007050,GO:0008285,GO:0030182,GO:0045930
NHP2L1	362.07	XB-GENEPAGE-963820	nhp2l1-a	NHP2 non-histone chromosome protein 2-like 1	411.473	281.999	468.487	GO:0000398,GO:0003723,GO:0003735,GO:0005515,GO:0005622,GO:0005634,GO:0005654,GO:0005681,GO:0005730,GO:0005840,GO:0006412,GO:0008380,GO:0010467,GO:0030515,GO:0030529,GO:0031428,GO:0042254,GO:0044822
EIF4G2	243.82	XB-GENEPAGE-996464	eif4g2	eukaryotic translation initiation factor 4 gamma, 2	404.586	400.722	324.964	GO:0003723,GO:0003743,GO:0005515,GO:0005737,GO:0005829,GO:0006413,GO:0006446,GO:0007050,GO:0008135,GO:0008219,GO:0016020,GO:0016281,GO:0019221,GO:0044822
AURKB	114.86	XB-GENEPAGE-1019625	aurkb-a	aurora kinase B	403.89	38.7788	96.0371	GO:0000122,GO:0000278,GO:0000779,GO:0000780,GO:0002903,GO:0004672,GO:0004674,GO:0004682,GO:0004691,GO:0004712,GO:0004713,GO:0005515,GO:0005524,GO:0005634,GO:0005730,GO:0005819,GO:0005829,GO:0005952,GO:0005956,GO:0006468,GO:0007067,GO:0007568,GO:0008283,GO:0008603,GO:0008605,GO:0008608,GO:0009838,GO:0010369,GO:0016570,GO:0030496,GO:0031145,GO:0031565,GO:0031577,GO:0032091,GO:0032133,GO:0032466,GO:…
PRMT1	782.04	XB-GENEPAGE-484021	prmt1-a	protein arginine methyltransferase 1	400.956	425.503	1855.67	GO:0000179,GO:0001701,GO:0003880,GO:0005515,GO:0005634,GO:0005654,GO:0005737,GO:0005829,GO:0006355,GO:0006479,GO:0007166,GO:0008168,GO:0008169,GO:0008170,GO:0008171,GO:0008172,GO:0008173,GO:0008174,GO:0008175,GO:0008276,GO:0008326,GO:0008425,GO:0008649,GO:0008650,GO:0008757,GO:0009008,GO:0009383,GO:0016205,GO:0016273,GO:0016274,GO:0016278,GO:0016279,GO:0016300,GO:0016423,GO:0016424,GO:0016426,GO:…
PTGES3	1465.03	XB-GENEPAGE-943095	ptges3	prostaglandin E synthase 3 (cytosolic)	399.279	405.022	671.743	GO:0000723,GO:0000781,GO:0001516,GO:0003720,GO:0005515,GO:0005634,GO:0005697,GO:0005730,GO:0005737,GO:0005829,GO:0005978,GO:0006278,GO:0007165,GO:0008283,GO:0019369,GO:0019371,GO:0042921,GO:0043588,GO:0044281,GO:0050220,GO:0051082,GO:0060430,GO:0070062,GO:0070389
SUB1	975.4	XB-GENEPAGE-1015842	sub1	SUB1 homolog	397.305	393.16	335.231	GO:0001205,GO:0003677,GO:0003697,GO:0003713,GO:0005515,GO:0005634,GO:0005667,GO:0005730,GO:0006351,GO:0006355,GO:0006357,GO:0044822,GO:0045944,GO:0070062
U2AF2	218.3	XB-GENEPAGE-494183	u2af2	U2 small nuclear RNA auxiliary factor 2	393.392	361.041	737.674	GO:0000166,GO:0000398,GO:0003676,GO:0003723,GO:0005515,GO:0005634,GO:0005654,GO:0005681,GO:0005730,GO:0006366,GO:0006369,GO:0006397,GO:0006406,GO:0008380,GO:0010467,GO:0016607,GO:0019899,GO:0031124,GO:0044822,GO:0048025,GO:0070742
DPY30	96.02	XB-GENEPAGE-970589	dpy30	dpy-30 homolog	390.154	384.911	181.15	GO:0005515,GO:0005634,GO:0005730,GO:0005794,GO:0005802,GO:0006351,GO:0006355,GO:0016197,GO:0035097,GO:0042802,GO:0042803,GO:0048188,GO:0051568
FUS	238.8	XB-GENEPAGE-495118	fus	FUS RNA binding protein	388.362	372.629	1825.58	GO:0000166,GO:0000398,GO:0003676,GO:0003677,GO:0003723,GO:0005515,GO:0005634,GO:0005654,GO:0005730,GO:0005737,GO:0008219,GO:0008270,GO:0008380,GO:0010467,GO:0042802,GO:0044822
LYRM4	281.13	XB-GENEPAGE-944548	lyrm4	LYR motif containing 4	387.593	122.434	24.8386	GO:0005634,GO:0005739,GO:0005743,GO:0005759,GO:0006118,GO:0016651,GO:0044281
PABPC1	792.23	XB-GENEPAGE-963456	pabpc1-a	poly(A) binding protein, cytoplasmic 1	386.903	562.117	1709.49	GO:0000166,GO:0000184,GO:0000288,GO:0000289,GO:0000398,GO:0003676,GO:0003723,GO:0005515,GO:0005634,GO:0005737,GO:0005829,GO:0005925,GO:0006378,GO:0006412,GO:0006413,GO:0008022,GO:0008143,GO:0008266,GO:0008494,GO:0010467,GO:0010494,GO:0016020,GO:0016070,GO:0016071,GO:0030529,GO:0031047,GO:0036464,GO:0044267,GO:0044822,GO:0045727,GO:0048255,GO:0060213,GO:0070062,GO:0071013,GO:1900153,GO:2000623
CPEB1	43.24	XB-GENEPAGE-946166	cpeb1-a	cytoplasmic polyadenylation element binding protein 1	386.832	375.905	0.812849	GO:0000166,GO:0000900,GO:0000932,GO:0003676,GO:0005634,GO:0005737,GO:0006397,GO:0007130,GO:0014069,GO:0016020,GO:0030054,GO:0030425,GO:0032869,GO:0035925,GO:0045211,GO:0046872,GO:0048168,GO:0071230,GO:0071456,GO:0072687,GO:2000766
DPH3	12.86	XB-GENEPAGE-5819447	dph3	diphthamide biosynthesis 3	384.062	289.312	54.1432	GO:0005515,GO:0005634,GO:0005730,GO:0005737,GO:0017183,GO:0046872,GO:0050709,GO:0051099
SPSB1	153.56	XB-GENEPAGE-944620	spsb1	splA/ryanodine receptor domain and SOCS box containing 1	383.675	40.2154	2.81333	GO:0005351,GO:0005515,GO:0005737,GO:0007242,GO:0009401,GO:0016567,GO:0035556
EIF1AX	326.52	XB-GENEPAGE-966340	eif1ax	eukaryotic translation initiation factor 1A, X-linked	383.446	363.322	337.024	GO:0003723,GO:0003743,GO:0005515,GO:0005829,GO:0006412,GO:0006413,GO:0008135,GO:0010467,GO:0044267,GO:0044822
ZNF706	62.03	XB-GENEPAGE-980121	znf706	zinc finger protein 706	382.858	280.327	69.0764	GO:0003676,GO:0005634,GO:0006355,GO:0008270,GO:0046872
LSM2	560.86	XB-GENEPAGE-483860	lsm2	LSM2 homolog, U6 small nuclear RNA associated	379.923	355.351	144.535	GO:0000288,GO:0000398,GO:0005515,GO:0005634,GO:0005654,GO:0005732,GO:0005829,GO:0006397,GO:0008380,GO:0010467,GO:0016070,GO:0016071,GO:0017070,GO:0019901,GO:0030529,GO:0043928,GO:0044822,GO:0071013
MAGOH	4.66	XB-GENEPAGE-493539	magoh	mago-nashi homolog, proliferation-associated	378.927	313.186	534.353	GO:0000184,GO:0000381,GO:0000398,GO:0005515,GO:0005634,GO:0005654,GO:0005829,GO:0006366,GO:0006369,GO:0006406,GO:0006417,GO:0007530,GO:0008380,GO:0010467,GO:0016070,GO:0016071,GO:0016607,GO:0031124,GO:0035145,GO:0044822,GO:0071013
RNF138	NA	XB-GENEPAGE-1001372	rnf138	ring finger protein 138, E3 ubiquitin protein ligase	376.638	152.976	0.691347	GO:0000151,GO:0004842,GO:0008270,GO:0016567
TRA2B	41.11	XB-GENEPAGE-5864556	tra2b	transformer 2 beta homolog	375.745	356.72	385.932	GO:0000166,GO:0000375,GO:0000381,GO:0000398,GO:0003676,GO:0003729,GO:0003755,GO:0004600,GO:0005515,GO:0005634,GO:0030051,GO:0042027,GO:0044822,GO:0048026
CLTA	279.66	XB-GENEPAGE-944168	clta-b	clathrin, light chain A	373.155	376.624	366.155	GO:0003674,GO:0005198,GO:0005515,GO:0005829,GO:0005886,GO:0006886,GO:0006892,GO:0006897,GO:0007173,GO:0007411,GO:0016020,GO:0016023,GO:0016192,GO:0019886,GO:0030118,GO:0030125,GO:0030130,GO:0030132,GO:0030669,GO:0032050,GO:0032588,GO:0042059,GO:0042277,GO:0043231,GO:0048011,GO:0061024,GO:0071439
VEGT	19.83	XB-GENEPAGE-1033828	vegT-b	T-box transcription factor VegT	371.515	657.408	146.225	GO:0000122,GO:0001085,GO:0001102,GO:0001191,GO:0001707,GO:0001708,GO:0003677,GO:0003700,GO:0005634,GO:0006351,GO:0006355,GO:0007498,GO:0009653,GO:0010977,GO:0014043,GO:0023019,GO:0032525,GO:0045944
OAT	1803.56	XB-GENEPAGE-5969094	oat.1	ornithine aminotransferase, gene 1	368.952	143.398	2.97829	NA
FAM32A	40.38	XB-GENEPAGE-966072	fam32a	family with sequence similarity 32, member A	367.068	272.503	301.519	GO:0005515,GO:0005634,GO:0005730,GO:0005739,GO:0006915,GO:0007049,GO:0008150,GO:0043231,GO:0044822
CLDN7	275.69	XB-GENEPAGE-5786133	cldn7	claudin 7	366.486	477.524	132.558	GO:0005198,GO:0005515,GO:0005886,GO:0005923,GO:0016020,GO:0016021,GO:0016323,GO:0016328,GO:0016338,GO:0042802
CENPA	NA	XB-GENEPAGE-484233	cenpa	centromere protein A	365.205	308.889	30.6299	GO:0000786,GO:0003677,GO:0005634,GO:0006334,GO:0007001
POU5F3	13.9	XB-GENEPAGE-5903503	pou5f3.3	POU class 5 homeobox 3, gene 3 (Oct60)	364.553	509.751	2.34686	GO:0003700,GO:0005634,GO:0006355
HMMR	62.85	XB-GENEPAGE-5851600	hmmr	hyaluronan-mediated motility receptor (RHAMM)	364.467	274.423	66.5974	GO:0005540,GO:0005737,GO:0005886,GO:0005975,GO:0009986,GO:0016020,GO:0030203,GO:0030212,GO:0030214,GO:0044281
FBXO43	13.77	XB-GENEPAGE-951945	fbxo43	F-box protein 43	363.668	119.228	1.77343	GO:0005509,GO:0005634,GO:0007126,GO:0008270,GO:0016567,GO:0042177,GO:0045835
AKT1S1	71.81	XB-GENEPAGE-491928	akt1s1	AKT1 substrate 1 (proline-rich)	361.832	261.459	139.579	GO:0005515,GO:0005634,GO:0005737,GO:0005829,GO:0006469,GO:0007173,GO:0008543,GO:0031931,GO:0032007,GO:0038095,GO:0043234,GO:0043523,GO:0045087,GO:0045792,GO:0048011,GO:0048015
GAD1	136.48	XB-GENEPAGE-5830281	gad1.2	glutamate decarboxylase 1 (brain, 67kDa), gene 2	361.453	332.747	304.082	GO:0006520,GO:0016831
C20ORF24	NA	XB-GENEPAGE-999816	c20orf24	chromosome 20 open reading frame 24	360.058	343.165	351.701	NA
LIMA1	106.73	XB-GENEPAGE-987338	lima1	LIM domain and actin binding 1	359.088	137.959	103.288	GO:0001725,GO:0003785,GO:0005515,GO:0005737,GO:0005886,GO:0005925,GO:0008270,GO:0015629,GO:0030835,GO:0031529,GO:0051015,GO:0051017
NPM1	616.78	XB-GENEPAGE-1019570	npm1	nucleophosmin (nucleolar phosphoprotein B23, numatrin)	357.443	379.621	841.023	GO:0003676,GO:0003713,GO:0003723,GO:0004860,GO:0005515,GO:0005634,GO:0005654,GO:0005730,GO:0005737,GO:0005813,GO:0005829,GO:0005925,GO:0006281,GO:0006334,GO:0006886,GO:0006913,GO:0006950,GO:0007098,GO:0007165,GO:0007569,GO:0008104,GO:0008285,GO:0010826,GO:0016020,GO:0016032,GO:0019901,GO:0030529,GO:0030957,GO:0031616,GO:0032071,GO:0034080,GO:0042255,GO:0042393,GO:0042803,GO:0043023,GO:0043024,GO:…
YWHAE	1985.01	XB-GENEPAGE-996374	ywhae	tyrosine 3-monooxygenase/tryptophan 5-monooxygenase activation protein, epsilon	355.402	241.159	1334.84	GO:0000086,GO:0000278,GO:0001764,GO:0003064,GO:0005515,GO:0005739,GO:0005829,GO:0005871,GO:0005925,GO:0006605,GO:0006915,GO:0015459,GO:0016020,GO:0016032,GO:0019899,GO:0019904,GO:0021762,GO:0021766,GO:0021987,GO:0023026,GO:0030659,GO:0035329,GO:0035556,GO:0042470,GO:0042826,GO:0043281,GO:0044325,GO:0044822,GO:0046982,GO:0048011,GO:0050815,GO:0051219,GO:0060306,GO:0061024,GO:0070062,GO:0086013,GO:…
BUD31	55.34	XB-GENEPAGE-961903	bud31	BUD31 homolog	352.917	296.686	210.522	GO:0003700,GO:0005554,GO:0005634,GO:0006355,GO:0006357
COX7A2	1392.75	XB-GENEPAGE-1003867	cox7a2-b	cytochrome c oxidase subunit VIIa polypeptide 2 (liver)	349.061	75.4728	124.805	GO:0004129,GO:0005489,GO:0005746,GO:0006118,GO:0009481,GO:0009482,GO:0009483,GO:0009485,GO:0070062,GO:1902600
CTNNBIP1	12.36	XB-GENEPAGE-486351	ctnnbip1-a	catenin, beta interacting protein 1	347.884	340.548	102.467	GO:0000122,GO:0001658,GO:0002528,GO:0005515,GO:0005634,GO:0005737,GO:0005829,GO:0007275,GO:0008013,GO:0009952,GO:0016055,GO:0030178,GO:0030877,GO:0032091,GO:0043392,GO:0043433,GO:0045657,GO:0045669,GO:0048662,GO:0060633,GO:0070016,GO:0072201
AKIRIN2	96.41	XB-GENEPAGE-951493	akirin2	akirin 2	346.66	335.066	119.44	GO:0000122,GO:0005634,GO:0006351,GO:0008284,GO:0009790,GO:0010950,GO:0017053,GO:0019899,GO:0032496,GO:0032755,GO:0045087,GO:0045944
NDUFA4	1456.44	XB-GENEPAGE-5863762	ndufa4-a	NADH dehydrogenase (ubiquinone) 1 alpha subcomplex, 4, 9kDa	345.608	185.499	192.249	GO:0004129,GO:0005515,GO:0005739,GO:0005743,GO:0005747,GO:0005751,GO:0006120,GO:0008137,GO:0022904,GO:0032403,GO:0044237,GO:0044281,GO:0070062,GO:1902600
CIAPIN1	503.96	XB-GENEPAGE-998243	ciapin1	cytokine induced apoptosis inhibitor 1	345.605	357.528	115.628	GO:0005515,GO:0005634,GO:0005730,GO:0005737,GO:0005739,GO:0005758,GO:0006915,GO:0008168,GO:0009055,GO:0016226,GO:0030097,GO:0032259,GO:0043066,GO:0044281,GO:0046872,GO:0051536,GO:0051537
COX5B	3051.12	XB-GENEPAGE-5920074	cox5b.2	cytochrome c oxidase subunit Vb, gene 2	338.913	203.548	1.16796	GO:0004129,GO:0005740,GO:0006118,GO:0009481,GO:0009482,GO:0009483,GO:0009485
HNRNPH1	278.02	XB-GENEPAGE-978504	hnrnph1-b	heterogeneous nuclear ribonucleoprotein H1 (H)	335.058	282.734	519.861	GO:0000166,GO:0000398,GO:0003676,GO:0003723,GO:0005515,GO:0005634,GO:0005654,GO:0006396,GO:0008266,GO:0008380,GO:0010467,GO:0016020,GO:0043484,GO:0044822,GO:0071013
KHSRP	151.59	XB-GENEPAGE-493316	khsrp	KH-type splicing regulatory protein	334.837	316.753	390.763	GO:0000375,GO:0003676,GO:0003677,GO:0003723,GO:0003729,GO:0005634,GO:0005654,GO:0005730,GO:0005829,GO:0006351,GO:0006355,GO:0006397,GO:0006402,GO:0008380,GO:0010467,GO:0010494,GO:0016020,GO:0016070,GO:0016071,GO:0044822,GO:0051028,GO:2000628
RNPS1	38.65	XB-GENEPAGE-941525	rnps1-a	RNA binding protein S1, serine-rich domain	334.816	300.426	278.405	GO:0000166,GO:0000184,GO:0000381,GO:0000398,GO:0003676,GO:0003723,GO:0003730,GO:0005515,GO:0005634,GO:0005654,GO:0005737,GO:0005829,GO:0006351,GO:0006366,GO:0006369,GO:0006406,GO:0008380,GO:0010467,GO:0016070,GO:0016071,GO:0016607,GO:0031124,GO:0035145,GO:0043065,GO:0044822,GO:0048025,GO:0061574
IMMP1L	61.71	XB-GENEPAGE-5806211	immp1l	IMP1 inner mitochondrial membrane peptidase-like	334.119	265.519	1.85747	GO:0003674,GO:0005739,GO:0005743,GO:0006508,GO:0006627,GO:0008150,GO:0008236,GO:0009004,GO:0016020
DCK	34.86	XB-GENEPAGE-5727741	dck.2	deoxycytidine kinase, gene 2	334.036	389.041	89.0116	GO:0004137,GO:0005524,GO:0006139,GO:0016773
C1D	33.84	XB-GENEPAGE-1014448	c1d	C1D nuclear receptor corepressor	333.083	290.518	175.818	GO:0000176,GO:0000460,GO:0003677,GO:0003714,GO:0003723,GO:0005515,GO:0005634,GO:0005730,GO:0005737,GO:0006351,GO:0006915,GO:0016922,GO:0017053,GO:0045892
BIRC5	78.38	XB-GENEPAGE-966740	birc5.2-b	baculoviral IAP repeat containing 5	331.423	206.356	66.3518	GO:0005622,GO:0006916
HIST2H2AB	2175.02	XB-GENEPAGE-5719326	hist2h2ab	histone cluster 2, H2ab	328.628	901.36	1314.85	GO:0000786,GO:0003674,GO:0003677,GO:0005634,GO:0006334,GO:0007001,GO:0008150,GO:0046982,GO:0070062
COX6A1	2072.66	XB-GENEPAGE-855917	cox6a1-b	cytochrome c oxidase subunit 6a polypeptide 1	328.582	179.503	141.67	GO:0004129,GO:0005740,GO:0005743,GO:0005751,GO:0006091,GO:0006118,GO:0009481,GO:0009482,GO:0009483,GO:0009485,GO:0022904,GO:0044237,GO:0044281,GO:1902600
ELAVL1	148.82	XB-GENEPAGE-481799	elavl1-b	ELAV like RNA binding protein 1	325.597	264.615	398.117	GO:0000166,GO:0003676,GO:0003723,GO:0003725,GO:0003729,GO:0003730,GO:0005515,GO:0005634,GO:0005654,GO:0005737,GO:0005829,GO:0006417,GO:0007275,GO:0010467,GO:0016020,GO:0016070,GO:0016071,GO:0017091,GO:0019901,GO:0035925,GO:0044822,GO:0045727,GO:0048255,GO:0070935,GO:2000036
CDC42SE2	NA	XB-GENEPAGE-5744420	cdc42se2-b	CDC42 small effector 2	325.163	244.293	12.1713	NA
GTF2A1	28.8	XB-GENEPAGE-1006403	gtf2a1-a	general transcription factor IIA, 1, 19/37kDa	324.502	213.772	62.7099	GO:0003677,GO:0003713,GO:0004003,GO:0004004,GO:0005515,GO:0005634,GO:0005654,GO:0005672,GO:0005730,GO:0005737,GO:0006355,GO:0006366,GO:0006367,GO:0006368,GO:0008026,GO:0008094,GO:0008134,GO:0008186,GO:0010467,GO:0015462,GO:0015616,GO:0016032,GO:0016887,GO:0016986,GO:0017025,GO:0017116,GO:0042623,GO:0042624,GO:0042625,GO:0042626,GO:0046982
CDC25A	NA	XB-GENEPAGE-5809291	cdc25a	cell division cycle 25A	324.491	400.608	40.8874	GO:0000087,GO:0004725,GO:0005622,GO:0006470
SRSF2	NA	XB-GENEPAGE-481124	srsf2	serine/arginine-rich splicing factor 2	323.804	320.759	1993.3	GO:0003676
EXOSC1	28.99	XB-GENEPAGE-1007856	exosc1	exosome component 1	323.549	325.113	255.765	GO:0000175,GO:0000178,GO:0000288,GO:0003723,GO:0004532,GO:0004534,GO:0005515,GO:0005634,GO:0005730,GO:0005829,GO:0006364,GO:0010467,GO:0016070,GO:0016071,GO:0016896,GO:0043928
COX6B1	2395.48	XB-GENEPAGE-5945263	cox6b1-a	cytochrome c oxidase subunit VIb polypeptide 1 (ubiquitous)	323.324	111.04	152.398	GO:0004129,GO:0005739,GO:0005743,GO:0005758,GO:0006118,GO:0009481,GO:0009482,GO:0009483,GO:0009485,GO:0021762,GO:0022904,GO:0044237,GO:0044281,GO:1902600
PRDX2	4210.48	XB-GENEPAGE-945851	prdx2	peroxiredoxin 2	322.933	64.6909	2.27838	GO:0005737,GO:0005829,GO:0006979,GO:0008379,GO:0009031,GO:0016209,GO:0016491,GO:0016693,GO:0019430,GO:0019806,GO:0034599,GO:0042744,GO:0042981,GO:0043066,GO:0043524,GO:0055114,GO:0070062
SMCO4	NA	XB-GENEPAGE-5724555	smco4	single-pass membrane protein with coiled-coil domains 4	320.493	266.67	43.6816	NA
NUDT21	50.93	XB-GENEPAGE-921414	nudt21	nudix (nucleoside diphosphate linked moiety X)-type motif 21	318.193	290.636	276.56	GO:0000398,GO:0003723,GO:0003729,GO:0005515,GO:0005634,GO:0005654,GO:0005813,GO:0005849,GO:0006366,GO:0006369,GO:0006378,GO:0006397,GO:0008380,GO:0010467,GO:0016787,GO:0017091,GO:0031124,GO:0042382,GO:0042803,GO:0042826,GO:0044822,GO:0051262
TXNL4A	104.85	XB-GENEPAGE-1004156	txnl4a	thioredoxin-like 4A	316.733	298.724	385.426	GO:0000245,GO:0000375,GO:0000398,GO:0005489,GO:0005515,GO:0005634,GO:0005654,GO:0005681,GO:0005737,GO:0006118,GO:0007067,GO:0008380,GO:0010467
MAX	34.46	XB-GENEPAGE-6258208	max-a	MYC associated factor X	315.524	250.107	270.642	GO:0003700,GO:0003712,GO:0003713,GO:0005515,GO:0005634,GO:0005730,GO:0005737,GO:0006355,GO:0006366,GO:0006461,GO:0009267,GO:0010629,GO:0016605,GO:0030425,GO:0032403,GO:0032868,GO:0042803,GO:0043565,GO:0046982,GO:0046983,GO:0048678,GO:0051402,GO:0060041,GO:0071339,GO:0071375
TPX2	85.16	XB-GENEPAGE-5810263	tpx2-a	TPX2, microtubule-associated	315.517	326.733	99.8775	GO:0000922,GO:0005515,GO:0005524,GO:0005525,GO:0005634,GO:0005730,GO:0005737,GO:0005819,GO:0005874,GO:0006915,GO:0007067,GO:0008283,GO:0015630,GO:0019901,GO:0032147,GO:0043203,GO:0060236
MRPS17	470.45	XB-GENEPAGE-5729999	mrps17	mitochondrial ribosomal protein S17	315.046	279.568	23.8856	GO:0003676,GO:0003735,GO:0005622,GO:0005763,GO:0005840,GO:0006355,GO:0006412,GO:0019843
DYNLT1	137.69	XB-GENEPAGE-491828	dynlt1	dynein, light chain, Tctex-type 1	314.359	354.854	294.141	GO:0000132,GO:0003774,GO:0005515,GO:0005794,GO:0005819,GO:0005868,GO:0005874,GO:0007067,GO:0008152,GO:0008277,GO:0019060,GO:0032314,GO:0042802,GO:0046718,GO:0048812,GO:0050768,GO:0051493,GO:0075521
MOB4	58.45	XB-GENEPAGE-948290	mob4	MOB family member 4, phocein	313.273	297.884	178.729	GO:0005515,GO:0005737,GO:0005794,GO:0006810,GO:0016020,GO:0019900,GO:0032580,GO:0046872,GO:0048471
PSME3	279.45	XB-GENEPAGE-981878	psme3	proteasome (prosome, macropain) activator subunit 3 (PA28 gamma; Ki)	312.858	258.087	108.524	GO:0000082,GO:0000209,GO:0000278,GO:0000502,GO:0002039,GO:0002474,GO:0002479,GO:0005515,GO:0005634,GO:0005654,GO:0005730,GO:0005737,GO:0005829,GO:0006521,GO:0006915,GO:0006977,GO:0008537,GO:0008538,GO:0010467,GO:0010950,GO:0016020,GO:0016032,GO:0016070,GO:0016071,GO:0031145,GO:0034641,GO:0042590,GO:0042981,GO:0043066,GO:0044281,GO:0051436,GO:0051437,GO:0051439,GO:0061133,GO:0061136,GO:0097371,GO:…
MAD2L1	184.96	XB-GENEPAGE-947152	mad2l1	MAD2 mitotic arrest deficient-like 1	312.391	70.2933	52.5237	GO:0000070,GO:0000278,GO:0000776,GO:0000777,GO:0000922,GO:0003887,GO:0003889,GO:0003890,GO:0003891,GO:0003893,GO:0003894,GO:0003895,GO:0005515,GO:0005634,GO:0005643,GO:0005829,GO:0007093,GO:0007094,GO:0015999,GO:0016000,GO:0016448,GO:0016449,GO:0016450,GO:0016451,GO:0016452,GO:0019984,GO:0031145,GO:0042177,GO:0042802,GO:0042803,GO:0043066,GO:0045930,GO:0048471,GO:0051436,GO:0051439,GO:0060564,GO:…
UQCRB	1539.72	XB-GENEPAGE-6457635	uqcrb	ubiquinol-cytochrome c reductase binding protein	309.331	150.946	138.34	GO:0005743,GO:0005746,GO:0005750,GO:0006119,GO:0006122,GO:0009060,GO:0022904,GO:0044237,GO:0044281,GO:0055114
CLSPN	36.24	XB-GENEPAGE-992186	clspn	claspin	308.725	69.987	28.6637	GO:0000077,GO:0003677,GO:0004308,GO:0005515,GO:0005654,GO:0006260,GO:0006281,GO:0006915,GO:0006921,GO:0010997,GO:0018105,GO:0031572,GO:0032147,GO:0033314
CA5B	29.28	XB-GENEPAGE-1003818	ca5b	carbonic anhydrase VB, mitochondrial	308.13	331.228	77.3269	GO:0004089,GO:0005739,GO:0005759,GO:0006730,GO:0008152,GO:0008270,GO:0015701,GO:0044281
TPX2	85.16	XB-GENEPAGE-5810263	tpx2-b	TPX2, microtubule-associated	305.898	354.982	102.178	GO:0000922,GO:0005515,GO:0005524,GO:0005525,GO:0005634,GO:0005730,GO:0005737,GO:0005819,GO:0005874,GO:0006915,GO:0007067,GO:0008283,GO:0015630,GO:0019901,GO:0032147,GO:0043203,GO:0060236
KIAA1143	50.9	XB-GENEPAGE-945447	kiaa1143	KIAA1143	304.679	214.361	109.47	NA
ILF2	271.73	XB-GENEPAGE-876476	ilf2	interleukin enhancer binding factor 2	304.567	328.277	646.208	GO:0003677,GO:0003723,GO:0003725,GO:0005515,GO:0005524,GO:0005634,GO:0005730,GO:0005737,GO:0006351,GO:0006955,GO:0008152,GO:0016020,GO:0016740,GO:0030529,GO:0044822,GO:0045893
RBM8A	548.64	XB-GENEPAGE-6250836	rbm8a-b	RNA binding motif protein 8A	304.222	275.152	576.597	GO:0000166,GO:0000184,GO:0000381,GO:0000398,GO:0003723,GO:0003729,GO:0005515,GO:0005634,GO:0005654,GO:0005730,GO:0005737,GO:0005829,GO:0006366,GO:0006369,GO:0006406,GO:0006417,GO:0008380,GO:0010467,GO:0016070,GO:0016071,GO:0016607,GO:0031124,GO:0035145,GO:0044822,GO:0071013
SP1	52.86	XB-GENEPAGE-853335	sp1	Sp1 transcription factor	302.698	310.231	345.712	GO:0000978,GO:0000979,GO:0000987,GO:0001046,GO:0001077,GO:0001103,GO:0001503,GO:0001829,GO:0001889,GO:0001892,GO:0003677,GO:0003690,GO:0003700,GO:0005515,GO:0005634,GO:0005654,GO:0005730,GO:0005737,GO:0006351,GO:0006355,GO:0006367,GO:0007179,GO:0008022,GO:0008134,GO:0010467,GO:0016032,GO:0030219,GO:0030324,GO:0032993,GO:0035035,GO:0035326,GO:0042803,GO:0042826,GO:0043353,GO:0043425,GO:0043565,GO:…
HMGN1	NA	XB-GENEPAGE-5782072	hmgn1-b	high mobility group nucleosome binding domain 1	302.674	454.209	2891.4	GO:0000785,GO:0003677,GO:0005634
ELAVL1	148.82	XB-GENEPAGE-481799	elavl1-a	ELAV like RNA binding protein 1	302.563	240.709	256.343	GO:0000166,GO:0003676,GO:0003723,GO:0003725,GO:0003729,GO:0003730,GO:0005515,GO:0005634,GO:0005654,GO:0005737,GO:0005829,GO:0006417,GO:0007275,GO:0010467,GO:0016020,GO:0016070,GO:0016071,GO:0017091,GO:0019901,GO:0035925,GO:0044822,GO:0045727,GO:0048255,GO:0070935,GO:2000036
RCC1	260.83	XB-GENEPAGE-979093	rcc1-b	regulator of chromosome condensation 1	301.468	280.327	53.4361	GO:0000082,GO:0000790,GO:0000794,GO:0003682,GO:0004504,GO:0005087,GO:0005515,GO:0005634,GO:0005654,GO:0005730,GO:0005737,GO:0007052,GO:0007059,GO:0007067,GO:0007088,GO:0016032,GO:0031492,GO:0031965,GO:0032853,GO:0042393,GO:0051225
PLSCR2	NA	XB-GENEPAGE-5819743	plscr2	phospholipid scramblase 2	298.436	321.41	209.326	NA
RAVER1	17.8	XB-GENEPAGE-1007875	raver1	ribonucleoprotein, PTB-binding 1	298.131	154.182	14.5199	GO:0000166,GO:0003676,GO:0005634,GO:0005737,GO:0044822
HNRNPH1	278.02	XB-GENEPAGE-978504	hnrnph1-a	heterogeneous nuclear ribonucleoprotein H1 (H)	297.53	277.986	664.119	GO:0000166,GO:0000398,GO:0003676,GO:0003723,GO:0005515,GO:0005634,GO:0005654,GO:0006396,GO:0008266,GO:0008380,GO:0010467,GO:0016020,GO:0043484,GO:0044822,GO:0071013
GRPEL1	304.77	XB-GENEPAGE-973856	grpel1	GrpE-like 1, mitochondrial	297.338	284.501	125.397	GO:0000774,GO:0005739,GO:0005759,GO:0006457,GO:0006626,GO:0042803,GO:0044267,GO:0050790,GO:0051082,GO:0051087
XNF7	NA	XB-GENEPAGE-6462268	xnf7-b	Nuclear factor 7	297.068	231.034	680.094	GO:0000151,GO:0000785,GO:0003682,GO:0004842,GO:0005622,GO:0005634,GO:0006333,GO:0008270,GO:0016567
KDELR2	NA	XB-GENEPAGE-943534	kdelr2	KDEL (Lys-Asp-Glu-Leu) endoplasmic reticulum protein retention receptor 2	296.953	357.876	279.751	GO:0004872,GO:0015031,GO:0016021
RAB1A	664.6	XB-GENEPAGE-485526	rab1a	RAB1A, member RAS oncogene family	296.525	257.712	507.634	GO:0000045,GO:0000139,GO:0000160,GO:0000278,GO:0003677,GO:0003924,GO:0003925,GO:0005515,GO:0005525,GO:0005769,GO:0005783,GO:0005829,GO:0006184,GO:0006886,GO:0006888,GO:0006897,GO:0006914,GO:0007030,GO:0007264,GO:0015031,GO:0016192,GO:0016477,GO:0019068,GO:0030252,GO:0032402,GO:0034446,GO:0042384,GO:0042470,GO:0042742,GO:0047496,GO:0070062,GO:0072606,GO:0090110,GO:1903020
POLR2F	234.59	XB-GENEPAGE-491030	polr2f	polymerase (RNA) II (DNA directed) polypeptide F	296.117	153.304	198.735	GO:0000398,GO:0001054,GO:0001055,GO:0001056,GO:0003677,GO:0003899,GO:0005634,GO:0005654,GO:0005665,GO:0005666,GO:0005730,GO:0005736,GO:0005829,GO:0006281,GO:0006283,GO:0006289,GO:0006351,GO:0006355,GO:0006360,GO:0006366,GO:0006367,GO:0006368,GO:0006370,GO:0006383,GO:0006385,GO:0006386,GO:0008380,GO:0010467,GO:0016032,GO:0032481,GO:0045087,GO:0050434
HBA-L5	NA	XB-GENEPAGE-5912358	hba-l5	alpha globin larval-5	295.722	150.088	94.6046	GO:0005488,GO:0005833,GO:0006810,GO:0015671,GO:0019825
CITED2	NA	XB-GENEPAGE-495034	cited2	Cbp/p300-interacting transactivator, with Glu/Asp-rich carboxy-terminal domain, 2	294.639	268.496	10.2326	GO:0005634,GO:0030528,GO:0045449
H3F3A	3180.18	XB-GENEPAGE-6042438	h3f3a	H3 histone, family 3A	292.904	203.832	401.743	GO:0000228,GO:0000786,GO:0000788,GO:0000979,GO:0000980,GO:0003677,GO:0005515,GO:0005576,GO:0005634,GO:0005654,GO:0006334,GO:0006336,GO:0007001,GO:0007420,GO:0007596,GO:0009725,GO:0030307,GO:0031492,GO:0043234,GO:0046982,GO:0070062
TAF13	NA	XB-GENEPAGE-5785405	taf13	TAF13 RNA polymerase II, TATA box binding protein (TBP)-associated factor, 18kDa	289.295	228.678	281.569	GO:0003702,GO:0005667,GO:0006352,GO:0006355
TCEANC2	25.25	XB-GENEPAGE-6258839	tceanc2	transcription elongation factor A (SII) N-terminal and central domain containing 2	288.847	242.514	47.1279	GO:0003677,GO:0005634,GO:0006351
SNAP23	33.18	XB-GENEPAGE-942564	snap23	synaptosomal-associated protein, 23kDa	288.773	284.219	127.473	GO:0005515,GO:0005634,GO:0005730,GO:0005886,GO:0005925,GO:0006887,GO:0006892,GO:0006903,GO:0015031,GO:0031410,GO:0042581,GO:0042582,GO:0043005,GO:0045202,GO:0061024,GO:0061025,GO:0070062
HSP90AA1	2954.02	XB-GENEPAGE-920474	hsp90aa1.2	heat shock protein 90kDa alpha (cytosolic), class A member 1, gene 2	287.804	261.393	365.953	GO:0003763,GO:0005524,GO:0006457,GO:0051082
POLE4	60.49	XB-GENEPAGE-5722001	pole4	polymerase (DNA-directed), epsilon 4, accessory subunit	286.603	236.094	78.4029	GO:0003677,GO:0003887,GO:0003889,GO:0003890,GO:0003891,GO:0003893,GO:0003894,GO:0003895,GO:0005515,GO:0005634,GO:0005671,GO:0006261,GO:0008622,GO:0015999,GO:0016000,GO:0016448,GO:0016449,GO:0016450,GO:0016451,GO:0016452,GO:0019984,GO:0043565,GO:0043966,GO:0046982
SRSF12	13.69	XB-GENEPAGE-994980	srsf12	serine/arginine-rich splicing factor 12	284.532	296.666	119.186	GO:0000166,GO:0000244,GO:0000381,GO:0000395,GO:0003676,GO:0003723,GO:0005654,GO:0016482,GO:0044822,GO:0048025,GO:0050733,GO:0051082
CDKN2AIPNL	NA	XB-GENEPAGE-1003698	cdkn2aipnl	CDKN2A interacting protein N-terminal like	282.734	390.82	745.157	NA
FUBP1	553.8	XB-GENEPAGE-493136	fubp1-a	far upstream element (FUSE) binding protein 1	282.609	302.353	607.252	GO:0001205,GO:0003676,GO:0003697,GO:0003700,GO:0003723,GO:0005515,GO:0005634,GO:0005730,GO:0005737,GO:0006355,GO:0006366,GO:0006817,GO:0010628,GO:0044822,GO:0045944
OCLN	172.81	XB-GENEPAGE-853954	ocln-a	occludin	281.24	288.274	58.1468	GO:0005198,GO:0005515,GO:0005829,GO:0005886,GO:0005911,GO:0005923,GO:0006461,GO:0006915,GO:0006921,GO:0008119,GO:0016020,GO:0016021,GO:0016324,GO:0016327,GO:0019904,GO:0030054,GO:0030139,GO:0031410,GO:0032259,GO:0045216,GO:0046498,GO:0046500,GO:0070830
TSPAN1	142.4	XB-GENEPAGE-868362	tspan1	tetraspanin 1	281.195	201.466	53.4877	GO:0005515,GO:0005737,GO:0005765,GO:0005886,GO:0008283,GO:0015403,GO:0016020,GO:0016021,GO:0016477,GO:0031982,GO:0045807,GO:0048471,GO:0050821,GO:0070062,GO:0071934
NPM3	300.66	XB-GENEPAGE-954428	npm3	nucleophosmin/nucleoplasmin 3	280.886	270.298	449.963	GO:0003676,GO:0005515,GO:0005634,GO:0005730,GO:0006364,GO:0009303,GO:0044822
PRKRA	640.19	XB-GENEPAGE-940705	prkra	protein kinase, interferon-inducible double stranded RNA dependent activator	280.421	233.722	138.007	GO:0003725,GO:0005515,GO:0005622,GO:0005737,GO:0005829,GO:0006468,GO:0006955,GO:0008047,GO:0008285,GO:0009615,GO:0010467,GO:0016020,GO:0016301,GO:0030422,GO:0034599,GO:0042473,GO:0042474,GO:0042803,GO:0043085,GO:0044822,GO:0048471,GO:0048705,GO:2001244
BRK1	65.17	XB-GENEPAGE-1009797	brk1-a	BRICK1, SCAR/WAVE actin-nucleating complex subunit	278.114	154.918	141.999	GO:0001701,GO:0005829,GO:0005856,GO:0008284,GO:0010592,GO:0016601,GO:0030027,GO:0030036,GO:0031209,GO:0032403,GO:0038096,GO:0045087,GO:0048365,GO:0048870,GO:0070062,GO:0070207,GO:2000601
HSPA8	7971.25	XB-GENEPAGE-955425	hspa8	heat shock 70kDa protein 8	277.807	98.6862	2900.05	GO:0000151,GO:0000974,GO:0001664,GO:0005515,GO:0005524,GO:0005615,GO:0005622,GO:0005634,GO:0005681,GO:0005730,GO:0005829,GO:0005886,GO:0005925,GO:0006200,GO:0006351,GO:0006397,GO:0006457,GO:0006892,GO:0006986,GO:0007268,GO:0007269,GO:0007411,GO:0008380,GO:0010467,GO:0016020,GO:0016032,GO:0016070,GO:0016071,GO:0016887,GO:0019899,GO:0023026,GO:0030529,GO:0031072,GO:0031625,GO:0042026,GO:0042470,GO:…
YWHAZ	3043.25	XB-GENEPAGE-970615	ywhaz-a	tyrosine 3-monooxygenase/tryptophan 5-monooxygenase activation protein, zeta	277.749	239.574	333.447	GO:0002553,GO:0004623,GO:0004624,GO:0004625,GO:0004626,GO:0004627,GO:0004628,GO:0005515,GO:0005615,GO:0005634,GO:0005654,GO:0005737,GO:0005739,GO:0005829,GO:0005925,GO:0006626,GO:0006915,GO:0007165,GO:0007596,GO:0008134,GO:0010467,GO:0010941,GO:0014069,GO:0016070,GO:0016071,GO:0016301,GO:0016310,GO:0019901,GO:0019904,GO:0030168,GO:0030659,GO:0031252,GO:0032403,GO:0042470,GO:0042493,GO:0042629,GO:…
EPCAM	NA	XB-GENEPAGE-986666	epcam-b	epithelial cell adhesion molecule	277.487	284.749	274.54	NA
SNX3	493.06	XB-GENEPAGE-973407	snx3	sorting nexin 3	277.382	183.357	99.7852	GO:0005515,GO:0005737,GO:0005769,GO:0005829,GO:0006886,GO:0007242,GO:0010008,GO:0010324,GO:0019903,GO:0031901,GO:0032266,GO:0032268,GO:0033157,GO:0033572,GO:0042177,GO:0042541,GO:0043231,GO:0046597,GO:0051224,GO:0070062,GO:0070676,GO:2000642
PPP2R1B	NA	XB-GENEPAGE-950077	ppp2r1b	protein phosphatase 2, regulatory subunit A, beta	276.902	245.095	228.12	GO:0000158,GO:0004721,GO:0004723,GO:0004724,GO:0005963,GO:0008420,GO:0008597,GO:0015071,GO:0017018,GO:0017020,GO:0017023,GO:0030357
HEBP2	532.13	XB-GENEPAGE-489460	hebp2	heme binding protein 2	275.642	435.503	60.8567	GO:0005515,GO:0005737,GO:0005739,GO:0010917,GO:0010940,GO:0035794,GO:0070062,GO:1901031
RPS11	2796.5	XB-GENEPAGE-5893561	rps11	ribosomal protein S11	274.865	120.567	530.385	GO:0000184,GO:0003735,GO:0005515,GO:0005622,GO:0005829,GO:0005840,GO:0005925,GO:0006412,GO:0006413,GO:0006414,GO:0006415,GO:0006614,GO:0010467,GO:0016020,GO:0016032,GO:0016070,GO:0016071,GO:0019058,GO:0019083,GO:0019843,GO:0022627,GO:0044267,GO:0044822,GO:0070062
C12ORF23	438.36	XB-GENEPAGE-6457524	c12orf23	chromosome 12 open reading frame 23	274.313	208.699	218.52	NA
HNRNPH3	NA	XB-GENEPAGE-876767	hnrnph3	heterogeneous nuclear ribonucleoprotein H3 (2H9)	273.946	263.539	807.149	GO:0003676
INIP	86.76	XB-GENEPAGE-988713	inip	INTS3 and NABP interacting protein	273.494	228.173	199.585	GO:0005515,GO:0005634,GO:0005730,GO:0006281,GO:0006974,GO:0010212,GO:0070876
CLTA	279.66	XB-GENEPAGE-944168	clta-a	clathrin, light chain A	273.461	233.898	236.464	GO:0003674,GO:0005198,GO:0005515,GO:0005829,GO:0005886,GO:0006886,GO:0006892,GO:0006897,GO:0007173,GO:0007411,GO:0016020,GO:0016023,GO:0016192,GO:0019886,GO:0030118,GO:0030125,GO:0030130,GO:0030132,GO:0030669,GO:0032050,GO:0032588,GO:0042059,GO:0042277,GO:0043231,GO:0048011,GO:0061024,GO:0071439
SUMO1	99.3	XB-GENEPAGE-978490	sumo1-b	small ubiquitin-like modifier 1	273.099	208.1	297.115	GO:0005515,GO:0005634,GO:0005643,GO:0005654,GO:0005730,GO:0005737,GO:0006281,GO:0006355,GO:0006464,GO:0008134,GO:0008152,GO:0016604,GO:0016605,GO:0016607,GO:0016925,GO:0019221,GO:0019789,GO:0030425,GO:0030578,GO:0031334,GO:0031625,GO:0031965,GO:0032436,GO:0032880,GO:0043392,GO:0043433,GO:0043687,GO:0044267,GO:0044822,GO:0045202,GO:0045892,GO:0060021,GO:0060333,GO:0060334,GO:0090204
RBM8A	548.64	XB-GENEPAGE-6250836	rbm8a-a	RNA binding motif protein 8A	272.66	250.589	429.259	GO:0000166,GO:0000184,GO:0000381,GO:0000398,GO:0003723,GO:0003729,GO:0005515,GO:0005634,GO:0005654,GO:0005730,GO:0005737,GO:0005829,GO:0006366,GO:0006369,GO:0006406,GO:0006417,GO:0008380,GO:0010467,GO:0016070,GO:0016071,GO:0016607,GO:0031124,GO:0035145,GO:0044822,GO:0071013
TAF10	52.18	XB-GENEPAGE-975334	taf10	TAF10 RNA polymerase II, TATA box binding protein (TBP)-associated factor, 30kDa	271.801	218.659	128.235	GO:0000125,GO:0003700,GO:0003713,GO:0004402,GO:0005515,GO:0005634,GO:0005654,GO:0005669,GO:0005737,GO:0006325,GO:0006352,GO:0006355,GO:0006366,GO:0006367,GO:0006368,GO:0010467,GO:0016032,GO:0016578,GO:0019899,GO:0030331,GO:0030914,GO:0033276,GO:0043966,GO:0048471,GO:0051260,GO:0070063
TRPC4AP	9.24	XB-GENEPAGE-964342	trpc4ap	transient receptor potential cation channel, subfamily C, member 4 associated protein	271.792	226.321	71.401	GO:0005515,GO:0005886,GO:0006511,GO:0016567,GO:0019902,GO:0031464,GO:0034220,GO:0055085,GO:0070588
RPL36A	1381.27	XB-GENEPAGE-974798	rpl36a	ribosomal protein L36a	271.059	114.267	371.738	GO:0000184,GO:0003735,GO:0005622,GO:0005829,GO:0005840,GO:0006412,GO:0006413,GO:0006414,GO:0006415,GO:0006614,GO:0010467,GO:0016032,GO:0016070,GO:0016071,GO:0019058,GO:0019083,GO:0022625,GO:0044267,GO:0044822
SOD1	7935.1	XB-GENEPAGE-1006487	sod1-a	superoxide dismutase 1, soluble	270.795	156.904	68.4638	GO:0000187,GO:0000303,GO:0001541,GO:0001819,GO:0001890,GO:0001895,GO:0001975,GO:0002262,GO:0002576,GO:0004784,GO:0004785,GO:0005507,GO:0005515,GO:0005576,GO:0005615,GO:0005634,GO:0005730,GO:0005737,GO:0005739,GO:0005758,GO:0005759,GO:0005777,GO:0005829,GO:0005886,GO:0006749,GO:0006801,GO:0006879,GO:0007283,GO:0007566,GO:0007569,GO:0007596,GO:0007605,GO:0007626,GO:0008089,GO:0008090,GO:0008217,GO:…
PCBP3	NA	XB-GENEPAGE-944664	pcbp3	poly(rC) binding protein 3	270.725	249.987	441.955	GO:0003676
SNRPB2	139.87	XB-GENEPAGE-1010456	snrpb2	small nuclear ribonucleoprotein polypeptide B	269.955	265.502	249.15	GO:0000166,GO:0000398,GO:0003676,GO:0005515,GO:0005634,GO:0005654,GO:0005681,GO:0005686,GO:0005730,GO:0006397,GO:0008380,GO:0010467,GO:0017069,GO:0071013
SALL4	91.8	XB-GENEPAGE-485251	sall4	spalt-like transcription factor 4	269.285	272.327	113.595	GO:0000122,GO:0000792,GO:0001833,GO:0001843,GO:0003281,GO:0003677,GO:0005634,GO:0005737,GO:0006351,GO:0006355,GO:0008270,GO:0019827,GO:0030326,GO:0043234,GO:0045944,GO:0046872
TAF11	8.74	XB-GENEPAGE-491198	taf11	TAF11 RNA polymerase II, TATA box binding protein (TBP)-associated factor, 28kDa	269.009	240.569	148.951	GO:0003677,GO:0003700,GO:0003713,GO:0005515,GO:0005634,GO:0005654,GO:0005669,GO:0005730,GO:0005794,GO:0006355,GO:0006366,GO:0006367,GO:0006368,GO:0010467,GO:0016032,GO:0042809,GO:0043923,GO:0045449,GO:0046966,GO:0046982,GO:0047485
ACBD6	49.73	XB-GENEPAGE-989233	acbd6	acyl-CoA binding domain containing 6	268.839	243.511	151.753	GO:0000062,GO:0005737,GO:0008289
TGIF2	35.28	XB-GENEPAGE-876496	tgif2	TGFB-induced factor homeobox 2	268.584	238.394	97.281	GO:0000122,GO:0003677,GO:0003700,GO:0005634,GO:0005654,GO:0005730,GO:0006351,GO:0006355,GO:0006367,GO:0007179,GO:0010467,GO:0010470,GO:0038092,GO:0045666,GO:0060041
TDP2	24.32	XB-GENEPAGE-967012	tdp2	tyrosyl-DNA phosphodiesterase 2	264.732	96.952	3.82407	GO:0000287,GO:0003697,GO:0003714,GO:0004518,GO:0005515,GO:0005634,GO:0005730,GO:0005737,GO:0006302,GO:0007166,GO:0016605,GO:0030145,GO:0036317,GO:0045171,GO:0070260,GO:0090305,GO:2001141
MGARP	NA	XB-GENEPAGE-1014554	mgarp	mitochondria-localized glutamic acid-rich protein	262.734	174.074	122.466	NA
HIST1H1D	54.05	XB-GENEPAGE-5734163	hist1h1d	histone cluster 1, H1d	262.473	964.412	1556.35	GO:0000786,GO:0000790,GO:0003677,GO:0005634,GO:0005719,GO:0006334,GO:0016584,GO:0031490,GO:0044822
NUCKS1	38.72	XB-GENEPAGE-490973	nucks1	nuclear casein kinase and cyclin-dependent kinase substrate 1	259.465	244.901	541.432	GO:0005634,GO:0005737,GO:0044822
NUP153	96.34	XB-GENEPAGE-6453060	nup153	nucleoporin 153kDa	258.762	150.445	53.8422	GO:0000278,GO:0003677,GO:0005215,GO:0005487,GO:0005515,GO:0005643,GO:0005654,GO:0005730,GO:0005737,GO:0005975,GO:0007077,GO:0008270,GO:0008645,GO:0010827,GO:0015031,GO:0015758,GO:0016032,GO:0017056,GO:0019221,GO:0031965,GO:0034399,GO:0042405,GO:0042802,GO:0043495,GO:0044281,GO:0044615,GO:0046718,GO:0046832,GO:0051028,GO:0051292,GO:0055085,GO:0075732
TP53	NA	XB-GENEPAGE-484285	tp53	tumor protein p53	257.604	245.787	95.2764	GO:0003677,GO:0003700,GO:0005634,GO:0006355
CSDE1	190.17	XB-GENEPAGE-944013	csde1	cold shock domain containing E1, RNA-binding	257.577	205.454	296.517	GO:0003676,GO:0003677,GO:0004601,GO:0005737,GO:0005743,GO:0005794,GO:0005886,GO:0006355,GO:0006979,GO:0008584,GO:0044822,GO:0070937,GO:0070966
SLC6A14	19.51	XB-GENEPAGE-855703	slc6a14.2	solute carrier family 6 (amino acid transporter), member 14, gene 2	257.444	513.497	52.9511	GO:0005328,GO:0005887,GO:0006836,GO:0016020
CDV3	690.69	XB-GENEPAGE-5805318	cdv3	CDV3 homolog	256.946	302.51	90.0381	GO:0003674,GO:0005730,GO:0005737,GO:0008283
SAP18	45.93	XB-GENEPAGE-481688	sap18	Sin3A-associated protein, 18kDa	255.933	269.479	272.872	GO:0000118,GO:0000381,GO:0003714,GO:0005515,GO:0005634,GO:0005730,GO:0005737,GO:0006351,GO:0006357,GO:0006397,GO:0008380,GO:0016607,GO:0035145,GO:0043065,GO:0044822,GO:0048025,GO:0061574
UPK3A	714.51	XB-GENEPAGE-853300	upk3a	uroplakin 3A	255.749	277.4	375.982	GO:0000902,GO:0001822,GO:0005789,GO:0006833,GO:0015840,GO:0016021,GO:0016324,GO:0030855,GO:0055075,GO:0055078,GO:0060157,GO:0070062
DDX19B	282.71	XB-GENEPAGE-5902963	ddx19b	DEAD (Asp-Glu-Ala-Asp) box polypeptide 19B	255.385	351.526	140.281	GO:0000810,GO:0003676,GO:0003723,GO:0004386,GO:0004787,GO:0005524,GO:0005635,GO:0005643,GO:0005737,GO:0006406,GO:0008026,GO:0008152,GO:0008758,GO:0008796,GO:0008828,GO:0015031,GO:0016020,GO:0016462,GO:0016818,GO:0019176,GO:0019177,GO:0031965,GO:0070062
SPAG7	77.65	XB-GENEPAGE-1010186	spag7	sperm associated antigen 7	254.348	232.277	89.4048	GO:0003676,GO:0005634
SIRT3	2.64	XB-GENEPAGE-5721493	sirt3.2	sirtuin (silent mating type information regulation 2 homolog) 3, gene 2	253.617	48.0992	5.39197	GO:0003677,GO:0005677,GO:0006342,GO:0006355,GO:0008939
PPP4R2	106.49	XB-GENEPAGE-6258888	ppp4r2-b	protein phosphatase 4, regulatory subunit 2	253.519	231.904	126.543	GO:0002244,GO:0005515,GO:0005634,GO:0005737,GO:0005813,GO:0006397,GO:0006464,GO:0008380,GO:0010569,GO:0030289,GO:0030362,GO:0030674,GO:0050790
TARDBP	232.42	XB-GENEPAGE-974452	tardbp	TAR DNA binding protein	253.484	142.749	316.014	GO:0000166,GO:0001205,GO:0003676,GO:0003677,GO:0003690,GO:0003700,GO:0003723,GO:0003730,GO:0005515,GO:0005634,GO:0005730,GO:0006355,GO:0006366,GO:0006397,GO:0008219,GO:0008380,GO:0042802,GO:0043922,GO:0044822,GO:0045944,GO:0070935
LDHB	9443.98	XB-GENEPAGE-5908186	ldhb-a	lactate dehydrogenase B	253.089	160.408	174.88	GO:0004459,GO:0005515,GO:0005737,GO:0005739,GO:0005829,GO:0006089,GO:0006090,GO:0006096,GO:0006100,GO:0016020,GO:0016491,GO:0019642,GO:0019674,GO:0019900,GO:0042802,GO:0044237,GO:0044262,GO:0044281,GO:0051287,GO:0055114,GO:0070062
BAF-L	NA	XB-GENEPAGE-5852354	baf-l	barrier-to-autointegration factor-like protein	253.066	160.79	87.1398	GO:0003677
CTH	70.57	XB-GENEPAGE-5784448	cth	cystathionase (cystathionine gamma-lyase)	252.722	259.899	170.785	GO:0000096,GO:0000098,GO:0004123,GO:0005515,GO:0005516,GO:0005634,GO:0005737,GO:0005829,GO:0006520,GO:0006534,GO:0016846,GO:0018272,GO:0019344,GO:0019346,GO:0030170,GO:0030968,GO:0034641,GO:0043066,GO:0043123,GO:0044281,GO:0044524,GO:0044540,GO:0047982,GO:0051092,GO:0051289,GO:0070062,GO:0070814,GO:0080146,GO:2001234
PRPF31	25.75	XB-GENEPAGE-489335	prpf31	pre-mRNA processing factor 31	252.396	206.907	182.595	GO:0000244,GO:0000398,GO:0005515,GO:0005634,GO:0005684,GO:0005687,GO:0005690,GO:0015030,GO:0016607,GO:0043021,GO:0044822,GO:0046540,GO:0070990,GO:0071339
SEC61B	92.99	XB-GENEPAGE-493430	sec61b	Sec61 beta subunit	252.309	231.865	1256.41	GO:0000060,GO:0002474,GO:0002479,GO:0005515,GO:0005783,GO:0006412,GO:0006614,GO:0010467,GO:0016020,GO:0016021,GO:0030433,GO:0030970,GO:0031205,GO:0042590,GO:0043022,GO:0044267,GO:0044822,GO:0048408
C19ORF24	6.8	XB-GENEPAGE-5728967	c19orf24	chromosome 19 open reading frame 24	251.95	235.622	54.5237	NA
CTU2	75.19	XB-GENEPAGE-5732027	ctu2-b	cytosolic thiouridylase subunit 2 homolog	251.239	217.444	40.2706	GO:0000049,GO:0002098,GO:0005515,GO:0005737,GO:0016779,GO:0032447,GO:0034227,GO:0043234
SFPQ	120.65	XB-GENEPAGE-5968415	sfpq	splicing factor proline/glutamine-rich	250.626	273.617	941.325	GO:0000122,GO:0000166,GO:0000380,GO:0000785,GO:0000976,GO:0001047,GO:0003676,GO:0005515,GO:0005634,GO:0005654,GO:0005737,GO:0006281,GO:0006310,GO:0006351,GO:0006397,GO:0008380,GO:0016363,GO:0042382,GO:0042752,GO:0042754,GO:0042826,GO:0044212,GO:0044822,GO:0045892,GO:0048511,GO:0070932,GO:1902177
SLC25A5	9499.74	XB-GENEPAGE-6082576	slc25a5	solute carrier family 25 (mitochondrial carrier; adenine nucleotide translocator), member 5	249.787	257.865	1668.75	GO:0005515,GO:0005634,GO:0005739,GO:0005743,GO:0005887,GO:0006112,GO:0006810,GO:0007059,GO:0008284,GO:0015207,GO:0015853,GO:0016020,GO:0016032,GO:0042645,GO:0044281,GO:0044822,GO:0050796,GO:0055085,GO:0070062,GO:0071817,GO:1901029
ZNF706	NA	XB-GENEPAGE-5725708	znf706.2-b	zinc finger protein 706, gene 2	248.839	186.696	170.399	GO:0003676,GO:0005634,GO:0006355,GO:0008270
NOP10	67.47	XB-GENEPAGE-1001718	nop10	NOP10 ribonucleoprotein	248.163	211.324	313.085	GO:0000250,GO:0001522,GO:0005515,GO:0005730,GO:0005732,GO:0006364,GO:0015030,GO:0030515,GO:0072588
BTG1	NA	XB-GENEPAGE-1002919	btg1	B-cell translocation gene 1, anti-proliferative	247.264	406.665	746.366	NA
CRKL	102.54	XB-GENEPAGE-976113	crkl	v-crk avian sarcoma virus CT10 oncogene homolog-like	247.037	216.704	47.0652	GO:0000186,GO:0001568,GO:0004871,GO:0005070,GO:0005515,GO:0005768,GO:0005829,GO:0007242,GO:0007254,GO:0007265,GO:0007507,GO:0009887,GO:0009952,GO:0009967,GO:0035556,GO:0044822,GO:0048011,GO:0048538,GO:0060017,GO:0070062
NFKBIE	30.44	XB-GENEPAGE-6257624	nfkbie	nuclear factor of kappa light polypeptide gene enhancer in B-cells inhibitor, epsilon	246.102	233.319	20.0422	GO:0005515,GO:0005737,GO:0005794,GO:0005829,GO:0006355,GO:0042942,GO:0042994,GO:0048471
KLF8	NA	XB-GENEPAGE-1021773	klf8	Kruppel-like factor 8	245.708	182.568	131.777	GO:0003676,GO:0005634,GO:0006355,GO:0008270
TUBB4B	1173.38	XB-GENEPAGE-969446	tubb4b	tubulin, beta 4B class IVb	245.51	20.3066	529.572	GO:0000086,GO:0000278,GO:0003725,GO:0003924,GO:0005198,GO:0005200,GO:0005525,GO:0005634,GO:0005829,GO:0005856,GO:0005874,GO:0006184,GO:0006457,GO:0006928,GO:0007017,GO:0007018,GO:0031982,GO:0042267,GO:0042288,GO:0043234,GO:0044267,GO:0051082,GO:0051084,GO:0051258,GO:0070062
ANP32E	330.48	XB-GENEPAGE-991615	anp32e	acidic (leucine-rich) nuclear phosphoprotein 32 family, member E	244.403	316.757	593.907	GO:0000812,GO:0005634,GO:0016023,GO:0019212,GO:0042393,GO:0043086,GO:0043486
YWHAZ	3043.25	XB-GENEPAGE-970615	ywhaz-b	tyrosine 3-monooxygenase/tryptophan 5-monooxygenase activation protein, zeta	244.38	243.791	439.531	GO:0002553,GO:0004623,GO:0004624,GO:0004625,GO:0004626,GO:0004627,GO:0004628,GO:0005515,GO:0005615,GO:0005634,GO:0005654,GO:0005737,GO:0005739,GO:0005829,GO:0005925,GO:0006626,GO:0006915,GO:0007165,GO:0007596,GO:0008134,GO:0010467,GO:0010941,GO:0014069,GO:0016070,GO:0016071,GO:0016301,GO:0016310,GO:0019901,GO:0019904,GO:0030168,GO:0030659,GO:0031252,GO:0032403,GO:0042470,GO:0042493,GO:0042629,GO:…
ATP6V0E1	NA	XB-GENEPAGE-988747	atp6v0e1	ATPase, H+ transporting, lysosomal 9kDa, V0 subunit e1	244.197	198.806	172.032	GO:0003936,GO:0015986,GO:0016021,GO:0016469,GO:0046933,GO:0046961
YKT6	274.08	XB-GENEPAGE-949727	ykt6-a	YKT6 v-SNARE homolog	243.574	212.386	78.2473	GO:0000139,GO:0005484,GO:0005737,GO:0005739,GO:0005768,GO:0005783,GO:0005794,GO:0005829,GO:0005887,GO:0006810,GO:0006888,GO:0006903,GO:0006904,GO:0008152,GO:0015031,GO:0016020,GO:0019706,GO:0030659,GO:0031201,GO:0042147,GO:0070062
CNN3	89.53	XB-GENEPAGE-951265	cnn3	calponin 3, acidic	242.931	203.231	346.651	GO:0003779,GO:0005516,GO:0005925,GO:0006939,GO:0030855,GO:0031032
PHF5A	98.77	XB-GENEPAGE-976800	phf5a	PHD finger protein 5A	241.247	237.977	254.173	GO:0000398,GO:0003677,GO:0003700,GO:0005554,GO:0005654,GO:0005686,GO:0005689,GO:0006351,GO:0006355,GO:0008380,GO:0010467,GO:0016363,GO:0016607,GO:0044822,GO:0045893
PSMB1	2043.07	XB-GENEPAGE-970602	psmb1	proteasome (prosome, macropain) subunit, beta type, 1	240.879	180.977	167.892	GO:0000082,GO:0000209,GO:0000278,GO:0000502,GO:0002474,GO:0002479,GO:0004175,GO:0004298,GO:0004299,GO:0005515,GO:0005634,GO:0005654,GO:0005829,GO:0005839,GO:0006511,GO:0006521,GO:0006915,GO:0006977,GO:0010467,GO:0016032,GO:0016070,GO:0016071,GO:0031145,GO:0034641,GO:0042590,GO:0042981,GO:0043066,GO:0044281,GO:0051436,GO:0051437,GO:0051439,GO:0070062
RPAIN	113.88	XB-GENEPAGE-5817169	rpain-b	RPA interacting protein	239.102	57.373	5.58083	GO:0005634,GO:0005730,GO:0005737,GO:0006261,GO:0006281,GO:0006310,GO:0006606,GO:0009411,GO:0016605,GO:0032403,GO:0046872
TBP	NA	XB-GENEPAGE-488469	tbp-a	TATA box binding protein	238.918	752.187	47.4969	GO:0003677,GO:0003702,GO:0005634,GO:0005669,GO:0006355,GO:0006367
BTF3	1406.93	XB-GENEPAGE-985802	btf3	basic transcription factor 3	238.051	82.1043	187.714	GO:0001701,GO:0005515,GO:0005634,GO:0005737,GO:0006355,GO:0006366,GO:0015031,GO:0044822
COX7C	789.6	XB-GENEPAGE-965100	cox7c-a	cytochrome c oxidase subunit VIIc	235.9	61.3216	323.999	GO:0004129,GO:0005739,GO:0005743,GO:0006091,GO:0006118,GO:0009481,GO:0009482,GO:0009483,GO:0009485,GO:0016021,GO:0022904,GO:0044237,GO:0044281,GO:1902600
BCAS2	144.88	XB-GENEPAGE-959513	bcas2	breast carcinoma amplified sequence 2	235.9	192.725	305.244	GO:0000375,GO:0005515,GO:0005634,GO:0005681,GO:0005730,GO:0006397,GO:0008380,GO:0030054
MED30	80.96	XB-GENEPAGE-1008111	med30	mediator complex subunit 30	235.377	169.712	106.253	GO:0001104,GO:0003712,GO:0004872,GO:0005515,GO:0005634,GO:0005654,GO:0006355,GO:0006357,GO:0006367,GO:0010467,GO:0016592,GO:0019827,GO:0030374,GO:0030518,GO:0030521,GO:0042809,GO:0045893,GO:0046966
BLCAP	NA	XB-GENEPAGE-964351	blcap-a	bladder cancer associated protein	234.771	192.113	9.63565	NA
SOD1	7935.1	XB-GENEPAGE-1006487	sod1-b	superoxide dismutase 1, soluble	234.201	142.008	109.035	GO:0000187,GO:0000303,GO:0001541,GO:0001819,GO:0001890,GO:0001895,GO:0001975,GO:0002262,GO:0002576,GO:0004784,GO:0004785,GO:0005507,GO:0005515,GO:0005576,GO:0005615,GO:0005634,GO:0005730,GO:0005737,GO:0005739,GO:0005758,GO:0005759,GO:0005777,GO:0005829,GO:0005886,GO:0006749,GO:0006801,GO:0006879,GO:0007283,GO:0007566,GO:0007569,GO:0007596,GO:0007605,GO:0007626,GO:0008089,GO:0008090,GO:0008217,GO:…
GTF2E2	42.7	XB-GENEPAGE-962384	gtf2e2	general transcription factor IIE, polypeptide 2, beta 34kDa	233.984	185.94	78.4189	GO:0003677,GO:0003702,GO:0005515,GO:0005634,GO:0005654,GO:0005673,GO:0005737,GO:0006355,GO:0006366,GO:0006367,GO:0006368,GO:0010467,GO:0016032,GO:0044822
CRIPT	NA	XB-GENEPAGE-486539	cript	cysteine-rich PDZ-binding protein	232.93	198.301	84.6426	NA
STIL	28.87	XB-GENEPAGE-975749	stil	SCL/TAL1 interrupting locus	232.758	52.9463	10.9147	GO:0000578,GO:0001701,GO:0001843,GO:0001947,GO:0005515,GO:0005813,GO:0005829,GO:0007224,GO:0007368,GO:0008283,GO:0021915,GO:0030900,GO:0030903,GO:0033504,GO:0035264,GO:0043066
PABPN1	276.83	XB-GENEPAGE-1007048	pabpn1-a	poly(A) binding protein, nuclear 1	232.488	213.758	421.233	GO:0000166,GO:0000398,GO:0003676,GO:0003723,GO:0005515,GO:0005634,GO:0005654,GO:0005737,GO:0006366,GO:0006369,GO:0006396,GO:0006936,GO:0008380,GO:0010467,GO:0016973,GO:0019048,GO:0019054,GO:0019058,GO:0030529,GO:0031124,GO:0044822,GO:0046778
GRHPR	6484.3	XB-GENEPAGE-5815682	grhpr.2	glyoxylate reductase/hydroxypyruvate reductase, gene 2	231.246	103.493	72.7001	GO:0006564,GO:0016616
ENY2	132.85	XB-GENEPAGE-961809	eny2	enhancer of yellow 2 homolog	229.372	216.303	69.933	GO:0000124,GO:0003713,GO:0005643,GO:0006325,GO:0006355,GO:0006368,GO:0006406,GO:0015031,GO:0016578,GO:0030374,GO:0045893,GO:0070390,GO:0071819
SF1	147.09	XB-GENEPAGE-994147	sf1	splicing factor 1	229.215	261.516	385.022	GO:0000245,GO:0000389,GO:0000398,GO:0003676,GO:0003714,GO:0003723,GO:0005634,GO:0005681,GO:0005730,GO:0005840,GO:0006351,GO:0006355,GO:0008270,GO:0030238,GO:0033327,GO:0044822,GO:0048662,GO:0050810
DEK	89.97	XB-GENEPAGE-941717	dek	DEK oncogene	228.248	212.171	178.161	GO:0003676,GO:0003677,GO:0005634,GO:0006357,GO:0006366,GO:0007165,GO:0016568,GO:0019079,GO:0042393,GO:0044822,GO:2000779,GO:2001032
SDC4	30.27	XB-GENEPAGE-5727115	sdc4-a	syndecan 4	228.143	199.964	93.7738	GO:0001523,GO:0001657,GO:0001968,GO:0005080,GO:0005515,GO:0005796,GO:0005886,GO:0005887,GO:0005925,GO:0005975,GO:0006024,GO:0006027,GO:0007603,GO:0008092,GO:0008150,GO:0009986,GO:0016021,GO:0030198,GO:0030203,GO:0030204,GO:0043034,GO:0043202,GO:0044281,GO:0045121,GO:0045860,GO:0051496,GO:0051894,GO:0070053,GO:0070062
NPM2	3543.62	XB-GENEPAGE-999545	npm2	nucleophosmin/nucleoplasmin 2	227.709	23.2802	17.6414	GO:0000789,GO:0000790,GO:0003676,GO:0003682,GO:0005634,GO:0006338,GO:0007096,GO:0007338,GO:0009790,GO:0009994,GO:0019899,GO:0042393,GO:0043085,GO:0045740,GO:0045836,GO:0051260
SSR3	726.88	XB-GENEPAGE-964602	ssr3-a	signal sequence receptor, gamma (translocon-associated protein gamma)	227.703	166.365	170.333	GO:0005784,GO:0006412,GO:0006613,GO:0006614,GO:0010467,GO:0030176,GO:0044267
TCEB2	175.89	XB-GENEPAGE-959168	tceb2	transcription elongation factor B (SIII), polypeptide 2 (18kDa, elongin B)	227.126	189.94	316.692	GO:0003746,GO:0005515,GO:0005654,GO:0005829,GO:0006366,GO:0006368,GO:0006414,GO:0006461,GO:0006464,GO:0010467,GO:0016032,GO:0016567,GO:0031462,GO:0031466,GO:0031625,GO:0050434,GO:0061418,GO:0070062,GO:0070449,GO:0071456
SOX15	8.28	XB-GENEPAGE-6458181	sox15	SRY (sex determining region Y)-box 15	226.714	224.835	274.38	GO:0000122,GO:0000981,GO:0003677,GO:0003682,GO:0003700,GO:0005634,GO:0005737,GO:0006325,GO:0006355,GO:0006357,GO:0006366,GO:0008584,GO:0014718,GO:0030154,GO:0043403,GO:0044798,GO:0045843,GO:0045944,GO:0046982,GO:0048627,GO:0070318,GO:2000288
YBX2	4584.38	XB-GENEPAGE-5798906	ybx2-b	Y box binding protein 2	226.464	113.209	86.7209	GO:0003677,GO:0003682,GO:0003730,GO:0005634,GO:0005737,GO:0005844,GO:0006355,GO:0006366,GO:0007283,GO:0007286,GO:0008289,GO:0009386,GO:0017148,GO:0043021,GO:0045182,GO:0048255,GO:0048599,GO:0051100
MRPL18	236.18	XB-GENEPAGE-1005852	mrpl18	mitochondrial ribosomal protein L18	225.81	251.257	160.025	GO:0003735,GO:0004197,GO:0005615,GO:0005622,GO:0005739,GO:0005761,GO:0005840,GO:0006412,GO:0006508,GO:0008097,GO:0035928
KIF2C	158.78	XB-GENEPAGE-961444	kif2c	kinesin family member 2C	225.206	22.0285	7.92584	GO:0000278,GO:0000775,GO:0000776,GO:0000777,GO:0003777,GO:0005509,GO:0005515,GO:0005524,GO:0005634,GO:0005829,GO:0005871,GO:0005875,GO:0005881,GO:0006200,GO:0007018,GO:0007019,GO:0007059,GO:0007067,GO:0007596,GO:0008017,GO:0008152,GO:0008283,GO:0008574,GO:0015630,GO:0016020,GO:0016887,GO:0019237,GO:0019886,GO:0030951,GO:0035371,GO:0051010,GO:0051983
MRPL54	287.11	XB-GENEPAGE-1009203	mrpl54	mitochondrial ribosomal protein L54	224.592	173.4	68.8033	GO:0005739,GO:0005840,GO:0044822
FAM103A1	84.58	XB-GENEPAGE-969013	fam103a1	family with sequence similarity 103, member A1	224.121	197.39	237.844	GO:0003723,GO:0005515,GO:0005634,GO:0005845,GO:0006370,GO:0032259,GO:0036031,GO:0044822
RCL1	22.12	XB-GENEPAGE-962710	rcl1	RNA terminal phosphate cyclase-like 1	224.027	238.469	130.527	GO:0003824,GO:0003963,GO:0005730,GO:0006396,GO:0008150,GO:0042254
FAM76B	40.85	XB-GENEPAGE-5850809	fam76b	family with sequence similarity 76, member B	223.807	192.031	60.4366	GO:0005634,GO:0016607,GO:0031965
LBH	89.85	XB-GENEPAGE-5945475	lbh	limb bud and heart development	223.725	353.183	54.6332	GO:0005634,GO:0005737,GO:0006351,GO:0007275,GO:0010468,GO:0030193,GO:0045893
HDAC1	109.33	XB-GENEPAGE-479582	hdac1-a	histone deacetylase 1	223.185	263.606	337.829	GO:0000118,GO:0000122,GO:0000278,GO:0000785,GO:0000790,GO:0000976,GO:0000978,GO:0000980,GO:0001047,GO:0001103,GO:0001106,GO:0003700,GO:0004407,GO:0005515,GO:0005634,GO:0005654,GO:0005730,GO:0005737,GO:0005829,GO:0006338,GO:0006351,GO:0006355,GO:0006367,GO:0006476,GO:0007179,GO:0007219,GO:0007596,GO:0008134,GO:0008284,GO:0009913,GO:0010467,GO:0010832,GO:0010870,GO:0016032,GO:0016568,GO:0016575,GO:…
COX4I2	891.68	XB-GENEPAGE-5872511	cox4i2	cytochrome c oxidase subunit IV isoform 2 (lung)	223.086	62.9612	42.8709	GO:0004129,GO:0005751,GO:0006091,GO:0006118,GO:0045333,GO:0055114,GO:1902600
CAPRIN1	604.46	XB-GENEPAGE-942719	caprin1	cell cycle associated protein 1	222.758	245.241	207.779	GO:0000932,GO:0003723,GO:0005737,GO:0005829,GO:0005887,GO:0010494,GO:0016020,GO:0017148,GO:0030425,GO:0044822,GO:0050775,GO:0061003
SLTM	57.85	XB-GENEPAGE-6456755	sltm	SAFB-like, transcription modulator	222.51	258.297	446.649	GO:0000166,GO:0003676,GO:0005634,GO:0005730,GO:0006351,GO:0006355,GO:0006915,GO:0044822
COX7B	37.59	XB-GENEPAGE-998595	cox7b	cytochrome c oxidase subunit VIIb	222.491	54.7178	106.956	GO:0004129,GO:0005743,GO:0005746,GO:0006118,GO:0007417,GO:0009481,GO:0009482,GO:0009483,GO:0009485,GO:0016021,GO:0022904,GO:0044237,GO:0044281,GO:1902600
SS18L2	NA	XB-GENEPAGE-5815422	ss18l2	synovial sarcoma translocation gene on chromosome 18-like 2	221.91	152.786	49.8234	NA
UPK1B	220.68	XB-GENEPAGE-988024	upk1b	uroplakin 1B	221.268	264.735	510.541	GO:0005198,GO:0016021,GO:0016324,GO:0030855,GO:0070062
ATP6V0C	397.48	XB-GENEPAGE-981789	atp6v0c	ATPase, H+ transporting, lysosomal 16kDa, V0 subunit c	221.175	215.362	299.503	GO:0003936,GO:0005515,GO:0005765,GO:0005925,GO:0006879,GO:0008286,GO:0010008,GO:0015078,GO:0015986,GO:0015991,GO:0015992,GO:0016020,GO:0016021,GO:0016032,GO:0016469,GO:0030177,GO:0030670,GO:0031625,GO:0033179,GO:0033572,GO:0046933,GO:0046961,GO:0051701,GO:0055085,GO:0070062,GO:0090382
SF3A3	230.16	XB-GENEPAGE-947673	sf3a3	splicing factor 3a, subunit 3, 60kDa	220.655	214.391	216.821	GO:0000375,GO:0000389,GO:0000398,GO:0003676,GO:0005515,GO:0005634,GO:0005654,GO:0005681,GO:0005730,GO:0006397,GO:0008270,GO:0008380,GO:0010467,GO:0016607,GO:0044822,GO:0071013
OCIAD2	141.28	XB-GENEPAGE-966005	ociad2	OCIA domain containing 2	219.937	165.321	89.0151	GO:0005743,GO:0005768
RBPMS2	58.13	XB-GENEPAGE-490340	rbpms2	RNA binding protein with multiple splicing 2	219.923	13.7223	8.95434	GO:0000166,GO:0003676
QTRT1	21.08	XB-GENEPAGE-6076184	qtrt1	queuine tRNA-ribosyltransferase 1	219.894	201.121	117.443	GO:0005634,GO:0005739,GO:0006400,GO:0008479,GO:0008616,GO:0046872
PLSCR1	124.65	XB-GENEPAGE-967762	plscr1	phospholipid scramblase 1	219.303	214.719	89.0346	GO:0001077,GO:0003677,GO:0005154,GO:0005509,GO:0005515,GO:0005634,GO:0005730,GO:0005794,GO:0005829,GO:0005886,GO:0005887,GO:0006659,GO:0006915,GO:0006953,GO:0010628,GO:0016020,GO:0017121,GO:0017124,GO:0017128,GO:0019899,GO:0030168,GO:0031012,GO:0033003,GO:0035456,GO:0042609,GO:0045071,GO:0045089,GO:0045121,GO:0045944,GO:0051607,GO:0060368,GO:0070062,GO:2000373
NXT2	48.71	XB-GENEPAGE-5823503	nxt2	nuclear transport factor 2-like export factor 2	219.254	208.715	94.2153	GO:0005622,GO:0005634,GO:0005737,GO:0006606,GO:0008565,GO:0015031,GO:0051028
NCL	1454.93	XB-GENEPAGE-989985	ncl	nucleolin	219.024	271.531	1746.21	GO:0000166,GO:0001525,GO:0003676,GO:0003723,GO:0005515,GO:0005634,GO:0005654,GO:0005730,GO:0005938,GO:0008022,GO:0016020,GO:0030529,GO:0036464,GO:0042162,GO:0042802,GO:0044822,GO:0070062,GO:1901838
RCBTB1	1.47	XB-GENEPAGE-987315	rcbtb1	regulator of chromosome condensation (RCC1) and BTB (POZ) domain containing protein 1	218.287	12.809	1.41088	GO:0005515,GO:0005634,GO:0005737,GO:0006351,GO:0006355,GO:0007049,GO:0016568
BSG	NA	XB-GENEPAGE-5901794	bsg	basigin	217.858	264.572	163.557	GO:0016020
SHFM1	NA	XB-GENEPAGE-1016349	shfm1	split hand/foot malformation (ectrodactyly) type 1	217.414	18.8682	93.1446	NA
EPB41L2	167.53	XB-GENEPAGE-988170	epb41l2	erythrocyte membrane protein band 4.1-like 2	216.83	184.818	148.88	GO:0003779,GO:0005198,GO:0005737,GO:0005856,GO:0005886,GO:0005925,GO:0008091,GO:0008092,GO:0008180,GO:0016020,GO:0019898,GO:0030866,GO:0042731,GO:0070062
KPNA2	2989.26	XB-GENEPAGE-979795	kpna2	karyopherin alpha-2 subunit like	216.671	13.1755	80.4495	GO:0000018,GO:0005515,GO:0005634,GO:0005654,GO:0005730,GO:0005737,GO:0005829,GO:0006259,GO:0006606,GO:0006607,GO:0006886,GO:0008139,GO:0008565,GO:0016020,GO:0016032,GO:0019221,GO:0042826,GO:0044822
LOC728026	NA	XB-GENEPAGE-5727892	loc728026	prothymosin alpha-like	216.595	138.773	1882.37	NA
PUS7	97.28	XB-GENEPAGE-5812367	pus7	pseudouridylate synthase 7 homolog	216.078	225.756	93.8772	GO:0001522,GO:0003723,GO:0004730,GO:0008033,GO:0009982,GO:0019899,GO:0044822
HSPA1B	NA	XB-GENEPAGE-5915621	hspa1b	heat shock 70kDa protein 1B	215.558	45.2141	2515.51	GO:0005524
CTCF	NA	XB-GENEPAGE-862913	ctcf	CCCTC-binding factor (zinc finger protein)	215.279	324.656	244.557	GO:0003676,GO:0005634,GO:0008270
NAA40	361.49	XB-GENEPAGE-5846019	naa40	N(alpha)-acetyltransferase 40, NatD catalytic subunit	215.249	195.529	111.562	GO:0006629,GO:0008080
RHOC	NA	XB-GENEPAGE-941425	rhoc	ras homolog family member C	215.207	145.555	135.817	GO:0005525,GO:0007264,GO:0015031
RBX1	184.77	XB-GENEPAGE-5779766	rbx1	ring-box 1, E3 ubiquitin protein ligase	215.055	128.788	108.202	GO:0000151,GO:0004842,GO:0005515,GO:0005654,GO:0005829,GO:0006281,GO:0006513,GO:0007219,GO:0008270,GO:0016032,GO:0016567,GO:0019005,GO:0019788,GO:0030891,GO:0031146,GO:0031461,GO:0031462,GO:0031463,GO:0031464,GO:0031465,GO:0031466,GO:0031467,GO:0031625,GO:0032403,GO:0043161,GO:0045116,GO:0061418,GO:0071456
PSAP	192.05	XB-GENEPAGE-1007544	psap	prosaposin (variant Gaucher disease and variant metachromatic leukodystrophy)	215.048	256.694	125.911	GO:0002576,GO:0005515,GO:0005576,GO:0005615,GO:0005739,GO:0005764,GO:0005765,GO:0006629,GO:0006665,GO:0006687,GO:0006869,GO:0007596,GO:0008047,GO:0008289,GO:0016021,GO:0019216,GO:0030168,GO:0043085,GO:0043202,GO:0043408,GO:0044281,GO:0060736,GO:0060742,GO:0070062,GO:0071310
MAT2A	250.04	XB-GENEPAGE-981937	mat2a	methionine adenosyltransferase II, alpha	214.765	206.837	150.093	GO:0000096,GO:0004478,GO:0005515,GO:0005524,GO:0005829,GO:0006556,GO:0006730,GO:0006805,GO:0032259,GO:0034641,GO:0044281,GO:0046872,GO:0048269,GO:0048270
UHRF1	120.48	XB-GENEPAGE-5821473	uhrf1	ubiquitin-like with PHD and ring finger domains 1	214.714	195.507	71.9599	GO:0000122,GO:0000151,GO:0000790,GO:0000791,GO:0000792,GO:0000987,GO:0003677,GO:0003700,GO:0004003,GO:0004004,GO:0004842,GO:0005515,GO:0005634,GO:0005657,GO:0005720,GO:0006281,GO:0006351,GO:0006355,GO:0006464,GO:0007049,GO:0008026,GO:0008094,GO:0008186,GO:0008270,GO:0008283,GO:0008327,GO:0010216,GO:0010390,GO:0015462,GO:0015616,GO:0016363,GO:0016567,GO:0016574,GO:0016874,GO:0016887,GO:0017116,GO:…
CHMP5	547.81	XB-GENEPAGE-5962692	chmp5-b	charged multivesicular body protein 5	213.822	159.865	107.569	GO:0001919,GO:0005515,GO:0005554,GO:0005634,GO:0005829,GO:0007040,GO:0008333,GO:0010008,GO:0015031,GO:0016032,GO:0016197,GO:0019058,GO:0061024,GO:0070062
TIMM13	327.2	XB-GENEPAGE-993978	timm13-b	translocase of inner mitochondrial membrane 13 homolog	213.808	174.288	132.714	GO:0005730,GO:0005739,GO:0005743,GO:0006626,GO:0007605,GO:0008270,GO:0015031,GO:0042719,GO:0042721,GO:0044267,GO:0045039,GO:0046872,GO:0072321
SRSF7	75.48	XB-GENEPAGE-920025	srsf7	serine/arginine-rich splicing factor 7	213.53	208.132	412.253	GO:0000166,GO:0000398,GO:0003676,GO:0005515,GO:0005634,GO:0005654,GO:0005730,GO:0005737,GO:0006366,GO:0006369,GO:0006397,GO:0006406,GO:0008270,GO:0008380,GO:0010467,GO:0031124,GO:0044822,GO:0048025,GO:0070062
SDC1	30.98	XB-GENEPAGE-494959	sdc1	syndecan 1	213.143	259.271	66.9281	GO:0001523,GO:0001657,GO:0001948,GO:0005515,GO:0005737,GO:0005796,GO:0005886,GO:0005887,GO:0005925,GO:0005975,GO:0006024,GO:0006027,GO:0006954,GO:0007603,GO:0008022,GO:0008092,GO:0009636,GO:0009897,GO:0009986,GO:0016020,GO:0030198,GO:0030203,GO:0030204,GO:0042060,GO:0042157,GO:0042476,GO:0042542,GO:0043202,GO:0043234,GO:0044281,GO:0048627,GO:0051384,GO:0051591,GO:0051592,GO:0055002,GO:0060009,GO:…
THOC7	116.95	XB-GENEPAGE-956289	thoc7	THO complex 7 homolog	212.421	187.561	189.66	GO:0000346,GO:0000347,GO:0000445,GO:0003723,GO:0005515,GO:0005634,GO:0005730,GO:0005737,GO:0006397,GO:0006406,GO:0008380,GO:0016607,GO:0046784
PERP	NA	XB-GENEPAGE-876435	perp	PERP, TP53 apoptosis effector	211.896	301.066	161.753	NA
RBM22	38.09	XB-GENEPAGE-971197	rbm22	RNA binding motif protein 22	211.199	248.807	373.808	GO:0000060,GO:0000166,GO:0000398,GO:0003676,GO:0003723,GO:0005487,GO:0005634,GO:0005730,GO:0005737,GO:0017069,GO:0033120,GO:0035690,GO:0036002,GO:0044822,GO:0045292,GO:0046872,GO:0048306,GO:0071013,GO:0090316
POLR2D	61.23	XB-GENEPAGE-1004237	polr2d	polymerase (RNA) II (DNA directed) polypeptide D	211.155	138.279	325.052	GO:0000166,GO:0000288,GO:0000398,GO:0000932,GO:0003697,GO:0003727,GO:0003899,GO:0003900,GO:0003901,GO:0003902,GO:0005634,GO:0005654,GO:0005665,GO:0006281,GO:0006283,GO:0006289,GO:0006350,GO:0006351,GO:0006355,GO:0006366,GO:0006367,GO:0006368,GO:0006370,GO:0008380,GO:0010467,GO:0016032,GO:0031369,GO:0031990,GO:0034402,GO:0045948,GO:0050434
DRAP1	36.06	XB-GENEPAGE-6083757	drap1	DR1-associated protein 1 (negative cofactor 2 alpha)	211.15	182.835	111.828	GO:0000122,GO:0003677,GO:0003700,GO:0003714,GO:0005515,GO:0005634,GO:0006351,GO:0006355,GO:0008134,GO:0043565,GO:0046982
RPS12	4891.22	XB-GENEPAGE-972799	rps12-a	ribosomal protein S12	211.028	94.0316	330.455	GO:0000184,GO:0003735,GO:0005622,GO:0005829,GO:0005840,GO:0006412,GO:0006413,GO:0006414,GO:0006415,GO:0006614,GO:0010467,GO:0016020,GO:0016032,GO:0016070,GO:0016071,GO:0019058,GO:0019083,GO:0022627,GO:0044267,GO:0044822
KIF22	66.88	XB-GENEPAGE-979887	kif22-b	kinesin family member 22	210.676	191.986	21.0771	GO:0000776,GO:0000785,GO:0003677,GO:0003777,GO:0005524,GO:0005634,GO:0005730,GO:0005737,GO:0005819,GO:0005829,GO:0005871,GO:0005874,GO:0005875,GO:0005925,GO:0006200,GO:0006281,GO:0007018,GO:0007067,GO:0007596,GO:0008017,GO:0008152,GO:0008574,GO:0016887,GO:0019886
TAF15	313.92	XB-GENEPAGE-984010	taf15	TAF15 RNA polymerase II, TATA box binding protein (TBP)-associated factor, 68kDa	210.545	191.108	184.423	GO:0000166,GO:0003676,GO:0003677,GO:0005515,GO:0005634,GO:0005730,GO:0005737,GO:0008270,GO:0044822,GO:0045893
ALDOA	5555.01	XB-GENEPAGE-959790	aldoa	aldolase A, fructose-bisphosphate	210.541	98.6494	78.9061	GO:0002576,GO:0003779,GO:0004332,GO:0005515,GO:0005576,GO:0005615,GO:0005634,GO:0005829,GO:0005975,GO:0006000,GO:0006006,GO:0006094,GO:0006096,GO:0006754,GO:0006941,GO:0007015,GO:0007596,GO:0008092,GO:0008360,GO:0015629,GO:0015631,GO:0016020,GO:0030168,GO:0030388,GO:0031093,GO:0031430,GO:0031674,GO:0042802,GO:0044281,GO:0044822,GO:0046716,GO:0051289,GO:0070061,GO:0070062
TMBIM4	NA	XB-GENEPAGE-947554	tmbim4	transmembrane BAX inhibitor motif containing 4	210.1	194.438	148.944	NA
EED	46.27	XB-GENEPAGE-491479	eed-b	embryonic ectoderm development	209.609	155.571	69.9994	GO:0001739,GO:0003682,GO:0005515,GO:0005634,GO:0005654,GO:0005730,GO:0005737,GO:0006349,GO:0006351,GO:0016571,GO:0035098,GO:0042054,GO:0042802,GO:0045120,GO:0045892,GO:0061087
DONSON	39.72	XB-GENEPAGE-1007400	donson	downstream neighbor of SON	209.476	136.632	96.0907	GO:0003674,GO:0005575,GO:0005634,GO:0007275,GO:0008150
SRSF10	26.21	XB-GENEPAGE-492981	srsf10	serine/arginine-rich splicing factor 10	209.237	453.419	639.599	GO:0000166,GO:0000244,GO:0000375,GO:0000398,GO:0003676,GO:0003723,GO:0005515,GO:0005634,GO:0005654,GO:0005737,GO:0006355,GO:0006376,GO:0006406,GO:0016482,GO:0016607,GO:0044822,GO:0048025,GO:0050733,GO:0051082
RPL29	3368.09	XB-GENEPAGE-5789750	rpl29-a	ribosomal protein L29	209.108	89.3756	268.784	GO:0000184,GO:0003723,GO:0003735,GO:0005622,GO:0005829,GO:0005840,GO:0006412,GO:0006413,GO:0006414,GO:0006415,GO:0006614,GO:0007566,GO:0008201,GO:0010467,GO:0016020,GO:0016032,GO:0016070,GO:0016071,GO:0019058,GO:0019083,GO:0022625,GO:0044267,GO:0044822
F11R	65.73	XB-GENEPAGE-5919167	f11r	F11 receptor	208.993	222.283	150.739	GO:0005515,GO:0005886,GO:0005911,GO:0005923,GO:0006954,GO:0007155,GO:0007179,GO:0007596,GO:0015630,GO:0016021,GO:0016032,GO:0030054,GO:0030198,GO:0030855,GO:0034329,GO:0045216,GO:0050900,GO:0070062,GO:0070830
RPL37A	1672.23	XB-GENEPAGE-5811554	rpl37a	ribosomal protein L37a	208.78	99.1505	609.88	GO:0000184,GO:0003735,GO:0005622,GO:0005634,GO:0005829,GO:0005840,GO:0005925,GO:0006412,GO:0006413,GO:0006414,GO:0006415,GO:0006614,GO:0010467,GO:0016032,GO:0016070,GO:0016071,GO:0019058,GO:0019083,GO:0022625,GO:0044267,GO:0044822,GO:0046872,GO:0070062
EEF1B2	6624.25	XB-GENEPAGE-966954	eef1b2	eukaryotic translation elongation factor 1 beta 2	208.76	111.885	250.189	GO:0003746,GO:0005515,GO:0005829,GO:0005853,GO:0006412,GO:0006414,GO:0010467,GO:0044267
RIF1	128.16	XB-GENEPAGE-920161	rif1	rap1 interacting factor homolog	208.195	147.749	4.47682	GO:0000781,GO:0001939,GO:0001940,GO:0005634,GO:0005730,GO:0005737,GO:0005819,GO:0005886,GO:0006974,GO:0007049,GO:0019827
PLD3	427.02	XB-GENEPAGE-1006823	pld3	phospholipase D family, member 3	207.982	210.529	19.9735	GO:0003824,GO:0004630,GO:0005515,GO:0005789,GO:0006644,GO:0006655,GO:0008152,GO:0016021,GO:0016042,GO:0044281,GO:0046474,GO:0070062,GO:0070290
COX7A2L	235.64	XB-GENEPAGE-981641	cox7a2l	cytochrome c oxidase subunit VIIa polypeptide 2 like	207.981	189.01	33.5153	GO:0004129,GO:0005489,GO:0005743,GO:0005746,GO:0006118,GO:0009481,GO:0009482,GO:0009483,GO:0009485,GO:0022904,GO:0044237,GO:0044281,GO:1902600
SKA2	129.68	XB-GENEPAGE-1001781	ska2	spindle and kinetochore associated complex subunit 2	207.08	151.86	10.7452	GO:0000278,GO:0000940,GO:0005515,GO:0005737,GO:0005829,GO:0005876,GO:0007059,GO:0007067,GO:0008017,GO:0031110,GO:0051301
PCBP2	423.83	XB-GENEPAGE-5903796	pcbp2	poly(rC) binding protein 2	206.77	163.605	423.223	GO:0000398,GO:0003676,GO:0003677,GO:0003723,GO:0005515,GO:0005634,GO:0005654,GO:0005730,GO:0005737,GO:0005829,GO:0005925,GO:0008380,GO:0010467,GO:0016020,GO:0016071,GO:0019899,GO:0030529,GO:0031625,GO:0032480,GO:0043161,GO:0044822,GO:0045087,GO:0050687,GO:0051607,GO:0070062
SNX10	126.12	XB-GENEPAGE-942342	snx10	sorting nexin 10	206.753	49.0939	2.9936	GO:0005545,GO:0005634,GO:0005783,GO:0005813,GO:0006886,GO:0007032,GO:0007242,GO:0030316,GO:0031313,GO:0035091,GO:0042384,GO:0051117,GO:0061512,GO:0071539
BZW2	2.72	XB-GENEPAGE-983134	bzw2	basic leucine zipper and W2 domains 2	206.366	201.814	250.456	GO:0003743,GO:0006446,GO:0007399,GO:0016020,GO:0030154
LSM3	265.07	XB-GENEPAGE-991264	lsm3	LSM3 homolog, U6 small nuclear RNA associated	205.842	245.826	196.751	GO:0000288,GO:0000398,GO:0005515,GO:0005634,GO:0005732,GO:0005829,GO:0006397,GO:0010467,GO:0016070,GO:0016071,GO:0030529,GO:0043928,GO:0044822,GO:0071013
SSNA1	73.77	XB-GENEPAGE-491874	ssna1	Sjogren syndrome nuclear autoantigen 1	205.784	174.168	112.663	GO:0000086,GO:0000278,GO:0005634,GO:0005813,GO:0005829,GO:0036064,GO:0042073,GO:0042802,GO:0060830
INCENP	150.51	XB-GENEPAGE-990397	incenp-b	inner centromere protein antigens 135/155kDa	204.837	88.9108	35.2192	GO:0000278,GO:0000775,GO:0000776,GO:0000777,GO:0000800,GO:0000801,GO:0000910,GO:0005515,GO:0005721,GO:0005819,GO:0005829,GO:0005874,GO:0007059,GO:0007067,GO:0010369,GO:0030496,GO:0043234
ZFAND6	15.69	XB-GENEPAGE-950122	zfand6	zinc finger, AN1-type domain 6	204.273	120.02	56.0278	GO:0003674,GO:0003677,GO:0005515,GO:0005554,GO:0005575,GO:0005737,GO:0006625,GO:0006915,GO:0008270,GO:0031593,GO:0043066,GO:0043122,GO:0071356
CISD1	3283.95	XB-GENEPAGE-973365	cisd1-b	CDGSH iron sulfur domain 1	204.001	85.6326	70.4144	GO:0005739,GO:0005741,GO:0016021,GO:0043457,GO:0046872,GO:0051537,GO:0070062
DYNLL2	822.79	XB-GENEPAGE-854531	dynll2	dynein, light chain, LC8-type 2	203.95	26.8348	41.1121	GO:0003774,GO:0003777,GO:0005634,GO:0005813,GO:0005829,GO:0005874,GO:0005875,GO:0005886,GO:0006810,GO:0006915,GO:0007017,GO:0008039,GO:0008092,GO:0008152,GO:0008567,GO:0016020,GO:0016459,GO:0019886,GO:0030286,GO:0097193,GO:1900740
GNB1	177.85	XB-GENEPAGE-6076379	gnb1	guanine nucleotide binding protein (G protein), beta polypeptide 1	203.663	202.294	262.677	GO:0001917,GO:0003847,GO:0003924,GO:0004871,GO:0005515,GO:0005622,GO:0005765,GO:0005834,GO:0005886,GO:0006112,GO:0006184,GO:0007165,GO:0007186,GO:0007191,GO:0007200,GO:0007204,GO:0007213,GO:0007265,GO:0007268,GO:0007596,GO:0007603,GO:0008283,GO:0010659,GO:0016020,GO:0016056,GO:0022400,GO:0030168,GO:0030425,GO:0031982,GO:0032403,GO:0042622,GO:0044281,GO:0044297,GO:0050909,GO:0051020,GO:0060041,GO:…
NOSIP	44.13	XB-GENEPAGE-945888	nosip	nitric oxide synthase interacting protein	203.303	169.12	204.701	GO:0000139,GO:0005515,GO:0005634,GO:0005737,GO:0005829,GO:0043086,GO:0044281,GO:0044822,GO:0046209,GO:0050999,GO:0051001
EEF1A1O	NA	XB-GENEPAGE-1218982	eef1a1o	eukaryotic translation elongation factor 1 alpha 1, oocyte form	203.296	138.53	208.898	GO:0003746,GO:0003924,GO:0005525,GO:0005737,GO:0006412,GO:0006414,GO:0008547
LYSMD2	36.28	XB-GENEPAGE-940229	lysmd2	LysM, putative peptidoglycan-binding, domain containing 2	201.301	172.958	35.0095	GO:0016998
CNEP1R1	NA	XB-GENEPAGE-5917930	cnep1r1	CTD nuclear envelope phosphatase 1 regulatory subunit 1	201.175	226.418	36.7072	NA
BORA	NA	XB-GENEPAGE-5865523	bora	bora, aurora kinase A activator	201.136	241.563	51.6014	NA
TACC3	346.18	XB-GENEPAGE-483949	tacc3	transforming, acidic coiled-coil containing protein 3	200.784	4.37289	47.5579	GO:0001666,GO:0005515,GO:0005737,GO:0005813,GO:0019904,GO:0021987,GO:0022008,GO:0022027,GO:0030097,GO:0030953,GO:0032886,GO:0042994,GO:0051726
SPC25	42.85	XB-GENEPAGE-950627	spc25	SPC25, NDC80 kinetochore complex component	199.867	156.219	47.7996	GO:0000278,GO:0000777,GO:0005515,GO:0005634,GO:0005829,GO:0007052,GO:0007059,GO:0007067,GO:0031262
CSRP2	449.51	XB-GENEPAGE-943912	csrp2-a	cysteine and glycine-rich protein 2	199.682	144.689	139.392	GO:0003674,GO:0005634,GO:0005925,GO:0007275,GO:0008270,GO:0030154
SF3B14	165.64	XB-GENEPAGE-972886	sf3b14	splicing factor 3B, 14 kDa subunit	199.577	149.19	384.53	GO:0003676,GO:0003755,GO:0004600,GO:0030051,GO:0042027
FBL	181.89	XB-GENEPAGE-970224	fbl	fibrillarin	198.301	243.116	407.938	GO:0001649,GO:0001652,GO:0003723,GO:0005515,GO:0005634,GO:0005730,GO:0006364,GO:0008033,GO:0008168,GO:0015030,GO:0016020,GO:0016074,GO:0031428,GO:0032259,GO:0044822,GO:0070062,GO:1990258,GO:1990259
METTL14	34.89	XB-GENEPAGE-5813559	mettl14	methyltransferase like 14	198.114	185.307	97.3488	GO:0003723,GO:0005634,GO:0006139,GO:0008168,GO:0016422,GO:0019827,GO:0032259,GO:0036396,GO:0061157,GO:0080009
DIS3L2	20.3	XB-GENEPAGE-5958093	dis3l2	DIS3 mitotic control homolog-like 2	198.013	254.366	154.033	GO:0000175,GO:0000291,GO:0000932,GO:0003723,GO:0004540,GO:0005515,GO:0005737,GO:0005844,GO:0007067,GO:0008285,GO:0010587,GO:0019827,GO:0034427,GO:0051306,GO:0090501,GO:0090503,GO:1990074
HNRNPD	91.43	XB-GENEPAGE-988374	hnrnpd	heterogeneous nuclear ribonucleoprotein D (AU-rich element RNA binding protein 1, 37kDa)	197.847	196.841	161.202	GO:0000166,GO:0000398,GO:0003676,GO:0003723,GO:0005515,GO:0005634,GO:0005654,GO:0005730,GO:0005829,GO:0006351,GO:0006355,GO:0006396,GO:0006401,GO:0008380,GO:0010467,GO:0016070,GO:0016071,GO:0019013,GO:0030529,GO:0042162,GO:0042752,GO:0043488,GO:0044822,GO:0045727,GO:0045893,GO:0070062,GO:0097167
SRA1	28.2	XB-GENEPAGE-994038	sra1	steroid receptor RNA activator 1	197.778	207.467	103.233	GO:0003677,GO:0003713,GO:0005515,GO:0005634,GO:0005667,GO:0005730,GO:0005737,GO:0005886,GO:0006351,GO:0006915,GO:0008283,GO:0010861,GO:0015630,GO:0030154,GO:0030374,GO:0030529,GO:0031252,GO:0042981,GO:0045171,GO:0045944,GO:2000273
XPO6	16.76	XB-GENEPAGE-493617	xpo6-b	exportin 6	197.577	161.545	3.91295	GO:0000059,GO:0005515,GO:0005634,GO:0005643,GO:0005730,GO:0005737,GO:0005886,GO:0006611,GO:0006886,GO:0008536,GO:0008565
HNRNPA3	346.37	XB-GENEPAGE-5878764	hnrnpa3	heterogeneous nuclear ribonucleoprotein A3	197.454	195.424	680.353	GO:0000166,GO:0000398,GO:0003676,GO:0003723,GO:0005515,GO:0005634,GO:0005654,GO:0008380,GO:0010467,GO:0030529,GO:0044822,GO:0071013
YKT6	274.08	XB-GENEPAGE-949727	ykt6-b	YKT6 v-SNARE homolog	196.835	193.368	72.5508	GO:0000139,GO:0005484,GO:0005737,GO:0005739,GO:0005768,GO:0005783,GO:0005794,GO:0005829,GO:0005887,GO:0006810,GO:0006888,GO:0006903,GO:0006904,GO:0008152,GO:0015031,GO:0016020,GO:0019706,GO:0030659,GO:0031201,GO:0042147,GO:0070062
CALM1	NA	XB-GENEPAGE-976641	calm1	calmodulin 1 (phosphorylase kinase, delta)	196.155	186.31	166.945	GO:0005509
CTSD	2249.38	XB-GENEPAGE-5906944	ctsd	cathepsin D	196.07	230.947	15.0316	GO:0000045,GO:0004190,GO:0004192,GO:0004194,GO:0005515,GO:0005576,GO:0005615,GO:0005739,GO:0005764,GO:0006508,GO:0008219,GO:0019886,GO:0022617,GO:0030198,GO:0030574,GO:0031012,GO:0042470,GO:0043202,GO:0070062
COX7A2	1392.75	XB-GENEPAGE-1003867	cox7a2-a	cytochrome c oxidase subunit VIIa polypeptide 2 (liver)	195.815	80.8637	55.0609	GO:0004129,GO:0005489,GO:0005746,GO:0006118,GO:0009481,GO:0009482,GO:0009483,GO:0009485,GO:0070062,GO:1902600
RPP21	NA	XB-GENEPAGE-944810	rpp21	ribonuclease P/MRP 21kDa subunit	195.211	166.397	57.0552	GO:0004526
DBF4B	28.45	XB-GENEPAGE-5829757	dbf4b	DBF4 homolog B (S. cerevisiae)	195.16	154.214	4.2225	GO:0000790,GO:0003676,GO:0005529,GO:0005634,GO:0005654,GO:0005737,GO:0007049,GO:0008270,GO:0008284,GO:0010571,GO:0010971,GO:0016235,GO:0019901,GO:0030295,GO:0043231,GO:0045860
PPIF	10601.1	XB-GENEPAGE-1008625	ppif	peptidylprolyl isomerase F	194.897	193.751	77.0852	GO:0000413,GO:0002931,GO:0003755,GO:0004600,GO:0005515,GO:0005753,GO:0005759,GO:0006457,GO:0008637,GO:0010849,GO:0010939,GO:0016018,GO:0016020,GO:0030051,GO:0032780,GO:0042027,GO:0043066,GO:0046902,GO:0070266,GO:0070301,GO:0071243,GO:0071277,GO:0090200,GO:0090201,GO:0090324,GO:1902445,GO:2000276,GO:2001243
RTN3	1931.1	XB-GENEPAGE-975125	rtn3-a	reticulon 3	194.033	172.008	99.3144	GO:0000139,GO:0005554,GO:0005615,GO:0005783,GO:0005789,GO:0006915,GO:0006950,GO:0016021,GO:0016032,GO:0016192,GO:0070062,GO:0071786
RCC2	219.38	XB-GENEPAGE-996296	rcc2	regulator of chromosome condensation 2	194.015	173.264	224.207	GO:0000278,GO:0005515,GO:0005730,GO:0005829,GO:0005874,GO:0007032,GO:0007067,GO:0007229,GO:0008017,GO:0010971,GO:0030334,GO:0030496,GO:0034260,GO:0034506,GO:0044822,GO:0048041,GO:0048365,GO:0051895,GO:0051987,GO:0072356,GO:1900025,GO:1990023
ARF1	895.43	XB-GENEPAGE-950250	arf1	ADP-ribosylation factor 1	192.977	154.263	346.036	GO:0000139,GO:0002090,GO:0003924,GO:0005057,GO:0005515,GO:0005525,GO:0005829,GO:0005886,GO:0005925,GO:0006184,GO:0006644,GO:0006661,GO:0006878,GO:0006886,GO:0006890,GO:0006892,GO:0007264,GO:0014069,GO:0015031,GO:0016032,GO:0019886,GO:0030017,GO:0034315,GO:0043005,GO:0044281,GO:0044822,GO:0045211,GO:0048205,GO:0048471,GO:0050690,GO:0060292,GO:0061024,GO:0070062,GO:0097061
CNBP	165.98	XB-GENEPAGE-919589	cnbp	CCHC-type zinc finger, nucleic acid binding protein	192.832	252.858	544.997	GO:0003676,GO:0003697,GO:0003700,GO:0003727,GO:0005515,GO:0005634,GO:0005783,GO:0005829,GO:0006351,GO:0006355,GO:0006695,GO:0008270,GO:0008284,GO:0044822,GO:0045893,GO:0045944
SPC24	120.4	XB-GENEPAGE-974558	spc24	SPC24, NDC80 kinetochore complex component	192.693	121.511	15.417	GO:0000278,GO:0000777,GO:0005515,GO:0005634,GO:0005730,GO:0005829,GO:0007067,GO:0031262
WDR82	58.94	XB-GENEPAGE-1003224	wdr82-a	WD repeat domain 82	192.592	171.413	109.313	GO:0000785,GO:0003682,GO:0003847,GO:0005515,GO:0005634,GO:0035097,GO:0042800,GO:0048188,GO:0051568,GO:0072357
ITM2B	15	XB-GENEPAGE-986225	itm2b	integral membrane protein 2B	192.493	232.854	156.859	GO:0000287,GO:0001540,GO:0005515,GO:0005524,GO:0005576,GO:0005615,GO:0005794,GO:0005886,GO:0007399,GO:0008152,GO:0010008,GO:0016020,GO:0016462,GO:0030660,GO:0031301,GO:0042985,GO:0043231,GO:0070062,GO:0097192
ORC1	42.65	XB-GENEPAGE-997996	orc1	origin recognition complex, subunit 1	191.979	114.358	5.99648	GO:0000082,GO:0000083,GO:0000166,GO:0000278,GO:0000808,GO:0003677,GO:0003682,GO:0005515,GO:0005524,GO:0005634,GO:0005654,GO:0005664,GO:0005730,GO:0005737,GO:0005829,GO:0005886,GO:0006260,GO:0006270,GO:0017111
MYCBP	241.63	XB-GENEPAGE-490309	mycbp	MYC binding protein	191.776	44.9934	26.6833	GO:0003713,GO:0005515,GO:0005634,GO:0005737,GO:0005739,GO:0005813,GO:0006351,GO:0006355,GO:0007283
PSMD8	871.36	XB-GENEPAGE-961853	psmd8-b	proteasome (prosome, macropain) 26S subunit, non-ATPase, 8	191.641	161.49	151.62	GO:0000082,GO:0000209,GO:0000278,GO:0000502,GO:0002474,GO:0002479,GO:0005634,GO:0005654,GO:0005829,GO:0005838,GO:0006508,GO:0006521,GO:0006915,GO:0006977,GO:0010467,GO:0016032,GO:0016070,GO:0016071,GO:0022624,GO:0031145,GO:0034641,GO:0042590,GO:0042981,GO:0043066,GO:0044281,GO:0051436,GO:0051437,GO:0051439,GO:0070062
ERI1	32.15	XB-GENEPAGE-974171	eri1	exoribonuclease 1	191.448	172.062	31.3533	GO:0003677,GO:0004527,GO:0005622,GO:0005634,GO:0005730,GO:0005737,GO:0008408,GO:0019843,GO:0031047,GO:0031125,GO:0043022,GO:0046872,GO:0071044,GO:0071204,GO:0071207,GO:0090305
EIF4E3	222.93	XB-GENEPAGE-992070	eif4e3-b	eukaryotic translation initiation factor 4E family member 3	190.994	120.938	8.82301	GO:0003723,GO:0003743,GO:0005737,GO:0005829,GO:0005845,GO:0006413,GO:0006417,GO:0019221
TOMM6	266.12	XB-GENEPAGE-13579867	tomm6	translocase of outer mitochondrial membrane 6	190.314	137.901	420.638	GO:0005739,GO:0005742,GO:0006626,GO:0044267
OAT	1803.56	XB-GENEPAGE-1005706	oat.2	ornithine aminotransferase, gene 2	189.623	32.5905	9.28526	GO:0004587,GO:0008483,GO:0030170
IMP3	18.52	XB-GENEPAGE-5867623	imp3	IMP3, U3 small nucleolar ribonucleoprotein, homolog	189.584	146.844	115.628	GO:0003723,GO:0005515,GO:0005634,GO:0005730,GO:0006364,GO:0019843,GO:0030529,GO:0044822
TPM3	790.55	XB-GENEPAGE-6046301	tpm3	tropomyosin 3	189.544	233.413	412.5	GO:0001725,GO:0003674,GO:0003779,GO:0005829,GO:0005856,GO:0005862,GO:0006928,GO:0006936,GO:0030049,GO:0070062
HSPE1	10230.7	XB-GENEPAGE-963411	hspe1	heat shock 10kDa protein 1	189.009	115.774	64.3624	GO:0001649,GO:0005515,GO:0005524,GO:0005737,GO:0005739,GO:0005759,GO:0006457,GO:0006919,GO:0006950,GO:0006986,GO:0016020,GO:0044822,GO:0051082,GO:0051087,GO:0070062
ZNHIT3	23.15	XB-GENEPAGE-5750414	znhit3	zinc finger, HIT-type containing 3	188.312	294.654	205.913	GO:0005622,GO:0006355,GO:0046872,GO:0046966
UQCRH	124.41	XB-GENEPAGE-963372	uqcrh	ubiquinol-cytochrome c reductase hinge protein	188.058	122.434	92.5023	GO:0005739,GO:0005743,GO:0005746,GO:0005750,GO:0006119,GO:0006122,GO:0008121,GO:0009060,GO:0022904,GO:0032403,GO:0044237,GO:0044281,GO:0051291,GO:0055114,GO:1902600
CARHSP1	252.46	XB-GENEPAGE-489415	carhsp1	calcium regulated heat stable protein 1, 24kDa	188.032	143.473	80.1381	GO:0000177,GO:0000932,GO:0003676,GO:0003677,GO:0003730,GO:0005829,GO:0006355,GO:0019902,GO:0035556,GO:0043186,GO:0043488,GO:0070062
ID2	NA	XB-GENEPAGE-481296	id2	inhibitor of DNA binding 2, dominant negative helix-loop-helix protein	187.386	196.004	192.138	GO:0006355
EIF4E3	222.93	XB-GENEPAGE-992070	eif4e3-a	eukaryotic translation initiation factor 4E family member 3	187.265	122.102	28.4773	GO:0003723,GO:0003743,GO:0005737,GO:0005829,GO:0005845,GO:0006413,GO:0006417,GO:0019221
KIAA1715	NA	XB-GENEPAGE-972740	kiaa1715	KIAA1715	186.851	48.9461	5.94308	NA
KIAA0101	636.53	XB-GENEPAGE-1006963	kiaa0101	KIAA0101	186.477	293.37	129.304	GO:0003682,GO:0005515,GO:0005634,GO:0005737,GO:0006260,GO:0006974,GO:0009411,GO:0019985,GO:0048471,GO:0051297,GO:0051726
RHOA	440.29	XB-GENEPAGE-489221	rhoa-a	ras homolog family member A	186.365	187.515	255.494	GO:0001666,GO:0003924,GO:0005515,GO:0005525,GO:0005622,GO:0005634,GO:0005739,GO:0005829,GO:0005856,GO:0005886,GO:0005925,GO:0005938,GO:0006184,GO:0006357,GO:0007160,GO:0007179,GO:0007264,GO:0007266,GO:0007411,GO:0007519,GO:0007596,GO:0009612,GO:0009749,GO:0015031,GO:0016020,GO:0016032,GO:0017022,GO:0019003,GO:0019904,GO:0021762,GO:0021795,GO:0021861,GO:0030027,GO:0030036,GO:0030054,GO:0030168,GO:…
SRSF4	212.84	XB-GENEPAGE-493076	srsf4	serine/arginine-rich splicing factor 4	186.218	179.176	348.06	GO:0000166,GO:0000375,GO:0000398,GO:0002244,GO:0003676,GO:0003677,GO:0005634,GO:0005654,GO:0005730,GO:0006355,GO:0006366,GO:0006369,GO:0006397,GO:0006406,GO:0008380,GO:0010467,GO:0016607,GO:0031124,GO:0044822,GO:0048025
ZFAND5	19.48	XB-GENEPAGE-966582	zfand5-b	zinc finger, AN1-type domain 5	185.534	31.3283	79.2669	GO:0001701,GO:0001944,GO:0003016,GO:0003674,GO:0003677,GO:0005515,GO:0005554,GO:0005575,GO:0005737,GO:0008150,GO:0008270,GO:0010761,GO:0048008,GO:0048705,GO:0048745,GO:0060324
P4HB	4975.15	XB-GENEPAGE-494069	p4hb	prolyl 4-hydroxylase, beta polypeptide	185.096	129.509	516.638	GO:0003756,GO:0004656,GO:0005489,GO:0005515,GO:0005576,GO:0005783,GO:0005788,GO:0005793,GO:0005886,GO:0005925,GO:0006118,GO:0006457,GO:0008152,GO:0016222,GO:0016853,GO:0018401,GO:0030198,GO:0034976,GO:0042157,GO:0042470,GO:0044281,GO:0044822,GO:0045454,GO:0046982,GO:0070062,GO:0071456,GO:1902175
ATP8B1	24.87	XB-GENEPAGE-490142	atp8b1	ATPase, aminophospholipid transporter, class I, type 8B, member 1	184.833	173.095	52.3677	GO:0000287,GO:0004012,GO:0005515,GO:0005524,GO:0005783,GO:0005794,GO:0005886,GO:0005887,GO:0006855,GO:0007605,GO:0008206,GO:0015721,GO:0016021,GO:0016324,GO:0019829,GO:0021650,GO:0031526,GO:0032420,GO:0032534,GO:0034220,GO:0045332,GO:0045892,GO:0055085,GO:0060119,GO:0098655,GO:1901612
ZMAT5	NA	XB-GENEPAGE-984923	zmat5-a	zinc finger, matrin-type 5	183.814	148.218	69.6553	GO:0003676
OSTF1	142.67	XB-GENEPAGE-1018476	ostf1	osteoclast stimulating factor 1	183.684	152.35	104.334	GO:0001503,GO:0005515,GO:0005622,GO:0005737,GO:0007165,GO:0017124,GO:0070062
MAF1	NA	XB-GENEPAGE-6456007	maf1	MAF1 homolog	183.657	133.325	113.978	NA
SMC4	163.69	XB-GENEPAGE-5865854	smc4	structural maintenance of chromosomes 4	183.566	98.6903	153.007	GO:0000070,GO:0000278,GO:0000796,GO:0003677,GO:0005515,GO:0005524,GO:0005634,GO:0005654,GO:0005694,GO:0005730,GO:0005737,GO:0005829,GO:0006355,GO:0007076,GO:0008570,GO:0010032,GO:0016887,GO:0045132,GO:0046982,GO:0051276,GO:0051383
FKBP4	448.2	XB-GENEPAGE-948087	fkbp4	FK506 binding protein 4, 59kDa	182.867	117.589	80.3544	GO:0000413,GO:0003755,GO:0005515,GO:0005524,GO:0005525,GO:0005528,GO:0005634,GO:0005730,GO:0005737,GO:0005739,GO:0005789,GO:0005829,GO:0005874,GO:0006457,GO:0006463,GO:0006825,GO:0007566,GO:0010977,GO:0030521,GO:0030674,GO:0030850,GO:0031072,GO:0031111,GO:0031115,GO:0031503,GO:0032767,GO:0035259,GO:0043025,GO:0043234,GO:0044295,GO:0044822,GO:0046661,GO:0048156,GO:0048471,GO:0051219,GO:0061077,GO:…
U2AF1	40.71	XB-GENEPAGE-877052	u2af1	U2 small nuclear RNA auxiliary factor 1	182.502	185.307	306.774	GO:0000166,GO:0000398,GO:0003676,GO:0003723,GO:0005515,GO:0005634,GO:0005654,GO:0005681,GO:0005730,GO:0006366,GO:0006369,GO:0006397,GO:0006406,GO:0008380,GO:0010467,GO:0015030,GO:0016607,GO:0031124,GO:0044822,GO:0046872,GO:0071013
CNIH	NA	XB-GENEPAGE-1004740	cnih	cornichon family AMPA receptor auxiliary protein 1	181.39	151.987	72.3006	GO:0007242,GO:0016020
GTF2A1	28.8	XB-GENEPAGE-1006403	gtf2a1-b	general transcription factor IIA, 1, 19/37kDa	181.056	164.821	18.2514	GO:0003677,GO:0003713,GO:0004003,GO:0004004,GO:0005515,GO:0005634,GO:0005654,GO:0005672,GO:0005730,GO:0005737,GO:0006355,GO:0006366,GO:0006367,GO:0006368,GO:0008026,GO:0008094,GO:0008134,GO:0008186,GO:0010467,GO:0015462,GO:0015616,GO:0016032,GO:0016887,GO:0016986,GO:0017025,GO:0017116,GO:0042623,GO:0042624,GO:0042625,GO:0042626,GO:0046982
SMOX	100.61	XB-GENEPAGE-5840846	smox	spermine oxidase	180.607	84.0781	31.9868	GO:0005634,GO:0005737,GO:0005829,GO:0006118,GO:0006595,GO:0006596,GO:0006598,GO:0006805,GO:0016491,GO:0034641,GO:0044281,GO:0046208,GO:0046592,GO:0052894,GO:0052895,GO:0052901,GO:0055114
SMAD1	36.66	XB-GENEPAGE-1018192	smad1-a	SMAD family member 1	180.112	165.553	46.4169	GO:0000165,GO:0000979,GO:0001657,GO:0001710,GO:0002051,GO:0003700,GO:0005057,GO:0005515,GO:0005622,GO:0005634,GO:0005637,GO:0005654,GO:0005667,GO:0005730,GO:0005737,GO:0005739,GO:0005829,GO:0006351,GO:0006355,GO:0006468,GO:0006954,GO:0007165,GO:0007179,GO:0007183,GO:0007276,GO:0008285,GO:0009880,GO:0010243,GO:0010628,GO:0010656,GO:0016021,GO:0019901,GO:0030509,GO:0030618,GO:0030901,GO:0030902,GO:…
EFHD1	157.32	XB-GENEPAGE-5738952	efhd1	EF-hand domain family, member D1	179.833	141.412	58.0168	GO:0005509,GO:0005743,GO:0031175,GO:0070062
FRG1	61.75	XB-GENEPAGE-1008649	frg1	FSHD region gene 1	179.219	182.939	66.1927	GO:0000398,GO:0005215,GO:0005515,GO:0005730,GO:0006364,GO:0006810,GO:0015030,GO:0016607,GO:0044822,GO:0071013
RPS25	5556.74	XB-GENEPAGE-921806	rps25	ribosomal protein S25	178.472	103.026	221.467	GO:0000028,GO:0000184,GO:0003723,GO:0003735,GO:0005515,GO:0005634,GO:0005730,GO:0005737,GO:0005829,GO:0005840,GO:0006412,GO:0006413,GO:0006414,GO:0006415,GO:0006614,GO:0010467,GO:0015935,GO:0016032,GO:0016070,GO:0016071,GO:0019058,GO:0019083,GO:0022627,GO:0044267,GO:0044822,GO:0070062
ARL5C	NA	XB-GENEPAGE-5898152	arl5c-b	ADP-ribosylation factor-like 5C	178.346	172.749	46.6794	GO:0003924,GO:0003925,GO:0005525,GO:0006886,GO:0007264,GO:0015031
PIN1	768.54	XB-GENEPAGE-856253	pin1-b	peptidylprolyl cis/trans isomerase, NIMA-interacting 1	178.291	192.456	153.207	GO:0000413,GO:0001934,GO:0003755,GO:0004600,GO:0005515,GO:0005634,GO:0005654,GO:0005737,GO:0006457,GO:0007049,GO:0007088,GO:0016607,GO:0016853,GO:0019221,GO:0030051,GO:0030496,GO:0030512,GO:0031434,GO:0032321,GO:0032465,GO:0032480,GO:0032794,GO:0042027,GO:0045087,GO:0050815,GO:0050816,GO:0051443,GO:0060393,GO:0070373,GO:2000146
CBFB	23.68	XB-GENEPAGE-1016002	cbfb	core-binding factor, beta subunit	178.147	163.93	84.9595	GO:0001649,GO:0003677,GO:0003700,GO:0003713,GO:0005515,GO:0005634,GO:0006355,GO:0006366,GO:0016020,GO:0030098,GO:0030099,GO:0045944,GO:0048469,GO:0060216,GO:2001141
ZNF207	137.93	XB-GENEPAGE-997700	znf207	zinc finger protein 207	177.966	165.915	217.718	GO:0000070,GO:0000776,GO:0000777,GO:0003676,GO:0003677,GO:0003700,GO:0005515,GO:0005634,GO:0005874,GO:0006355,GO:0007094,GO:0008017,GO:0008201,GO:0008270,GO:0008608,GO:0044822,GO:0046872,GO:0050821,GO:0051983
SMN2	NA	XB-GENEPAGE-489159	smn2	survival of motor neuron 2, centromeric	177.734	159.48	77.3576	GO:0000245,GO:0003676,GO:0003723,GO:0005634,GO:0005737,GO:0006397
ATXN2L	66.16	XB-GENEPAGE-6000371	atxn2l	ataxin 2-like	177.488	122.026	113.827	GO:0003899,GO:0003900,GO:0003901,GO:0003902,GO:0005515,GO:0005737,GO:0010494,GO:0010603,GO:0016020,GO:0016607,GO:0034063,GO:0044822
FOXI2	NA	XB-GENEPAGE-982121	foxi2-b	forkhead box I2	176.844	201.808	0.628412	GO:0003700,GO:0005634,GO:0006355
PUF60	115.21	XB-GENEPAGE-5785622	puf60	poly-U binding splicing factor 60KDa	176.361	165.349	199.627	GO:0000166,GO:0003676,GO:0003677,GO:0005515,GO:0006351,GO:0006355,GO:0006397,GO:0006915,GO:0008380,GO:0019907,GO:0030529,GO:0042802,GO:0044822
AURKA	146.57	XB-GENEPAGE-853081	aurka	aurora kinase A	176.061	1.84982	75.3848	GO:0000086,GO:0000278,GO:0004672,GO:0004674,GO:0004712,GO:0004713,GO:0005515,GO:0005524,GO:0005634,GO:0005813,GO:0005819,GO:0005829,GO:0005876,GO:0006468,GO:0007052,GO:0007057,GO:0007067,GO:0007100,GO:0009948,GO:0015630,GO:0019901,GO:0030496,GO:0031145,GO:0031616,GO:0031625,GO:0031647,GO:0032091,GO:0032436,GO:0035174,GO:0035404,GO:0042585,GO:0043066,GO:0043146,GO:0043203,GO:0045120,GO:0045840,GO:…
COX17	21.64	XB-GENEPAGE-958792	cox17	COX17 cytochrome c oxidase copper chaperone	175.777	137.223	70.0775	GO:0005507,GO:0005737,GO:0005758,GO:0006091,GO:0006825,GO:0007420,GO:0007507,GO:0016531
TYW3	11.48	XB-GENEPAGE-5729628	tyw3	tRNA-yW synthesizing protein 3 homolog	175.634	118.001	11.624	GO:0008033,GO:0008168,GO:0032259
CSNK1E	26.95	XB-GENEPAGE-481479	csnk1e	casein kinase 1, epsilon	175.5	81.4454	8.5034	GO:0000086,GO:0000278,GO:0004672,GO:0004674,GO:0004713,GO:0005515,GO:0005524,GO:0005634,GO:0005737,GO:0005829,GO:0006281,GO:0006468,GO:0007165,GO:0030178,GO:0030529,GO:0032436,GO:0032922,GO:0034613,GO:0042752,GO:0044822,GO:0090263
CWC15	54.91	XB-GENEPAGE-987017	cwc15-b	CWC15 spliceosome-associated protein homolog	175.434	135.916	172.524	GO:0000398,GO:0003723,GO:0005515,GO:0005634,GO:0005681,GO:0071013
GTSF1	80.78	XB-GENEPAGE-5878703	gtsf1	gametocyte specific factor 1	175.197	136.397	55.7242	GO:0005737,GO:0046872
LGALS3	2117.19	XB-GENEPAGE-983742	lgals3	lectin, galactoside-binding, soluble, 3	174.996	157.859	351.003	GO:0001501,GO:0001772,GO:0002548,GO:0005515,GO:0005529,GO:0005578,GO:0005615,GO:0005634,GO:0005681,GO:0005737,GO:0005743,GO:0005886,GO:0006397,GO:0008380,GO:0009897,GO:0016020,GO:0019863,GO:0030198,GO:0030246,GO:0030593,GO:0030855,GO:0031012,GO:0042056,GO:0042129,GO:0043236,GO:0044822,GO:0045087,GO:0045806,GO:0048245,GO:0048246,GO:0050860,GO:0050918,GO:0070062,GO:0070232,GO:0071674,GO:0071677,GO:…
TOP1	31.23	XB-GENEPAGE-5814501	top1.2	topoisomerase (DNA) I, gene 2	174.278	157.406	4.59912	GO:0003677,GO:0003917,GO:0006265,GO:0006268
CHP1	76.87	XB-GENEPAGE-1007597	chp1	calcineurin-like EF-hand protein 1	174.077	254.429	212.58	GO:0000139,GO:0000158,GO:0001578,GO:0001933,GO:0004721,GO:0004723,GO:0004724,GO:0004860,GO:0005215,GO:0005509,GO:0005515,GO:0005634,GO:0005737,GO:0005783,GO:0005793,GO:0005829,GO:0005886,GO:0005925,GO:0005963,GO:0006469,GO:0006611,GO:0006813,GO:0007264,GO:0008017,GO:0008420,GO:0008597,GO:0010923,GO:0015071,GO:0015459,GO:0015630,GO:0017018,GO:0017020,GO:0017023,GO:0017156,GO:0019900,GO:0022406,GO:…
KRT18	346.7	XB-GENEPAGE-5820466	krt18-b	keratin 18	173.469	201.721	1181.15	GO:0005198,GO:0005515,GO:0005730,GO:0005737,GO:0005815,GO:0005882,GO:0007049,GO:0009653,GO:0016032,GO:0033209,GO:0034451,GO:0043000,GO:0043066,GO:0044822,GO:0045095,GO:0045104,GO:0048471,GO:0070062,GO:0071944,GO:0097110,GO:0097191,GO:0097284
TXNDC9	1612.82	XB-GENEPAGE-990777	txndc9	thioredoxin domain containing 9	173.274	177.544	60.1061	GO:0005489,GO:0005515,GO:0005575,GO:0005634,GO:0005737,GO:0005813,GO:0006118,GO:0008150,GO:0030496,GO:0045454
ARF5	NA	XB-GENEPAGE-968851	arf5	ADP-ribosylation factor 5	173.246	204.068	201.149	GO:0003924,GO:0003925,GO:0005525,GO:0006886,GO:0007264,GO:0015031
HRSP12	2981.98	XB-GENEPAGE-6457426	hrsp12	heat-responsive protein 12	173.112	84.0982	72.1297	GO:0004519,GO:0005634,GO:0005737,GO:0005739,GO:0006449,GO:0008152,GO:0019239,GO:0044822,GO:0070062,GO:0090305
MLF2	7.71	XB-GENEPAGE-491237	mlf2	myeloid leukemia factor 2	172.945	200.891	78.2188	GO:0005515,GO:0005634,GO:0005737,GO:0006952,GO:0016020
HNRNPK	525.91	XB-GENEPAGE-6258483	hnrnpk	heterogeneous nuclear ribonucleoprotein K	172.573	157.138	1468.57	GO:0000398,GO:0000790,GO:0000978,GO:0001077,GO:0002102,GO:0003697,GO:0003723,GO:0005515,GO:0005634,GO:0005654,GO:0005730,GO:0005737,GO:0005925,GO:0006351,GO:0006396,GO:0007165,GO:0008380,GO:0010467,GO:0010988,GO:0016020,GO:0016032,GO:0042995,GO:0044822,GO:0045716,GO:0045944,GO:0048260,GO:0070062,GO:0071013,GO:0072369
RPL38	3354.88	XB-GENEPAGE-967892	rpl38	ribosomal protein L38	172.352	74.4098	209.541	GO:0000184,GO:0001501,GO:0001503,GO:0003723,GO:0003735,GO:0005622,GO:0005829,GO:0005840,GO:0005925,GO:0006412,GO:0006413,GO:0006414,GO:0006415,GO:0006417,GO:0006614,GO:0007605,GO:0010467,GO:0016032,GO:0016070,GO:0016071,GO:0019058,GO:0019083,GO:0022625,GO:0033291,GO:0034463,GO:0042474,GO:0044267,GO:0048318
ARF4	229.27	XB-GENEPAGE-484078	arf4	ADP-ribosylation factor 4	172.331	133.964	337.248	GO:0003924,GO:0003925,GO:0005154,GO:0005515,GO:0005525,GO:0005622,GO:0005737,GO:0005794,GO:0005829,GO:0005886,GO:0006471,GO:0006886,GO:0007173,GO:0007264,GO:0007420,GO:0015031,GO:0016020,GO:0016192,GO:0016477,GO:0031584,GO:0032587,GO:0043066,GO:0045944,GO:0048678,GO:0070062,GO:2000377
RPL28	3146.89	XB-GENEPAGE-1016752	rpl28-a	ribosomal protein L28	172.166	83.1294	214.498	GO:0000184,GO:0003723,GO:0003735,GO:0005515,GO:0005622,GO:0005737,GO:0005829,GO:0005840,GO:0006412,GO:0006413,GO:0006414,GO:0006415,GO:0006614,GO:0010467,GO:0016020,GO:0016032,GO:0016070,GO:0016071,GO:0019058,GO:0019083,GO:0022625,GO:0030425,GO:0036464,GO:0044267,GO:0044297,GO:0044822,GO:0070062
FAM46B	NA	XB-GENEPAGE-952159	fam46b	family with sequence similarity 46, member B	172.166	392.992	6.81309	NA
TBPL1	8.36	XB-GENEPAGE-488459	tbpl1	TBP-like 1	172.095	81.5267	32.5654	GO:0001675,GO:0003677,GO:0003702,GO:0003713,GO:0005634,GO:0005669,GO:0005672,GO:0005737,GO:0006235,GO:0006352,GO:0006355,GO:0006366,GO:0006367,GO:0007289
TIMM13	327.2	XB-GENEPAGE-993978	timm13-a	translocase of inner mitochondrial membrane 13 homolog	172.029	214.747	116.82	GO:0005730,GO:0005739,GO:0005743,GO:0006626,GO:0007605,GO:0008270,GO:0015031,GO:0042719,GO:0042721,GO:0044267,GO:0045039,GO:0046872,GO:0072321
C1ORF52	36.56	XB-GENEPAGE-975904	c1orf52-a	chromosome 1 open reading frame 52	171.858	136.027	129.073	NA
EEF1G	8396.85	XB-GENEPAGE-975012	eef1g-a	eukaryotic translation elongation factor 1 gamma	171.787	149.149	270.165	GO:0003746,GO:0004364,GO:0005515,GO:0005634,GO:0005829,GO:0005853,GO:0006412,GO:0006414,GO:0009615,GO:0010467,GO:0016020,GO:0044267,GO:0070062
SSB	1345.59	XB-GENEPAGE-491373	ssb-a	Sjogren syndrome antigen B (autoantigen La)	171.517	133.001	137.46	GO:0000049,GO:0000166,GO:0003676,GO:0003723,GO:0003729,GO:0005515,GO:0005634,GO:0005737,GO:0006396,GO:0006400,GO:0006405,GO:0008334,GO:0030529,GO:0044822
ZFAND3	NA	XB-GENEPAGE-947493	zfand3	zinc finger, AN1-type domain 3	171.3	354.987	56.9423	GO:0003677,GO:0005554,GO:0008270
POLR2J	151.27	XB-GENEPAGE-972011	polr2j	polymerase (RNA) II (DNA directed) polypeptide J, 13.3kDa	171.043	121.524	32.01	GO:0000398,GO:0001055,GO:0003677,GO:0003899,GO:0003900,GO:0003901,GO:0003902,GO:0005515,GO:0005634,GO:0005654,GO:0005665,GO:0006281,GO:0006283,GO:0006289,GO:0006350,GO:0006355,GO:0006366,GO:0006367,GO:0006368,GO:0006370,GO:0008380,GO:0010467,GO:0016032,GO:0030275,GO:0046983,GO:0050434
RPS10	3932.17	XB-GENEPAGE-969776	rps10	ribosomal protein S10	170.889	69.1076	364.065	GO:0000184,GO:0005515,GO:0005730,GO:0005737,GO:0005829,GO:0005840,GO:0005925,GO:0006412,GO:0006413,GO:0006414,GO:0006415,GO:0006614,GO:0010467,GO:0016020,GO:0016032,GO:0016070,GO:0016071,GO:0019058,GO:0019083,GO:0022627,GO:0044267,GO:0044822,GO:0070062
RAD21	28.5	XB-GENEPAGE-1008098	rad21	RAD21 homolog (S. pombe)	170.652	160.29	144.749	GO:0000228,GO:0000278,GO:0000775,GO:0005515,GO:0005634,GO:0005654,GO:0005694,GO:0005730,GO:0005829,GO:0006302,GO:0006310,GO:0006357,GO:0006915,GO:0007001,GO:0007059,GO:0007067,GO:0007131,GO:0008278,GO:0016020,GO:0034991,GO:0071168
PPHLN1	20.98	XB-GENEPAGE-962554	pphln1	periphilin 1	170.208	111.568	53.4011	GO:0005634,GO:0005730,GO:0005737,GO:0005794,GO:0031424,GO:0043231,GO:0044822
RPL35	5498.34	XB-GENEPAGE-969826	rpl35	ribosomal protein L35	169.816	92.515	203.281	GO:0000184,GO:0003729,GO:0003735,GO:0005622,GO:0005730,GO:0005737,GO:0005829,GO:0005840,GO:0006412,GO:0006413,GO:0006414,GO:0006415,GO:0006614,GO:0010467,GO:0016020,GO:0016032,GO:0016070,GO:0016071,GO:0019058,GO:0019083,GO:0022625,GO:0044267,GO:0044822
KRTCAP3	67.45	XB-GENEPAGE-5847077	krtcap3	keratinocyte associated protein 3	169.696	188.042	69.246	GO:0016021
HIGD1A	NA	XB-GENEPAGE-974390	higd1a-a	HIG1 hypoxia inducible domain family, member 1A	169.682	154.09	30.5129	NA
PATL1	81.78	XB-GENEPAGE-5808766	patl1	protein associated with topoisomerase II homolog 1	169.075	224.741	95.5	GO:0000288,GO:0000290,GO:0000932,GO:0003723,GO:0005515,GO:0005829,GO:0008266,GO:0010467,GO:0016070,GO:0016071,GO:0016605,GO:0016607,GO:0030014,GO:0033962,GO:0034046,GO:0043231,GO:0043928,GO:0044822
NDUFS5	916.89	XB-GENEPAGE-946983	ndufs5	NADH dehydrogenase (ubiquinone) Fe-S protein 5, 15kDa (NADH-coenzyme Q reductase)	168.76	84.817	113.058	GO:0005739,GO:0005743,GO:0005747,GO:0005758,GO:0006120,GO:0008137,GO:0022904,GO:0032981,GO:0044237,GO:0044281
DENR	1357.93	XB-GENEPAGE-1002797	denr	density-regulated protein	168.652	158.647	115.628	GO:0001731,GO:0002192,GO:0003674,GO:0003743,GO:0005515,GO:0005575,GO:0006413,GO:0032790
NUP50	242.54	XB-GENEPAGE-970393	nup50	nucleoporin 50kDa	168.559	148.182	146.056	GO:0000278,GO:0005515,GO:0005634,GO:0005643,GO:0005654,GO:0005730,GO:0005975,GO:0007077,GO:0008645,GO:0010827,GO:0015031,GO:0015758,GO:0016032,GO:0019221,GO:0031965,GO:0044281,GO:0046907,GO:0051028,GO:0055085
KIF11	175.26	XB-GENEPAGE-978998	kif11-b	kinesin family member 11	168.52	4.94672	66.3308	GO:0000922,GO:0003777,GO:0005524,GO:0005737,GO:0005819,GO:0005829,GO:0005871,GO:0005874,GO:0005875,GO:0005876,GO:0006200,GO:0007018,GO:0007051,GO:0007052,GO:0007059,GO:0007067,GO:0007100,GO:0007596,GO:0008017,GO:0008152,GO:0008574,GO:0016020,GO:0016887,GO:0019886,GO:0019901,GO:0032403,GO:0090307
MOB3A	60.61	XB-GENEPAGE-494151	mob3a	MOB kinase activator 3A	168.443	198.246	40.1411	GO:0005622,GO:0046872
FOPNL	12.4	XB-GENEPAGE-6457621	fopnl	FGFR1OP N-terminal like	168.27	137.627	4.08098	GO:0005634,GO:0005813,GO:0005815,GO:0031514,GO:0034451,GO:0034453,GO:0036064,GO:0042384
PEF1	86.54	XB-GENEPAGE-1013237	pef1	penta-EF-hand domain containing 1	167.875	174.331	48.314	GO:0004198,GO:0005509,GO:0005515,GO:0005737,GO:0006508,GO:0016020,GO:0044822,GO:0046982,GO:0046983,GO:0051592,GO:0070062
CCDC9	96.02	XB-GENEPAGE-5900020	ccdc9	coiled-coil domain containing 9	167.868	176.936	9.44421	GO:0044822
SKP1	331.78	XB-GENEPAGE-919630	skp1	S-phase kinase-associated protein 1	167.336	135.851	178.203	GO:0000082,GO:0000086,GO:0000278,GO:0004842,GO:0005515,GO:0005654,GO:0005829,GO:0006511,GO:0007219,GO:0016032,GO:0016567,GO:0019005,GO:0031145,GO:0031146,GO:0031467,GO:0031519,GO:0035518,GO:0051437,GO:0051439,GO:0070062
CD9	124.98	XB-GENEPAGE-949524	cd9	CD9 protein	167.25	183.244	144.409	GO:0002576,GO:0005178,GO:0005515,GO:0005615,GO:0005886,GO:0005887,GO:0005925,GO:0006928,GO:0007155,GO:0007338,GO:0007342,GO:0007420,GO:0007596,GO:0008285,GO:0009414,GO:0009897,GO:0014003,GO:0016021,GO:0016324,GO:0030168,GO:0030913,GO:0031092,GO:0031982,GO:0032504,GO:0070062
TIMM8A	48.78	XB-GENEPAGE-969316	timm8a	translocase of inner mitochondrial membrane 8 homolog A	167.049	120.07	74.4573	GO:0005739,GO:0005743,GO:0005758,GO:0006626,GO:0007399,GO:0042721,GO:0044267,GO:0045039,GO:0046872,GO:0072321
EIF3A	729.22	XB-GENEPAGE-994393	eif3a	eukaryotic translation initiation factor 3, subunit A	166.95	100.803	1640.17	GO:0001731,GO:0001732,GO:0003743,GO:0005198,GO:0005515,GO:0005634,GO:0005730,GO:0005737,GO:0005829,GO:0005852,GO:0006412,GO:0006413,GO:0006446,GO:0010467,GO:0016020,GO:0016282,GO:0033290,GO:0044267,GO:0044822,GO:0071541
FAM122A	NA	XB-GENEPAGE-5834118	fam122a	family with sequence similarity 122A	166.571	133.187	77.0852	NA
CWC15	54.91	XB-GENEPAGE-987017	cwc15-a	CWC15 spliceosome-associated protein homolog	166.556	127.875	119.499	GO:0000398,GO:0003723,GO:0005515,GO:0005634,GO:0005681,GO:0071013
GRAMD3	80.75	XB-GENEPAGE-490791	gramd3	GRAM domain containing 3	166.163	192.935	15.7128	GO:0005881
CSNK2B	108.85	XB-GENEPAGE-487923	csnk2b	casein kinase 2, beta polypeptide	165.912	110.414	188.074	GO:0000278,GO:0004672,GO:0004674,GO:0004682,GO:0004691,GO:0005102,GO:0005515,GO:0005634,GO:0005737,GO:0005829,GO:0005886,GO:0005952,GO:0005956,GO:0006468,GO:0007165,GO:0007411,GO:0008134,GO:0008285,GO:0008603,GO:0008605,GO:0010862,GO:0016055,GO:0016301,GO:0016310,GO:0019887,GO:0019904,GO:0031519,GO:0032927,GO:0033211,GO:0042802,GO:0043537,GO:0043623,GO:0045859,GO:0046872,GO:0051101,GO:0061154,GO:…
HNRNPM	63.8	XB-GENEPAGE-993961	hnrnpm	heterogeneous nuclear ribonucleoprotein M	164.697	152.977	416.239	GO:0000166,GO:0000380,GO:0000398,GO:0003676,GO:0003723,GO:0005515,GO:0005634,GO:0005654,GO:0005681,GO:0005730,GO:0005887,GO:0008380,GO:0010467,GO:0016020,GO:0016363,GO:0019904,GO:0031012,GO:0042382,GO:0044822,GO:0070062,GO:0071013
IGF2BP3	897.14	XB-GENEPAGE-483017	igf2bp3-a	insulin-like growth factor 2 mRNA binding protein 3	164.398	166.421	216.486	GO:0000166,GO:0003676,GO:0003723,GO:0003730,GO:0005515,GO:0005634,GO:0005737,GO:0005829,GO:0006412,GO:0009653,GO:0010467,GO:0017148,GO:0042035,GO:0044822,GO:0045182,GO:0048027,GO:0051028
RALB	321.79	XB-GENEPAGE-494547	ralb-a	v-ral simian leukemia viral oncogene homolog B	163.912	150.216	21.5988	GO:0000910,GO:0001928,GO:0003924,GO:0005515,GO:0005525,GO:0005886,GO:0006184,GO:0006915,GO:0007165,GO:0007264,GO:0007265,GO:0015031,GO:0030496,GO:0048011,GO:0060178,GO:0070062
GNG10	NA	XB-GENEPAGE-5804908	gng10	guanine nucleotide binding protein (G protein), gamma 10	163.529	94.0675	2.23435	GO:0004871,GO:0005834,GO:0007186
NUTF2	1018.08	XB-GENEPAGE-952886	nutf2	nuclear transport factor 2	163.268	155.663	148.75	GO:0005215,GO:0005515,GO:0005622,GO:0005634,GO:0005643,GO:0005829,GO:0006606,GO:0006611,GO:0006810,GO:0008565,GO:0070062
SETD8	5.97	XB-GENEPAGE-489176	setd8	SET domain containing (lysine methyltransferase) 8	163.093	451.586	212.943	GO:0000122,GO:0000278,GO:0000785,GO:0002039,GO:0003714,GO:0005515,GO:0005634,GO:0005654,GO:0005694,GO:0005730,GO:0006351,GO:0007067,GO:0016279,GO:0018024,GO:0018026,GO:0034968,GO:0043516,GO:0045892
PDCD6	42.52	XB-GENEPAGE-960915	pdcd6	programmed cell death 6	162.726	172.624	57.8139	GO:0001525,GO:0001938,GO:0004198,GO:0005509,GO:0005515,GO:0005634,GO:0005737,GO:0005768,GO:0005783,GO:0005789,GO:0006508,GO:0006886,GO:0006919,GO:0010595,GO:0030948,GO:0031410,GO:0031965,GO:0032007,GO:0034605,GO:0036324,GO:0042803,GO:0045766,GO:0046983,GO:0048306,GO:0051592,GO:0051898,GO:0060090,GO:0070062,GO:0097190
POC1A	20.32	XB-GENEPAGE-5767104	poc1a	POC1 centriolar protein A	162.697	21.1734	33.1362	GO:0000922,GO:0005515,GO:0005813,GO:0005814,GO:0030030,GO:0036064
CHCHD2	170.58	XB-GENEPAGE-5851214	chchd2	coiled-coil-helix-coiled-coil-helix domain containing 2	162.63	206.292	88.391	GO:0005739
ISCA1	241.65	XB-GENEPAGE-943515	isca1	iron-sulfur cluster assembly 1	162.59	128.884	71.1556	GO:0005198,GO:0005554,GO:0005739,GO:0016226,GO:0046872,GO:0051536
PPIA	NA	XB-GENEPAGE-5777999	ppia	peptidylprolyl isomerase A (cyclophilin A)	162.534	145.8	338.124	GO:0003755,GO:0004600,GO:0006457,GO:0030051,GO:0042027
NAA38	156.51	XB-GENEPAGE-5856114	naa38-b	N(alpha)-acetyltransferase 38, NatC auxiliary subunit	162.469	154.989	126.64	GO:0005634,GO:0005732,GO:0005737,GO:0005844,GO:0006397,GO:0030529,GO:0031417,GO:0043066
COX6B1	2395.48	XB-GENEPAGE-5945263	cox6b1-b	cytochrome c oxidase subunit VIb polypeptide 1 (ubiquitous)	162.303	125.253	93.4863	GO:0004129,GO:0005739,GO:0005743,GO:0005758,GO:0006118,GO:0009481,GO:0009482,GO:0009483,GO:0009485,GO:0021762,GO:0022904,GO:0044237,GO:0044281,GO:1902600
SRI	1654.43	XB-GENEPAGE-952116	sri	sorcin	162.149	154.01	191.735	GO:0001508,GO:0002020,GO:0004198,GO:0005102,GO:0005246,GO:0005509,GO:0005515,GO:0005737,GO:0005789,GO:0005829,GO:0006508,GO:0006810,GO:0006816,GO:0006880,GO:0006942,GO:0007165,GO:0007507,GO:0007517,GO:0008016,GO:0010459,GO:0010649,GO:0010880,GO:0016020,GO:0016529,GO:0030018,GO:0030315,GO:0033017,GO:0035774,GO:0042584,GO:0042994,GO:0044325,GO:0046982,GO:0051281,GO:0051924,GO:0060315,GO:0070062,GO:…
SDHD	NA	XB-GENEPAGE-5855161	sdhd-a	succinate dehydrogenase complex, subunit D, integral membrane protein	162.038	132.201	18.6415	GO:0005740,GO:0006099,GO:0006118,GO:0016021,GO:0020037
THYN1	81.43	XB-GENEPAGE-488952	thyn1	thymocyte nuclear protein 1	161.549	132.233	81.5447	GO:0005634
TPI1	14992.7	XB-GENEPAGE-494464	tpi1	triosephosphate isomerase 1	161.475	111.542	112.377	GO:0004807,GO:0005515,GO:0005615,GO:0005634,GO:0005829,GO:0005975,GO:0006006,GO:0006094,GO:0006096,GO:0006098,GO:0007275,GO:0008152,GO:0019682,GO:0044281,GO:0070062
GOLGA7	27.68	XB-GENEPAGE-981928	golga7-b	golgin A7	161.259	166.484	37.409	GO:0002178,GO:0005515,GO:0005795,GO:0018230,GO:0031228,GO:0043001,GO:0050821,GO:0070062
SUPT4H1	21.93	XB-GENEPAGE-977390	supt4h1	suppressor of Ty 4 homolog 1	160.942	130.478	141.758	GO:0000122,GO:0003700,GO:0005515,GO:0005634,GO:0005654,GO:0006338,GO:0006351,GO:0006355,GO:0006357,GO:0006366,GO:0006368,GO:0008159,GO:0008270,GO:0010467,GO:0016032,GO:0032044,GO:0032785,GO:0032786,GO:0034244,GO:0045941,GO:0045944,GO:0046982,GO:0050434
EMC8	74.13	XB-GENEPAGE-1003840	emc8	ER membrane protein complex subunit 8	160.879	139.792	60.7568	GO:0003824,GO:0005554,GO:0005634,GO:0005737,GO:0005739,GO:0016020,GO:0072546
UBE2D1	NA	XB-GENEPAGE-954783	ube2d1	ubiquitin-conjugating enzyme E2D 1	160.533	183.582	120.315	GO:0004840,GO:0004842,GO:0006464,GO:0006512
STXBP6	20.06	XB-GENEPAGE-489065	stxbp6	syntaxin binding protein 6 (amisyn)	160.428	91.5689	7.67199	GO:0005737,GO:0016021,GO:0016192,GO:0045920
KIN	34.93	XB-GENEPAGE-980670	kin	KIN, antigenic determinant of recA protein homolog	160.356	172.342	41.9201	GO:0003676,GO:0003677,GO:0003690,GO:0003723,GO:0005634,GO:0005737,GO:0006260,GO:0006281,GO:0006310,GO:0006397,GO:0006974,GO:0008270,GO:0016032,GO:0016363,GO:0046872
ACIN1	27.09	XB-GENEPAGE-959535	acin1	apoptotic chromatin condensation inducer 1	160.319	154.925	79.1173	GO:0000166,GO:0003676,GO:0005515,GO:0005634,GO:0005730,GO:0005737,GO:0005829,GO:0005886,GO:0006200,GO:0006397,GO:0006915,GO:0006921,GO:0008380,GO:0016607,GO:0016887,GO:0019899,GO:0030218,GO:0030263,GO:0035145,GO:0043065,GO:0044822,GO:0045657,GO:0048025,GO:0061574
CHAMP1	17.61	XB-GENEPAGE-1016149	champ1	chromosome alignment maintaining phosphoprotein 1	159.874	230.938	124.398	GO:0000777,GO:0000793,GO:0003676,GO:0005515,GO:0005634,GO:0005737,GO:0005819,GO:0008270,GO:0031134,GO:0034501,GO:0035372,GO:0046872,GO:0051315
MMGT1	128.01	XB-GENEPAGE-999448	mmgt1-b	membrane magnesium transporter 1	159.52	155.485	84.0403	GO:0000139,GO:0005769,GO:0005794,GO:0015095,GO:0015693,GO:0016020,GO:0016021,GO:0031901,GO:0072546
ADK	515.34	XB-GENEPAGE-997224	adk	adenosine kinase	158.922	158.668	151.661	GO:0004001,GO:0005524,GO:0005634,GO:0005829,GO:0006144,GO:0006166,GO:0006175,GO:0009156,GO:0010613,GO:0016310,GO:0016773,GO:0032922,GO:0042102,GO:0043101,GO:0044209,GO:0044281,GO:0044342,GO:0044822,GO:0046085,GO:0046872,GO:0055086
RPS14	5858.86	XB-GENEPAGE-6258196	rps14	ribosomal protein S14	158.922	97.3201	214.52	GO:0000028,GO:0000122,GO:0000184,GO:0003723,GO:0003735,GO:0005730,GO:0005739,GO:0005829,GO:0005840,GO:0005925,GO:0006412,GO:0006413,GO:0006414,GO:0006415,GO:0006417,GO:0006614,GO:0010467,GO:0016020,GO:0016032,GO:0016070,GO:0016071,GO:0019058,GO:0019083,GO:0022627,GO:0030218,GO:0030490,GO:0044267,GO:0044822,GO:0045182,GO:0048027,GO:0070062
SUMO1	99.3	XB-GENEPAGE-978490	sumo1-a	small ubiquitin-like modifier 1	158.922	114.308	118.247	GO:0005515,GO:0005634,GO:0005643,GO:0005654,GO:0005730,GO:0005737,GO:0006281,GO:0006355,GO:0006464,GO:0008134,GO:0008152,GO:0016604,GO:0016605,GO:0016607,GO:0016925,GO:0019221,GO:0019789,GO:0030425,GO:0030578,GO:0031334,GO:0031625,GO:0031965,GO:0032436,GO:0032880,GO:0043392,GO:0043433,GO:0043687,GO:0044267,GO:0044822,GO:0045202,GO:0045892,GO:0060021,GO:0060333,GO:0060334,GO:0090204
POP5	12.23	XB-GENEPAGE-940255	pop5	processing of precursor 5, ribonuclease P/MRP subunit	158.438	109.528	35.7224	GO:0004526,GO:0004540,GO:0005515,GO:0005655,GO:0008033,GO:0090502
YRDC	36.42	XB-GENEPAGE-5744242	yrdc	yrdC N(6)-threonylcarbamoyltransferase domain containing	158.311	136.432	50.9948	GO:0003725,GO:0005554,GO:0005739,GO:0016020,GO:0051051
FOXR1	NA	XB-GENEPAGE-484979	foxr1	forkhead box R1	157.848	146.866	3.64592	GO:0003700,GO:0005634,GO:0006355
ETS2	4.64	XB-GENEPAGE-6084128	ets2-a	v-ets avian erythroblastosis virus E26 oncogene homolog 2	157.746	198.176	79.0409	GO:0000122,GO:0000977,GO:0000978,GO:0000981,GO:0001078,GO:0001501,GO:0003677,GO:0003700,GO:0005515,GO:0005634,GO:0005654,GO:0006355,GO:0006357,GO:0006366,GO:0030154,GO:0035259,GO:0045893,GO:0045944
NSMCE4A	9.5	XB-GENEPAGE-6046749	nsmce4a	non-SMC element 4 homolog A	157.736	134.725	53.1543	GO:0000781,GO:0005515,GO:0005634,GO:0005730,GO:0006281,GO:0006310,GO:0030915,GO:2001022
GJC1	7.87	XB-GENEPAGE-491088	gjc1	gap junction protein, gamma 1, 45kDa	157.661	166.12	86.466	GO:0001570,GO:0005216,GO:0005243,GO:0005789,GO:0005886,GO:0005921,GO:0005922,GO:0006810,GO:0006936,GO:0007043,GO:0007154,GO:0007268,GO:0007601,GO:0014704,GO:0015285,GO:0016021,GO:0016264,GO:0034220,GO:0048468,GO:0048738,GO:0061024,GO:0086014
TRMT112	293.66	XB-GENEPAGE-1008423	trmt112	tRNA methyltransferase 11-2 homolog (S. cerevisiae)	157.64	86.4285	66.5171	GO:0005515,GO:0008276,GO:0018364,GO:0043234,GO:0070062
NUP62	169.18	XB-GENEPAGE-6257977	nup62	nucleoporin 62kDa	157.638	102.437	172.854	GO:0000278,GO:0000922,GO:0003682,GO:0005487,GO:0005515,GO:0005635,GO:0005643,GO:0005737,GO:0005975,GO:0006351,GO:0006913,GO:0007077,GO:0007166,GO:0007569,GO:0008219,GO:0008285,GO:0008645,GO:0009755,GO:0009966,GO:0010827,GO:0015031,GO:0015758,GO:0016032,GO:0017056,GO:0019221,GO:0030159,GO:0030529,GO:0031074,GO:0031965,GO:0042059,GO:0042169,GO:0043066,GO:0043069,GO:0043123,GO:0043130,GO:0043231,GO:…
PTMA	NA	XB-GENEPAGE-978346	ptma-b	prothymosin, alpha	157.503	111.861	763.969	NA
MRPL44	308.63	XB-GENEPAGE-1000271	mrpl44	mitochondrial ribosomal protein L44	157.451	134.174	50.9143	GO:0003725,GO:0004525,GO:0005575,GO:0005622,GO:0005739,GO:0005840,GO:0006396,GO:0044822,GO:0070125,GO:0090502
TIMM23	27.12	XB-GENEPAGE-994531	timm23	translocase of inner mitochondrial membrane 23 homolog	157.409	123.632	49.5548	GO:0005515,GO:0005739,GO:0005743,GO:0005744,GO:0005758,GO:0006626,GO:0006886,GO:0008565,GO:0015031,GO:0015450,GO:0016021,GO:0031305,GO:0044267,GO:0071806
UCP2	NA	XB-GENEPAGE-1010080	ucp2	uncoupling protein 2 (mitochondrial, proton carrier)	157.143	50.6907	113.902	GO:0003824,GO:0005215,GO:0005488,GO:0005739,GO:0005743,GO:0006633,GO:0006810,GO:0006839,GO:0016020
CYP26A1	NA	XB-GENEPAGE-855582	cyp26a1	cytochrome P450, family 26, subfamily A, polypeptide 1	156.988	23.5757	42.6861	GO:0004497,GO:0006118,GO:0016705,GO:0018585,GO:0018586,GO:0018587,GO:0018588,GO:0018589,GO:0018590,GO:0018591,GO:0018592,GO:0018593,GO:0018594,GO:0018595,GO:0018596,GO:0018597,GO:0018598,GO:0018599,GO:0018600,GO:0018601
CDCA7	91.72	XB-GENEPAGE-977166	cdca7	cell division cycle associated 7	156.76	138.966	75.3372	GO:0005634,GO:0005730,GO:0005737,GO:0006351,GO:0006355,GO:0006915,GO:0042127
DR1	11.99	XB-GENEPAGE-1000820	dr1	down-regulator of transcription 1, TBP-binding (negative cofactor 2)	156.665	168.956	109.058	GO:0000122,GO:0003677,GO:0003714,GO:0003887,GO:0003889,GO:0003890,GO:0003891,GO:0003893,GO:0003894,GO:0003895,GO:0005515,GO:0005634,GO:0005671,GO:0006325,GO:0006351,GO:0008134,GO:0015999,GO:0016000,GO:0016448,GO:0016449,GO:0016450,GO:0016451,GO:0016452,GO:0017025,GO:0019984,GO:0043565,GO:0043966,GO:0046982
DDX5	171.02	XB-GENEPAGE-1009994	ddx5	DEAD (Asp-Glu-Ala-Asp) box helicase 5	156.574	293.96	729.715	GO:0000122,GO:0000381,GO:0000398,GO:0001584,GO:0001701,GO:0003676,GO:0003712,GO:0003713,GO:0003724,GO:0004003,GO:0004004,GO:0004386,GO:0005515,GO:0005516,GO:0005524,GO:0005634,GO:0005730,GO:0006200,GO:0006351,GO:0007186,GO:0007623,GO:0008026,GO:0008094,GO:0008186,GO:0015462,GO:0015616,GO:0016020,GO:0016021,GO:0016049,GO:0016887,GO:0017116,GO:0019899,GO:0030331,GO:0030529,GO:0033148,GO:0036002,GO:…
FAM168B	NA	XB-GENEPAGE-5865192	fam168b	family with sequence similarity 168, member B	156.461	171.65	122.108	NA
EEF1E1	222.76	XB-GENEPAGE-493637	eef1e1	eukaryotic translation elongation factor 1 epsilon 1	156.198	119.031	121.134	GO:0005515,GO:0005634,GO:0005737,GO:0005829,GO:0006418,GO:0008285,GO:0010467,GO:0043065,GO:0043517,GO:0070062
ARL2	375.13	XB-GENEPAGE-494098	arl2	ADP-ribosylation factor-like 2	155.915	115.045	14.5837	GO:0003924,GO:0003925,GO:0005095,GO:0005515,GO:0005525,GO:0005634,GO:0005758,GO:0005813,GO:0006184,GO:0006886,GO:0007021,GO:0007049,GO:0007264,GO:0010811,GO:0015031,GO:0016328,GO:0031113,GO:0031116,GO:0034260,GO:0051297,GO:0051457,GO:0070062,GO:0070830,GO:0072372
KLHDC10	10.2	XB-GENEPAGE-1014476	klhdc10	kelch domain containing 10	155.836	169.997	2.4323	GO:0005515,GO:0005634,GO:0005737
GPD1L	72.36	XB-GENEPAGE-969901	gpd1l	glycerol-3-phosphate dehydrogenase 1-like	155.826	141.144	159.176	GO:0002027,GO:0004367,GO:0005737,GO:0005829,GO:0005886,GO:0005975,GO:0006072,GO:0006644,GO:0006654,GO:0006734,GO:0009331,GO:0010765,GO:0016020,GO:0016614,GO:0016616,GO:0017080,GO:0019432,GO:0019674,GO:0033137,GO:0042803,GO:0044255,GO:0044281,GO:0044325,GO:0046168,GO:0046474,GO:0051287,GO:0055114,GO:0060373,GO:0070062,GO:0086005,GO:0090038,GO:2000010,GO:2000649
HMGB1	401.57	XB-GENEPAGE-1001205	hmgb1	high mobility group box 1	155.174	131.009	120.718	GO:0000122,GO:0000785,GO:0000793,GO:0001773,GO:0002407,GO:0002437,GO:0003677,GO:0003684,GO:0003690,GO:0003697,GO:0003700,GO:0005125,GO:0005515,GO:0005576,GO:0005615,GO:0005634,GO:0005654,GO:0006265,GO:0006288,GO:0006309,GO:0006310,GO:0006355,GO:0006357,GO:0006915,GO:0006921,GO:0008134,GO:0008301,GO:0009986,GO:0017053,GO:0017055,GO:0031175,GO:0033151,GO:0042056,GO:0043065,GO:0043280,GO:0043388,GO:…
C1ORF50	21.57	XB-GENEPAGE-1004911	c1orf50	chromosome 1 open reading frame 50	155.056	213.772	152.087	NA
SSX2IP	61.05	XB-GENEPAGE-941097	ssx2ip	synovial sarcoma, X breakpoint 2 interacting protein	154.925	80.7878	0.465303	GO:0005515,GO:0005634,GO:0005913,GO:0007155,GO:0019904,GO:0031252,GO:0034451,GO:0035020,GO:0043234,GO:0051297,GO:2000145
ENO1	17188.1	XB-GENEPAGE-483499	eno1-a	enolase 1, (alpha)	154.903	81.1983	80.6294	GO:0000015,GO:0000122,GO:0000287,GO:0003677,GO:0003700,GO:0003714,GO:0004634,GO:0005515,GO:0005615,GO:0005634,GO:0005737,GO:0005829,GO:0005886,GO:0005975,GO:0006006,GO:0006094,GO:0006096,GO:0006351,GO:0006355,GO:0009615,GO:0016020,GO:0030308,GO:0031430,GO:0044281,GO:0044822,GO:0045892,GO:0070062
ALKBH4	5.02	XB-GENEPAGE-1009925	alkbh4	alkB, alkylation repair homolog 4	154.593	128.207	9.38858	GO:0003779,GO:0005634,GO:0005737,GO:0006351,GO:0006355,GO:0006482,GO:0016706,GO:0030496,GO:0031032,GO:0032451,GO:0036090,GO:0046872,GO:0055114,GO:0070938
TMA16	43.35	XB-GENEPAGE-1015316	tma16	translation machinery associated 16 homolog (S. cerevisiae)	153.997	164.044	110.531	GO:0005634
EIF3G	840.47	XB-GENEPAGE-6070197	eif3g-b	eukaryotic translation initiation factor 3, subunit G	153.911	136.667	161.809	GO:0000166,GO:0001731,GO:0003743,GO:0005515,GO:0005634,GO:0005829,GO:0005852,GO:0006412,GO:0006413,GO:0006446,GO:0010467,GO:0016282,GO:0033290,GO:0044267,GO:0044822,GO:0048471
UBE2G1	441.58	XB-GENEPAGE-949493	ube2g1	ubiquitin-conjugating enzyme E2G 1	153.811	180.075	64.0123	GO:0004840,GO:0004842,GO:0005524,GO:0006464,GO:0006511,GO:0006512,GO:0008152,GO:0016881,GO:0031625,GO:0070062,GO:0070534,GO:0070936
BIRC5	78.38	XB-GENEPAGE-966740	birc5.2-a	baculoviral IAP repeat containing 5	153.355	272.087	141.405	GO:0005622,GO:0006916
SMARCD1	27.3	XB-GENEPAGE-491103	smarcd1	SWI/SNF related, matrix associated, actin dependent regulator of chromatin, subfamily d, member 1	153.291	139.06	124.884	GO:0003713,GO:0005515,GO:0005634,GO:0006337,GO:0006338,GO:0006355,GO:0006357,GO:0007399,GO:0016514,GO:0032947,GO:0048096,GO:0071564,GO:0071565
C1ORF52	36.56	XB-GENEPAGE-975904	c1orf52-b	chromosome 1 open reading frame 52	153.28	122.364	58.3841	NA
MIS18A	28.48	XB-GENEPAGE-1006497	mis18a	MIS18 kinetochore protein A	153.164	134.174	24.9503	GO:0000775,GO:0003674,GO:0005634,GO:0005654,GO:0005737,GO:0006334,GO:0007059,GO:0007067,GO:0008150,GO:0034080,GO:0044030
BRK1	65.17	XB-GENEPAGE-1009797	brk1-b	BRICK1, SCAR/WAVE actin-nucleating complex subunit	152.649	115.195	49.6997	GO:0001701,GO:0005829,GO:0005856,GO:0008284,GO:0010592,GO:0016601,GO:0030027,GO:0030036,GO:0031209,GO:0032403,GO:0038096,GO:0045087,GO:0048365,GO:0048870,GO:0070062,GO:0070207,GO:2000601
MCL1	NA	XB-GENEPAGE-487619	mcl1	myeloid cell leukemia 1	152.634	95.5626	127.828	GO:0042981
ITGB1	69.47	XB-GENEPAGE-946724	itgb1-a	integrin, beta 1 (fibronectin receptor, beta polypeptide, antigen CD29 includes MDF2, MSK12)	152.458	94.648	72.9367	GO:0000082,GO:0001618,GO:0001669,GO:0001701,GO:0001708,GO:0001726,GO:0001894,GO:0001948,GO:0001968,GO:0002020,GO:0002042,GO:0003779,GO:0004252,GO:0004289,GO:0004872,GO:0005178,GO:0005515,GO:0005518,GO:0005604,GO:0005737,GO:0005886,GO:0005925,GO:0006874,GO:0006968,GO:0007155,GO:0007156,GO:0007159,GO:0007160,GO:0007161,GO:0007179,GO:0007229,GO:0007275,GO:0007411,GO:0007596,GO:0008132,GO:0008243,GO:…
RAB6A	332.86	XB-GENEPAGE-494902	rab6a	RAB6A, member RAS oncogene family	152.087	139.584	79.1574	GO:0000042,GO:0000139,GO:0003924,GO:0003925,GO:0005515,GO:0005525,GO:0005794,GO:0005802,GO:0005829,GO:0006184,GO:0006886,GO:0006890,GO:0007264,GO:0015031,GO:0016020,GO:0018125,GO:0019882,GO:0019904,GO:0031410,GO:0034067,GO:0034498,GO:0070062,GO:0072385
CHMP1A	316.49	XB-GENEPAGE-5812949	chmp1a	charged multivesicular body protein 1A	152.065	108.803	1.95648	GO:0000794,GO:0000910,GO:0001539,GO:0005198,GO:0005515,GO:0005554,GO:0005634,GO:0005730,GO:0005737,GO:0005769,GO:0005813,GO:0005815,GO:0006351,GO:0006508,GO:0007076,GO:0008237,GO:0008270,GO:0009288,GO:0010008,GO:0012505,GO:0015031,GO:0016192,GO:0016363,GO:0016458,GO:0019904,GO:0042803,GO:0045014,GO:0045892,GO:0070062
SGOL1	25.83	XB-GENEPAGE-940794	sgol1	shugoshin-like 1	151.592	115.855	29.867	GO:0000278,GO:0000775,GO:0000776,GO:0000777,GO:0000779,GO:0000780,GO:0000922,GO:0005515,GO:0005634,GO:0005730,GO:0005737,GO:0005813,GO:0005829,GO:0007059,GO:0007067,GO:0008608,GO:0010457,GO:0019900,GO:0030892,GO:0045132
NFYA	87.97	XB-GENEPAGE-942006	nfya	nuclear transcription factor Y, alpha	151.481	351.365	331.286	GO:0001046,GO:0003677,GO:0003700,GO:0005515,GO:0005634,GO:0005654,GO:0006355,GO:0006366,GO:0016602,GO:0044255,GO:0044281,GO:0045893,GO:0045944,GO:0048511,GO:2000036,GO:2000648
TMED9	34.96	XB-GENEPAGE-944837	tmed9	transmembrane emp24 protein transport domain containing 9	151.268	138.482	81.682	GO:0000139,GO:0005515,GO:0005783,GO:0005789,GO:0005793,GO:0005794,GO:0006886,GO:0007030,GO:0008320,GO:0010638,GO:0016020,GO:0016021,GO:0019905,GO:0030140,GO:0032527,GO:0033116,GO:0034498,GO:0048205,GO:0070062
DAND5	33.94	XB-GENEPAGE-480808	dand5	DAN domain family member 5, BMP antagonist	151.268	182.796	0	GO:0003140,GO:0003281,GO:0003283,GO:0005576,GO:0016015,GO:0030512,GO:0030514,GO:0038101,GO:0061371,GO:1900108
UBQLN4	161.53	XB-GENEPAGE-922981	ubqln4	ubiquilin 4	151.216	137.608	166.132	GO:0005515,GO:0005634,GO:0005730,GO:0005737,GO:0005789,GO:0005813,GO:0005829,GO:0006464,GO:0031593,GO:0031595,GO:0031597,GO:0032434,GO:0042802,GO:0043231,GO:0048471
SRSF9	137.59	XB-GENEPAGE-491309	srsf9	serine/arginine-rich splicing factor 9	150.702	155.5	347.216	GO:0000166,GO:0000398,GO:0003676,GO:0005515,GO:0005634,GO:0005654,GO:0005730,GO:0006366,GO:0006369,GO:0006376,GO:0006397,GO:0006406,GO:0008380,GO:0010467,GO:0031124,GO:0044822,GO:0048025
SNRNP40	92.43	XB-GENEPAGE-957414	snrnp40-b	small nuclear ribonucleoprotein 40kDa (U5)	149.989	181.76	160.784	GO:0000375,GO:0000398,GO:0003847,GO:0005515,GO:0005634,GO:0005654,GO:0005682,GO:0005730,GO:0005732,GO:0005737,GO:0006396,GO:0008380,GO:0010467,GO:0044822,GO:0071013
HSPA9	2580.26	XB-GENEPAGE-960227	hspa9-b	heat shock 70kDa protein 9 (mortalin)	149.685	107.304	94.7769	GO:0005509,GO:0005515,GO:0005524,GO:0005730,GO:0005737,GO:0005739,GO:0005925,GO:0006457,GO:0006611,GO:0006626,GO:0019899,GO:0042645,GO:0043066,GO:0044267,GO:0044822,GO:0051082,GO:0070062
WDR5	43.61	XB-GENEPAGE-493882	wdr5-b	WD repeat domain 5	148.96	207.719	115.973	GO:0000123,GO:0001501,GO:0003847,GO:0004871,GO:0005515,GO:0005634,GO:0005654,GO:0005671,GO:0005834,GO:0006325,GO:0006351,GO:0006355,GO:0007186,GO:0035097,GO:0042800,GO:0043966,GO:0043981,GO:0043982,GO:0043984,GO:0043995,GO:0043996,GO:0045722,GO:0046972,GO:0048188,GO:0051568,GO:0071339
SAR1A	589.84	XB-GENEPAGE-944262	sar1a	SAR1 homolog A	148.94	173.701	136.352	GO:0003924,GO:0003925,GO:0005525,GO:0005622,GO:0005794,GO:0006886,GO:0007264,GO:0016192,GO:0016529,GO:0070062,GO:1901303
PTBP1	214.24	XB-GENEPAGE-5818205	ptbp1-a	polypyrimidine tract binding protein 1	148.508	199.454	565.753	GO:0000166,GO:0000380,GO:0000381,GO:0000398,GO:0003676,GO:0003723,GO:0005515,GO:0005634,GO:0005654,GO:0005730,GO:0006397,GO:0008187,GO:0008380,GO:0010467,GO:0016020,GO:0033119,GO:0036002,GO:0044822,GO:0048025,GO:0051148,GO:0070062
EIF3J	706.43	XB-GENEPAGE-999877	eif3j	eukaryotic translation initiation factor 3, subunit J	148.491	208.643	274.709	GO:0001731,GO:0003743,GO:0005515,GO:0005829,GO:0005852,GO:0006412,GO:0006413,GO:0006446,GO:0010467,GO:0016282,GO:0033290,GO:0044267
RPL27	3690.11	XB-GENEPAGE-999330	rpl27	ribosomal protein L27	148.482	81.5326	196.37	GO:0000184,GO:0003735,GO:0005622,GO:0005634,GO:0005829,GO:0005840,GO:0005925,GO:0006412,GO:0006413,GO:0006414,GO:0006415,GO:0006614,GO:0010467,GO:0016020,GO:0016032,GO:0016070,GO:0016071,GO:0019058,GO:0019083,GO:0022625,GO:0030529,GO:0044267,GO:0044822,GO:0070062
EIF2S2	723.25	XB-GENEPAGE-964371	eif2s2	eukaryotic translation initiation factor 2, subunit 2 beta, 38kDa	147.807	132.976	192.942	GO:0001701,GO:0002176,GO:0003723,GO:0003743,GO:0005515,GO:0005829,GO:0005850,GO:0006412,GO:0006413,GO:0008135,GO:0008584,GO:0010467,GO:0044267,GO:0044822,GO:0046872
LOC733728	NA	XB-GENEPAGE-5893022	loc733728	novel protein with Kazal-type serine protease inhibitor domain	147.253	93.9451	0	NA
SLC31A2	NA	XB-GENEPAGE-5805082	slc31a2	solute carrier family 31 (copper transporter), member 2	146.84	106.809	21.1872	GO:0005375,GO:0006825,GO:0016021
HPGDS	8566.37	XB-GENEPAGE-944777	hpgds-b	hematopoietic prostaglandin D synthase	146.697	74.3116	45.4605	GO:0000287,GO:0004364,GO:0004667,GO:0005509,GO:0005737,GO:0005829,GO:0006693,GO:0006805,GO:0007165,GO:0007626,GO:0019369,GO:0019371,GO:0042803,GO:0044281,GO:1901687
TRAPPC2L	66.98	XB-GENEPAGE-983629	trappc2l	trafficking protein particle complex 2-like	146.435	84.0982	47.903	GO:0005515,GO:0005622,GO:0005737,GO:0005783,GO:0005794,GO:0006888,GO:0048471
TMED10	512.24	XB-GENEPAGE-5756690	tmed10	transmembrane emp24-like trafficking protein 10	146.193	156.075	104.402	GO:0000139,GO:0001101,GO:0001822,GO:0005515,GO:0005783,GO:0005789,GO:0005793,GO:0005794,GO:0005801,GO:0005886,GO:0006810,GO:0006886,GO:0006888,GO:0006890,GO:0007030,GO:0008320,GO:0016020,GO:0016021,GO:0019905,GO:0030137,GO:0030140,GO:0030658,GO:0030667,GO:0032403,GO:0033116,GO:0034205,GO:0035459,GO:0035964,GO:0042470,GO:0042589,GO:0043279,GO:0045055,GO:0048199,GO:0048205,GO:0048208,GO:0051259,GO:…
HNRNPUL2	33.41	XB-GENEPAGE-492972	hnrnpul2	heterogeneous nuclear ribonucleoprotein U-like 2	146.121	129.152	186.855	GO:0005634,GO:0008150,GO:0016020,GO:0044822
CDH3	NA	XB-GENEPAGE-482276	cdh3-b	cadherin 3, type 1, P-cadherin (placental)	146.083	229.744	166.887	GO:0005509,GO:0007156,GO:0016020
GCA	1225.37	XB-GENEPAGE-983089	gca	grancalcin, EF-hand calcium binding protein	145.933	201.745	119.334	GO:0004198,GO:0005509,GO:0005737,GO:0005886,GO:0006508,GO:0042803,GO:0046982,GO:0061025,GO:0070062
CBX2	14.17	XB-GENEPAGE-970246	cbx2	chromobox homolog 2	145.791	147.108	24.0075	GO:0000122,GO:0000785,GO:0000791,GO:0000792,GO:0003677,GO:0003682,GO:0004308,GO:0005515,GO:0005634,GO:0005654,GO:0005730,GO:0006333,GO:0006351,GO:0016568,GO:0030154,GO:0031519,GO:0035064,GO:0035102,GO:0045137
POR	176.14	XB-GENEPAGE-951362	por	P450 (cytochrome) oxidoreductase	145.62	128.337	30.2228	GO:0003420,GO:0003958,GO:0004128,GO:0004866,GO:0005489,GO:0005506,GO:0005515,GO:0005739,GO:0005789,GO:0005829,GO:0006118,GO:0007584,GO:0008941,GO:0009055,GO:0009437,GO:0009812,GO:0010181,GO:0016020,GO:0016491,GO:0016709,GO:0016787,GO:0018393,GO:0019395,GO:0019899,GO:0032332,GO:0032770,GO:0042493,GO:0043066,GO:0043154,GO:0043231,GO:0043602,GO:0045542,GO:0045880,GO:0046210,GO:0047726,GO:0050660,GO:…
TMEM128	18.86	XB-GENEPAGE-961829	tmem128	transmembrane protein 128	145.599	141.907	7.847	GO:0003674,GO:0005575,GO:0008150,GO:0016021
2015-09-01	NA	XB-GENEPAGE-942786	2015-09-01	15 kDa selenoprotein	144.9	159.825	106.559	NA
RABAC1	32.01	XB-GENEPAGE-959356	rabac1-b	Rab acceptor 1 (prenylated)	144.851	135.222	65.0406	GO:0005515,GO:0005794,GO:0005886,GO:0008021,GO:0008022,GO:0016020,GO:0016021,GO:0030054,GO:0042802,GO:0070064
POC5	38.61	XB-GENEPAGE-5850619	poc5	POC5 centriolar protein	144.777	75.8679	5.65022	GO:0005813,GO:0005814,GO:0007049
TDGF1	NA	XB-GENEPAGE-495110	tdgf1.1	teratocarcinoma-derived growth factor 1, member 1	144.751	235.552	5.89186	NA
HIST1H2BM	295.06	XB-GENEPAGE-5722946	hist1h2bm	histone cluster 1, H2bm	144.532	166.397	185.733	GO:0000786,GO:0003677,GO:0005634,GO:0005654,GO:0006325,GO:0006334,GO:0007001,GO:0046982,GO:0070062
TALDO1	2435.6	XB-GENEPAGE-1005379	taldo1	transaldolase 1	144.389	101.966	88.9095	GO:0003824,GO:0004801,GO:0005634,GO:0005737,GO:0005829,GO:0005975,GO:0005999,GO:0006002,GO:0006098,GO:0006112,GO:0009052,GO:0019682,GO:0044281,GO:0048029,GO:0070062
HDGF	78.12	XB-GENEPAGE-1007019	hdgf	hepatoma-derived growth factor	144.252	133.529	1010.41	GO:0000122,GO:0000166,GO:0001106,GO:0001222,GO:0003677,GO:0005615,GO:0005634,GO:0005654,GO:0005730,GO:0005737,GO:0006351,GO:0006987,GO:0007165,GO:0008083,GO:0008201,GO:0008283,GO:0009987,GO:0017053,GO:0030968,GO:0034504,GO:0044267,GO:0044822,GO:0045944
C1QBP	1247.02	XB-GENEPAGE-973231	c1qbp	complement component 1, q subcomponent binding protein	143.787	136.57	88.0974	GO:0000122,GO:0001849,GO:0003714,GO:0003729,GO:0005080,GO:0005515,GO:0005540,GO:0005615,GO:0005634,GO:0005730,GO:0005737,GO:0005739,GO:0005759,GO:0005829,GO:0005886,GO:0006351,GO:0006397,GO:0006915,GO:0006955,GO:0006958,GO:0007596,GO:0007597,GO:0008134,GO:0008380,GO:0009986,GO:0014065,GO:0016020,GO:0016032,GO:0030449,GO:0030984,GO:0031690,GO:0032689,GO:0032695,GO:0039534,GO:0039536,GO:0042256,GO:…
NSUN2	304.21	XB-GENEPAGE-962622	nsun2	NOP2/Sun RNA methyltransferase family, member 2	143.777	132.533	88.4472	GO:0000049,GO:0005634,GO:0005730,GO:0005737,GO:0005819,GO:0007067,GO:0016428,GO:0030488,GO:0044822
CALHM2	23.29	XB-GENEPAGE-944793	calhm2	calcium homeostasis modulator 2	143.775	144.813	7.94941	GO:0006811,GO:0016021
MCM10	55.03	XB-GENEPAGE-1015390	mcm10	minichromosome maintenance complex component 10	143.694	22.6155	9.22158	GO:0000082,GO:0000278,GO:0000785,GO:0003677,GO:0005515,GO:0005634,GO:0005654,GO:0005730,GO:0005737,GO:0006260,GO:0008283,GO:0042802,GO:0046872
NFYC	65.08	XB-GENEPAGE-1218937	nfyc	nuclear transcription factor Y, gamma	143.604	153.673	208.037	GO:0003677,GO:0003700,GO:0003713,GO:0004869,GO:0005515,GO:0005634,GO:0005654,GO:0005730,GO:0006351,GO:0006355,GO:0006357,GO:0006457,GO:0016602,GO:0043565,GO:0044212,GO:0044255,GO:0044281,GO:0045893,GO:0046982
HMGXB4	5.67	XB-GENEPAGE-951780	hmgxb4	HMG box domain containing 4	143.432	85.2815	5.98315	GO:0000785,GO:0003677,GO:0005634,GO:0006355,GO:0008333,GO:0016055,GO:0016589,GO:0030178
TUBB4A	NA	XB-GENEPAGE-947406	tubb4a	tubulin, beta 4A class IVa	143.387	154.677	393.914	GO:0003924,GO:0005198,GO:0005525,GO:0005874,GO:0007018,GO:0043234,GO:0051258
LSM6	381.3	XB-GENEPAGE-1007007	lsm6	LSM6 homolog, U6 small nuclear RNA associated	143.226	236.668	149.412	GO:0000288,GO:0005515,GO:0005634,GO:0005681,GO:0005732,GO:0005829,GO:0006364,GO:0006397,GO:0008033,GO:0008380,GO:0010467,GO:0016070,GO:0016071,GO:0030529,GO:0030532,GO:0043928,GO:0044822,GO:0070062
POLR2C	125.63	XB-GENEPAGE-998257	polr2c	polymerase (RNA) II (DNA directed) polypeptide C, 33kDa	143.087	149.852	90.7706	GO:0000398,GO:0001055,GO:0003677,GO:0003899,GO:0003900,GO:0003901,GO:0003902,GO:0005509,GO:0005634,GO:0005654,GO:0005665,GO:0005730,GO:0005737,GO:0006281,GO:0006283,GO:0006289,GO:0006350,GO:0006351,GO:0006355,GO:0006366,GO:0006367,GO:0006368,GO:0006370,GO:0008380,GO:0010467,GO:0015630,GO:0016032,GO:0046983,GO:0050434
API5	103.77	XB-GENEPAGE-963037	api5-a	apoptosis inhibitor 5	142.879	173.947	308.635	GO:0005515,GO:0005634,GO:0005681,GO:0005730,GO:0005737,GO:0006915,GO:0016020,GO:0017134,GO:0043066,GO:0044822,GO:2000270
ZCCHC8	12.94	XB-GENEPAGE-977401	zcchc8	zinc finger, CCHC domain containing 8	142.865	189.268	86.2715	GO:0000398,GO:0003676,GO:0005515,GO:0005634,GO:0005654,GO:0005730,GO:0008270,GO:0044822,GO:0071013
NCBP1	77.86	XB-GENEPAGE-5841193	ncbp1-b	nuclear cap binding protein subunit 1, 80kDa	142.769	92.0539	22.5805	GO:0000184,GO:0000339,GO:0000387,GO:0000398,GO:0003723,GO:0005515,GO:0005634,GO:0005654,GO:0005730,GO:0005737,GO:0005739,GO:0005829,GO:0005845,GO:0005846,GO:0005886,GO:0006366,GO:0006368,GO:0006369,GO:0006370,GO:0006379,GO:0006406,GO:0006446,GO:0008334,GO:0008380,GO:0010467,GO:0016032,GO:0016070,GO:0016071,GO:0030529,GO:0031047,GO:0031124,GO:0031442,GO:0034660,GO:0044822,GO:0045292,GO:0050434,GO:…
AP3S1	155.59	XB-GENEPAGE-948756	ap3s1	adaptor-related protein complex 3, sigma 1 subunit	142.538	86.3657	19.8673	GO:0005215,GO:0005515,GO:0005794,GO:0006886,GO:0008089,GO:0008286,GO:0008565,GO:0016192,GO:0030117,GO:0030119,GO:0030123,GO:0030125,GO:0030133,GO:0030659,GO:0048490
CITED4	NA	XB-GENEPAGE-946638	cited4	Cbp/p300-interacting transactivator, with Glu/Asp-rich carboxy-terminal domain, 4	142.512	234.622	207.795	GO:0005634,GO:0030528,GO:0045449
CXADR	131.72	XB-GENEPAGE-922482	cxadr	coxsackie virus and adenovirus receptor	142.467	128.324	75.825	GO:0001618,GO:0001669,GO:0005102,GO:0005178,GO:0005515,GO:0005576,GO:0005615,GO:0005634,GO:0005730,GO:0005886,GO:0005887,GO:0005911,GO:0005912,GO:0005923,GO:0007005,GO:0007157,GO:0007507,GO:0007596,GO:0008013,GO:0008354,GO:0009615,GO:0010669,GO:0014704,GO:0016032,GO:0016323,GO:0016327,GO:0030054,GO:0030165,GO:0030175,GO:0030426,GO:0030593,GO:0031532,GO:0031594,GO:0034109,GO:0042802,GO:0043005,GO:…
SPINT2	65.76	XB-GENEPAGE-947328	spint2	serine peptidase inhibitor, Kunitz type, 2	142.426	176.931	276.531	GO:0004866,GO:0004867,GO:0005576,GO:0005634,GO:0005737,GO:0006928,GO:0007596,GO:0010951,GO:0016021,GO:0030414
TNFAIP1	NA	XB-GENEPAGE-943702	tnfaip1	tumor necrosis factor, alpha-induced protein 1 (endothelial)	142.138	128.528	34.5993	GO:0005249,GO:0005515,GO:0006813,GO:0008076,GO:0016020
PDCD10	89.22	XB-GENEPAGE-1010360	pdcd10	programmed cell death 10	142.135	164.41	21.3522	GO:0000139,GO:0001525,GO:0005515,GO:0005829,GO:0005886,GO:0006915,GO:0008284,GO:0042803,GO:0043066,GO:0043406,GO:0047485,GO:0070062
RPL22	5475.23	XB-GENEPAGE-978438	rpl22	ribosomal protein L22	141.675	36.2737	139.829	GO:0000184,GO:0003723,GO:0003735,GO:0005515,GO:0005622,GO:0005634,GO:0005737,GO:0005829,GO:0005840,GO:0005925,GO:0006412,GO:0006413,GO:0006414,GO:0006415,GO:0006614,GO:0008201,GO:0010467,GO:0016032,GO:0016070,GO:0016071,GO:0019058,GO:0019083,GO:0022625,GO:0030529,GO:0044267,GO:0044822,GO:0046632,GO:0070062
NEK2	21.48	XB-GENEPAGE-962773	nek2	NIMA-related kinase 2	141.164	50.7695	46.8079	GO:0000070,GO:0000086,GO:0000278,GO:0000776,GO:0000777,GO:0000794,GO:0000922,GO:0001824,GO:0004672,GO:0004674,GO:0004713,GO:0005515,GO:0005524,GO:0005634,GO:0005730,GO:0005737,GO:0005813,GO:0005829,GO:0005874,GO:0006468,GO:0007059,GO:0007067,GO:0007088,GO:0007126,GO:0019903,GO:0030496,GO:0043234,GO:0043392,GO:0045171,GO:0046602,GO:0046777,GO:0046872,GO:0051225,GO:0051299,GO:0051988,GO:0090307,GO:…
NAA50	355.38	XB-GENEPAGE-996001	naa50	N(alpha)-acetyltransferase 50, NatE catalytic subunit	141.112	157.192	80.2749	GO:0004596,GO:0005515,GO:0005737,GO:0006474,GO:0008080,GO:0008152,GO:0010485,GO:0031415,GO:0043967,GO:0052858,GO:0070062,GO:0071962
SMAD1	36.66	XB-GENEPAGE-1018192	smad1-b	SMAD family member 1	140.638	144.453	71.7804	GO:0000165,GO:0000979,GO:0001657,GO:0001710,GO:0002051,GO:0003700,GO:0005057,GO:0005515,GO:0005622,GO:0005634,GO:0005637,GO:0005654,GO:0005667,GO:0005730,GO:0005737,GO:0005739,GO:0005829,GO:0006351,GO:0006355,GO:0006468,GO:0006954,GO:0007165,GO:0007179,GO:0007183,GO:0007276,GO:0008285,GO:0009880,GO:0010243,GO:0010628,GO:0010656,GO:0016021,GO:0019901,GO:0030509,GO:0030618,GO:0030901,GO:0030902,GO:…
EIF4A3	377.3	XB-GENEPAGE-5773452	eif4a3	eukaryotic translation initiation factor 4A3	140.407	233.502	565.042	GO:0000184,GO:0000288,GO:0000289,GO:0000398,GO:0003676,GO:0003729,GO:0004003,GO:0004004,GO:0004386,GO:0005515,GO:0005524,GO:0005634,GO:0005730,GO:0005737,GO:0005829,GO:0006200,GO:0006364,GO:0008026,GO:0008094,GO:0008143,GO:0008186,GO:0010467,GO:0015462,GO:0015616,GO:0016020,GO:0016070,GO:0016071,GO:0016607,GO:0016887,GO:0017116,GO:0017148,GO:0019221,GO:0035145,GO:0042623,GO:0042624,GO:0042625,GO:…
PRPF19	318.27	XB-GENEPAGE-975232	prpf19	pre-mRNA processing factor 19	140.392	88.5985	167.729	GO:0000151,GO:0000209,GO:0000245,GO:0000398,GO:0000974,GO:0003677,GO:0004842,GO:0005515,GO:0005634,GO:0005730,GO:0005737,GO:0005819,GO:0006281,GO:0016020,GO:0016567,GO:0016607,GO:0034450,GO:0042802,GO:0071013
DNAL4	NA	XB-GENEPAGE-854850	dnal4	dynein, axonemal, light chain 4	140.356	83.2317	45.3866	GO:0003777,GO:0005875,GO:0007017,GO:0008567
MCM3AP	25.98	XB-GENEPAGE-981005	mcm3ap	minichromosome maintenance complex component 3 associated protein	140.249	146.795	40.277	GO:0002376,GO:0003677,GO:0005524,GO:0005634,GO:0005643,GO:0005654,GO:0005829,GO:0006260,GO:0006606,GO:0015986,GO:0016469,GO:0016746,GO:0046933,GO:0046961,GO:0051028
FOXH1	NA	XB-GENEPAGE-1194371	foxh1	forkhead box H1	140.243	295.783	11.5851	GO:0003700,GO:0005634,GO:0006355
DEPDC7	74.36	XB-GENEPAGE-1010064	depdc7-b	DEP domain containing 7	140.165	40.1658	6.94759	GO:0003674,GO:0005575,GO:0005829,GO:0007242,GO:0007264,GO:0008150,GO:0051056
SSR4	645.28	XB-GENEPAGE-968230	ssr4	signal sequence receptor, delta	139.87	133.291	165.891	GO:0005783,GO:0005784,GO:0006412,GO:0006614,GO:0010467,GO:0016021,GO:0044267,GO:0070062
ZMAT2	13.28	XB-GENEPAGE-1217475	zmat2	zinc finger, matrin-type 2	139.851	160.002	96.7419	GO:0003676,GO:0003677,GO:0005515,GO:0005634,GO:0008270
ANXA11	103.06	XB-GENEPAGE-958576	anxa11	annexin A11	139.807	106.532	46.435	GO:0005509,GO:0005515,GO:0005544,GO:0005634,GO:0005635,GO:0005654,GO:0005730,GO:0005737,GO:0005819,GO:0006909,GO:0007109,GO:0008429,GO:0016020,GO:0023026,GO:0030496,GO:0042470,GO:0042581,GO:0042582,GO:0044548,GO:0044822,GO:0045335,GO:0047394,GO:0048306,GO:0050819,GO:0051592,GO:0070062
MAP2K1	968.08	XB-GENEPAGE-478821	map2k1	mitogen-activated protein kinase kinase 1	139.659	113.209	35.6227	GO:0000165,GO:0000186,GO:0000187,GO:0002224,GO:0002755,GO:0002756,GO:0003056,GO:0004672,GO:0004674,GO:0004675,GO:0004676,GO:0004677,GO:0004679,GO:0004680,GO:0004681,GO:0004683,GO:0004686,GO:0004688,GO:0004689,GO:0004690,GO:0004692,GO:0004693,GO:0004694,GO:0004695,GO:0004696,GO:0004697,GO:0004698,GO:0004700,GO:0004701,GO:0004702,GO:0004703,GO:0004704,GO:0004705,GO:0004706,GO:0004707,GO:0004708,GO:…
UGDH	723.8	XB-GENEPAGE-950969	ugdh-a	UDP-glucose 6-dehydrogenase	139.642	180.382	102.78	GO:0001702,GO:0003979,GO:0005634,GO:0005730,GO:0005829,GO:0006011,GO:0006024,GO:0006065,GO:0006118,GO:0006805,GO:0009055,GO:0044281,GO:0051287,GO:0052695,GO:0055114,GO:0070062
YBX2	4584.38	XB-GENEPAGE-5798906	ybx2-a	Y box binding protein 2	139.536	106.431	41.9525	GO:0003677,GO:0003682,GO:0003730,GO:0005634,GO:0005737,GO:0005844,GO:0006355,GO:0006366,GO:0007283,GO:0007286,GO:0008289,GO:0009386,GO:0017148,GO:0043021,GO:0045182,GO:0048255,GO:0048599,GO:0051100
ETHE1	339.17	XB-GENEPAGE-974303	ethe1	ethylmalonic encephalopathy 1	139.367	119.695	3.91448	GO:0000096,GO:0000098,GO:0004416,GO:0005506,GO:0005634,GO:0005730,GO:0005737,GO:0005739,GO:0005759,GO:0006749,GO:0034641,GO:0044281,GO:0050313,GO:0070221,GO:0070813
EIF4E1B	NA	XB-GENEPAGE-6258260	eif4e1b	eukaryotic translation initiation factor 4E family member 1B	139.057	134.029	145.532	NA
UNG	126.9	XB-GENEPAGE-960118	ung	uracil-DNA glycosylase	138.861	207.365	15.417	GO:0004844,GO:0005515,GO:0005634,GO:0005739,GO:0006281,GO:0006284,GO:0016032,GO:0016446,GO:0016447,GO:0016799,GO:0017065,GO:0019104,GO:0043066
VDAC3	2086.01	XB-GENEPAGE-949887	vdac3	voltage-dependent anion channel 3	138.497	110.552	44.514	GO:0000166,GO:0005634,GO:0005739,GO:0005741,GO:0006820,GO:0008308,GO:0015288,GO:0015853,GO:0044070,GO:0046930,GO:0055085,GO:0070062
NAF1	45.94	XB-GENEPAGE-5717738	naf1	nuclear assembly factor 1 ribonucleoprotein	138.476	143.354	61.3075	GO:0001522,GO:0003723,GO:0005515,GO:0005634,GO:0005732,GO:0005737,GO:0006364,GO:0042254,GO:0044822
DYNLRB2	22.23	XB-GENEPAGE-491536	dynlrb2	dynein, light chain, roadblock-type 2	138.442	65.3579	61.986	GO:0003777,GO:0005868,GO:0005874,GO:0006810,GO:0007018,GO:0008152,GO:0070062
CSTF2	115.22	XB-GENEPAGE-979046	cstf2	cleavage stimulation factor, 3' pre-RNA, subunit 2, 64kDa	138.253	126.515	146.596	GO:0000166,GO:0000398,GO:0003676,GO:0003723,GO:0005515,GO:0005634,GO:0005654,GO:0005730,GO:0005847,GO:0006366,GO:0006369,GO:0006378,GO:0006379,GO:0008380,GO:0010467,GO:0031124,GO:0044822,GO:0071920
NECAP2	52.47	XB-GENEPAGE-6049185	necap2	NECAP endocytosis associated 2	137.979	120.522	86.6462	GO:0005622,GO:0005886,GO:0005905,GO:0006897,GO:0015031,GO:0016020,GO:0030125
MED31	39.4	XB-GENEPAGE-951033	med31-a	mediator complex subunit 31	137.979	163.817	48.9999	GO:0000119,GO:0001104,GO:0005515,GO:0005654,GO:0006357,GO:0006366,GO:0006367,GO:0006461,GO:0010467,GO:0016455,GO:0016592,GO:0032403,GO:0045449,GO:0048147,GO:0060173
SNRPF	1044.78	XB-GENEPAGE-1017066	snrpf	small nuclear ribonucleoprotein polypeptide F	137.915	112.775	241.888	GO:0000387,GO:0000398,GO:0003723,GO:0005515,GO:0005634,GO:0005654,GO:0005681,GO:0005683,GO:0005685,GO:0005687,GO:0005689,GO:0005732,GO:0005829,GO:0006366,GO:0006369,GO:0006397,GO:0008334,GO:0008380,GO:0010467,GO:0016070,GO:0030529,GO:0030532,GO:0031124,GO:0034660,GO:0034709,GO:0034715,GO:0034719,GO:0071013
PPP6C	152.61	XB-GENEPAGE-1017126	ppp6c	protein phosphatase 6, catalytic subunit	137.888	153.905	78.0929	GO:0000082,GO:0000158,GO:0004721,GO:0004722,GO:0004723,GO:0004724,GO:0005515,GO:0005829,GO:0005963,GO:0006470,GO:0008420,GO:0008597,GO:0015071,GO:0016311,GO:0016787,GO:0017018,GO:0017020,GO:0017023,GO:0030357,GO:0046872
ALG13	57.3	XB-GENEPAGE-5852382	alg13	ALG13, UDP-N-acetylglucosaminyltransferase subunit	137.86	73.6541	6.03679	GO:0004577,GO:0005789,GO:0005975,GO:0006488,GO:0006508,GO:0008234,GO:0016758,GO:0018279,GO:0030246,GO:0030259,GO:0043687,GO:0044267,GO:0044822
HNRNPL	89.68	XB-GENEPAGE-491580	hnrnpl	heterogeneous nuclear ribonucleoprotein L	137.508	122.034	440.879	GO:0000166,GO:0000398,GO:0003676,GO:0003723,GO:0005515,GO:0005634,GO:0005654,GO:0005737,GO:0006396,GO:0006397,GO:0008380,GO:0010467,GO:0016020,GO:0019013,GO:0030529,GO:0044212,GO:0044822,GO:0045120,GO:0070062
YIPF5	345.97	XB-GENEPAGE-977460	yipf5	Yip1 domain family, member 5	137.279	132.738	98.981	GO:0005789,GO:0015031,GO:0016021,GO:0016192,GO:0030134,GO:0032580,GO:0042175,GO:0060628,GO:0070971
EIF3F	442.23	XB-GENEPAGE-5898647	eif3f	eukaryotic translation initiation factor 3, subunit F	137.251	116.112	308.071	GO:0001731,GO:0003743,GO:0004298,GO:0004299,GO:0004843,GO:0005515,GO:0005829,GO:0005852,GO:0006412,GO:0006413,GO:0006446,GO:0006508,GO:0010467,GO:0016020,GO:0016282,GO:0016579,GO:0031369,GO:0033290,GO:0044267,GO:0071541
G3BP1	935.06	XB-GENEPAGE-6036634	g3bp1	GTPase activating protein (SH3 domain) binding protein 1	137.165	211.444	377.32	GO:0000166,GO:0003676,GO:0003677,GO:0003729,GO:0004003,GO:0004004,GO:0004519,GO:0005515,GO:0005524,GO:0005622,GO:0005634,GO:0005737,GO:0005829,GO:0005886,GO:0005925,GO:0006200,GO:0006606,GO:0006810,GO:0007265,GO:0008565,GO:0010494,GO:0032508,GO:0044822,GO:0090090,GO:0090305
MDH2	10606.1	XB-GENEPAGE-971713	mdh2-a	malate dehydrogenase 2, NAD (mitochondrial)	137.123	97.0682	11.3695	GO:0005634,GO:0005730,GO:0005739,GO:0005743,GO:0005759,GO:0005886,GO:0005975,GO:0006006,GO:0006094,GO:0006099,GO:0006100,GO:0006107,GO:0006108,GO:0006475,GO:0006734,GO:0016491,GO:0016615,GO:0030060,GO:0043621,GO:0044237,GO:0044262,GO:0044281,GO:0044822,GO:0046554,GO:0070062
IGF2BP3	897.14	XB-GENEPAGE-483017	igf2bp3-b	insulin-like growth factor 2 mRNA binding protein 3	137.106	129.468	181.204	GO:0000166,GO:0003676,GO:0003723,GO:0003730,GO:0005515,GO:0005634,GO:0005737,GO:0005829,GO:0006412,GO:0009653,GO:0010467,GO:0017148,GO:0042035,GO:0044822,GO:0045182,GO:0048027,GO:0051028
SMARCA5	191.37	XB-GENEPAGE-494816	smarca5	SWI/SNF related, matrix associated, actin dependent regulator of chromatin, subfamily a, member 5	137.065	171.273	47.1199	GO:0000183,GO:0000793,GO:0003676,GO:0003677,GO:0004003,GO:0004004,GO:0004386,GO:0005515,GO:0005524,GO:0005634,GO:0005654,GO:0005677,GO:0006200,GO:0006302,GO:0006334,GO:0006338,GO:0006352,GO:0006357,GO:0008026,GO:0008094,GO:0008186,GO:0015462,GO:0015616,GO:0016584,GO:0016589,GO:0016887,GO:0017116,GO:0031213,GO:0031491,GO:0034080,GO:0042393,GO:0042623,GO:0042624,GO:0042625,GO:0042626,GO:0043044,GO:…
ZNF706	NA	XB-GENEPAGE-5725708	znf706.2-a	zinc finger protein 706, gene 2	136.966	162.862	90.2708	GO:0003676,GO:0005634,GO:0008270
INCENP	150.51	XB-GENEPAGE-990397	incenp-a	inner centromere protein antigens 135/155kDa	136.94	15.3111	41.5439	GO:0000278,GO:0000775,GO:0000776,GO:0000777,GO:0000800,GO:0000801,GO:0000910,GO:0005515,GO:0005721,GO:0005819,GO:0005829,GO:0005874,GO:0007059,GO:0007067,GO:0010369,GO:0030496,GO:0043234
METTL16	34.14	XB-GENEPAGE-952801	mettl16	methyltransferase like 16	136.801	139.887	11.0122	GO:0003677,GO:0005634,GO:0008168,GO:0032259,GO:0044822
MCM7	670.43	XB-GENEPAGE-5946445	mcm7-a	minichromosome maintenance complex component 7	136.77	179.418	115.254	GO:0000082,GO:0000278,GO:0000785,GO:0003677,GO:0003678,GO:0003697,GO:0004003,GO:0005515,GO:0005524,GO:0005634,GO:0005654,GO:0005730,GO:0005737,GO:0005829,GO:0006260,GO:0006268,GO:0006270,GO:0006271,GO:0006974,GO:0008094,GO:0008283,GO:0016020,GO:0042325,GO:0042493,GO:0042555,GO:0071364
MCTS1	902.13	XB-GENEPAGE-998580	mcts1-a	malignant T cell amplified sequence 1	136.656	120.259	97.8389	GO:0001731,GO:0002192,GO:0003723,GO:0005737,GO:0005886,GO:0006351,GO:0006355,GO:0006974,GO:0007049,GO:0008284,GO:0022627,GO:0032790,GO:0040008
MKRN1	36.54	XB-GENEPAGE-959143	mkrn1	makorin ring finger protein 1	136.496	146.249	53.9596	GO:0000151,GO:0000209,GO:0003676,GO:0003682,GO:0004842,GO:0005515,GO:0005575,GO:0008270,GO:0016491,GO:0016567,GO:0016874,GO:0044822,GO:0046872
PPP1R14B	57.87	XB-GENEPAGE-485313	ppp1r14b	protein phosphatase 1, regulatory (inhibitor) subunit 14B	136.306	127.723	86.5726	GO:0004864,GO:0005737,GO:0042325,GO:0043086
SDE2	62.19	XB-GENEPAGE-5807808	sde2	SDE2 telomere maintenance homolog (S. pombe)	135.551	106.55	106.559	GO:0004308
PPP1R3C	NA	XB-GENEPAGE-876321	ppp1r3c.2	protein phosphatase 1, regulatory subunit 3C	135.212	76.6901	4.35158	GO:0000158,GO:0004721,GO:0004723,GO:0004724,GO:0005963,GO:0008420,GO:0008597,GO:0015071,GO:0017018,GO:0017020,GO:0017023,GO:0030357
ASF1B	NA	XB-GENEPAGE-1003004	asf1b	anti-silencing function 1B histone chaperone	135.202	51.0662	41.8024	NA
HOOK2	39.58	XB-GENEPAGE-991659	hook2	hook microtubule-tethering protein 2	135.071	114.009	36.5935	GO:0000226,GO:0005515,GO:0005737,GO:0005813,GO:0005874,GO:0006897,GO:0007032,GO:0007040,GO:0008017,GO:0008333,GO:0015031,GO:0030897,GO:0042802,GO:0045022,GO:0070695
HMGN3	NA	XB-GENEPAGE-482142	hmgn3-b	high mobility group nucleosomal binding domain 3	134.958	88.6506	150.5	GO:0000785,GO:0003677,GO:0005634
KRT5	NA	XB-GENEPAGE-876589	krt5.4	keratin 5, gene 4	134.823	136.346	711.459	GO:0005198
TRA2A	14.69	XB-GENEPAGE-492324	tra2a	transformer 2 alpha homolog	134.8	189.76	296.227	GO:0000166,GO:0000398,GO:0003676,GO:0003755,GO:0004600,GO:0005634,GO:0005730,GO:0030051,GO:0042027,GO:0043231,GO:0044822
CSNK1A1	41.94	XB-GENEPAGE-478120	csnk1a1	casein kinase 1, alpha 1	134.606	138.985	176.496	GO:0000777,GO:0004672,GO:0004674,GO:0004675,GO:0004676,GO:0004677,GO:0004679,GO:0004680,GO:0004681,GO:0004683,GO:0004686,GO:0004688,GO:0004689,GO:0004690,GO:0004692,GO:0004693,GO:0004694,GO:0004695,GO:0004696,GO:0004697,GO:0004698,GO:0004700,GO:0004701,GO:0004702,GO:0004703,GO:0004704,GO:0004705,GO:0004706,GO:0004707,GO:0004708,GO:0004709,GO:0004710,GO:0004711,GO:0004712,GO:0004714,GO:0004715,GO:…
UBE2E3	NA	XB-GENEPAGE-980956	ube2e3-b	ubiquitin-conjugating enzyme E2E 3	134.473	139.334	83.0148	GO:0004840,GO:0004842,GO:0006464,GO:0006512
CWF19L1	107.04	XB-GENEPAGE-995268	cwf19l1	CWF19-like 1, cell cycle control	134.393	116.906	51.1527	GO:0003674,GO:0003824,GO:0005575,GO:0008150,GO:0008152
HPRT1	150.3	XB-GENEPAGE-1014678	hprt1	hypoxanthine phosphoribosyltransferase 1	134.388	161.38	12.4331	GO:0000166,GO:0000287,GO:0001975,GO:0004422,GO:0005515,GO:0005737,GO:0005829,GO:0006144,GO:0006164,GO:0006166,GO:0006168,GO:0006178,GO:0007625,GO:0007626,GO:0009116,GO:0016740,GO:0019835,GO:0021756,GO:0021895,GO:0021954,GO:0032263,GO:0032264,GO:0042417,GO:0042803,GO:0043101,GO:0043103,GO:0044281,GO:0045964,GO:0046038,GO:0046040,GO:0046100,GO:0046651,GO:0048813,GO:0051289,GO:0052657,GO:0055086,GO:…
TYW1	113.65	XB-GENEPAGE-5955778	tyw1	tRNA-yW synthesizing protein 1 homolog	134.361	115.056	31.0497	GO:0003824,GO:0003958,GO:0005489,GO:0005506,GO:0005634,GO:0005730,GO:0005737,GO:0006118,GO:0008033,GO:0010181,GO:0016491,GO:0016829,GO:0051539,GO:0055114
SMAP1	NA	XB-GENEPAGE-979111	smap1	small ArfGAP 1	134.336	153.315	65.678	GO:0043087
PGAM5	313.34	XB-GENEPAGE-948919	pgam5	phosphoglycerate mutase family member 5	134.252	112.8	46.1955	GO:0003824,GO:0004619,GO:0004721,GO:0005096,GO:0005739,GO:0005741,GO:0008152,GO:0016021,GO:0016311,GO:0016791,GO:0032403,GO:0043547,GO:0046537,GO:0046538,GO:0070266
MRPL20	306.4	XB-GENEPAGE-5819951	mrpl20	mitochondrial ribosomal protein L20	134.024	52.3278	51.904	GO:0003723,GO:0003735,GO:0005515,GO:0005622,GO:0005761,GO:0005840,GO:0006412,GO:0019843,GO:0044822
MED19	NA	XB-GENEPAGE-940492	med19	mediator complex subunit 19	133.829	117.843	51.3901	GO:0006355
RBMX	81.26	XB-GENEPAGE-5733377	rbmx	RNA binding motif protein, X-linked	133.649	201.803	704.571	GO:0000166,GO:0000381,GO:0000398,GO:0001047,GO:0001649,GO:0003676,GO:0003682,GO:0003723,GO:0003729,GO:0005515,GO:0005615,GO:0005634,GO:0005654,GO:0005719,GO:0006366,GO:0006509,GO:0008380,GO:0010467,GO:0016020,GO:0019013,GO:0030529,GO:0044530,GO:0044822,GO:0045944,GO:0048025,GO:0048026,GO:0051260,GO:0070062,GO:0071013,GO:0071347
HSP90B1	3375.54	XB-GENEPAGE-494759	hsp90b1	heat shock protein 90kDa beta (Grp94), member 1	133.585	209.563	161.726	GO:0001666,GO:0002224,GO:0003723,GO:0003763,GO:0005509,GO:0005515,GO:0005524,GO:0005576,GO:0005634,GO:0005783,GO:0005788,GO:0005789,GO:0005829,GO:0005886,GO:0005925,GO:0006457,GO:0006950,GO:0006987,GO:0015031,GO:0016020,GO:0019903,GO:0030433,GO:0030496,GO:0030968,GO:0031012,GO:0031247,GO:0042470,GO:0043066,GO:0043666,GO:0044267,GO:0045087,GO:0046790,GO:0048471,GO:0050750,GO:0051082,GO:0051208,GO:…
NCBP1	77.86	XB-GENEPAGE-5841193	ncbp1-a	nuclear cap binding protein subunit 1, 80kDa	133.338	219.176	85.7476	GO:0000184,GO:0000339,GO:0000387,GO:0000398,GO:0003723,GO:0005515,GO:0005634,GO:0005654,GO:0005730,GO:0005737,GO:0005739,GO:0005829,GO:0005845,GO:0005846,GO:0005886,GO:0006366,GO:0006368,GO:0006369,GO:0006370,GO:0006379,GO:0006406,GO:0006446,GO:0008334,GO:0008380,GO:0010467,GO:0016032,GO:0016070,GO:0016071,GO:0030529,GO:0031047,GO:0031124,GO:0031442,GO:0034660,GO:0044822,GO:0045292,GO:0050434,GO:…
SNRNP40	92.43	XB-GENEPAGE-957414	snrnp40-a	small nuclear ribonucleoprotein 40kDa (U5)	133.297	154.518	194.994	GO:0000375,GO:0000398,GO:0003847,GO:0005515,GO:0005634,GO:0005654,GO:0005682,GO:0005730,GO:0005732,GO:0005737,GO:0006396,GO:0008380,GO:0010467,GO:0044822,GO:0071013
PHACTR4	106.89	XB-GENEPAGE-5930003	phactr4-a	phosphatase and actin regulator 4	133.197	109.245	49.1349	GO:0001755,GO:0001843,GO:0003779,GO:0005737,GO:0007266,GO:0008157,GO:0030027,GO:0030036,GO:0043085,GO:0048484,GO:0051726,GO:0061386,GO:0071862,GO:2001045
FKBP14	65.5	XB-GENEPAGE-949901	fkbp14	FK506 binding protein 14, 22 kDa	132.944	131.352	60.0375	GO:0000413,GO:0003755,GO:0004600,GO:0005509,GO:0005528,GO:0005788,GO:0005789,GO:0006457,GO:0006987,GO:0030051,GO:0030968,GO:0042027,GO:0044267,GO:0061077
ARPP19	767.9	XB-GENEPAGE-953905	arpp19	cAMP-regulated phosphoprotein, 19kDa	132.869	143.522	140.902	GO:0000086,GO:0000278,GO:0004864,GO:0005102,GO:0005654,GO:0005737,GO:0007067,GO:0008601,GO:0015459,GO:0019212,GO:0043086,GO:0045722,GO:0046326,GO:0050790,GO:0051721
HDAC1	109.33	XB-GENEPAGE-479582	hdac1-b	histone deacetylase 1	132.821	128.978	146.478	GO:0000118,GO:0000122,GO:0000278,GO:0000785,GO:0000790,GO:0000976,GO:0000978,GO:0000980,GO:0001047,GO:0001103,GO:0001106,GO:0003700,GO:0004407,GO:0005515,GO:0005634,GO:0005654,GO:0005730,GO:0005737,GO:0005829,GO:0006338,GO:0006351,GO:0006355,GO:0006367,GO:0006476,GO:0007179,GO:0007219,GO:0007596,GO:0008134,GO:0008284,GO:0009913,GO:0010467,GO:0010832,GO:0010870,GO:0016032,GO:0016568,GO:0016575,GO:…
ATF1	90.34	XB-GENEPAGE-971676	atf1	activating transcription factor 1	132.624	120.327	47.1838	GO:0000977,GO:0001228,GO:0002224,GO:0002755,GO:0002756,GO:0003677,GO:0003700,GO:0003705,GO:0004869,GO:0005515,GO:0005634,GO:0005654,GO:0005667,GO:0005730,GO:0006355,GO:0006366,GO:0010976,GO:0014070,GO:0032025,GO:0032403,GO:0034134,GO:0034138,GO:0034142,GO:0034146,GO:0034162,GO:0034166,GO:0035666,GO:0038123,GO:0038124,GO:0043565,GO:0043623,GO:0045087,GO:0045740,GO:0045944,GO:0046982,GO:0048011,GO:…
RBM42	45.73	XB-GENEPAGE-5896694	rbm42-b	RNA binding motif protein 42	132.572	159.94	196.907	GO:0000166,GO:0003676,GO:0005634,GO:0005737,GO:0044822
GSTM1	4916.57	XB-GENEPAGE-971383	gstm1	glutathione S-transferase mu 1	132.555	36.3642	36.0899	GO:0004364,GO:0005737,GO:0005829,GO:0006749,GO:0006805,GO:0008152,GO:0018916,GO:0019899,GO:0042178,GO:0042803,GO:0043295,GO:0044281,GO:0070458,GO:1901687
SPTSSA	NA	XB-GENEPAGE-949951	sptssa-a	serine palmitoyltransferase, small subunit A	132.435	130.447	37.1151	NA
CETN3	52.08	XB-GENEPAGE-1001053	cetn3	centrin, EF-hand protein, 3	132.435	104.224	50.4725	GO:0005509,GO:0005737,GO:0005813,GO:0005814,GO:0007067,GO:0007098,GO:0008017,GO:0031683,GO:0032391,GO:0035869,GO:0036064,GO:0045111
CDC7	42.39	XB-GENEPAGE-951313	cdc7	cell division cycle 7	132.17	40.5345	3.08959	GO:0000082,GO:0000278,GO:0004672,GO:0004674,GO:0004675,GO:0004676,GO:0004677,GO:0004679,GO:0004680,GO:0004681,GO:0004683,GO:0004686,GO:0004688,GO:0004689,GO:0004690,GO:0004692,GO:0004693,GO:0004694,GO:0004695,GO:0004696,GO:0004697,GO:0004698,GO:0004700,GO:0004701,GO:0004702,GO:0004703,GO:0004704,GO:0004705,GO:0004706,GO:0004707,GO:0004708,GO:0004709,GO:0004710,GO:0004711,GO:0004712,GO:0004713,GO:…
DDX25	20.45	XB-GENEPAGE-958135	ddx25	DEAD (Asp-Glu-Ala-Asp) box helicase 25	131.997	113.209	13.0599	GO:0000810,GO:0003676,GO:0003723,GO:0004004,GO:0004386,GO:0004787,GO:0005524,GO:0005634,GO:0005737,GO:0006200,GO:0006406,GO:0006417,GO:0007275,GO:0007286,GO:0008026,GO:0008152,GO:0008758,GO:0008796,GO:0008828,GO:0016462,GO:0016818,GO:0019176,GO:0019177,GO:0033391
ACTG1	17576.6	XB-GENEPAGE-491617	actg1-b	actin, gamma 1	131.943	141.737	381.132	GO:0001895,GO:0003774,GO:0005200,GO:0005515,GO:0005524,GO:0005615,GO:0005634,GO:0005737,GO:0005829,GO:0005856,GO:0005884,GO:0006928,GO:0007411,GO:0016020,GO:0030016,GO:0031941,GO:0034329,GO:0034332,GO:0038096,GO:0042802,GO:0045087,GO:0045214,GO:0045216,GO:0061024,GO:0070062,GO:0070527,GO:0072562
PLK3	31.16	XB-GENEPAGE-5860545	plk3	polo-like kinase 3	131.596	37.338	9.53392	GO:0000082,GO:0000086,GO:0000122,GO:0000302,GO:0002039,GO:0004672,GO:0004674,GO:0004682,GO:0004691,GO:0004713,GO:0005515,GO:0005524,GO:0005634,GO:0005730,GO:0005737,GO:0005795,GO:0005813,GO:0005952,GO:0005956,GO:0006468,GO:0006915,GO:0006970,GO:0006974,GO:0007093,GO:0007113,GO:0008603,GO:0008605,GO:0009314,GO:0030425,GO:0031122,GO:0032465,GO:0043025,GO:0043066,GO:0043491,GO:0044819,GO:0051302,GO:…
ATP5J2	2337.43	XB-GENEPAGE-963445	atp5j2	ATP synthase, H+ transporting, mitochondrial Fo complex, subunit F2	131.552	65.4097	90.7892	GO:0003936,GO:0005634,GO:0005743,GO:0005753,GO:0006200,GO:0015992,GO:0016021,GO:0016887,GO:0022857,GO:0022904,GO:0042776,GO:0044237,GO:0044281,GO:0045263,GO:0046933,GO:0046961,GO:0070062
TPR	180.91	XB-GENEPAGE-6459790	tpr	translocated promoter region, nuclear basket protein	130.909	92.605	92.0648	GO:0000122,GO:0000189,GO:0000278,GO:0000776,GO:0003682,GO:0003729,GO:0005215,GO:0005487,GO:0005515,GO:0005634,GO:0005635,GO:0005643,GO:0005654,GO:0005737,GO:0005868,GO:0005975,GO:0006404,GO:0006405,GO:0006606,GO:0006611,GO:0006999,GO:0007067,GO:0007077,GO:0007094,GO:0008645,GO:0010793,GO:0010827,GO:0010965,GO:0015631,GO:0015758,GO:0016032,GO:0019221,GO:0019898,GO:0031072,GO:0031453,GO:0031647,GO:…
C17ORF59	24.69	XB-GENEPAGE-6045472	c17orf59	chromosome 17 open reading frame 59	130.579	95.1822	1.47297	NA
ANAPC13	14.24	XB-GENEPAGE-5884824	anapc13.2	anaphase promoting complex subunit 13, gene 2	130.316	165.034	13.3614	NA
MAPRE1	1621.04	XB-GENEPAGE-974541	mapre1	microtubule-associated protein, RP/EB family, member 1	130.198	29.5772	177.608	GO:0000086,GO:0000278,GO:0005515,GO:0005737,GO:0005794,GO:0005813,GO:0005819,GO:0005829,GO:0005874,GO:0005881,GO:0007067,GO:0008017,GO:0008022,GO:0008283,GO:0030981,GO:0031115,GO:0031253,GO:0035371,GO:0035372,GO:0044822,GO:0051010,GO:1903033
RBBP4	213.16	XB-GENEPAGE-482001	rbbp4-b	retinoblastoma binding protein 4	130.197	141.024	111.466	GO:0000086,GO:0000278,GO:0000790,GO:0000978,GO:0000980,GO:0004147,GO:0004405,GO:0004406,GO:0005515,GO:0005634,GO:0005654,GO:0006200,GO:0006260,GO:0006334,GO:0006335,GO:0006336,GO:0006338,GO:0006351,GO:0006355,GO:0008080,GO:0008094,GO:0008285,GO:0008374,GO:0008415,GO:0008951,GO:0016406,GO:0016407,GO:0016408,GO:0016409,GO:0016410,GO:0016411,GO:0016412,GO:0016413,GO:0016414,GO:0016415,GO:0016416,GO:…
PFDN5	763.22	XB-GENEPAGE-1004348	pfdn5	prefoldin subunit 5	129.838	92.7378	71.0393	GO:0003714,GO:0005515,GO:0005634,GO:0005737,GO:0006355,GO:0006457,GO:0016272,GO:0044267,GO:0045892,GO:0051082,GO:0051084,GO:0060041,GO:0090090
MELK	67.66	XB-GENEPAGE-987653	melk	maternal embryonic leucine zipper kinase	129.795	6.25081	32.5129	GO:0000086,GO:0004672,GO:0004674,GO:0004713,GO:0004715,GO:0005509,GO:0005515,GO:0005524,GO:0005886,GO:0005938,GO:0006468,GO:0006915,GO:0008283,GO:0008289,GO:0008631,GO:0016020,GO:0018108,GO:0030097,GO:0043065,GO:0046777,GO:0047878,GO:0061351
PRRC1	98.61	XB-GENEPAGE-5777679	prrc1-b	proline-rich coiled-coil 1	129.685	164.575	88.3957	GO:0005794
SF3A1	162.54	XB-GENEPAGE-6086859	sf3a1	splicing factor 3a, subunit 1, 120kDa	129.532	181.21	383.506	GO:0000389,GO:0000398,GO:0003723,GO:0005515,GO:0005634,GO:0005654,GO:0005681,GO:0005684,GO:0005730,GO:0006396,GO:0006397,GO:0008380,GO:0010467,GO:0044822,GO:0071013
PXN	76.53	XB-GENEPAGE-941406	pxn	paxillin	129.492	211.603	25.6951	GO:0000187,GO:0001725,GO:0005178,GO:0005515,GO:0005634,GO:0005730,GO:0005737,GO:0005856,GO:0005875,GO:0005886,GO:0005925,GO:0005938,GO:0006928,GO:0006936,GO:0007010,GO:0007155,GO:0007160,GO:0007165,GO:0007172,GO:0007173,GO:0007179,GO:0007229,GO:0008013,GO:0008270,GO:0008360,GO:0017166,GO:0018108,GO:0019901,GO:0030027,GO:0030032,GO:0034329,GO:0034446,GO:0034614,GO:0048041,GO:0048754,GO:0051435,GO:…
HNRNPR	233.05	XB-GENEPAGE-5726054	hnrnpr	heterogeneous nuclear ribonucleoprotein R	129.404	153.778	239.933	GO:0000166,GO:0000398,GO:0003676,GO:0003723,GO:0005515,GO:0005634,GO:0005654,GO:0005681,GO:0005730,GO:0005737,GO:0006397,GO:0008380,GO:0010467,GO:0019013,GO:0030529,GO:0044822,GO:0071013
SNAP29	100.76	XB-GENEPAGE-941285	snap29	synaptosomal-associated protein, 29kDa	129.355	151.531	111.744	GO:0000046,GO:0005484,GO:0005737,GO:0005813,GO:0005886,GO:0006887,GO:0006903,GO:0015031,GO:0030054,GO:0031201,GO:0043005,GO:0045202,GO:0061025
FAM64A	NA	XB-GENEPAGE-983496	fam64a	family with sequence similarity 64, member A	129.185	13.4277	110.899	NA
POLR2K	206.02	XB-GENEPAGE-854168	polr2k-a	polymerase (RNA) II (DNA directed) polypeptide K, 7.0kDa	128.961	89.0826	41.7018	GO:0000398,GO:0001054,GO:0001055,GO:0001056,GO:0003677,GO:0003899,GO:0005634,GO:0005654,GO:0005665,GO:0005666,GO:0005736,GO:0005829,GO:0006281,GO:0006283,GO:0006289,GO:0006350,GO:0006351,GO:0006356,GO:0006360,GO:0006361,GO:0006362,GO:0006363,GO:0006366,GO:0006367,GO:0006368,GO:0006370,GO:0006383,GO:0006385,GO:0006386,GO:0008270,GO:0008380,GO:0010467,GO:0016032,GO:0032481,GO:0045087,GO:0050434
DNAJA1	195.92	XB-GENEPAGE-976935	dnaja1	DnaJ (Hsp40) homolog, subfamily A, member 1	128.679	185.866	256.951	GO:0000151,GO:0001664,GO:0005515,GO:0005524,GO:0005829,GO:0006457,GO:0006986,GO:0007283,GO:0009408,GO:0016020,GO:0030317,GO:0030521,GO:0030544,GO:0031072,GO:0031397,GO:0031625,GO:0042769,GO:0043065,GO:0043066,GO:0043508,GO:0046872,GO:0050750,GO:0051082,GO:0051087,GO:0051223,GO:0070062,GO:0070585,GO:0098554
LAMTOR2	381.97	XB-GENEPAGE-992363	lamtor2-b	late endosomal/lysosomal adaptor, MAPK and MTOR activator 2	128.651	88.0516	32.1188	GO:0000186,GO:0005085,GO:0005515,GO:0005765,GO:0005770,GO:0016049,GO:0032008,GO:0032947,GO:0034613,GO:0043547,GO:0070062,GO:0071230,GO:0071986
PPP1R11	65.86	XB-GENEPAGE-999516	ppp1r11	protein phosphatase 1, regulatory (inhibitor) subunit 11	128.462	100.63	55.8868	GO:0004864,GO:0005515,GO:0005737,GO:0043086
ARRDC1	27.17	XB-GENEPAGE-486341	arrdc1	arrestin domain containing 1	127.958	81.1421	8.68566	GO:0005886,GO:0031410,GO:0070062
ACP1	537.82	XB-GENEPAGE-973003	acp1-a	acid phosphatase 1, soluble	127.937	101.58	61.5712	GO:0003993,GO:0004725,GO:0004726,GO:0005515,GO:0005737,GO:0006470,GO:0009898,GO:0035335,GO:0070062
NFU1	241.91	XB-GENEPAGE-1002899	nfu1	NFU1 iron-sulfur cluster scaffold homolog	127.829	50.1163	44.7886	GO:0005506,GO:0005515,GO:0005634,GO:0005739,GO:0005829,GO:0016226,GO:0051536,GO:0051539
RNF7	28.6	XB-GENEPAGE-942276	rnf7	ring finger protein 7	127.793	68.4701	65.1648	GO:0000151,GO:0004842,GO:0005507,GO:0005515,GO:0005634,GO:0005730,GO:0005737,GO:0008270,GO:0008631,GO:0016567,GO:0019788,GO:0031466,GO:0043066,GO:0045116,GO:0051775
ZAR1L	96.95	XB-GENEPAGE-6049952	zar1l	zygote arrest 1-like	127.363	149.34	2.73352	GO:0005737
PABPC1	792.23	XB-GENEPAGE-963456	pabpc1-b	poly(A) binding protein, cytoplasmic 1	127.338	203.086	288.887	GO:0000166,GO:0000184,GO:0000288,GO:0000289,GO:0000398,GO:0003676,GO:0003723,GO:0005515,GO:0005634,GO:0005737,GO:0005829,GO:0005925,GO:0006378,GO:0006412,GO:0006413,GO:0008022,GO:0008143,GO:0008266,GO:0008494,GO:0010467,GO:0010494,GO:0016020,GO:0016070,GO:0016071,GO:0030529,GO:0031047,GO:0036464,GO:0044267,GO:0044822,GO:0045727,GO:0048255,GO:0060213,GO:0070062,GO:0071013,GO:1900153,GO:2000623
RPL35A	2820.39	XB-GENEPAGE-1016057	rpl35a	ribosomal protein L35a	126.859	45.0188	428.702	GO:0000049,GO:0000184,GO:0003735,GO:0005622,GO:0005739,GO:0005829,GO:0005840,GO:0006364,GO:0006412,GO:0006413,GO:0006414,GO:0006415,GO:0006614,GO:0010467,GO:0016020,GO:0016032,GO:0016070,GO:0016071,GO:0019058,GO:0019083,GO:0022625,GO:0042273,GO:0044267,GO:0044822,GO:0070062
OGDH	171.07	XB-GENEPAGE-1010760	ogdh	oxoglutarate (alpha-ketoglutarate) dehydrogenase (lipoamide)	126.811	75.0297	37.9392	GO:0004591,GO:0005739,GO:0005759,GO:0006091,GO:0006096,GO:0006099,GO:0006103,GO:0006104,GO:0006554,GO:0006734,GO:0008152,GO:0016624,GO:0021695,GO:0021756,GO:0021766,GO:0021794,GO:0021860,GO:0022028,GO:0030976,GO:0031072,GO:0031966,GO:0034602,GO:0034641,GO:0044237,GO:0044281,GO:0045252,GO:0046872,GO:0051087,GO:0061034
CDK2AP1	118.8	XB-GENEPAGE-5715099	cdk2ap1	cyclin-dependent kinase 2 associated protein 1	126.744	133.481	266.294	GO:0001934,GO:0005634,GO:0006261,GO:0007049,GO:0048471,GO:0070182
MCPH1	17.4	XB-GENEPAGE-487209	mcph1	microcephalin 1	126.718	129.999	13.2437	GO:0000278,GO:0005515,GO:0005654,GO:0005737,GO:0005815,GO:0021987,GO:0042802
PBK	85.32	XB-GENEPAGE-1017082	pbk	PDZ binding kinase	126.26	4.16721	13.0052	GO:0004672,GO:0004674,GO:0004675,GO:0004676,GO:0004677,GO:0004679,GO:0004680,GO:0004681,GO:0004683,GO:0004686,GO:0004688,GO:0004689,GO:0004690,GO:0004692,GO:0004693,GO:0004694,GO:0004695,GO:0004696,GO:0004697,GO:0004698,GO:0004700,GO:0004701,GO:0004702,GO:0004703,GO:0004704,GO:0004705,GO:0004706,GO:0004707,GO:0004708,GO:0004709,GO:0004710,GO:0004711,GO:0004712,GO:0004713,GO:0004714,GO:0004715,GO:…
METTL3	30.36	XB-GENEPAGE-922806	mettl3	methyltransferase like 3	126.113	109.922	48.0775	GO:0001510,GO:0003723,GO:0005634,GO:0005654,GO:0006139,GO:0006397,GO:0007623,GO:0008168,GO:0010467,GO:0016422,GO:0016607,GO:0019827,GO:0032259,GO:0036396,GO:0061157,GO:0080009
NDUFC1	871.3	XB-GENEPAGE-963767	ndufc1	NADH dehydrogenase (ubiquinone) 1, subcomplex unknown, 1, 6kDa	126.003	36.6582	22.0243	GO:0005739,GO:0005743,GO:0005747,GO:0006120,GO:0008137,GO:0016021,GO:0022904,GO:0044237,GO:0044281
SMTN	44.22	XB-GENEPAGE-951897	smtn	smoothelin	125.94	122.959	23.144	GO:0003779,GO:0005634,GO:0005730,GO:0005737,GO:0005856,GO:0006939,GO:0007517,GO:0008307,GO:0015629
2002-09-01	528.81	XB-GENEPAGE-480200	sept2-b	septin 2	125.832	151.373	81.8894	GO:0000145,GO:0000777,GO:0002036,GO:0005515,GO:0005524,GO:0005525,GO:0005634,GO:0005730,GO:0005737,GO:0005819,GO:0005938,GO:0007049,GO:0007067,GO:0007224,GO:0009986,GO:0015629,GO:0030234,GO:0030496,GO:0031105,GO:0031175,GO:0032154,GO:0032880,GO:0032947,GO:0035869,GO:0042384,GO:0045202,GO:0048471,GO:0050790,GO:0060170,GO:0070062
CCDC59	NA	XB-GENEPAGE-998224	ccdc59	coiled-coil domain containing 59	125.785	64.8745	48.2193	NA
RNF34	27.45	XB-GENEPAGE-955596	rnf34	ring finger protein 34, E3 ubiquitin protein ligase	125.43	103.957	22.2974	GO:0000151,GO:0002039,GO:0004842,GO:0005515,GO:0005634,GO:0005737,GO:0005886,GO:0008270,GO:0012505,GO:0016567,GO:0016607,GO:0016874,GO:0031625,GO:0035872,GO:0042787,GO:0043161,GO:0061630,GO:0070936,GO:1901797,GO:1901981,GO:1902042,GO:2000374,GO:2001271
UQCRQ	592.47	XB-GENEPAGE-977451	uqcrq	ubiquinol-cytochrome c reductase, complex III subunit VII, 9.5kDa	125.414	7.27448	153.242	GO:0005739,GO:0005743,GO:0006118,GO:0008121,GO:0021539,GO:0021548,GO:0021680,GO:0021766,GO:0021794,GO:0021854,GO:0021860,GO:0022904,GO:0030901,GO:0044237,GO:0044281,GO:0070469,GO:1902600
RPS19	6455.57	XB-GENEPAGE-968798	rps19	ribosomal protein S19	125.399	34.5917	343.27	GO:0000028,GO:0000184,GO:0000462,GO:0002548,GO:0003735,GO:0005515,GO:0005622,GO:0005730,GO:0005737,GO:0005829,GO:0005840,GO:0005925,GO:0006364,GO:0006412,GO:0006413,GO:0006414,GO:0006415,GO:0006614,GO:0007000,GO:0009991,GO:0010467,GO:0016020,GO:0016032,GO:0016070,GO:0016071,GO:0017134,GO:0019058,GO:0019083,GO:0019901,GO:0022627,GO:0030218,GO:0030490,GO:0042274,GO:0042803,GO:0044267,GO:0044822,GO:…
TP53BP1	21.47	XB-GENEPAGE-1010614	tp53bp1	tumor protein p53 binding protein 1	125.399	105.44	62.986	GO:0000724,GO:0000777,GO:0000781,GO:0001102,GO:0001104,GO:0002039,GO:0003684,GO:0004308,GO:0005515,GO:0005524,GO:0005622,GO:0005634,GO:0005654,GO:0005657,GO:0005737,GO:0006281,GO:0006302,GO:0006366,GO:0006974,GO:0015986,GO:0016469,GO:0035064,GO:0042162,GO:0045893,GO:0045944,GO:0046933,GO:0046961,GO:0051091
BUB3	232.39	XB-GENEPAGE-955682	bub3	BUB3 mitotic checkpoint protein	125.313	71.1405	177.692	GO:0000070,GO:0000278,GO:0000776,GO:0000777,GO:0005515,GO:0005634,GO:0005730,GO:0005829,GO:0007094,GO:0007126,GO:0008608,GO:0031145,GO:0051436,GO:0051439,GO:0051983,GO:0071173
TCEA1	129.15	XB-GENEPAGE-1001314	tcea1	transcription elongation factor A (SII), 1	125.203	170.807	104.978	GO:0003677,GO:0003700,GO:0003746,GO:0005515,GO:0005634,GO:0005654,GO:0005730,GO:0006281,GO:0006283,GO:0006289,GO:0006350,GO:0006351,GO:0006354,GO:0006355,GO:0006366,GO:0006368,GO:0006414,GO:0006952,GO:0008270,GO:0010467,GO:0016032,GO:0030218,GO:0032784,GO:0045944,GO:0050434
SDHD	NA	XB-GENEPAGE-5855161	sdhd-b	succinate dehydrogenase complex, subunit D, integral membrane protein	125.164	48.342	20.153	GO:0005740,GO:0006099,GO:0006118,GO:0016021,GO:0020037
CDO1	66.69	XB-GENEPAGE-998512	cdo1	cysteine dioxygenase type 1	125.092	133.011	141.196	GO:0000096,GO:0000097,GO:0000098,GO:0005506,GO:0005829,GO:0006534,GO:0006954,GO:0007595,GO:0008198,GO:0017172,GO:0019448,GO:0033762,GO:0034641,GO:0042412,GO:0043200,GO:0044281,GO:0045471,GO:0046439,GO:0051384,GO:0051591,GO:0055114
CLNS1A	1617.2	XB-GENEPAGE-973103	clns1a	chloride channel, nucleotide-sensitive, 1A	124.992	152.047	10.6906	GO:0000387,GO:0005515,GO:0005634,GO:0005730,GO:0005737,GO:0005829,GO:0005856,GO:0005886,GO:0006821,GO:0006884,GO:0010467,GO:0016070,GO:0034660,GO:0034709,GO:0034715,GO:0044822
RBM18	16.81	XB-GENEPAGE-489514	rbm18	RNA binding motif protein 18	124.808	90.8834	55.2915	GO:0000166,GO:0003676,GO:0003723
PPM1B	167	XB-GENEPAGE-999169	ppm1b	protein phosphatase, Mg2+/Mn2+ dependent, 1B	124.721	136.551	60.9927	GO:0000158,GO:0000287,GO:0003824,GO:0004721,GO:0004722,GO:0004723,GO:0004724,GO:0005515,GO:0005829,GO:0005963,GO:0006470,GO:0006499,GO:0008287,GO:0008420,GO:0008597,GO:0015071,GO:0016020,GO:0017018,GO:0017020,GO:0017023,GO:0019221,GO:0030145,GO:0030357,GO:0032688,GO:0035970,GO:0042347,GO:0043124,GO:0050687
JOSD2	NA	XB-GENEPAGE-5740259	josd2	Josephin domain containing 2	124.489	98.1146	8.99327	NA
SMIM7	NA	XB-GENEPAGE-5839014	smim7	small integral membrane protein 7	124.419	139.029	67.9567	NA
RNF126	7.56	XB-GENEPAGE-5960891	rnf126-a	ring finger protein 126	124.396	96.4508	19.9486	GO:0000151,GO:0004842,GO:0005515,GO:0005634,GO:0005737,GO:0006513,GO:0008270,GO:0016567,GO:0016874,GO:0032880,GO:0042059,GO:0042127,GO:0042147,GO:0042787,GO:0043161,GO:0043162,GO:0061630,GO:0070534,GO:0070936
KDM1A	41.34	XB-GENEPAGE-5816926	kdm1a	lysine (K)-specific demethylase 1A	124.262	106.117	89.6049	GO:0000122,GO:0000785,GO:0000790,GO:0001085,GO:0001701,GO:0002039,GO:0003677,GO:0003682,GO:0003700,GO:0005515,GO:0005634,GO:0005654,GO:0005667,GO:0005730,GO:0006118,GO:0006351,GO:0006355,GO:0006357,GO:0006482,GO:0007596,GO:0008134,GO:0008283,GO:0010725,GO:0016491,GO:0019899,GO:0021983,GO:0030374,GO:0030851,GO:0032091,GO:0032451,GO:0032452,GO:0032453,GO:0032454,GO:0033169,GO:0034648,GO:0034720,GO:…
TMEM258	NA	XB-GENEPAGE-1005559	tmem258	transmembrane protein 258	124.158	86.7937	96.3565	NA
FOXI2	NA	XB-GENEPAGE-982121	foxi2-a	forkhead box I2	124.131	159.513	0.208338	GO:0003700,GO:0005634,GO:0006355
MAPKAPK2	NA	XB-GENEPAGE-5896874	mapkapk2	mitogen-activated protein kinase-activated protein kinase 2	124.027	254.771	43.029	GO:0004672,GO:0004674,GO:0004675,GO:0004676,GO:0004677,GO:0004679,GO:0004680,GO:0004681,GO:0004683,GO:0004686,GO:0004688,GO:0004689,GO:0004690,GO:0004692,GO:0004693,GO:0004694,GO:0004695,GO:0004696,GO:0004697,GO:0004698,GO:0004700,GO:0004701,GO:0004702,GO:0004703,GO:0004704,GO:0004705,GO:0004706,GO:0004707,GO:0004708,GO:0004709,GO:0004710,GO:0004711,GO:0004712,GO:0004713,GO:0004714,GO:0004715,GO:…
SLC44A2	81.05	XB-GENEPAGE-957796	slc44a2	solute carrier family 44 (choline transporter), member 2	123.52	153.4	57.9079	GO:0004871,GO:0005765,GO:0005886,GO:0006644,GO:0006656,GO:0007165,GO:0015220,GO:0015871,GO:0016021,GO:0043123,GO:0044281,GO:0046474,GO:0055085,GO:0070062
TSPAN15	53.61	XB-GENEPAGE-5960403	tspan15	tetraspanin 15	123.458	113.462	11.6404	GO:0005886,GO:0008593,GO:0009986,GO:0016021,GO:0019899,GO:0051604,GO:0070062,GO:0090002,GO:0097197
BET1L	25.51	XB-GENEPAGE-973697	bet1l	Bet1 golgi vesicular membrane trafficking protein-like	123.448	86.2546	55.0609	GO:0005484,GO:0005768,GO:0005794,GO:0005795,GO:0015031,GO:0016020,GO:0030173,GO:0031201,GO:0042147
GOLPH3L	23.1	XB-GENEPAGE-1003087	golph3l-b	golgi phosphoprotein 3-like	123.321	134.174	49.1798	GO:0000139,GO:0005515,GO:0007030,GO:0032580,GO:0032588,GO:0050714,GO:0070273
NEDD8	564.07	XB-GENEPAGE-6067550	nedd8	neural precursor cell expressed, developmentally down-regulated 8	123.267	133.529	44.4722	GO:0005515,GO:0005634,GO:0005829,GO:0006357,GO:0006464,GO:0006508,GO:0006511,GO:0007179,GO:0008104,GO:0009653,GO:0014070,GO:0031625,GO:0045116,GO:0070062
ARL5C	NA	XB-GENEPAGE-5898152	arl5c-a	ADP-ribosylation factor-like 5C	123.165	107.339	32.1188	GO:0003924,GO:0003925,GO:0005525,GO:0006886,GO:0007264,GO:0015031
MFSD9	15.17	XB-GENEPAGE-985250	mfsd9	major facilitator superfamily domain containing 9	122.98	145.59	50.5925	GO:0005215,GO:0005886,GO:0006810,GO:0015520,GO:0015904,GO:0016020,GO:0016021,GO:0055085
DEPDC7	74.36	XB-GENEPAGE-1010064	depdc7-a	DEP domain containing 7	122.914	22.2233	14.8864	GO:0003674,GO:0005575,GO:0005829,GO:0007242,GO:0007264,GO:0008150,GO:0051056
MRPS26	297.02	XB-GENEPAGE-6456794	mrps26	mitochondrial ribosomal protein S26	122.874	95.7216	75.9571	GO:0005634,GO:0005730,GO:0005739,GO:0005763,GO:0042769,GO:0043043,GO:0044822
IVNS1ABP	42.73	XB-GENEPAGE-949331	ivns1abp	influenza virus NS1A binding protein	122.778	102.322	3.82015	GO:0005515,GO:0005654,GO:0005667,GO:0005681,GO:0005737,GO:0005856,GO:0006383,GO:0008380,GO:0009615,GO:0016032,GO:2001243
CENPL	6.28	XB-GENEPAGE-5736185	cenpl	centromere protein L	122.755	87.6567	10.7159	GO:0000278,GO:0000775,GO:0005634,GO:0005829
YOD1	66.22	XB-GENEPAGE-998959	yod1	YOD1 deubiquitinase	122.709	203.9	55.8552	GO:0003676,GO:0004843,GO:0005515,GO:0005634,GO:0006464,GO:0006520,GO:0008270,GO:0030433,GO:0030968,GO:0035523,GO:0035871,GO:0046872,GO:0070536,GO:0071108,GO:1990167,GO:1990168,GO:1990380
SNRPD1	2100.78	XB-GENEPAGE-5789947	snrpd1	small nuclear ribonucleoprotein D1 polypeptide 16kDa	122.502	119.499	129.76	GO:0000245,GO:0000387,GO:0000398,GO:0003723,GO:0005515,GO:0005634,GO:0005654,GO:0005685,GO:0005687,GO:0005689,GO:0005732,GO:0005737,GO:0005829,GO:0006397,GO:0008380,GO:0010467,GO:0016070,GO:0030529,GO:0030532,GO:0034660,GO:0034709,GO:0034715,GO:0034719,GO:0044822,GO:0071013
GNG2	43.31	XB-GENEPAGE-961281	gng2	guanine nucleotide binding protein (G protein), gamma 2	122.502	102.727	47.1076	GO:0004871,GO:0005834,GO:0005886,GO:0006112,GO:0007186,GO:0007191,GO:0007268,GO:0007596,GO:0008283,GO:0016020,GO:0030168,GO:0031681,GO:0044281,GO:0070062,GO:0071377,GO:0071380,GO:0071870
PDHA1	1975.72	XB-GENEPAGE-952668	pdha1-b	pyruvate dehydrogenase (lipoamide) alpha 1	122.263	138.524	108.035	GO:0004738,GO:0004739,GO:0005634,GO:0005739,GO:0005759,GO:0006006,GO:0006086,GO:0006090,GO:0006096,GO:0006099,GO:0008152,GO:0010510,GO:0016624,GO:0044237,GO:0044281,GO:0045254,GO:0055114
MLLT4	70.01	XB-GENEPAGE-948332	mllt4	myeloid/lymphoid or mixed-lineage leukemia (trithorax homolog); translocated to, 4	122.029	117.926	243.644	GO:0003774,GO:0005515,GO:0005634,GO:0005730,GO:0005737,GO:0005829,GO:0005886,GO:0005911,GO:0005913,GO:0007155,GO:0007165,GO:0007267,GO:0008022,GO:0016459,GO:0030054,GO:0034329,GO:0034332,GO:0045177,GO:0045216,GO:0050839
DNAJC5	136.92	XB-GENEPAGE-6538668	dnajc5	DnaJ (Hsp40) homolog, subfamily C, member 5	122.001	129.6	98.8871	GO:0001948,GO:0005739,GO:0005765,GO:0005886,GO:0006887,GO:0007268,GO:0007269,GO:0008021,GO:0008219,GO:0016020,GO:0016079,GO:0042470,GO:0043008,GO:0043524,GO:0045055,GO:0061202,GO:0070062
TMEM50A	NA	XB-GENEPAGE-967090	tmem50a	transmembrane protein 50A	121.975	119.218	26.0224	NA
UBA52	1170.05	XB-GENEPAGE-939924	uba52	ubiquitin A-52 residue ribosomal protein fusion product 1	121.963	83.0786	210.939	GO:0000082,GO:0000086,GO:0000122,GO:0000184,GO:0000187,GO:0000209,GO:0000278,GO:0002224,GO:0002474,GO:0002479,GO:0002755,GO:0002756,GO:0003735,GO:0005515,GO:0005622,GO:0005654,GO:0005765,GO:0005829,GO:0005840,GO:0005886,GO:0005975,GO:0005978,GO:0006006,GO:0006281,GO:0006351,GO:0006367,GO:0006412,GO:0006413,GO:0006414,GO:0006415,GO:0006464,GO:0006614,GO:0006915,GO:0006977,GO:0007173,GO:0007179,GO:…
ITM2A	90.07	XB-GENEPAGE-1008612	itm2a-b	integral membrane protein 2A	121.926	138.723	221.893	GO:0005515,GO:0016021
DLST	440.69	XB-GENEPAGE-1016309	dlst	dihydrolipoamide S-succinyltransferase (E2 component of 2-oxo-glutarate complex)	121.91	51.648	22.8022	GO:0004149,GO:0005634,GO:0005739,GO:0005759,GO:0006091,GO:0006099,GO:0006554,GO:0008152,GO:0008415,GO:0009354,GO:0016020,GO:0016740,GO:0016746,GO:0033512,GO:0034641,GO:0044237,GO:0044281,GO:0045252,GO:0070062
PLIN3	1617.29	XB-GENEPAGE-962692	plin3	perilipin 3	121.89	216.697	27.6207	GO:0005515,GO:0005737,GO:0005768,GO:0005794,GO:0005811,GO:0010008,GO:0016020,GO:0016192,GO:0043231
FTSJ1	26.57	XB-GENEPAGE-5798520	ftsj1	FtsJ RNA methyltransferase homolog 1 (E. coli)	121.433	90.9544	14.6264	GO:0001510,GO:0002128,GO:0002181,GO:0005737,GO:0008168,GO:0008175
ZNF259	163.57	XB-GENEPAGE-941927	znf259	zinc finger protein 259	121.304	166.613	57.7651	GO:0005515,GO:0006355,GO:0008270
POLR2G	54.33	XB-GENEPAGE-1006750	polr2g	polymerase (RNA) II (DNA directed) polypeptide G	120.799	121.28	110.058	GO:0000291,GO:0000398,GO:0000932,GO:0003697,GO:0003723,GO:0003727,GO:0003899,GO:0003900,GO:0003901,GO:0003902,GO:0005634,GO:0005654,GO:0005665,GO:0005730,GO:0006281,GO:0006283,GO:0006289,GO:0006350,GO:0006351,GO:0006366,GO:0006367,GO:0006368,GO:0006370,GO:0006915,GO:0008380,GO:0010467,GO:0016032,GO:0031369,GO:0045948,GO:0050434,GO:0060213
SRSF11	NA	XB-GENEPAGE-1016407	srsf11-b	serine/arginine-rich splicing factor 11	120.75	115.429	132.254	GO:0003676
TPM1	784.61	XB-GENEPAGE-485945	tpm1	tropomyosin 1 (alpha)	120.725	108.575	81.4128	GO:0001701,GO:0001725,GO:0003065,GO:0003779,GO:0005200,GO:0005829,GO:0005856,GO:0005862,GO:0006928,GO:0006936,GO:0006937,GO:0007010,GO:0008016,GO:0008092,GO:0008307,GO:0030016,GO:0030017,GO:0030049,GO:0030336,GO:0031529,GO:0031941,GO:0032059,GO:0032587,GO:0032781,GO:0034614,GO:0042060,GO:0045214,GO:0045785,GO:0051496,GO:0055010,GO:0060048
SART1	33.08	XB-GENEPAGE-1021786	sart1	squamous cell carcinoma antigen recognized by T cells	120.644	221.689	231.859	GO:0000387,GO:0000398,GO:0005515,GO:0005634,GO:0005654,GO:0005730,GO:0005737,GO:0005794,GO:0005829,GO:0007050,GO:0015030,GO:0044822,GO:0045585,GO:0071013,GO:0097193
PPDPF	NA	XB-GENEPAGE-959556	ppdpf-b	pancreatic progenitor cell differentiation and proliferation factor	120.586	87.3895	221.789	NA
ATP6V1E1	1395.57	XB-GENEPAGE-1006141	atp6v1e1	ATPase, H+ transporting, lysosomal 31kDa, V1 subunit E1	120.067	117.698	91.0081	GO:0003936,GO:0005515,GO:0005739,GO:0005765,GO:0005768,GO:0005829,GO:0005902,GO:0006879,GO:0008152,GO:0008286,GO:0008553,GO:0015986,GO:0015991,GO:0015992,GO:0016324,GO:0016469,GO:0033178,GO:0033572,GO:0046933,GO:0046961,GO:0051117,GO:0051701,GO:0055085,GO:0070062,GO:0090382
KIF22	66.88	XB-GENEPAGE-979887	kif22-a	kinesin family member 22	120.045	101.634	37.5968	GO:0000776,GO:0000785,GO:0003677,GO:0003777,GO:0005524,GO:0005634,GO:0005730,GO:0005737,GO:0005819,GO:0005829,GO:0005871,GO:0005874,GO:0005875,GO:0005925,GO:0006200,GO:0006281,GO:0007018,GO:0007067,GO:0007596,GO:0008017,GO:0008152,GO:0008574,GO:0016887,GO:0019886
CORO1C	666.67	XB-GENEPAGE-981114	coro1c	coronin, actin binding protein, 1C	119.77	123.644	146.959	GO:0005737,GO:0005886,GO:0005925,GO:0006909,GO:0007165,GO:0015629,GO:0030027,GO:0030036,GO:0051015
CDK4	12.02	XB-GENEPAGE-5900654	cdk4	cyclin-dependent kinase 4	119.688	120.285	159.952	GO:0000082,GO:0000278,GO:0000307,GO:0000785,GO:0004672,GO:0004674,GO:0004682,GO:0004691,GO:0004693,GO:0005515,GO:0005524,GO:0005634,GO:0005654,GO:0005667,GO:0005730,GO:0005829,GO:0005923,GO:0005952,GO:0005956,GO:0006468,GO:0007165,GO:0007623,GO:0008284,GO:0008603,GO:0008605,GO:0009636,GO:0010288,GO:0010468,GO:0010971,GO:0030332,GO:0031100,GO:0031965,GO:0032403,GO:0033574,GO:0042493,GO:0043065,GO:…
LAPTM4A	NA	XB-GENEPAGE-1001937	laptm4a-a	lysosomal-associated protein transmembrane 4 alpha	119.534	93.0397	45.1879	GO:0016021
EYA3	43.12	XB-GENEPAGE-486217	eya3	eyes absent homolog 3	119.332	134.62	32.5289	GO:0003682,GO:0003824,GO:0004725,GO:0005515,GO:0005634,GO:0005667,GO:0005737,GO:0006302,GO:0006351,GO:0006355,GO:0007275,GO:0007601,GO:0008138,GO:0008152,GO:0009653,GO:0010212,GO:0016576,GO:0035335,GO:0045739,GO:0046872
SPCS3	711.89	XB-GENEPAGE-950766	spcs3	signal peptidase complex subunit 3 homolog	118.972	180.134	51.958	GO:0005783,GO:0005787,GO:0005789,GO:0006412,GO:0006465,GO:0006508,GO:0006614,GO:0008233,GO:0008234,GO:0009003,GO:0010467,GO:0016021,GO:0044267,GO:0050796
CYP17A1	46.6	XB-GENEPAGE-1006796	cyp17a1	cytochrome P450, family 17, subfamily A, polypeptide 1	118.881	119.695	8.58175	GO:0004497,GO:0004508,GO:0005506,GO:0005739,GO:0005783,GO:0005789,GO:0006118,GO:0006694,GO:0006702,GO:0006704,GO:0006805,GO:0007548,GO:0008202,GO:0009635,GO:0010034,GO:0010212,GO:0016125,GO:0017085,GO:0018879,GO:0018894,GO:0018958,GO:0018963,GO:0019825,GO:0020037,GO:0021766,GO:0030325,GO:0030424,GO:0030728,GO:0031667,GO:0032526,GO:0033327,GO:0034097,GO:0042446,GO:0042448,GO:0042493,GO:0043025,GO:…
ROGDI	8.73	XB-GENEPAGE-958854	rogdi	rogdi homolog	118.779	83.0462	32.5412	GO:0005622,GO:0005635,GO:0008284,GO:0030097
MAPK1	485.94	XB-GENEPAGE-479466	mapk1-a	mitogen-activated protein kinase 1	118.753	139.687	52.3839	GO:0000165,GO:0000186,GO:0000187,GO:0000189,GO:0001784,GO:0002224,GO:0002755,GO:0002756,GO:0003677,GO:0004672,GO:0004674,GO:0004682,GO:0004691,GO:0004707,GO:0004713,GO:0005515,GO:0005524,GO:0005634,GO:0005654,GO:0005730,GO:0005737,GO:0005739,GO:0005769,GO:0005770,GO:0005794,GO:0005815,GO:0005829,GO:0005856,GO:0005901,GO:0005925,GO:0005952,GO:0005956,GO:0006351,GO:0006468,GO:0006915,GO:0006935,GO:…
AHSA1	312.47	XB-GENEPAGE-1006912	ahsa1	AHA1, activator of heat shock 90kDa protein ATPase homolog 1	118.721	32.1541	18.4731	GO:0001671,GO:0005515,GO:0005737,GO:0005783,GO:0005829,GO:0006950,GO:0032781,GO:0051087,GO:0070062
NUP43	108.76	XB-GENEPAGE-1017293	nup43	nucleoporin 43kDa	118.346	149.741	109.887	GO:0000278,GO:0000776,GO:0000777,GO:0005515,GO:0005635,GO:0005829,GO:0005975,GO:0007059,GO:0007067,GO:0007077,GO:0008645,GO:0010827,GO:0015031,GO:0015758,GO:0016032,GO:0019221,GO:0031080,GO:0044281,GO:0051028,GO:0055085
DBI	4996.77	XB-GENEPAGE-6453955	dbi-a	diazepam binding inhibitor (GABA receptor modulator, acyl-CoA binding protein)	118.268	40.3692	36.7499	GO:0001942,GO:0005739,GO:0005783,GO:0005794,GO:0006641,GO:0006810,GO:0008289,GO:0018345,GO:0030156,GO:0036042,GO:0036151,GO:0046983,GO:0070062,GO:0097038
NANOS1	NA	XB-GENEPAGE-868376	nanos1	nanos homolog 1	118.268	140.414	7.17072	GO:0003723,GO:0006445,GO:0008270
SMIM11	11.13	XB-GENEPAGE-5844147	smim11	small integral membrane protein 11	118.268	98.2901	64.5365	GO:0003674,GO:0005575,GO:0008150,GO:0016021
RNASET2	116.57	XB-GENEPAGE-944134	rnaset2	ribonuclease T2	118.215	113.828	11.3732	GO:0003723,GO:0004521,GO:0004540,GO:0005576,GO:0005615,GO:0005764,GO:0005788,GO:0006401,GO:0016892,GO:0033897,GO:0043202,GO:0070062,GO:0090501,GO:0090502
NDUFA2	1264.59	XB-GENEPAGE-948145	ndufa2	NADH dehydrogenase (ubiquinone) 1 alpha subcomplex, 2, 8kDa	118.011	73.231	76.322	GO:0005743,GO:0005747,GO:0006120,GO:0008137,GO:0022904,GO:0031966,GO:0044237,GO:0044281
FYTTD1	NA	XB-GENEPAGE-1015368	fyttd1	forty-two-three domain containing 1	117.954	159.302	70.6837	NA
NDUFA6	1307.08	XB-GENEPAGE-1002261	ndufa6	NADH dehydrogenase (ubiquinone) 1 alpha subcomplex, 6, 14kDa	117.95	82.5483	47.576	GO:0005739,GO:0005743,GO:0005747,GO:0006118,GO:0006120,GO:0006979,GO:0008137,GO:0016651,GO:0022904,GO:0031966,GO:0044237,GO:0044281
MAPK1	485.94	XB-GENEPAGE-479466	mapk1-b	mitogen-activated protein kinase 1	117.875	125.927	40.672	GO:0000165,GO:0000186,GO:0000187,GO:0000189,GO:0001784,GO:0002224,GO:0002755,GO:0002756,GO:0003677,GO:0004672,GO:0004674,GO:0004682,GO:0004691,GO:0004707,GO:0004713,GO:0005515,GO:0005524,GO:0005634,GO:0005654,GO:0005730,GO:0005737,GO:0005739,GO:0005769,GO:0005770,GO:0005794,GO:0005815,GO:0005829,GO:0005856,GO:0005901,GO:0005925,GO:0005952,GO:0005956,GO:0006351,GO:0006468,GO:0006915,GO:0006935,GO:…
MYEOV2	20.67	XB-GENEPAGE-6492291	myeov2	myeloma overexpressed 2	117.822	57.2552	119.615	NA
WBP11	95.65	XB-GENEPAGE-966603	wbp11	WW domain binding protein 11	117.692	99.681	71.8735	GO:0003697,GO:0005515,GO:0005634,GO:0005730,GO:0005737,GO:0006364,GO:0006396,GO:0006397,GO:0008380,GO:0008599,GO:0016607,GO:0044822,GO:0050699,GO:0050790
ATP8A1	17.62	XB-GENEPAGE-1000406	atp8a1	ATPase, aminophospholipid transporter (APLT), class I, type 8A, member 1	117.683	93.6244	5.85457	GO:0000287,GO:0004012,GO:0005515,GO:0005524,GO:0005783,GO:0005794,GO:0005886,GO:0006812,GO:0008152,GO:0015662,GO:0016020,GO:0016021,GO:0016887,GO:0019829,GO:0034220,GO:0042584,GO:0045332,GO:0055085,GO:0070062,GO:0098655
PPP4R1	122.18	XB-GENEPAGE-945301	ppp4r1	protein phosphatase 4, regulatory subunit 1	117.622	126.154	57.0527	GO:0000158,GO:0004721,GO:0004723,GO:0004724,GO:0005515,GO:0005963,GO:0006468,GO:0007165,GO:0008420,GO:0008597,GO:0015071,GO:0016311,GO:0017018,GO:0017020,GO:0017023,GO:0030289,GO:0030357,GO:0030362,GO:0050790
VMA21	NA	XB-GENEPAGE-5730848	vma21	VMA21 vacuolar H+-ATPase homolog	117.3	106.381	94.7047	NA
KCTD5	NA	XB-GENEPAGE-1016269	kctd5	potassium channel tetramerization domain containing 5	117.178	172.509	53.2847	GO:0005249,GO:0005515,GO:0006813,GO:0008076,GO:0016020
BTF3L4	2097.69	XB-GENEPAGE-948235	btf3l4	basic transcription factor 3-like 4	116.943	125.313	147.383	GO:0006355
HN1L	55.12	XB-GENEPAGE-971047	hn1l	hematological and neurological expressed 1-like	116.903	154.107	72.6457	GO:0005634,GO:0005737,GO:0005886
ACSBG2	84.78	XB-GENEPAGE-1006639	acsbg2	acyl-CoA synthetase bubblegum family member 2	116.861	190.996	167.326	GO:0001676,GO:0003824,GO:0004467,GO:0005524,GO:0005737,GO:0005739,GO:0005829,GO:0006631,GO:0007275,GO:0007283,GO:0008152,GO:0016020,GO:0030154,GO:0047617
ATG4C	9.22	XB-GENEPAGE-941085	atg4c	autophagy related 4C, cysteine peptidase	116.813	82.3339	4.44394	GO:0000045,GO:0004197,GO:0005576,GO:0005737,GO:0005829,GO:0006508,GO:0006612,GO:0006914,GO:0008233,GO:0008234,GO:0015031
POC1B	7.07	XB-GENEPAGE-944929	poc1b	POC1 centriolar protein B	116.735	26.0695	3.12286	GO:0000922,GO:0003847,GO:0005515,GO:0005813,GO:0005814,GO:0008283,GO:0036064,GO:0042384
SLC18A2	3.27	XB-GENEPAGE-940057	slc18a2	solute carrier family 18 (vesicular monoamine transporter), member 2	116.354	117.649	1.13361	GO:0001975,GO:0005215,GO:0005275,GO:0005886,GO:0005887,GO:0006810,GO:0006837,GO:0007268,GO:0007269,GO:0007568,GO:0007626,GO:0008021,GO:0008144,GO:0008504,GO:0009635,GO:0009791,GO:0010043,GO:0015222,GO:0015837,GO:0015844,GO:0015872,GO:0016020,GO:0016021,GO:0016265,GO:0019899,GO:0030073,GO:0030672,GO:0031045,GO:0031072,GO:0032456,GO:0035690,GO:0042220,GO:0042593,GO:0042594,GO:0043025,GO:0043195,GO:…
TOMM22	118.79	XB-GENEPAGE-951172	tomm22	translocase of outer mitochondrial membrane 22 homolog	116.135	76.6339	141.125	GO:0005515,GO:0005739,GO:0005742,GO:0005743,GO:0006626,GO:0008320,GO:0016020,GO:0016021,GO:0044267,GO:0045040
PSMD13	698.09	XB-GENEPAGE-1005571	psmd13	proteasome (prosome, macropain) 26S subunit, non-ATPase, 13	115.942	118.287	244.273	GO:0000082,GO:0000209,GO:0000278,GO:0000502,GO:0002474,GO:0002479,GO:0004298,GO:0004299,GO:0005634,GO:0005654,GO:0005829,GO:0005838,GO:0006521,GO:0006915,GO:0006977,GO:0007127,GO:0010467,GO:0016020,GO:0016032,GO:0016070,GO:0016071,GO:0022624,GO:0031145,GO:0034641,GO:0042590,GO:0042981,GO:0043066,GO:0044281,GO:0051436,GO:0051437,GO:0051439,GO:0070062
TRAPPC3	104.36	XB-GENEPAGE-1003910	trappc3	trafficking protein particle complex 3	115.899	101.742	49.4027	GO:0000139,GO:0005515,GO:0005783,GO:0005829,GO:0006888,GO:0030008
OTUB1	147.27	XB-GENEPAGE-5908991	otub1	OTU domain, ubiquitin aldehyde binding 1	115.795	109.983	36.9665	GO:0002376,GO:0004843,GO:0005515,GO:0005737,GO:0006281,GO:0006508,GO:0006974,GO:0008242,GO:0019784,GO:0031625,GO:0043130,GO:0070062,GO:0071108,GO:1901315,GO:2000780
EEF1G	8396.85	XB-GENEPAGE-975012	eef1g-b	eukaryotic translation elongation factor 1 gamma	115.745	100.286	96.4445	GO:0003746,GO:0004364,GO:0005515,GO:0005634,GO:0005829,GO:0005853,GO:0006412,GO:0006414,GO:0009615,GO:0010467,GO:0016020,GO:0044267,GO:0070062
RAB11FIP5	NA	XB-GENEPAGE-481065	rab11fip5	RAB11 family interacting protein 5 (class 1)	115.706	53.6856	7.00775	NA
EXOSC3	66.84	XB-GENEPAGE-966925	exosc3	exosome component 3	115.551	137.114	97.0475	GO:0000175,GO:0000176,GO:0000177,GO:0000178,GO:0000288,GO:0003723,GO:0004532,GO:0004534,GO:0005515,GO:0005634,GO:0005730,GO:0005737,GO:0005829,GO:0006364,GO:0010467,GO:0016070,GO:0016071,GO:0016896,GO:0035327,GO:0043928,GO:0045006,GO:0045190,GO:0045830,GO:0071034,GO:0090503
RPL10A	5547.12	XB-GENEPAGE-974205	rpl10a	ribosomal protein L10a	115.547	36.0054	322.131	GO:0000184,GO:0003735,GO:0005515,GO:0005622,GO:0005634,GO:0005730,GO:0005737,GO:0005739,GO:0005829,GO:0005840,GO:0005925,GO:0006412,GO:0006413,GO:0006414,GO:0006415,GO:0006614,GO:0009653,GO:0010467,GO:0016020,GO:0016032,GO:0016070,GO:0016071,GO:0019058,GO:0019083,GO:0022625,GO:0044267,GO:0044822,GO:0070062
PPP2CB	74.8	XB-GENEPAGE-957247	ppp2cb	protein phosphatase 2, catalytic subunit, beta isozyme	115.347	109.557	72.6093	GO:0000158,GO:0000159,GO:0000775,GO:0000922,GO:0004721,GO:0004722,GO:0004723,GO:0004724,GO:0005515,GO:0005634,GO:0005737,GO:0005829,GO:0005963,GO:0006470,GO:0008022,GO:0008152,GO:0008420,GO:0008543,GO:0008597,GO:0008637,GO:0010468,GO:0015071,GO:0016311,GO:0016787,GO:0017018,GO:0017020,GO:0017023,GO:0030357,GO:0034976,GO:0042542,GO:0043161,GO:0046580,GO:0046677,GO:0046872,GO:0070062
MRPL16	168.11	XB-GENEPAGE-5836489	mrpl16	mitochondrial ribosomal protein L16	115.125	114.695	40.9705	GO:0003735,GO:0005622,GO:0005739,GO:0005840,GO:0006412,GO:0019843
NDE1	2.78	XB-GENEPAGE-1005615	nde1-a	nudE neurodevelopment protein 1	115.105	214.343	12.5539	GO:0000086,GO:0000132,GO:0000278,GO:0000776,GO:0000777,GO:0001764,GO:0005515,GO:0005813,GO:0005829,GO:0005874,GO:0007020,GO:0007067,GO:0007405,GO:0008017,GO:0016020,GO:0019904,GO:0021987,GO:0031616,GO:0032154,GO:0042802,GO:0047496,GO:0051298,GO:0051303
GLRX	1547.8	XB-GENEPAGE-971623	glrx	glutaredoxin (thioltransferase)	115.102	105.44	48.1783	GO:0005489,GO:0005634,GO:0005739,GO:0005829,GO:0006118,GO:0009055,GO:0015038,GO:0015949,GO:0044281,GO:0045454,GO:0045838,GO:0047485,GO:0055086,GO:0055114,GO:0070062,GO:0080058,GO:0097573,GO:2000651
GPI	7358.65	XB-GENEPAGE-944057	gpi	glucose-6-phosphate isomerase	114.99	57.9698	3.86141	GO:0001525,GO:0004347,GO:0005125,GO:0005615,GO:0005634,GO:0005730,GO:0005737,GO:0005829,GO:0005886,GO:0005975,GO:0006006,GO:0006094,GO:0006096,GO:0006959,GO:0007599,GO:0007611,GO:0008083,GO:0016020,GO:0016866,GO:0019242,GO:0043005,GO:0043154,GO:0043524,GO:0044281,GO:0046185,GO:0048029,GO:0051156,GO:0070062
SMPD4	38.27	XB-GENEPAGE-962466	smpd4	sphingomyelin phosphodiesterase 4, neutral membrane (neutral sphingomyelinase-3)	114.954	84.6583	24.0831	GO:0000139,GO:0004767,GO:0005783,GO:0005789,GO:0005794,GO:0005802,GO:0006665,GO:0006685,GO:0006687,GO:0008152,GO:0016021,GO:0044281,GO:0046475,GO:0046513,GO:0046872,GO:0050290,GO:0071356
PPP4R2	106.49	XB-GENEPAGE-6258888	ppp4r2-a	protein phosphatase 4, regulatory subunit 2	114.864	77.7145	101.699	GO:0002244,GO:0005515,GO:0005634,GO:0005737,GO:0005813,GO:0006397,GO:0006464,GO:0008380,GO:0010569,GO:0030289,GO:0030362,GO:0030674,GO:0050790
NIP7	NA	XB-GENEPAGE-1005411	nip7	NIP7, nucleolar pre-rRNA processing protein	114.582	70.0521	382.019	GO:0003723
CTNND1	37.3	XB-GENEPAGE-919826	ctnnd1	catenin (cadherin-associated protein), delta 1	114.467	118.873	74.9815	GO:0005102,GO:0005515,GO:0005634,GO:0005737,GO:0005829,GO:0005886,GO:0005911,GO:0005915,GO:0006351,GO:0006355,GO:0007155,GO:0007420,GO:0016055,GO:0016337,GO:0019901,GO:0030027,GO:0030426,GO:0030496,GO:0034329,GO:0034332,GO:0043197,GO:0045202,GO:0045216,GO:0045296,GO:0070062,GO:0090090
CEP57L1	9.39	XB-GENEPAGE-5897355	cep57l1	centrosomal protein 57kDa-like 1	114.398	75.9358	15.1333	GO:0003674,GO:0005575,GO:0005737,GO:0005815,GO:0005874,GO:0008017,GO:0008150,GO:0034453,GO:0042802,GO:0043015
THOC1	76.57	XB-GENEPAGE-951668	thoc1	THO complex 1 protein	114.396	93.3568	132.343	GO:0000018,GO:0000346,GO:0000347,GO:0000445,GO:0003677,GO:0003723,GO:0005515,GO:0005634,GO:0005730,GO:0005737,GO:0006351,GO:0006396,GO:0006397,GO:0006406,GO:0006915,GO:0007165,GO:0008380,GO:0016363,GO:0016607,GO:0031297,GO:0032784,GO:0032786,GO:0045171,GO:0046784,GO:0048297,GO:2000002
PTTG1IP	122.08	XB-GENEPAGE-954065	pttg1ip.1	pituitary tumor-transforming 1 interacting protein, gene 1	114.196	179.869	62.776	NA
OCIAD1	183.31	XB-GENEPAGE-985482	ociad1	OCIA domain containing 1	114.05	94.119	35.3685	GO:0005515,GO:0005739,GO:0005768,GO:0016020
TP53I11	308.31	XB-GENEPAGE-5885148	tp53i11	tumor protein p53 inducible protein 11	113.986	62.4602	17.5435	GO:0006950,GO:0008285,GO:0016021
BICC1	37.22	XB-GENEPAGE-488511	bicc1-b	BicC family RNA binding protein 1	113.986	143.832	11.1641	GO:0003676,GO:0005737,GO:0007275,GO:0044822,GO:0090090
UTP23	NA	XB-GENEPAGE-969169	utp23	UTP23, small subunit (SSU) processome component, homolog	113.981	71.761	52.4432	NA
SAE1	465.08	XB-GENEPAGE-923355	sae1	SUMO1 activating enzyme subunit 1	113.779	116.819	101.44	GO:0003824,GO:0004839,GO:0004842,GO:0005515,GO:0005634,GO:0005654,GO:0005730,GO:0005829,GO:0006464,GO:0006512,GO:0007346,GO:0008022,GO:0008047,GO:0008152,GO:0008641,GO:0016567,GO:0016925,GO:0019948,GO:0019950,GO:0043008,GO:0043085,GO:0043231,GO:0043687,GO:0044267,GO:0046982
YTHDF3	62.14	XB-GENEPAGE-5752936	ythdf3	YTH domain family, member 3	113.714	151.736	19.1031	GO:0005515,GO:0044822,GO:1990247
WDR82	58.94	XB-GENEPAGE-1003224	wdr82-b	WD repeat domain 82	113.371	96.6244	30.9323	GO:0000785,GO:0003682,GO:0003847,GO:0005515,GO:0005634,GO:0035097,GO:0042800,GO:0048188,GO:0051568,GO:0072357
ZNF395	NA	XB-GENEPAGE-1218955	znf395	zinc finger protein 395	113.036	133.33	53.5099	GO:0003676,GO:0005634,GO:0006355,GO:0008270
CHORDC1	69.81	XB-GENEPAGE-962948	chordc1	cysteine and histidine-rich domain (CHORD) containing 1	112.906	147.341	49.9328	GO:0005515,GO:0005575,GO:0006950,GO:0008270,GO:0010824,GO:0051879,GO:0061077,GO:1900034,GO:2000299
NFYB	122.54	XB-GENEPAGE-1006105	nfyb	nuclear transcription factor Y, beta	112.858	99.9012	81.9263	GO:0003677,GO:0003700,GO:0005515,GO:0005634,GO:0005654,GO:0006351,GO:0006355,GO:0016602,GO:0043565,GO:0044212,GO:0044255,GO:0044281,GO:0045893,GO:0046982,GO:0070491
ATP5C1	2943.63	XB-GENEPAGE-970729	atp5c1	ATP synthase, H+ transporting, mitochondrial F1 complex, gamma polypeptide 1	112.592	77.2636	54.0903	GO:0000275,GO:0003936,GO:0005739,GO:0005743,GO:0005753,GO:0005759,GO:0006119,GO:0006200,GO:0006754,GO:0015986,GO:0016020,GO:0016469,GO:0016887,GO:0022857,GO:0022904,GO:0042776,GO:0044237,GO:0044281,GO:0044822,GO:0045261,GO:0046933,GO:0046961,GO:0070062
KTI12	80.7	XB-GENEPAGE-5813862	kti12	KTI12 homolog, chromatin associated	112.57	100.63	40.2184	GO:0005524
PPM1G	337.83	XB-GENEPAGE-5916412	ppm1g	protein phosphatase, Mg2+/Mn2+ dependent, 1G	112.412	158.424	152.332	GO:0000158,GO:0003824,GO:0004721,GO:0004722,GO:0004723,GO:0004724,GO:0005515,GO:0005634,GO:0005730,GO:0005737,GO:0005963,GO:0006470,GO:0007050,GO:0008420,GO:0008597,GO:0015071,GO:0017018,GO:0017020,GO:0017023,GO:0030357,GO:0035970,GO:0046872
ANAPC10	13.87	XB-GENEPAGE-947004	anapc10	anaphase promoting complex subunit 10	112.356	14.6076	1.24331	GO:0000278,GO:0005515,GO:0005654,GO:0005680,GO:0005737,GO:0005829,GO:0007067,GO:0007094,GO:0030071,GO:0031145,GO:0051436,GO:0051437,GO:0051439,GO:0070979
ING2	230.19	XB-GENEPAGE-951848	ing2	inhibitor of growth family, member 2	112.214	69.792	12.1568	GO:0003677,GO:0003682,GO:0005515,GO:0005634,GO:0006351,GO:0006355,GO:0007141,GO:0007165,GO:0007283,GO:0007286,GO:0008270,GO:0008285,GO:0016568,GO:0016580,GO:0016602,GO:0030317,GO:0030511,GO:0032403,GO:0035064,GO:0035091,GO:0040008,GO:0043065,GO:0045893,GO:0048133,GO:0072520,GO:1902166,GO:2000772,GO:2001020
MTPN	957.69	XB-GENEPAGE-1014015	mtpn	myotrophin	112.082	162.068	206.913	GO:0005634,GO:0005829,GO:0006417,GO:0006584,GO:0008290,GO:0010557,GO:0010613,GO:0016049,GO:0016202,GO:0021707,GO:0030182,GO:0030307,GO:0030424,GO:0043403,GO:0048471,GO:0051092,GO:0051146,GO:0051247,GO:0070062,GO:2000812
GSTT1	4114.74	XB-GENEPAGE-998694	gstt1	glutathione S-transferase theta 1	111.834	75.1622	30.7706	GO:0004364,GO:0004602,GO:0005829,GO:0006749,GO:0006805,GO:0008152,GO:0016740,GO:0044281,GO:0055114,GO:0070062,GO:1901687
SSR3	726.88	XB-GENEPAGE-964602	ssr3-b	signal sequence receptor, gamma (translocon-associated protein gamma)	111.834	122.993	297.991	GO:0005784,GO:0006412,GO:0006613,GO:0006614,GO:0010467,GO:0030176,GO:0044267
ERI2	NA	XB-GENEPAGE-970827	eri2	ERI1 exoribonuclease family member 2	111.774	76.2373	28.4468	GO:0004527,GO:0005622,GO:0008270
POU2F2	NA	XB-GENEPAGE-876750	pou2f2	POU class 2 homeobox 2	111.735	97.1231	63.2388	GO:0003677,GO:0003700,GO:0004182,GO:0005634,GO:0006355,GO:0006508
UBXN2A	36.66	XB-GENEPAGE-972872	ubxn2a-a	UBX domain protein 2A	111.617	91.6245	26.9948	GO:0005783,GO:0005801,GO:0005829,GO:0010468,GO:0031396,GO:0033130,GO:0042176
HIST1H2AD	NA	XB-GENEPAGE-6030821	hist1h2ad	histone cluster 1, H2ad	111.609	251.192	263.62	GO:0000786,GO:0003677,GO:0005634,GO:0006334,GO:0007001
ATP6V1G1	1022.89	XB-GENEPAGE-989680	atp6v1g1	ATPase, H+ transporting, lysosomal 13kDa, V1 subunit G1	111.513	107.818	53.1175	GO:0003936,GO:0005765,GO:0005829,GO:0005886,GO:0006879,GO:0008286,GO:0015992,GO:0016471,GO:0016820,GO:0033572,GO:0046933,GO:0046961,GO:0051117,GO:0051701,GO:0055085,GO:0070062,GO:0090382
PPP2R1A	1143.73	XB-GENEPAGE-990845	ppp2r1a-a	protein phosphatase 2, regulatory subunit A, alpha	111.511	98.7599	34.9606	GO:0000086,GO:0000158,GO:0000159,GO:0000184,GO:0000188,GO:0000278,GO:0000775,GO:0003823,GO:0004721,GO:0004722,GO:0004723,GO:0004724,GO:0005515,GO:0005634,GO:0005739,GO:0005829,GO:0005963,GO:0006275,GO:0006355,GO:0006461,GO:0006470,GO:0006672,GO:0006915,GO:0007059,GO:0007084,GO:0008380,GO:0008420,GO:0008543,GO:0008597,GO:0008601,GO:0010033,GO:0010467,GO:0015071,GO:0015630,GO:0016020,GO:0016070,GO:…
SERP1	NA	XB-GENEPAGE-1004957	serp1	stress-associated endoplasmic reticulum protein 1	111.483	85.6109	106.999	NA
MAPK11	60.35	XB-GENEPAGE-484601	mapk11	mitogen-activated protein kinase 11	111.289	100.491	41.0979	GO:0000187,GO:0002224,GO:0002755,GO:0002756,GO:0004182,GO:0004672,GO:0004674,GO:0004682,GO:0004691,GO:0004707,GO:0004713,GO:0005515,GO:0005524,GO:0005654,GO:0005829,GO:0005952,GO:0005956,GO:0006351,GO:0006468,GO:0006508,GO:0006950,GO:0007165,GO:0007265,GO:0008603,GO:0008605,GO:0010467,GO:0016070,GO:0016071,GO:0034134,GO:0034138,GO:0034142,GO:0034146,GO:0034162,GO:0034166,GO:0035556,GO:0035666,GO:…
PSMB2	800.54	XB-GENEPAGE-946100	psmb2	proteasome (prosome, macropain) subunit, beta type, 2	111.245	82.2653	95.2002	GO:0000082,GO:0000209,GO:0000278,GO:0000502,GO:0002474,GO:0002479,GO:0004175,GO:0004298,GO:0004299,GO:0005515,GO:0005634,GO:0005654,GO:0005730,GO:0005829,GO:0005839,GO:0006511,GO:0006521,GO:0006915,GO:0006977,GO:0010243,GO:0010467,GO:0014070,GO:0016020,GO:0016032,GO:0016070,GO:0016071,GO:0031145,GO:0034641,GO:0042590,GO:0042981,GO:0043066,GO:0044281,GO:0051436,GO:0051437,GO:0051439,GO:0070062
ARMC1	129.3	XB-GENEPAGE-483098	armc1	armadillo repeat containing 1	111.245	120.756	42.3149	GO:0005739,GO:0030001,GO:0046872
TMEM167B	40.71	XB-GENEPAGE-5821109	tmem167b	transmembrane protein 167B	111.245	167.046	56.5292	GO:0000139,GO:0016021
PPP3R1	915.23	XB-GENEPAGE-948793	ppp3r1	protein phosphatase 3, regulatory subunit B, alpha	111.06	109.458	28.3998	GO:0000158,GO:0001569,GO:0001837,GO:0004721,GO:0004723,GO:0004724,GO:0005509,GO:0005515,GO:0005516,GO:0005654,GO:0005829,GO:0005955,GO:0005963,GO:0006470,GO:0006915,GO:0007507,GO:0008420,GO:0008597,GO:0015071,GO:0017018,GO:0017020,GO:0017023,GO:0019899,GO:0019904,GO:0030357,GO:0038095,GO:0042383,GO:0045087,GO:0051531,GO:0060487,GO:0097193,GO:1900740
GID4	11.08	XB-GENEPAGE-961119	gid4	GID complex subunit 4	111.023	90.9905	26.6556	NA
RPA2	969.28	XB-GENEPAGE-487429	rpa2	replication protein A2, 32kDa	111.016	217.972	103.244	GO:0000082,GO:0000278,GO:0000718,GO:0000722,GO:0000723,GO:0000724,GO:0000730,GO:0000781,GO:0003676,GO:0003684,GO:0003697,GO:0005515,GO:0005634,GO:0005654,GO:0005662,GO:0005730,GO:0006260,GO:0006271,GO:0006281,GO:0006283,GO:0006284,GO:0006289,GO:0006297,GO:0006298,GO:0006302,GO:0010569,GO:0016605,GO:0019899,GO:0019903,GO:0031571,GO:0031625,GO:0032201,GO:0035861,GO:0047485,GO:2000001
ACTB	39.31	XB-GENEPAGE-490882	actb	actin, beta	110.95	42.9552	700.532	GO:0000790,GO:0000978,GO:0000980,GO:0001895,GO:0003774,GO:0005200,GO:0005515,GO:0005524,GO:0005615,GO:0005654,GO:0005737,GO:0005829,GO:0005856,GO:0005884,GO:0005925,GO:0006325,GO:0006457,GO:0006928,GO:0007409,GO:0007411,GO:0007596,GO:0014069,GO:0016020,GO:0019894,GO:0019901,GO:0021762,GO:0030424,GO:0030529,GO:0030863,GO:0030957,GO:0031492,GO:0034329,GO:0034332,GO:0035267,GO:0036464,GO:0038096,GO:…
HNRNPU	106.04	XB-GENEPAGE-490781	hnrnpu	heterogeneous nuclear ribonucleoprotein U (scaffold attachment factor A)	110.835	215.219	776.621	GO:0000398,GO:0001649,GO:0003677,GO:0003723,GO:0005515,GO:0005524,GO:0005634,GO:0005654,GO:0006396,GO:0008380,GO:0009986,GO:0010467,GO:0016020,GO:0030529,GO:0036464,GO:0044822,GO:0070934,GO:0070937,GO:0071013
SLC25A3	2219.22	XB-GENEPAGE-489633	slc25a3	solute carrier family 25 (mitochondrial carrier; phosphate carrier), member 3	110.583	135.012	240.463	GO:0005488,GO:0005739,GO:0005743,GO:0005887,GO:0006091,GO:0006810,GO:0015293,GO:0015320,GO:0016020,GO:0016021,GO:0032403,GO:0035435,GO:0070062
DNAJC15	29.98	XB-GENEPAGE-5716025	dnajc15	DnaJ (Hsp40) homolog, subfamily C, member 15	110.555	55.1279	11.3952	GO:0003824,GO:0005743,GO:0006457,GO:0009267,GO:0015031,GO:0016021,GO:0019216,GO:0031072,GO:0031333,GO:0051082,GO:1902957
ADAR	96.63	XB-GENEPAGE-854472	adar	adenosine deaminase, RNA-specific	110.229	91.228	122.571	GO:0001701,GO:0003677,GO:0003723,GO:0003725,GO:0003726,GO:0003933,GO:0004000,GO:0005515,GO:0005622,GO:0005634,GO:0005654,GO:0005730,GO:0005737,GO:0006382,GO:0006396,GO:0006397,GO:0006606,GO:0006611,GO:0009615,GO:0010467,GO:0016020,GO:0016553,GO:0016556,GO:0016814,GO:0019221,GO:0031054,GO:0035280,GO:0035455,GO:0043066,GO:0044387,GO:0044530,GO:0044822,GO:0045070,GO:0045071,GO:0045087,GO:0046872,GO:…
DUS4L	NA	XB-GENEPAGE-982820	dus4l	dihydrouridine synthase 4-like	110.139	104.133	24.1501	GO:0008033,GO:0016491,GO:0050660
JUP	24.68	XB-GENEPAGE-489396	jup-a	junction plakoglobin	109.953	122.307	135.147	GO:0000122,GO:0000902,GO:0002159,GO:0003136,GO:0003181,GO:0003308,GO:0003713,GO:0005198,GO:0005199,GO:0005515,GO:0005634,GO:0005667,GO:0005737,GO:0005829,GO:0005856,GO:0005882,GO:0005886,GO:0005911,GO:0005913,GO:0005915,GO:0005916,GO:0005925,GO:0007016,GO:0007369,GO:0007398,GO:0007399,GO:0009898,GO:0014704,GO:0015629,GO:0016323,GO:0016327,GO:0016328,GO:0016331,GO:0016337,GO:0016342,GO:0016477,GO:…
PPP6R3	7.3	XB-GENEPAGE-5822317	ppp6r3-a	protein phosphatase 6, regulatory subunit 3	109.71	161.313	75.5597	GO:0005515,GO:0005634,GO:0005730,GO:0005737,GO:0005886,GO:0019903,GO:0043666
PFDN6	469.79	XB-GENEPAGE-489364	pfdn6-a	prefoldin subunit 6	109.494	80.8212	92.2595	GO:0006457,GO:0016272,GO:0044267,GO:0051082,GO:0051084,GO:0051087,GO:0051131
ANLN	96.59	XB-GENEPAGE-489406	anln	anillin, actin binding protein	109.393	55.132	82.7002	GO:0000281,GO:0000921,GO:0002244,GO:0003779,GO:0005634,GO:0005730,GO:0005826,GO:0007067,GO:0007096,GO:0015629,GO:0043231
MDK	27.9	XB-GENEPAGE-488501	mdk-a	midkine (neurite growth-promoting factor 2)	109.388	139.184	206.729	GO:0001662,GO:0005576,GO:0007165,GO:0007219,GO:0007399,GO:0007614,GO:0008083,GO:0008201,GO:0009611,GO:0016477,GO:0021542,GO:0021681,GO:0021987,GO:0030154,GO:0030325,GO:0030421,GO:0042493,GO:0043524,GO:0045893,GO:0050795,GO:0051384,GO:0051781
LSM12	114.06	XB-GENEPAGE-5780030	lsm12	LSM12 homolog	109.208	167.975	126.499	NA
SMU1	57.36	XB-GENEPAGE-971798	smu1	smu-1 suppressor of mec-8 and unc-52 homolog	109.143	107.483	112.478	GO:0003847,GO:0005515,GO:0005634,GO:0005737
GOLGA7	27.68	XB-GENEPAGE-981928	golga7-a	golgin A7	108.827	153.133	34.0739	GO:0002178,GO:0005515,GO:0005795,GO:0018230,GO:0031228,GO:0043001,GO:0050821,GO:0070062
ANKRD54	18.71	XB-GENEPAGE-6050423	ankrd54	ankyrin repeat domain 54	108.688	65.9302	2.36277	GO:0005634,GO:0005737,GO:0006913,GO:0019887,GO:0030496,GO:0032403,GO:0045648,GO:0045859,GO:1902531
CDC40	46.23	XB-GENEPAGE-954562	cdc40	cell division cycle 40	108.559	124.636	51.0282	GO:0000398,GO:0005515,GO:0005654,GO:0005681,GO:0006366,GO:0006369,GO:0006406,GO:0008380,GO:0010467,GO:0031124,GO:0044822,GO:0071013
FAU	702.79	XB-GENEPAGE-6073799	fau	Finkel-Biskis-Reilly murine sarcoma virus (FBR-MuSV) ubiquitously expressed	108.518	36.0467	188.111	GO:0000184,GO:0002227,GO:0003723,GO:0003735,GO:0005575,GO:0005615,GO:0005829,GO:0005840,GO:0006412,GO:0006413,GO:0006414,GO:0006415,GO:0006614,GO:0008150,GO:0010467,GO:0015935,GO:0016032,GO:0016070,GO:0016071,GO:0019058,GO:0019083,GO:0019731,GO:0022627,GO:0044267,GO:0044822,GO:0050830
METTL2B	NA	XB-GENEPAGE-947876	mettl2b	methyltransferase like 2B	108.417	86.1328	66.633	GO:0008168,GO:0008757
SERPINH1	56.69	XB-GENEPAGE-1005104	serpinh1	serpin peptidase inhibitor, clade H (heat shock protein 47), member 1, (collagen binding protein 1)	108.309	207.386	17.428	GO:0003433,GO:0004867,GO:0005518,GO:0005615,GO:0005783,GO:0005788,GO:0005793,GO:0006986,GO:0010951,GO:0030162,GO:0030198,GO:0030199,GO:0032964,GO:0044822,GO:0051082,GO:0051604,GO:0070062
DPF2	28.36	XB-GENEPAGE-945336	dpf2	D4, zinc and double PHD fingers family 2	108.263	177.332	53.9002	GO:0000790,GO:0000978,GO:0003676,GO:0003677,GO:0005634,GO:0005730,GO:0005737,GO:0005813,GO:0006351,GO:0006355,GO:0006915,GO:0008270,GO:0043231,GO:0097190
CDC34	114.66	XB-GENEPAGE-5772504	cdc34	cell division cycle 34	108.174	75.4728	106.559	GO:0000082,GO:0000209,GO:0004840,GO:0004842,GO:0005515,GO:0005524,GO:0005634,GO:0005730,GO:0005737,GO:0006270,GO:0006464,GO:0006512,GO:0008152,GO:0016567,GO:0016881,GO:0043161,GO:0043525,GO:0043951,GO:0070848,GO:0070936,GO:0090261
NPTN	99.93	XB-GENEPAGE-1011669	nptn	neuroplastin	108.133	98.0368	20.1322	GO:0001934,GO:0005105,GO:0007156,GO:0007204,GO:0009986,GO:0010976,GO:0016020,GO:0016021,GO:0042734,GO:0045743,GO:0048170,GO:0050839,GO:0060291
TMEM30B	8.8	XB-GENEPAGE-5741063	tmem30b	transmembrane protein 30B	108.094	104.987	12.2733	GO:0005515,GO:0005554,GO:0005886,GO:0006869,GO:0016020,GO:0016021,GO:0070863
PCED1A	NA	XB-GENEPAGE-5753235	pced1a	PC-esterase domain containing 1A	108.081	75.9793	3.62145	NA
TSPAN6	42.99	XB-GENEPAGE-868431	tspan6	tetraspanin 6	108.042	38.7805	35.0387	GO:0004871,GO:0005515,GO:0007165,GO:0016021,GO:0039532,GO:0043123,GO:0070062,GO:1901223
SLC35F2	2.88	XB-GENEPAGE-985933	slc35f2	solute carrier family 35, member F2	108.002	154.642	27.6877	GO:0003674,GO:0005575,GO:0006810,GO:0008150,GO:0016021
EIF6	620.13	XB-GENEPAGE-868336	eif6	eukaryotic translation initiation factor 6	107.886	111.675	149.783	GO:0000054,GO:0003743,GO:0005515,GO:0005634,GO:0005638,GO:0005730,GO:0005737,GO:0006413,GO:0042256,GO:0042273,GO:0043022,GO:0043023,GO:0070062
DDX17	89.38	XB-GENEPAGE-1000757	ddx17	DEAD (Asp-Glu-Ala-Asp) box helicase 17	107.714	116.487	85.9617	GO:0003676,GO:0003713,GO:0003723,GO:0003724,GO:0004003,GO:0004004,GO:0004386,GO:0005515,GO:0005524,GO:0005634,GO:0005730,GO:0006200,GO:0006351,GO:0006396,GO:0008026,GO:0008094,GO:0008186,GO:0009791,GO:0015462,GO:0015616,GO:0016020,GO:0016887,GO:0017116,GO:0030331,GO:0033148,GO:0042623,GO:0042624,GO:0042625,GO:0042626,GO:0044822,GO:0045944,GO:0072358,GO:2001014
EPT1	NA	XB-GENEPAGE-991193	ept1	ethanolaminephosphotransferase 1 (CDP-ethanolamine-specific)	107.403	129.382	40.025	GO:0004307,GO:0008654
SMAD2	55.69	XB-GENEPAGE-482929	smad2	SMAD family member 2	107.399	151.29	17.0714	GO:0000122,GO:0000790,GO:0001657,GO:0001701,GO:0001706,GO:0001707,GO:0003677,GO:0003682,GO:0003690,GO:0003700,GO:0005160,GO:0005515,GO:0005622,GO:0005634,GO:0005654,GO:0005667,GO:0005737,GO:0005829,GO:0006351,GO:0006355,GO:0006367,GO:0006468,GO:0007179,GO:0007182,GO:0007183,GO:0007352,GO:0007369,GO:0008134,GO:0008285,GO:0009749,GO:0009791,GO:0009880,GO:0009952,GO:0010467,GO:0010718,GO:0017015,GO:…
ZMYM3	35.75	XB-GENEPAGE-985877	zmym3	zinc finger, MYM-type 3	107.338	145.035	73.5841	GO:0003677,GO:0005509,GO:0005634,GO:0007010,GO:0007275,GO:0008270,GO:0022604
PFKFB3	68.26	XB-GENEPAGE-963651	pfkfb3	6-phosphofructo-2-kinase/fructose-2,6-biphosphatase 3	107.296	64.1002	23.8346	GO:0003824,GO:0003873,GO:0004331,GO:0005524,GO:0005634,GO:0005730,GO:0005829,GO:0005975,GO:0006000,GO:0006003,GO:0006006,GO:0006096,GO:0008152,GO:0016311,GO:0044281,GO:0046835
GTF2E1	20.56	XB-GENEPAGE-959289	gtf2e1	general transcription factor IIE, polypeptide 1, alpha 56kDa	107.291	104.688	80.2823	GO:0003702,GO:0005515,GO:0005634,GO:0005654,GO:0005673,GO:0005730,GO:0006355,GO:0006366,GO:0006367,GO:0006368,GO:0010467,GO:0016032,GO:0043565,GO:0045111,GO:0046872
RAE1	210.24	XB-GENEPAGE-995594	rae1	ribonucleic acid export 1	107.24	98.9941	15.041	GO:0000278,GO:0003723,GO:0005634,GO:0005635,GO:0005640,GO:0005643,GO:0005730,GO:0005737,GO:0005856,GO:0005975,GO:0006406,GO:0007077,GO:0008017,GO:0008645,GO:0010827,GO:0015758,GO:0016032,GO:0019221,GO:0044281,GO:0055085,GO:0071407
ITPA	56.61	XB-GENEPAGE-1001453	itpa	inosine triphosphatase (nucleoside triphosphate pyrophosphatase)	107.029	67.7715	37.3627	GO:0000166,GO:0005829,GO:0006193,GO:0009204,GO:0016787,GO:0035870,GO:0036220,GO:0036222,GO:0044281,GO:0046872,GO:0051276,GO:0055086
KIFC1	12.7	XB-GENEPAGE-489354	kifc1	kinesin family member C1	106.73	104.537	97.7929	GO:0000070,GO:0003777,GO:0005524,GO:0005634,GO:0005769,GO:0005815,GO:0005819,GO:0005871,GO:0005874,GO:0005875,GO:0006200,GO:0007018,GO:0007596,GO:0008017,GO:0008152,GO:0008569,GO:0016020,GO:0016887,GO:0051225
RAB14	114.75	XB-GENEPAGE-479092	rab14	RAB14, member RAS oncogene family	106.684	95.0398	14.6319	GO:0000139,GO:0003924,GO:0003925,GO:0005515,GO:0005525,GO:0005622,GO:0005764,GO:0005765,GO:0005769,GO:0005770,GO:0005791,GO:0005795,GO:0005829,GO:0005886,GO:0006184,GO:0006886,GO:0006895,GO:0007264,GO:0008543,GO:0009790,GO:0015031,GO:0016192,GO:0019003,GO:0030140,GO:0030659,GO:0030670,GO:0031901,GO:0032456,GO:0032880,GO:0042175,GO:0043231,GO:0045335,GO:0046907,GO:0048471,GO:0055037,GO:0061024,GO:…
CUEDC2	26.22	XB-GENEPAGE-1015745	cuedc2-a	CUE domain containing 2	106.608	85.4105	17.8311	GO:0005515,GO:0005634,GO:0005730,GO:0005737,GO:0031965
EIF4A1	2277.87	XB-GENEPAGE-491255	eif4a1	eukaryotic translation initiation factor 4A1	106.599	63.0485	583.537	GO:0000288,GO:0000289,GO:0000339,GO:0003676,GO:0003725,GO:0003729,GO:0003743,GO:0004003,GO:0004004,GO:0004386,GO:0005515,GO:0005524,GO:0005829,GO:0006200,GO:0006412,GO:0006413,GO:0008026,GO:0008094,GO:0008135,GO:0008186,GO:0010467,GO:0015462,GO:0015616,GO:0016020,GO:0016032,GO:0016070,GO:0016071,GO:0016281,GO:0016887,GO:0017116,GO:0019221,GO:0031100,GO:0042623,GO:0042624,GO:0042625,GO:0042626,GO:…
HIGD2A	16.13	XB-GENEPAGE-967281	higd2a-b	HIG1 hypoxia inducible domain family, member 2A	106.512	36.9335	36.9025	GO:0005743,GO:0016021,GO:0043066,GO:0055114,GO:0070469
DCTD	110.59	XB-GENEPAGE-971991	dctd	dCMP deaminase	106.503	130.398	51.6592	GO:0004132,GO:0005829,GO:0006206,GO:0006220,GO:0008152,GO:0008270,GO:0009165,GO:0016787,GO:0044281,GO:0046134,GO:0055086,GO:0070062
IWS1		XB-GENEPAGE-6458248	iws1	IWS1 homolog	106.465	162.149	248.72	GO:0003677,GO:0005515,GO:0005634,GO:0005730,GO:0005737,GO:0006351,GO:0006355,GO:0006397,GO:0008380,GO:0010793,GO:0050684,GO:0051028,GO:0090239,GO:2001253
CNOT6L	22.54	XB-GENEPAGE-977550	cnot6l-a	CCR4-NOT transcription complex, subunit 6-like	106.151	111.833	65.9885	GO:0000288,GO:0000289,GO:0004016,GO:0004535,GO:0005515,GO:0005634,GO:0005737,GO:0005829,GO:0006351,GO:0006355,GO:0006417,GO:0008284,GO:0008294,GO:0010467,GO:0010606,GO:0016070,GO:0016071,GO:0030014,GO:0031047,GO:0046872,GO:0061157,GO:0090503
ARPC4	142.43	XB-GENEPAGE-490533	arpc4	actin related protein 2/3 complex, subunit 4, 20kDa	105.948	90.2479	11.42	GO:0005200,GO:0005515,GO:0005829,GO:0005856,GO:0005885,GO:0019899,GO:0030041,GO:0030674,GO:0034314,GO:0038096,GO:0042995,GO:0045010,GO:0045087,GO:0051015,GO:0070062
TRADD	48.17	XB-GENEPAGE-989565	tradd	TNFRSF1A-associated via death domain	105.861	97.8167	1.77499	GO:0004871,GO:0005164,GO:0005515,GO:0005634,GO:0005737,GO:0005829,GO:0005856,GO:0006915,GO:0006919,GO:0007165,GO:0008625,GO:0019900,GO:0031264,GO:0032403,GO:0033209,GO:0042802,GO:0043065,GO:0043123,GO:0043234,GO:0043235,GO:0045121,GO:0051092,GO:0051291,GO:0051798,GO:0060090,GO:0070513,GO:0097190,GO:0097191,GO:2001239
MATR3	68.15	XB-GENEPAGE-983585	matr3	matrin 3	105.499	124.509	111.229	GO:0000166,GO:0003676,GO:0005198,GO:0005515,GO:0005634,GO:0005637,GO:0005730,GO:0008219,GO:0008270,GO:0016020,GO:0016363,GO:0044822
CRK	122.7	XB-GENEPAGE-996356	crk	v-crk avian sarcoma virus CT10 oncogene homolog	105.483	145.649	268.22	GO:0000186,GO:0005070,GO:0005515,GO:0005634,GO:0005737,GO:0005829,GO:0005886,GO:0006357,GO:0007242,GO:0007596,GO:0008286,GO:0009967,GO:0030168,GO:0032319,GO:0032956,GO:0035020,GO:0038096,GO:0042169,GO:0045087,GO:0045309,GO:0046875,GO:0048011,GO:0048013,GO:0070062
HAUS2	76.69	XB-GENEPAGE-942551	haus2	HAUS augmin-like complex, subunit 2	105.473	71.7499	12.4442	GO:0000086,GO:0000278,GO:0003674,GO:0005634,GO:0005730,GO:0005737,GO:0005794,GO:0005813,GO:0005819,GO:0005829,GO:0005874,GO:0007067,GO:0031023,GO:0051225,GO:0051297,GO:0070652
XPO6	16.76	XB-GENEPAGE-493617	xpo6-a	exportin 6	105.418	80.486	2.52508	GO:0000059,GO:0005515,GO:0005634,GO:0005643,GO:0005730,GO:0005737,GO:0005886,GO:0006611,GO:0006886,GO:0008536,GO:0008565
VAPA	139.77	XB-GENEPAGE-990154	vapa	VAMP (vesicle-associated membrane protein)-associated protein A, 33kDa	105.387	63.3204	27.1105	GO:0004871,GO:0005198,GO:0005515,GO:0005783,GO:0005789,GO:0005886,GO:0005923,GO:0006665,GO:0007165,GO:0008219,GO:0015630,GO:0016021,GO:0030148,GO:0031175,GO:0031982,GO:0043123,GO:0044281,GO:0046982,GO:0048471,GO:0061025,GO:0070972
GOLT1B	35.69	XB-GENEPAGE-5753085	golt1b	golgi transport 1B	105.186	102.078	58.2298	GO:0000139,GO:0004871,GO:0005783,GO:0007165,GO:0015031,GO:0016020,GO:0016021,GO:0016192,GO:0043123
TCOF1	24.4	XB-GENEPAGE-6492031	tcof1	Treacher Collins-Franceschetti syndrome 1	104.981	95.5805	84.5405	GO:0001501,GO:0005215,GO:0005515,GO:0005634,GO:0005730,GO:0005737,GO:0006810,GO:0042790,GO:0044822
ARFIP1	93.97	XB-GENEPAGE-951004	arfip1	ADP-ribosylation factor interacting protein 1 (arfaptin 1)	104.932	149.705	59.7674	GO:0000139,GO:0003674,GO:0005829,GO:0006886,GO:0019904,GO:0042802,GO:0050708
AKTIP	4.86	XB-GENEPAGE-5735785	aktip-b	AKT interacting protein	104.781	130.478	1.30653	GO:0001934,GO:0004840,GO:0004842,GO:0005515,GO:0005886,GO:0006464,GO:0006512,GO:0006915,GO:0007032,GO:0007040,GO:0008152,GO:0008333,GO:0015031,GO:0016881,GO:0019787,GO:0030897,GO:0032092,GO:0045022,GO:0070695
MRAS	NA	XB-GENEPAGE-489495	mras	muscle RAS oncogene homolog	104.71	88.1691	5.76338	GO:0003924,GO:0003925,GO:0005525,GO:0006886,GO:0007264,GO:0015031
RBM24	192.05	XB-GENEPAGE-493646	rbm24-b	RNA binding motif protein 24	104.675	118.289	55.2197	GO:0000166,GO:0003676,GO:0003730,GO:0005634,GO:0005737,GO:0010830,GO:0030154,GO:0043488
MMGT1	128.01	XB-GENEPAGE-999448	mmgt1-a	membrane magnesium transporter 1	104.554	153.215	38.2528	GO:0000139,GO:0005769,GO:0005794,GO:0015095,GO:0015693,GO:0016020,GO:0016021,GO:0031901,GO:0072546
OSTC	572.38	XB-GENEPAGE-974363	ostc-a	oligosaccharyltransferase complex subunit (non-catalytic)	104.359	95.5988	194.255	GO:0004579,GO:0008250,GO:0016021,GO:0018279
BAX	51.21	XB-GENEPAGE-486066	bax	BCL2-associated X protein	104.352	220.053	273.978	GO:0001541,GO:0001764,GO:0001777,GO:0001782,GO:0001783,GO:0001822,GO:0001836,GO:0001844,GO:0001974,GO:0002262,GO:0002352,GO:0002358,GO:0002904,GO:0005515,GO:0005634,GO:0005739,GO:0005741,GO:0005757,GO:0005783,GO:0005789,GO:0005829,GO:0006687,GO:0006808,GO:0006915,GO:0006919,GO:0006927,GO:0007281,GO:0008053,GO:0008289,GO:0008625,GO:0008630,GO:0008635,GO:0008637,GO:0009566,GO:0009636,GO:0009651,GO:…
ZC3H10	34.41	XB-GENEPAGE-965872	zc3h10	zinc finger CCCH-type containing 10	104.268	94.2489	140.634	GO:0003676,GO:0005515,GO:0044822,GO:0046872
CKAP5	268.24	XB-GENEPAGE-5871814	ckap5-a	cytoskeleton associated protein 5	104.137	10.159	27.6968	GO:0000086,GO:0000278,GO:0000922,GO:0000930,GO:0005515,GO:0005813,GO:0005829,GO:0007051,GO:0007067,GO:0015630,GO:0016020,GO:0030951,GO:0035371,GO:0043234,GO:0050658,GO:0051297
SPICE1	25.29	XB-GENEPAGE-993580	spice1	spindle and centriole associated protein 1	104.128	80.0104	1.79708	GO:0005813,GO:0005814,GO:0005819,GO:0046599,GO:0051310,GO:0090307
HOMEZ	7.59	XB-GENEPAGE-961817	homez	homeobox and leucine zipper encoding	103.936	118.401	9.18058	GO:0003677,GO:0005634,GO:0005730,GO:0005737,GO:0006351,GO:0006355
TFG	377.41	XB-GENEPAGE-960555	tfg-b	trk-fused gene	103.821	86.6743	137.853	GO:0004871,GO:0005515,GO:0005737,GO:0007165,GO:0008219,GO:0042802,GO:0043123,GO:0070062
CDH3	NA	XB-GENEPAGE-482276	cdh3-a	cadherin 3, type 1, P-cadherin (placental)	103.813	200.461	98.0846	GO:0005509,GO:0007156,GO:0016020
ATXN2	145.96	XB-GENEPAGE-920189	atxn2	ataxin 2	103.753	53.4778	35.7896	GO:0002091,GO:0003723,GO:0004402,GO:0005154,GO:0005515,GO:0005634,GO:0005730,GO:0005737,GO:0005794,GO:0005802,GO:0005844,GO:0006417,GO:0008022,GO:0008219,GO:0010494,GO:0016020,GO:0016070,GO:0021702,GO:0030529,GO:0033962,GO:0034063,GO:0040015,GO:0044822,GO:0048471,GO:0048812,GO:0048872,GO:0050658,GO:0050905
OGT	78.71	XB-GENEPAGE-966144	ogt	O-linked N-acetylglucosamine (GlcNAc) transferase	103.733	137.752	157.865	GO:0000009,GO:0000026,GO:0000030,GO:0000033,GO:0000123,GO:0003980,GO:0004376,GO:0004576,GO:0004583,GO:0005515,GO:0005547,GO:0005634,GO:0005654,GO:0005730,GO:0005737,GO:0005739,GO:0005815,GO:0005829,GO:0005886,GO:0006110,GO:0006325,GO:0006493,GO:0006915,GO:0007165,GO:0007584,GO:0008047,GO:0008152,GO:0008375,GO:0008376,GO:0008378,GO:0008417,GO:0008921,GO:0016253,GO:0016262,GO:0016758,GO:0016759,GO:…
API5	103.77	XB-GENEPAGE-963037	api5-b	apoptosis inhibitor 5	103.572	167.653	370.568	GO:0005515,GO:0005634,GO:0005681,GO:0005730,GO:0005737,GO:0006915,GO:0016020,GO:0017134,GO:0043066,GO:0044822,GO:2000270
SND1	1203.86	XB-GENEPAGE-5756795	snd1-b	staphylococcal nuclease and tudor domain containing protein 1	103.449	108.225	95.0839	GO:0001649,GO:0003676,GO:0003712,GO:0004518,GO:0005515,GO:0005634,GO:0005737,GO:0005739,GO:0006351,GO:0006355,GO:0008152,GO:0016020,GO:0016032,GO:0016442,GO:0016788,GO:0031047,GO:0042470,GO:0044822,GO:0070062,GO:0090305,GO:0097433
PPIH	357.03	XB-GENEPAGE-485862	ppih	peptidylprolyl isomerase H (cyclophilin H)	103.186	9.29996	49.3199	GO:0000398,GO:0000413,GO:0003755,GO:0004600,GO:0005515,GO:0005681,GO:0005737,GO:0006457,GO:0006461,GO:0016018,GO:0016607,GO:0030051,GO:0042027,GO:0043021,GO:0045070,GO:0046540,GO:0071001
SFT2D2	NA	XB-GENEPAGE-5821051	sft2d2	SFT2 domain containing 2	103.151	118.131	15.3213	NA
MPP1	80.61	XB-GENEPAGE-5787648	mpp1	membrane protein, palmitoylated 1, 55kDa	103.074	170.526	105.083	GO:0004385,GO:0005515,GO:0005622,GO:0005887,GO:0007165,GO:0016020,GO:0030863,GO:0032420,GO:0046939,GO:0090022
RPA1	873.12	XB-GENEPAGE-945046	rpa1	replication protein A1, 70kDa	103.039	172.474	26.1584	GO:0000082,GO:0000278,GO:0000718,GO:0000722,GO:0000723,GO:0000724,GO:0000730,GO:0000800,GO:0001673,GO:0001701,GO:0003676,GO:0003677,GO:0003682,GO:0003684,GO:0003697,GO:0005515,GO:0005634,GO:0005654,GO:0005662,GO:0005730,GO:0005737,GO:0006260,GO:0006261,GO:0006271,GO:0006281,GO:0006283,GO:0006284,GO:0006289,GO:0006297,GO:0006298,GO:0006302,GO:0006310,GO:0007126,GO:0008284,GO:0015629,GO:0016605,GO:…
TAX1BP3	212.77	XB-GENEPAGE-483850	tax1bp3	Tax1 (human T-cell leukemia virus type I) binding protein 3	102.864	82.7099	116.156	GO:0005515,GO:0005634,GO:0005737,GO:0005886,GO:0007266,GO:0008013,GO:0008022,GO:0008285,GO:0016055,GO:0030178,GO:0032864,GO:0070062,GO:2000009
POMP	21.52	XB-GENEPAGE-5914495	pomp	proteasome maturation protein	102.799	96.0563	93.2569	GO:0000502,GO:0005515,GO:0005634,GO:0005730,GO:0005783,GO:0005829,GO:0031090,GO:0043248
PAPSS1	37.58	XB-GENEPAGE-947139	papss1	3'-phosphoadenosine 5'-phosphosulfate synthase 1	102.6	62.7933	35.1509	GO:0000103,GO:0001501,GO:0004020,GO:0004781,GO:0005524,GO:0005829,GO:0005975,GO:0006805,GO:0016301,GO:0016310,GO:0016772,GO:0016779,GO:0030203,GO:0044281,GO:0050427,GO:0050428
PRPF38A	24.02	XB-GENEPAGE-979996	prpf38a	pre-mRNA processing factor 38A	102.541	113.992	57.2542	GO:0005515,GO:0005681,GO:0006397,GO:0008380,GO:0044822
EIF4E	730.87	XB-GENEPAGE-855434	eif4e	eukaryotic translation initiation factor 4E	102.482	95.2227	133.638	GO:0000082,GO:0000288,GO:0000289,GO:0000339,GO:0000932,GO:0003723,GO:0003743,GO:0005515,GO:0005737,GO:0005829,GO:0005845,GO:0006406,GO:0006412,GO:0006413,GO:0006417,GO:0008286,GO:0010467,GO:0010494,GO:0016032,GO:0016070,GO:0016071,GO:0016281,GO:0016442,GO:0019221,GO:0030324,GO:0031370,GO:0033391,GO:0044267,GO:0044822,GO:0045931,GO:0070062
NAA38	156.51	XB-GENEPAGE-5856114	naa38-a	N(alpha)-acetyltransferase 38, NatC auxiliary subunit	102.463	27.8058	37.1902	GO:0005634,GO:0005732,GO:0005737,GO:0005844,GO:0006397,GO:0030529,GO:0031417,GO:0043066
IKZF4	9.98	XB-GENEPAGE-1219101	ikzf4	IKAROS family zinc finger 4 (Eos)	102.398	65.9803	1.43045	GO:0003676,GO:0003700,GO:0005634,GO:0006351,GO:0006355,GO:0008270,GO:0042803,GO:0043425,GO:0043565,GO:0045892,GO:0045944,GO:0046872,GO:0046982
ZYX	81.08	XB-GENEPAGE-6453997	zyx-b	zyxin	102.23	107.475	165.661	GO:0001725,GO:0005515,GO:0005634,GO:0005737,GO:0005886,GO:0005887,GO:0005913,GO:0005925,GO:0007155,GO:0007160,GO:0007165,GO:0007179,GO:0007229,GO:0007267,GO:0008270,GO:0016032,GO:0043149,GO:0044822,GO:0050727
SUOX	73.32	XB-GENEPAGE-985201	suox	sulfite oxidase	102.224	106.378	10.7025	GO:0000096,GO:0000098,GO:0005739,GO:0005758,GO:0005759,GO:0006118,GO:0008482,GO:0009055,GO:0020037,GO:0030151,GO:0034641,GO:0043546,GO:0044281,GO:0046872,GO:0070221
RAB11A	571.95	XB-GENEPAGE-489345	rab11a	RAB11A, member RAS oncogene family	102.164	49.3877	37.2993	GO:0000160,GO:0000910,GO:0003677,GO:0003924,GO:0003925,GO:0005515,GO:0005525,GO:0005739,GO:0005771,GO:0005802,GO:0005886,GO:0006184,GO:0006355,GO:0006833,GO:0006886,GO:0007264,GO:0010796,GO:0015031,GO:0016192,GO:0019905,GO:0030133,GO:0030424,GO:0030659,GO:0030670,GO:0031175,GO:0032154,GO:0032402,GO:0036258,GO:0043234,GO:0045335,GO:0045773,GO:0048169,GO:0048227,GO:0048471,GO:0051223,GO:0055037,GO:…
FAM96B	117.6	XB-GENEPAGE-5959877	fam96b	family with sequence similarity 96, member B	102.164	81.5668	23.9395	GO:0005515,GO:0005634,GO:0005730,GO:0005737,GO:0005819,GO:0007059,GO:0044281,GO:0071817,GO:0097361
CSRP2	449.51	XB-GENEPAGE-943912	csrp2-b	cysteine and glycine-rich protein 2	102.105	74.2996	117.825	GO:0003674,GO:0005634,GO:0005925,GO:0007275,GO:0008270,GO:0030154
HDAC3	10.62	XB-GENEPAGE-481105	hdac3	histone deacetylase 3	102.058	96.4081	22.9998	GO:0000118,GO:0000122,GO:0003682,GO:0003714,GO:0004407,GO:0005515,GO:0005634,GO:0005654,GO:0005737,GO:0005876,GO:0006351,GO:0006476,GO:0007219,GO:0007346,GO:0008134,GO:0008152,GO:0010832,GO:0016568,GO:0016575,GO:0016787,GO:0017053,GO:0019899,GO:0030332,GO:0031490,GO:0032041,GO:0032922,GO:0033558,GO:0040014,GO:0042826,GO:0043066,GO:0044255,GO:0044281,GO:0045786,GO:0045892,GO:0046329,GO:0046969,GO:…
UBAP2	124.34	XB-GENEPAGE-5921249	ubap2	ubiquitin associated protein 2	101.996	3.95145	79.5067	GO:0044822
PSPC1	29.45	XB-GENEPAGE-492865	pspc1	paraspeckle component 1	101.967	82.5983	117.781	GO:0000166,GO:0001047,GO:0003676,GO:0003723,GO:0005515,GO:0005634,GO:0005730,GO:0005737,GO:0006351,GO:0016363,GO:0016607,GO:0042382,GO:0042752,GO:0044822,GO:0045892,GO:0048511
ATAT1	23.04	XB-GENEPAGE-478279	atat1	alpha tubulin acetyltransferase 1	101.839	69.8889	5.51923	GO:0005737,GO:0005905,GO:0005925,GO:0019799,GO:0030424,GO:0048666,GO:0050662,GO:0070507,GO:0071929,GO:0072686
SDCBP	493.67	XB-GENEPAGE-953661	sdcbp	syndecan binding protein (syntenin)	101.742	136.667	121.357	GO:0001948,GO:0005109,GO:0005137,GO:0005515,GO:0005615,GO:0005634,GO:0005737,GO:0005789,GO:0005829,GO:0005856,GO:0005886,GO:0005895,GO:0005912,GO:0005925,GO:0006612,GO:0006930,GO:0007265,GO:0007268,GO:0007411,GO:0008022,GO:0008093,GO:0008152,GO:0016020,GO:0016491,GO:0019838,GO:0030036,GO:0031982,GO:0035556,GO:0042043,GO:0042327,GO:0042470,GO:0042802,GO:0042803,GO:0045545,GO:0046330,GO:0046875,GO:…
BAZ2A	10.28	XB-GENEPAGE-965899	baz2a	bromodomain adjacent to zinc finger domain, 2A	101.723	94.6186	50.634	GO:0000183,GO:0003677,GO:0003723,GO:0005515,GO:0005634,GO:0005677,GO:0005730,GO:0006306,GO:0006338,GO:0006351,GO:0006355,GO:0008270,GO:0016575,GO:0016922,GO:0033553,GO:0034770,GO:0051567,GO:0070577,GO:0070869,GO:0070933
TPCN2	3.49	XB-GENEPAGE-984542	tpcn2	two pore segment channel 2	101.562	111.305	1.39611	GO:0005216,GO:0005245,GO:0005261,GO:0005515,GO:0005765,GO:0005886,GO:0006811,GO:0006812,GO:0006816,GO:0006874,GO:0006939,GO:0010008,GO:0016020,GO:0016021,GO:0019901,GO:0034220,GO:0034765,GO:0042802,GO:0051209,GO:0055085,GO:0070588,GO:0072345,GO:0086010
PRDX6	4222.46	XB-GENEPAGE-951730	prdx6	peroxiredoxin 6	101.357	99.2886	73.6592	GO:0004602,GO:0004623,GO:0005515,GO:0005615,GO:0005737,GO:0005764,GO:0005829,GO:0006979,GO:0009395,GO:0016020,GO:0016023,GO:0016209,GO:0042744,GO:0051920,GO:0055114,GO:0070062
SMARCA4	75.61	XB-GENEPAGE-483982	smarca4	SWI/SNF related, matrix associated, actin dependent regulator of chromatin, subfamily a, member 4	101.298	150.369	174.177	GO:0000122,GO:0000790,GO:0000792,GO:0000902,GO:0000978,GO:0000980,GO:0001105,GO:0001570,GO:0001832,GO:0001835,GO:0001889,GO:0002039,GO:0003407,GO:0003676,GO:0003677,GO:0003713,GO:0003714,GO:0004003,GO:0004004,GO:0004386,GO:0005515,GO:0005524,GO:0005615,GO:0005634,GO:0005719,GO:0005726,GO:0005730,GO:0006200,GO:0006337,GO:0006338,GO:0006346,GO:0006351,GO:0006355,GO:0006357,GO:0007070,GO:0007403,GO:…
BNIP3L	NA	XB-GENEPAGE-949759	bnip3l	BCL2/adenovirus E1B 19kDa interacting protein 3-like	101.242	126.426	106.041	GO:0005740,GO:0016021,GO:0043065
ANP32B	1179.08	XB-GENEPAGE-988726	anp32b	acidic (leucine-rich) nuclear phosphoprotein 32 family, member B	101.186	136.812	77.3739	GO:0001944,GO:0005634,GO:0005730,GO:0005737,GO:0006334,GO:0006919,GO:0021591,GO:0042393,GO:0045596,GO:0046827,GO:0048839,GO:0060021,GO:0070062,GO:0070063
ETF1	358.96	XB-GENEPAGE-5744576	etf1	eukaryotic translation termination factor 1	100.868	353.585	616.33	GO:0000184,GO:0003723,GO:0003747,GO:0005515,GO:0005737,GO:0005829,GO:0006412,GO:0006415,GO:0006449,GO:0006479,GO:0008079,GO:0010467,GO:0016070,GO:0016071,GO:0016149,GO:0043022,GO:0044267,GO:0044822
BRI3	NA	XB-GENEPAGE-949086	bri3	brain protein I3	100.651	64.8507	0	NA
RPL11	4339.6	XB-GENEPAGE-1000976	rpl11	ribosomal protein L11	100.442	56.8166	254.208	GO:0000184,GO:0003723,GO:0003735,GO:0005515,GO:0005622,GO:0005730,GO:0005829,GO:0005840,GO:0006364,GO:0006412,GO:0006413,GO:0006414,GO:0006415,GO:0006605,GO:0006614,GO:0010467,GO:0016020,GO:0016032,GO:0016070,GO:0016071,GO:0019058,GO:0019083,GO:0019843,GO:0022625,GO:0034504,GO:0042273,GO:0044267,GO:0044822,GO:0070062
STYX	22.79	XB-GENEPAGE-967346	styx-a	serine/threonine/tyrosine interacting protein	100.391	105.123	4.4737	GO:0004721,GO:0005515,GO:0005634,GO:0005737,GO:0005829,GO:0006470,GO:0007283,GO:0008138,GO:0045204,GO:0070372
ZNF143	187.79	XB-GENEPAGE-1012503	znf143	zinc finger protein 143	100.098	58.6714	11.8488	GO:0003676,GO:0003677,GO:0005515,GO:0005634,GO:0005654,GO:0006355,GO:0006357,GO:0006359,GO:0006366,GO:0006383,GO:0008270,GO:0010467,GO:0046872
UBE2S	96.28	XB-GENEPAGE-1008016	ube2s-b	ubiquitin-conjugating enzyme E2S	100.076	37.7364	66.1769	GO:0004840,GO:0004842,GO:0005524,GO:0005680,GO:0006464,GO:0006512,GO:0008152,GO:0010458,GO:0010994,GO:0016881,GO:0031145,GO:0035519,GO:0044314,GO:0051488,GO:0070534,GO:0070979,GO:0085020
USP39	45.07	XB-GENEPAGE-853495	usp39	ubiquitin specific peptidase 39	100.044	96.3869	87.1465	GO:0000245,GO:0003676,GO:0004197,GO:0004221,GO:0005634,GO:0005681,GO:0006397,GO:0006511,GO:0007049,GO:0008270,GO:0008380,GO:0036459,GO:0051301
GHITM	233.11	XB-GENEPAGE-971738	ghitm	growth hormone inducible transmembrane protein	100.011	10.8438	43.6373	GO:0003674,GO:0005515,GO:0005739,GO:0005743,GO:0006915,GO:0008150,GO:0016021,GO:0070062
DOHH	50.7	XB-GENEPAGE-6258031	dohh	deoxyhypusine hydroxylase/monooxygenase	99.8491	136.546	75.8174	GO:0005515,GO:0005575,GO:0005829,GO:0008612,GO:0019135,GO:0043687,GO:0044267,GO:0046872,GO:0055114
RFFL	14.59	XB-GENEPAGE-5739973	rffl	ring finger and FYVE-like domain containing E3 ubiquitin protein ligase	99.8168	119.731	33.5463	GO:0000139,GO:0000151,GO:0002020,GO:0002039,GO:0002947,GO:0004842,GO:0005515,GO:0005737,GO:0005764,GO:0005829,GO:0005886,GO:0006511,GO:0008270,GO:0010008,GO:0010762,GO:0010804,GO:0016020,GO:0016567,GO:0016874,GO:0019901,GO:0031625,GO:0032006,GO:0042787,GO:0043161,GO:0055038,GO:0061630,GO:0070936,GO:1901797,GO:1902042,GO:2001271
GIPC1	61.41	XB-GENEPAGE-493926	gipc1	GIPC PDZ domain containing family, member 1	99.805	70.4716	43.1863	GO:0003779,GO:0005102,GO:0005515,GO:0005737,GO:0005829,GO:0005903,GO:0005938,GO:0006605,GO:0007186,GO:0007268,GO:0008021,GO:0012506,GO:0014047,GO:0016020,GO:0016023,GO:0017022,GO:0030139,GO:0030165,GO:0030511,GO:0031647,GO:0032435,GO:0032467,GO:0042803,GO:0043197,GO:0043198,GO:0043542,GO:0048167,GO:0070062
PSMA2	1352.23	XB-GENEPAGE-964710	psma2	proteasome (prosome, macropain) subunit, alpha type, 2	99.749	101.487	82.3336	GO:0000082,GO:0000209,GO:0000278,GO:0000502,GO:0000932,GO:0002474,GO:0002479,GO:0004175,GO:0004298,GO:0004299,GO:0005515,GO:0005634,GO:0005654,GO:0005829,GO:0005839,GO:0006511,GO:0006521,GO:0006915,GO:0006977,GO:0009615,GO:0010467,GO:0016032,GO:0016070,GO:0016071,GO:0019773,GO:0031145,GO:0034641,GO:0042590,GO:0042981,GO:0043066,GO:0044281,GO:0051436,GO:0051437,GO:0051439,GO:0051603,GO:0070062
NDUFAB1	2022.08	XB-GENEPAGE-971070	ndufab1	NADH dehydrogenase (ubiquinone) 1, alpha/beta subcomplex, 1, 8kDa	99.5912	90.5673	123.85	GO:0000036,GO:0005504,GO:0005509,GO:0005739,GO:0005743,GO:0005747,GO:0005759,GO:0006120,GO:0006633,GO:0008137,GO:0009249,GO:0022904,GO:0031177,GO:0031966,GO:0044237,GO:0044281,GO:0048037
UPF1	160.3	XB-GENEPAGE-6258021	upf1	UPF1 regulator of nonsense transcripts homolog	99.5613	54.8019	41.8042	GO:0000184,GO:0000785,GO:0000932,GO:0000956,GO:0003677,GO:0003682,GO:0003723,GO:0004004,GO:0004386,GO:0005515,GO:0005524,GO:0005634,GO:0005730,GO:0005737,GO:0005829,GO:0006200,GO:0006260,GO:0006281,GO:0006406,GO:0006449,GO:0008270,GO:0009048,GO:0010467,GO:0016070,GO:0016071,GO:0035145,GO:0044530,GO:0044822,GO:0071044
VDAC2	3595.62	XB-GENEPAGE-954838	vdac2	voltage-dependent anion channel 2	99.5297	61.3055	104.71	GO:0000166,GO:0005515,GO:0005634,GO:0005739,GO:0005741,GO:0005743,GO:0006820,GO:0008308,GO:0015288,GO:0032272,GO:0042645,GO:0044070,GO:0046930,GO:0055085,GO:0070062,GO:2001243
XNF7	NA	XB-GENEPAGE-6462268	xnf7-a	Nuclear factor 7	99.1114	97.5197	195.155	GO:0000151,GO:0000785,GO:0003682,GO:0004842,GO:0005622,GO:0005634,GO:0006333,GO:0008270,GO:0016567
ARPC5	377.69	XB-GENEPAGE-494088	arpc5	actin related protein 2/3 complex, subunit 5, 16kDa	98.9316	123.955	85.7637	GO:0005200,GO:0005515,GO:0005737,GO:0005829,GO:0005856,GO:0005885,GO:0005925,GO:0006928,GO:0015629,GO:0030036,GO:0030833,GO:0034314,GO:0038096,GO:0042995,GO:0045087,GO:0051015,GO:0070062
CCDC50	1.77	XB-GENEPAGE-984491	ccdc50	coiled-coil domain containing 50	98.9316	75.4728	9.44421	GO:0005515,GO:0005737,GO:0031625
RAC1	399.67	XB-GENEPAGE-489007	rac1	ras-related C3 botulinum toxin substrate 1 (rho family, small GTP binding protein Rac1)	98.8117	101.673	155.768	GO:0000139,GO:0001891,GO:0001934,GO:0002093,GO:0002551,GO:0003382,GO:0003924,GO:0005515,GO:0005525,GO:0005802,GO:0005829,GO:0005886,GO:0005925,GO:0006184,GO:0006928,GO:0006954,GO:0006972,GO:0007155,GO:0007160,GO:0007186,GO:0007264,GO:0007411,GO:0007596,GO:0008283,GO:0009611,GO:0009653,GO:0010310,GO:0010592,GO:0015031,GO:0016020,GO:0016032,GO:0017137,GO:0019897,GO:0019899,GO:0019901,GO:0021799,GO:…
SNX2	267.16	XB-GENEPAGE-5791487	snx2	sorting nexin 2	98.7151	100.727	45.9546	GO:0005154,GO:0005158,GO:0005515,GO:0005737,GO:0006886,GO:0006897,GO:0007242,GO:0008565,GO:0010008,GO:0016020,GO:0016023,GO:0030904,GO:0031901,GO:0035091,GO:0043231,GO:0043234,GO:0051259,GO:0070062,GO:1990459,GO:1990460
ZNF281	3.02	XB-GENEPAGE-5933311	znf281	zinc finger protein 281	98.4823	127.639	133.082	GO:0001047,GO:0003676,GO:0003700,GO:0003714,GO:0005515,GO:0005634,GO:0005730,GO:0006351,GO:0008270,GO:0010172,GO:0010629,GO:0043565,GO:0044212,GO:0045892,GO:0045893,GO:0046872,GO:0048863
MNAT1	41.94	XB-GENEPAGE-876259	mnat1	MNAT CDK-activating kinase assembly factor 1	98.4499	102.665	45.0608	GO:0000079,GO:0000082,GO:0000086,GO:0000151,GO:0000278,GO:0000718,GO:0004842,GO:0005515,GO:0005634,GO:0005654,GO:0005675,GO:0005730,GO:0005737,GO:0006200,GO:0006281,GO:0006283,GO:0006289,GO:0006355,GO:0006357,GO:0006360,GO:0006361,GO:0006362,GO:0006363,GO:0006366,GO:0006367,GO:0006368,GO:0006370,GO:0006461,GO:0006468,GO:0007049,GO:0007512,GO:0008094,GO:0008270,GO:0008283,GO:0008353,GO:0010467,GO:…
CCDC69	6.99	XB-GENEPAGE-999146	ccdc69-b	coiled-coil domain containing 69	98.3297	56.5415	1.54686	NA
KCTD2	28.46	XB-GENEPAGE-993891	kctd2	potassium channel tetramerization domain containing 2	98.3285	192.3	164.026	GO:0005249,GO:0005515,GO:0006813,GO:0008076,GO:0016020,GO:0032403,GO:0051260
TPP2	165.36	XB-GENEPAGE-922546	tpp2	tripeptidyl peptidase II	98.3051	99.2536	62.8315	GO:0000209,GO:0002474,GO:0004175,GO:0004177,GO:0004252,GO:0004289,GO:0004294,GO:0005634,GO:0005737,GO:0005829,GO:0006508,GO:0008240
YWHAB	1492.06	XB-GENEPAGE-1006025	ywhab-a	tyrosine 3-monooxygenase/tryptophan 5-monooxygenase activation protein, beta	98.2722	112.131	407.765	GO:0000165,GO:0000186,GO:0003714,GO:0004623,GO:0004624,GO:0004625,GO:0004626,GO:0004627,GO:0004628,GO:0005515,GO:0005634,GO:0005737,GO:0005829,GO:0005925,GO:0006605,GO:0006915,GO:0007173,GO:0007264,GO:0007265,GO:0007411,GO:0008022,GO:0008286,GO:0008543,GO:0010467,GO:0016020,GO:0016070,GO:0016071,GO:0017053,GO:0019899,GO:0019904,GO:0030659,GO:0032403,GO:0035308,GO:0035329,GO:0038095,GO:0042470,GO:…
RNF38	NA	XB-GENEPAGE-1015604	rnf38	ring finger protein 38	98.2583	109.395	45.9196	GO:0000151,GO:0004842,GO:0008270,GO:0016567
RNPS1	38.65	XB-GENEPAGE-941525	rnps1-b	RNA binding protein S1, serine-rich domain	98.1729	115.887	169.587	GO:0000166,GO:0000184,GO:0000381,GO:0000398,GO:0003676,GO:0003723,GO:0003730,GO:0005515,GO:0005634,GO:0005654,GO:0005737,GO:0005829,GO:0006351,GO:0006366,GO:0006369,GO:0006406,GO:0008380,GO:0010467,GO:0016070,GO:0016071,GO:0016607,GO:0031124,GO:0035145,GO:0043065,GO:0044822,GO:0048025,GO:0061574
TEF	NA	XB-GENEPAGE-962731	tef	thyrotrophic embryonic factor	98.0806	182.33	42.9947	GO:0003677,GO:0005634,GO:0006355
DNAJC19	193.15	XB-GENEPAGE-5842911	dnajc19	DnaJ (Hsp40) homolog, subfamily C, member 19	97.9563	91.0878	127.589	GO:0005739,GO:0005743,GO:0006457,GO:0006626,GO:0007601,GO:0016021,GO:0031072,GO:0044267,GO:0048806,GO:0051082
YTHDC1	13.47	XB-GENEPAGE-1004177	ythdc1	YTH domain containing 1	97.902	106.231	91.1933	GO:0003723,GO:0005515,GO:0005634,GO:0006376,GO:0044822
FLNA	1206.91	XB-GENEPAGE-6044837	flna	filamin A, alpha	97.8195	50.0036	11.6344	GO:0001837,GO:0001948,GO:0002576,GO:0003779,GO:0004871,GO:0005080,GO:0005515,GO:0005576,GO:0005634,GO:0005737,GO:0005802,GO:0005829,GO:0005884,GO:0005886,GO:0005925,GO:0007195,GO:0007596,GO:0008134,GO:0015629,GO:0016020,GO:0017048,GO:0017160,GO:0030168,GO:0030863,GO:0031267,GO:0031523,GO:0031532,GO:0031852,GO:0034329,GO:0034394,GO:0034988,GO:0042177,GO:0042384,GO:0042789,GO:0042803,GO:0042993,GO:…
PPP1R3B	18.54	XB-GENEPAGE-956776	ppp1r3b-a	protein phosphatase 1, regulatory subunit 3B	97.8184	56.2932	21.6246	GO:0000158,GO:0000164,GO:0004721,GO:0004723,GO:0004724,GO:0005963,GO:0005977,GO:0005979,GO:0005981,GO:0008420,GO:0008597,GO:0015071,GO:0017018,GO:0017020,GO:0017023,GO:0019888,GO:0019899,GO:0030357,GO:0042587,GO:0043231,GO:0050790
SMARCD3	NA	XB-GENEPAGE-494883	smarcd3	SWI/SNF related, matrix associated, actin dependent regulator of chromatin, subfamily d, member 3	97.73	75.1358	25.9818	GO:0005634
EIF3G	840.47	XB-GENEPAGE-6070197	eif3g-a	eukaryotic translation initiation factor 3, subunit G	97.7191	73.2745	157.413	GO:0000166,GO:0001731,GO:0003743,GO:0005515,GO:0005634,GO:0005829,GO:0005852,GO:0006412,GO:0006413,GO:0006446,GO:0010467,GO:0016282,GO:0033290,GO:0044267,GO:0044822,GO:0048471
PDCD5	389.17	XB-GENEPAGE-1001833	pdcd5	programmed cell death 5	97.6057	82.0098	75.2643	GO:0003677,GO:0005634,GO:0005737,GO:0006915,GO:0043065,GO:0070062
ACTG1	17576.6	XB-GENEPAGE-491617	actg1-a	actin, gamma 1	97.1659	103.3	329.401	GO:0001895,GO:0003774,GO:0005200,GO:0005515,GO:0005524,GO:0005615,GO:0005634,GO:0005737,GO:0005829,GO:0005856,GO:0005884,GO:0006928,GO:0007411,GO:0016020,GO:0030016,GO:0031941,GO:0034329,GO:0034332,GO:0038096,GO:0042802,GO:0045087,GO:0045214,GO:0045216,GO:0061024,GO:0070062,GO:0070527,GO:0072562
RCOR2	28	XB-GENEPAGE-482247	rcor2	REST corepressor 2	96.6461	117.702	18.3536	GO:0000785,GO:0003677,GO:0003682,GO:0003700,GO:0003714,GO:0005634,GO:0005667,GO:0006351,GO:0006355,GO:0045892
URM1	49.87	XB-GENEPAGE-993480	urm1	ubiquitin related modifier 1	96.4451	67.9831	66.4933	GO:0002098,GO:0005515,GO:0005829,GO:0016783,GO:0032447,GO:0034227,GO:0070062
TOM1L1	10.76	XB-GENEPAGE-494134	tom1l1	target of myb1-like 1	96.4172	88.42	31.9307	GO:0005515,GO:0005622,GO:0005737,GO:0005764,GO:0005768,GO:0005795,GO:0005829,GO:0006886,GO:0006891,GO:0007165,GO:0008565,GO:0010008,GO:0017124,GO:0019901,GO:0030276,GO:0030295,GO:0031954,GO:0032147,GO:0043130,GO:0043162,GO:0045839,GO:0045860,GO:0070062,GO:2000278
NRM	NA	XB-GENEPAGE-479651	nrm	nurim (nuclear envelope membrane protein)	96.1312	108.195	26.4138	NA
SYAP1	162.13	XB-GENEPAGE-5952690	syap1	synapse associated protein 1	96.0924	71.5236	16.3582	GO:0005634,GO:0005730,GO:0005737,GO:0005794
NRAS	108.41	XB-GENEPAGE-6085897	nras	neuroblastoma RAS viral (v-ras) oncogene homolog	95.7715	132.673	69.7824	GO:0000139,GO:0000165,GO:0000186,GO:0005525,GO:0005886,GO:0006184,GO:0007173,GO:0007264,GO:0007265,GO:0007411,GO:0007596,GO:0008284,GO:0008286,GO:0008542,GO:0008543,GO:0016020,GO:0030036,GO:0032228,GO:0032403,GO:0035022,GO:0038095,GO:0043524,GO:0045087,GO:0045596,GO:0048011,GO:0048169,GO:0048642,GO:0050900,GO:0051146,GO:0060441,GO:0070062
CBX5	18.57	XB-GENEPAGE-972726	cbx5	chromobox homolog 5	95.7506	137.36	148.774	GO:0000118,GO:0000776,GO:0000785,GO:0003682,GO:0005515,GO:0005634,GO:0005635,GO:0005654,GO:0005720,GO:0005730,GO:0006333,GO:0007596,GO:0010369,GO:0016032,GO:0016605,GO:0017053,GO:0030674,GO:0031618,GO:0035064,GO:0035097,GO:0042803,GO:0042826,GO:0045892,GO:0070491
DACT1	NA	XB-GENEPAGE-478638	dact1-b	dishevelled-binding antagonist of beta-catenin 1	95.6422	96.6051	33.9175	NA
LRRC8E	20.19	XB-GENEPAGE-6041091	lrrc8e	leucine rich repeat containing 8 family, member E	95.6093	90.717	66.2914	GO:0005515,GO:0005886,GO:0006811,GO:0016021
PPA1	1282.3	XB-GENEPAGE-985711	ppa1	pyrophosphatase (inorganic) 1	95.5905	102.282	13.3461	GO:0000287,GO:0004427,GO:0005737,GO:0005829,GO:0006418,GO:0006796,GO:0008152,GO:0010467,GO:0016462,GO:0070062,GO:0071344
RASSF3	NA	XB-GENEPAGE-487149	rassf3	Ras association (RalGDS/AF-6) domain family member 3	95.4814	186.247	63.7196	GO:0007165
RPLP2	11535.4	XB-GENEPAGE-944336	rplp2	ribosomal protein, large, P2	95.2163	36.4351	154.835	GO:0000184,GO:0003723,GO:0003735,GO:0005622,GO:0005829,GO:0005840,GO:0005925,GO:0006412,GO:0006413,GO:0006414,GO:0006415,GO:0006614,GO:0010467,GO:0016020,GO:0016032,GO:0016070,GO:0016071,GO:0019058,GO:0019083,GO:0022625,GO:0044267,GO:0070062
POLE2	49.09	XB-GENEPAGE-973811	pole2	polymerase (DNA directed), epsilon 2, accessory subunit	95.2139	67.2635	23.937	GO:0000082,GO:0000278,GO:0000722,GO:0000723,GO:0003677,GO:0003887,GO:0003889,GO:0003890,GO:0003891,GO:0003893,GO:0003894,GO:0003895,GO:0005634,GO:0005654,GO:0005730,GO:0006260,GO:0006270,GO:0006281,GO:0006283,GO:0006289,GO:0006297,GO:0008622,GO:0015999,GO:0016000,GO:0016448,GO:0016449,GO:0016450,GO:0016451,GO:0016452,GO:0019984,GO:0032201,GO:0043231
ACAT1	1798.66	XB-GENEPAGE-977281	acat1	acetyl-CoA acetyltransferase 1	95.1268	67.0471	12.6339	GO:0001889,GO:0003985,GO:0005739,GO:0005743,GO:0005759,GO:0007420,GO:0008152,GO:0009083,GO:0009725,GO:0014070,GO:0016747,GO:0019899,GO:0034641,GO:0042594,GO:0042803,GO:0044255,GO:0044281,GO:0046872,GO:0046950,GO:0046951,GO:0046952,GO:0050662,GO:0051260,GO:0060612,GO:0070062,GO:0072229
RBM39	114.29	XB-GENEPAGE-492225	rbm39	RNA binding motif protein 39	95.0301	143.97	147.474	GO:0000166,GO:0003676,GO:0003723,GO:0005515,GO:0005634,GO:0005654,GO:0005730,GO:0005815,GO:0006351,GO:0006355,GO:0006396,GO:0006397,GO:0008380,GO:0015630,GO:0016607,GO:0044822
LAMTOR5	309.15	XB-GENEPAGE-950194	lamtor5	late endosomal/lysosomal adaptor, MAPK and MTOR activator 5	95.0078	144.383	108.925	GO:0005085,GO:0005515,GO:0005737,GO:0005764,GO:0005829,GO:0008361,GO:0009615,GO:0019079,GO:0032008,GO:0032947,GO:0043066,GO:0043154,GO:0043547,GO:0061462,GO:0071230,GO:0071986
KIAA1279	121.75	XB-GENEPAGE-5934500	kiaa1279	KIAA1279	94.9423	106.182	13.9551	GO:0005515,GO:0005739,GO:0005856,GO:0006839,GO:0007399,GO:0019894,GO:0030154
GNA11	15.3	XB-GENEPAGE-944496	gna11	guanine nucleotide binding protein (G protein), alpha 11 (Gq class)	94.9118	97.6953	65.9507	GO:0001501,GO:0001508,GO:0001664,GO:0003924,GO:0004871,GO:0005525,GO:0005737,GO:0005765,GO:0005834,GO:0005886,GO:0006184,GO:0006471,GO:0007165,GO:0007186,GO:0007188,GO:0007507,GO:0007596,GO:0030168,GO:0031683,GO:0031826,GO:0045634,GO:0046872,GO:0048066,GO:0060158,GO:0070062,GO:0071467
BCL7A	53.81	XB-GENEPAGE-5754602	bcl7a	B-cell CLL/lymphoma 7A	94.8285	76.1848	94.9021	GO:0003674,GO:0005575,GO:0045892
ACRC	24.22	XB-GENEPAGE-1002508	acrc	acidic repeat containing	94.7676	48.5453	19.239	GO:0005634
MED29	21.04	XB-GENEPAGE-1006667	med29	mediator complex subunit 29	94.7584	82.3339	59.772	GO:0005515,GO:0005634,GO:0005730,GO:0006351,GO:0006355,GO:0016592
LSM7	638.64	XB-GENEPAGE-1008122	lsm7	LSM7 homolog, U6 small nuclear RNA associated	94.742	116.112	172.701	GO:0000288,GO:0005515,GO:0005634,GO:0005681,GO:0005732,GO:0005829,GO:0006397,GO:0008380,GO:0010467,GO:0016070,GO:0016071,GO:0017070,GO:0030529,GO:0043928
PINX1	5.35	XB-GENEPAGE-951062	pinx1	PIN2/TERF1 interacting, telomerase inhibitor 1	94.6871	97.6175	84.9322	GO:0000228,GO:0000776,GO:0000777,GO:0000781,GO:0003676,GO:0005515,GO:0005622,GO:0005730,GO:0005819,GO:0007004,GO:0007080,GO:0008285,GO:0010521,GO:0051972,GO:0051974,GO:0070034
VRK1	116.63	XB-GENEPAGE-1003795	vrk1	vaccinia related kinase 1	94.578	60.7464	5.45237	GO:0000278,GO:0004672,GO:0004674,GO:0004675,GO:0004676,GO:0004677,GO:0004679,GO:0004680,GO:0004681,GO:0004683,GO:0004686,GO:0004688,GO:0004689,GO:0004690,GO:0004692,GO:0004693,GO:0004694,GO:0004695,GO:0004696,GO:0004697,GO:0004698,GO:0004700,GO:0004701,GO:0004702,GO:0004703,GO:0004704,GO:0004705,GO:0004706,GO:0004707,GO:0004708,GO:0004709,GO:0004710,GO:0004711,GO:0004712,GO:0004714,GO:0004715,GO:…
TIMM9	334.88	XB-GENEPAGE-983800	timm9	translocase of inner mitochondrial membrane 9 homolog	94.4704	80.5043	154.17	GO:0005215,GO:0005515,GO:0005739,GO:0005743,GO:0005758,GO:0006626,GO:0007605,GO:0008270,GO:0015031,GO:0042719,GO:0042721,GO:0042803,GO:0044267,GO:0045039,GO:0046872,GO:0051087,GO:0072321
CTTN	302.26	XB-GENEPAGE-492433	cttn	cortactin	94.2445	96.3754	19.0676	GO:0001726,GO:0005515,GO:0005737,GO:0005856,GO:0005925,GO:0005938,GO:0030027,GO:0043197,GO:0070062,GO:1990023,GO:2001237
JTB	NA	XB-GENEPAGE-6457452	jtb	jumping translocation breakpoint	94.1513	81.1808	20.081	NA
GLTP	349.49	XB-GENEPAGE-949223	gltp-b	glycolipid transfer protein	94.1482	75.1151	29.592	GO:0005737,GO:0008289,GO:0016020,GO:0017089,GO:0046836,GO:0051861,GO:0070062
LSM5	119.28	XB-GENEPAGE-5941005	lsm5	LSM5 homolog, U6 small nuclear RNA associated	94.1441	154.227	315.044	GO:0000288,GO:0003723,GO:0005515,GO:0005634,GO:0005681,GO:0005732,GO:0005829,GO:0006397,GO:0008380,GO:0010467,GO:0016070,GO:0016071,GO:0030529,GO:0043928
RAB18	239.34	XB-GENEPAGE-489851	rab18	RAB18, member RAS oncogene family	94.0481	114.485	169.811	GO:0000160,GO:0001654,GO:0003677,GO:0003924,GO:0003925,GO:0005515,GO:0005525,GO:0005622,GO:0005886,GO:0006184,GO:0006355,GO:0006886,GO:0007264,GO:0007420,GO:0015031,GO:0019003,GO:0034389,GO:0070062,GO:0071782,GO:0071786
FIBP	36.02	XB-GENEPAGE-481174	fibp	fibroblast growth factor (acidic) intracellular binding protein	93.9676	9.04851	3.36066	GO:0005634,GO:0005739,GO:0008543,GO:0012505,GO:0016020,GO:0017134,GO:0070062,GO:0070527
ARRB2	19.4	XB-GENEPAGE-481083	arrb2	arrestin, beta 2	93.951	75.9167	36.9556	GO:0001664,GO:0002031,GO:0002032,GO:0002092,GO:0005102,GO:0005515,GO:0005634,GO:0005737,GO:0005829,GO:0005886,GO:0005905,GO:0006309,GO:0006366,GO:0006897,GO:0007165,GO:0007179,GO:0007219,GO:0007420,GO:0007596,GO:0007600,GO:0007628,GO:0008277,GO:0014069,GO:0015031,GO:0016323,GO:0016567,GO:0019899,GO:0019904,GO:0030139,GO:0030168,GO:0031397,GO:0031398,GO:0031410,GO:0031623,GO:0031625,GO:0031691,GO:…
SPDL1	119.35	XB-GENEPAGE-5754924	spdl1	spindle apparatus coiled-coil protein 1	93.6134	64.1272	1.88934	GO:0000132,GO:0000278,GO:0000922,GO:0000940,GO:0005515,GO:0005634,GO:0005815,GO:0005829,GO:0007080,GO:0008570,GO:0019899,GO:0031577,GO:0034501,GO:0043515
EIF2S1	833.58	XB-GENEPAGE-989629	eif2s1	eukaryotic translation initiation factor 2, subunit 1 alpha, 35kDa	93.5428	110.821	164.416	GO:0003723,GO:0003743,GO:0005515,GO:0005634,GO:0005829,GO:0005844,GO:0005850,GO:0005851,GO:0006412,GO:0006413,GO:0006987,GO:0010467,GO:0010494,GO:0016020,GO:0030968,GO:0043022,GO:0043558,GO:0044267,GO:0044822,GO:0046777,GO:0070062
UBE2J1	28.72	XB-GENEPAGE-958458	ube2j1	ubiquitin-conjugating enzyme E2, J1	93.3973	147.23	24.9045	GO:0004840,GO:0004842,GO:0005524,GO:0005789,GO:0006464,GO:0006512,GO:0016021,GO:0016567,GO:0016881,GO:0018279,GO:0030433
GOLPH3	73.03	XB-GENEPAGE-1012459	golph3	golgi phosphoprotein 3 (coat-protein)	93.3872	95.9619	31.2579	GO:0005515,GO:0005739,GO:0005758,GO:0005768,GO:0005802,GO:0005829,GO:0005886,GO:0007030,GO:0008283,GO:0009101,GO:0009306,GO:0010467,GO:0010821,GO:0016477,GO:0019899,GO:0030032,GO:0031985,GO:0032008,GO:0032580,GO:0043001,GO:0045053,GO:0048194,GO:0050714,GO:0050901,GO:0060352,GO:0070273
COX5A	1843.67	XB-GENEPAGE-973616	cox5a	cytochrome c oxidase subunit Va	93.3267	27.3525	76.0505	GO:0004129,GO:0005743,GO:0006118,GO:0009055,GO:0009481,GO:0009482,GO:0009483,GO:0009485,GO:0022904,GO:0044237,GO:0044281,GO:0046872,GO:0070062,GO:1902600
POLB	14.47	XB-GENEPAGE-999697	polb	polymerase (DNA directed), beta	93.2185	145.989	96.8743	GO:0003677,GO:0003684,GO:0003887,GO:0003889,GO:0003890,GO:0003891,GO:0003893,GO:0003894,GO:0003895,GO:0003912,GO:0005515,GO:0005622,GO:0005634,GO:0005654,GO:0005737,GO:0005874,GO:0005876,GO:0006260,GO:0006261,GO:0006281,GO:0006284,GO:0006287,GO:0006290,GO:0006297,GO:0006974,GO:0008017,GO:0008630,GO:0015999,GO:0016000,GO:0016448,GO:0016449,GO:0016450,GO:0016451,GO:0016452,GO:0016829,GO:0019899,GO:…
VPS4B	464.98	XB-GENEPAGE-1001855	vps4b	vacuolar protein sorting 4 homolog B	92.9138	70.1914	26.2751	GO:0000166,GO:0005515,GO:0005524,GO:0005634,GO:0005737,GO:0005764,GO:0005768,GO:0005769,GO:0005770,GO:0005774,GO:0005829,GO:0006200,GO:0006813,GO:0007032,GO:0007049,GO:0008022,GO:0010008,GO:0015031,GO:0016032,GO:0016197,GO:0016887,GO:0017111,GO:0019058,GO:0031902,GO:0032367,GO:0032510,GO:0033993,GO:0042623,GO:0050792,GO:0051301,GO:0061024,GO:0070062,GO:1902188
NDC80	84.33	XB-GENEPAGE-997351	ndc80	NDC80 kinetochore complex component	92.8911	40.1577	62.7297	GO:0000070,GO:0000132,GO:0000278,GO:0000775,GO:0000776,GO:0000777,GO:0000942,GO:0005515,GO:0005634,GO:0005829,GO:0007052,GO:0007059,GO:0007067,GO:0008608,GO:0016020,GO:0031262
BZW1	1668.05	XB-GENEPAGE-5740553	bzw1	basic leucine zipper and W2 domains 1	92.8733	82.2028	106.545	GO:0003743,GO:0005737,GO:0006351,GO:0006355,GO:0006446,GO:0016020,GO:0044822
RPLP1	6592.36	XB-GENEPAGE-5769636	rplp1	ribosomal protein, large, P1	92.7046	34.4262	402.331	GO:0000184,GO:0003723,GO:0003735,GO:0005515,GO:0005622,GO:0005737,GO:0005829,GO:0005840,GO:0005925,GO:0006412,GO:0006413,GO:0006414,GO:0006415,GO:0006614,GO:0010467,GO:0016032,GO:0016070,GO:0016071,GO:0019058,GO:0019083,GO:0022625,GO:0044267,GO:0070062
CHPT1	9.59	XB-GENEPAGE-973250	chpt1	choline phosphotransferase 1	92.6717	90.6422	8.60753	GO:0000139,GO:0001558,GO:0004142,GO:0004307,GO:0006629,GO:0006644,GO:0006656,GO:0006657,GO:0006663,GO:0008654,GO:0016020,GO:0016021,GO:0016780,GO:0019992,GO:0043231,GO:0044281,GO:0046474,GO:0046872
GNAI1	7.33	XB-GENEPAGE-942093	gnai1-b	guanine nucleotide binding protein (G protein), alpha inhibiting activity polypeptide 1	92.6673	108	45.8168	GO:0003924,GO:0004871,GO:0005515,GO:0005525,GO:0005622,GO:0005634,GO:0005737,GO:0005765,GO:0005794,GO:0005813,GO:0005834,GO:0005886,GO:0006184,GO:0006906,GO:0007049,GO:0007186,GO:0007188,GO:0007193,GO:0007268,GO:0007596,GO:0019001,GO:0019904,GO:0030168,GO:0030496,GO:0031683,GO:0031821,GO:0032794,GO:0042588,GO:0043434,GO:0045121,GO:0046872,GO:0051301,GO:0070062
LMNB3	NA	XB-GENEPAGE-920612	lmnb3	lamin B3	92.6592	89.4301	23.4951	GO:0005198
UBE4B	49.74	XB-GENEPAGE-6037351	ube4b	ubiquitination factor E4B	92.5206	90.9633	15.8215	GO:0000151,GO:0004842,GO:0005515,GO:0005737,GO:0006511,GO:0008626,GO:0009411,GO:0016567,GO:0019899,GO:0034450,GO:0042787,GO:0043161
CDCA8	121.23	XB-GENEPAGE-946928	cdca8	cell division cycle associated 8	92.3903	127.408	151.819	GO:0000278,GO:0000775,GO:0005515,GO:0005634,GO:0005730,GO:0005819,GO:0005829,GO:0007080,GO:0010369,GO:0030496,GO:0032133,GO:0043234,GO:0045171,GO:0051276
MED18	25.77	XB-GENEPAGE-1002157	med18	mediator complex subunit 18	92.3877	206.557	11.4337	GO:0001104,GO:0005515,GO:0006357,GO:0006366,GO:0016592
NUMB	12.68	XB-GENEPAGE-854790	numb	numb homolog	92.273	22.7842	22.7421	GO:0005515,GO:0005634,GO:0005769,GO:0005886,GO:0005887,GO:0005925,GO:0007219,GO:0007409,GO:0007411,GO:0008013,GO:0016323,GO:0019897,GO:0021670,GO:0021849,GO:0030136,GO:0030335,GO:0030862,GO:0034332,GO:0045177,GO:0045294,GO:0045296,GO:0045746,GO:0050769,GO:0060487,GO:1903077
NELFB	NA	XB-GENEPAGE-5814643	nelfb	negative elongation factor complex member B	92.2463	101.327	52.4126	GO:0005634,GO:0016481
LAMP1	259.78	XB-GENEPAGE-982705	lamp1	lysosomal-associated membrane protein 1	92.2415	105.556	12.3983	GO:0005515,GO:0005737,GO:0005764,GO:0005770,GO:0005771,GO:0005887,GO:0006914,GO:0008626,GO:0009897,GO:0010008,GO:0016020,GO:0019899,GO:0019904,GO:0030425,GO:0042383,GO:0042470,GO:0043025,GO:0043323,GO:0044194,GO:0045954,GO:0048102,GO:0050821,GO:0061474,GO:0070062,GO:0072594,GO:0090160,GO:0097208,GO:1902513
GABPB2	46.19	XB-GENEPAGE-955081	gabpb2	GA binding protein transcription factor, beta subunit 2	92.1499	84.9563	35.3139	GO:0005634,GO:0006351,GO:0042803,GO:0044212,GO:0045944,GO:0046982
FBXO33	17.66	XB-GENEPAGE-993619	fbxo33	F-box protein 33	92.0642	110.654	4.17483	GO:0005515,GO:0016567
CDC45	64.74	XB-GENEPAGE-976057	cdc45	cell division cycle 45	92.0517	37.4706	3.93569	GO:0000074,GO:0000076,GO:0000082,GO:0000083,GO:0000278,GO:0005515,GO:0005634,GO:0005654,GO:0005737,GO:0005813,GO:0006260,GO:0006270,GO:0006271
KDELR3	5.89	XB-GENEPAGE-489130	kdelr3	KDEL (Lys-Asp-Glu-Leu) endoplasmic reticulum protein retention receptor 3	92.027	81.4404	62.3852	GO:0004872,GO:0005789,GO:0006621,GO:0006987,GO:0015031,GO:0016021,GO:0016192,GO:0030968,GO:0044267,GO:0046923
SPINT1	25.65	XB-GENEPAGE-968961	spint1	serine peptidase inhibitor, Kunitz type 1	91.8768	103.775	34.1765	GO:0004867,GO:0005576,GO:0005615,GO:0010951,GO:0016020,GO:0030198,GO:0060670,GO:0060674,GO:0070062
THRAP3	33.15	XB-GENEPAGE-992054	thrap3	thyroid hormone receptor associated protein 3	91.6629	104.022	154.748	GO:0000381,GO:0000956,GO:0001104,GO:0003712,GO:0003713,GO:0004675,GO:0004676,GO:0004677,GO:0004679,GO:0004680,GO:0004681,GO:0004683,GO:0004686,GO:0004688,GO:0004689,GO:0004690,GO:0004692,GO:0004693,GO:0004694,GO:0004695,GO:0004696,GO:0004697,GO:0004698,GO:0004700,GO:0004701,GO:0004702,GO:0004703,GO:0004704,GO:0004705,GO:0004706,GO:0004707,GO:0004708,GO:0004709,GO:0004710,GO:0004711,GO:0004712,GO:…
GSK3A	10.92	XB-GENEPAGE-487250	gsk3a	glycogen synthase kinase 3 alpha	91.6139	99.8016	89.6002	GO:0003073,GO:0003214,GO:0004672,GO:0004674,GO:0004682,GO:0004691,GO:0004713,GO:0005515,GO:0005524,GO:0005829,GO:0005952,GO:0005956,GO:0005977,GO:0006349,GO:0006468,GO:0006987,GO:0007173,GO:0007399,GO:0008286,GO:0008543,GO:0008603,GO:0008605,GO:0010800,GO:0010905,GO:0016055,GO:0016477,GO:0030819,GO:0030877,GO:0030968,GO:0032007,GO:0032869,GO:0033138,GO:0034236,GO:0036016,GO:0038095,GO:0043161,GO:…
NEIL3	NA	XB-GENEPAGE-1001610	neil3	nei endonuclease VIII-like 3	91.6009	102.203	16.1932	GO:0006281,GO:0008270
EED	46.27	XB-GENEPAGE-491479	eed-a	embryonic ectoderm development	91.5391	59.1707	27.7507	GO:0001739,GO:0003682,GO:0005515,GO:0005634,GO:0005654,GO:0005730,GO:0005737,GO:0006349,GO:0006351,GO:0016571,GO:0035098,GO:0042054,GO:0042802,GO:0045120,GO:0045892,GO:0061087
DNAJA2	256.23	XB-GENEPAGE-998336	dnaja2	DnaJ (Hsp40) homolog, subfamily A, member 2	91.4703	129.273	262.905	GO:0005515,GO:0005524,GO:0005829,GO:0006457,GO:0008284,GO:0009408,GO:0016020,GO:0031072,GO:0042026,GO:0046872,GO:0051082,GO:0051087,GO:0070062
CHCHD10	62.2	XB-GENEPAGE-5962007	chchd10	coiled-coil-helix-coiled-coil-helix domain containing 10	91.4346	48.5921	14.2555	GO:0003674,GO:0005739,GO:0006119,GO:0006754,GO:2000984
BOD1	89.68	XB-GENEPAGE-5810099	bod1	biorientation of chromosomes in cell division 1	91.1465	23.0858	4.53442	GO:0000777,GO:0005737,GO:0005815,GO:0007067
TIA1	182.67	XB-GENEPAGE-1002875	tia1	TIA1 cytotoxic granule-associated RNA binding protein	91.0746	84.7617	307.55	GO:0000166,GO:0003676,GO:0005515,GO:0005634,GO:0006915,GO:0008143,GO:0010494,GO:0017091,GO:0017148,GO:0042036,GO:0044822,GO:0048024,GO:0097165
SRP72	96.97	XB-GENEPAGE-994738	srp72	signal recognition particle 72kDa	91.0147	84.6549	149.367	GO:0005047,GO:0005783,GO:0005786,GO:0005829,GO:0006412,GO:0006614,GO:0008312,GO:0010467,GO:0042493,GO:0044267,GO:0044822
PACRGL	82.23	XB-GENEPAGE-954376	pacrgl	PARK2 co-regulated-like	90.9118	20.4337	7.74218	NA
IDE	212.71	XB-GENEPAGE-481158	ide	insulin-degrading enzyme	90.9054	90.6598	18.4249	GO:0001540,GO:0001948,GO:0004222,GO:0005102,GO:0005515,GO:0005524,GO:0005615,GO:0005634,GO:0005737,GO:0005739,GO:0005777,GO:0005782,GO:0005829,GO:0005886,GO:0006200,GO:0006508,GO:0008270,GO:0008286,GO:0008340,GO:0009986,GO:0010815,GO:0010992,GO:0016032,GO:0016887,GO:0031597,GO:0031626,GO:0032461,GO:0042277,GO:0042447,GO:0042803,GO:0043130,GO:0043559,GO:0045861,GO:0046872,GO:0050435,GO:0051260,GO:…
TAF7	16.38	XB-GENEPAGE-5844279	taf7	TAF7 RNA polymerase II, TATA box binding protein (TBP)-associated factor, 55kDa	90.8779	112.775	43.8588	GO:0000122,GO:0000296,GO:0003700,GO:0003713,GO:0005515,GO:0005634,GO:0005669,GO:0005730,GO:0005794,GO:0006352,GO:0006355,GO:0006366,GO:0006367,GO:0006469,GO:0008024,GO:0008134,GO:0030520,GO:0033276,GO:0035035,GO:0035067,GO:0042809,GO:0044212,GO:0045449,GO:0045892,GO:0045944,GO:0046966,GO:0071339
ARHGDIA	1251.43	XB-GENEPAGE-973540	arhgdia	Rho GDP dissociation inhibitor (GDI) alpha	90.7019	80.2588	12.4088	GO:0001772,GO:0005094,GO:0005096,GO:0005515,GO:0005737,GO:0005829,GO:0005856,GO:0006928,GO:0007162,GO:0007264,GO:0007266,GO:0032880,GO:0043066,GO:0043547,GO:0048011,GO:0050770,GO:0050771,GO:0050772,GO:0050790,GO:0051056,GO:0070062,GO:0071526
GTF2F2	74.96	XB-GENEPAGE-855678	gtf2f2	general transcription factor IIF, polypeptide 2, 30kDa	90.3397	79.9652	90.3916	GO:0000398,GO:0003677,GO:0003702,GO:0005515,GO:0005524,GO:0005634,GO:0005654,GO:0005674,GO:0006200,GO:0006355,GO:0006366,GO:0006367,GO:0006368,GO:0006370,GO:0008026,GO:0008380,GO:0010467,GO:0015630,GO:0016032,GO:0050434
EMC6	28.47	XB-GENEPAGE-997904	emc6	ER membrane protein complex subunit 6	90.199	111.509	167.365	GO:0016021,GO:0072546
HDAC8	14.52	XB-GENEPAGE-5863425	hdac8	histone deacetylase 8	89.9843	65.2737	27.709	GO:0000118,GO:0000122,GO:0000228,GO:0000278,GO:0004407,GO:0005634,GO:0005737,GO:0005829,GO:0006333,GO:0006351,GO:0007062,GO:0008134,GO:0016568,GO:0016575,GO:0032041,GO:0046872,GO:0046969,GO:0046970,GO:0047611,GO:0070932,GO:0070933,GO:0071922,GO:0097372
IK	NA	XB-GENEPAGE-6073274	ik	IK cytokine, down-regulator of HLA II	89.9758	159.22	195.992	NA
E2F5	74.64	XB-GENEPAGE-481325	e2f5	E2F transcription factor 5, p130-binding	89.9483	88.8816	46.5642	GO:0000074,GO:0000278,GO:0003677,GO:0003700,GO:0005515,GO:0005634,GO:0005654,GO:0005667,GO:0005737,GO:0006351,GO:0006355,GO:0006367,GO:0007179,GO:0008134,GO:0009887,GO:0010467,GO:0045944,GO:0051726
RAD51AP1	23.66	XB-GENEPAGE-963251	rad51ap1	RAD51 associated protein 1	89.8903	7.07557	18.7895	GO:0000724,GO:0000786,GO:0003677,GO:0003690,GO:0003697,GO:0003723,GO:0005515,GO:0005634,GO:0006281,GO:0006310,GO:0006334,GO:0010569,GO:0071479
MRPL23	201.81	XB-GENEPAGE-5756146	mrpl23	mitochondrial ribosomal protein L23	89.7807	112.719	42.0465	GO:0000166,GO:0003723,GO:0003735,GO:0005730,GO:0005739,GO:0005762,GO:0005840,GO:0006412
BIRC7	NA	XB-GENEPAGE-5914028	birc7-a	baculoviral IAP repeat containing 7	89.7396	10.8891	0.383509	GO:0000151,GO:0004842,GO:0005622,GO:0006916,GO:0008270,GO:0016567
TMOD3	289.66	XB-GENEPAGE-944515	tmod3	tropomodulin 3 (ubiquitous)	89.5952	75.254	123.783	GO:0003779,GO:0005523,GO:0005856,GO:0005865
ATP5B	9872.77	XB-GENEPAGE-943109	atp5b	ATP synthase, H+ transporting, mitochondrial F1 complex, beta polypeptide	89.4315	41.3235	275.514	GO:0000166,GO:0001525,GO:0001649,GO:0003936,GO:0005215,GO:0005515,GO:0005524,GO:0005634,GO:0005739,GO:0005743,GO:0005753,GO:0005754,GO:0005759,GO:0005886,GO:0006091,GO:0006200,GO:0006629,GO:0006754,GO:0006933,GO:0008553,GO:0009986,GO:0015986,GO:0015991,GO:0015992,GO:0016020,GO:0016021,GO:0016469,GO:0016820,GO:0016887,GO:0017111,GO:0022857,GO:0022904,GO:0031966,GO:0033178,GO:0042288,GO:0042645,GO:…
CEP85	120.49	XB-GENEPAGE-939966	cep85	centrosomal protein 85kDa	89.3937	46.6405	8.33646	GO:0000922,GO:0005515,GO:0005730,GO:0005737,GO:0005813
AURKB	114.86	XB-GENEPAGE-1019625	aurkb-b	aurora kinase B	89.3363	59.7675	21.3878	GO:0000122,GO:0000278,GO:0000779,GO:0000780,GO:0002903,GO:0004672,GO:0004674,GO:0004682,GO:0004691,GO:0004712,GO:0004713,GO:0005515,GO:0005524,GO:0005634,GO:0005730,GO:0005819,GO:0005829,GO:0005952,GO:0005956,GO:0006468,GO:0007067,GO:0007568,GO:0008283,GO:0008603,GO:0008605,GO:0008608,GO:0009838,GO:0010369,GO:0016570,GO:0030496,GO:0031145,GO:0031565,GO:0031577,GO:0032091,GO:0032133,GO:0032466,GO:…
TRMT13	21.84	XB-GENEPAGE-984690	trmt13	tRNA methyltransferase 13 homolog (S. cerevisiae)	89.3088	68.6996	5.76492	GO:0008033,GO:0008168,GO:0032259,GO:0046872
CBR4	94.45	XB-GENEPAGE-5935856	cbr4	carbonyl reductase 4	89.1841	43.9462	0.975762	GO:0003955,GO:0004316,GO:0005351,GO:0005515,GO:0005759,GO:0006633,GO:0008152,GO:0008753,GO:0009401,GO:0016491,GO:0044597,GO:0044598,GO:0048038,GO:0051289,GO:0055114,GO:0070402
CDC27	58.97	XB-GENEPAGE-972657	cdc27	cell division cycle 27	88.9254	80.1547	19.1278	GO:0000278,GO:0004016,GO:0005515,GO:0005634,GO:0005654,GO:0005680,GO:0005730,GO:0005737,GO:0005813,GO:0005819,GO:0005829,GO:0005876,GO:0007091,GO:0007094,GO:0008283,GO:0008294,GO:0019903,GO:0031145,GO:0051301,GO:0051436,GO:0051437,GO:0051439,GO:0070979
RPS13	3394.37	XB-GENEPAGE-940104	rps13	ribosomal protein S13	88.8709	53.6254	161.27	GO:0000184,GO:0003729,GO:0003735,GO:0005515,GO:0005622,GO:0005634,GO:0005730,GO:0005829,GO:0005840,GO:0005925,GO:0006412,GO:0006413,GO:0006414,GO:0006415,GO:0006614,GO:0010467,GO:0016020,GO:0016032,GO:0016070,GO:0016071,GO:0019058,GO:0019083,GO:0022627,GO:0033119,GO:0044267,GO:0044822,GO:0070062
SKIV2L2	69.63	XB-GENEPAGE-1013875	skiv2l2	superkiller viralicidic activity 2-like 2	88.8623	95.661	84.8572	GO:0000178,GO:0000398,GO:0000460,GO:0003676,GO:0004003,GO:0004004,GO:0004386,GO:0005515,GO:0005524,GO:0005634,GO:0005654,GO:0005730,GO:0008026,GO:0008094,GO:0008152,GO:0008186,GO:0015462,GO:0015616,GO:0016818,GO:0016887,GO:0017116,GO:0042623,GO:0042624,GO:0042625,GO:0042626,GO:0044822,GO:0071013
VANGL2	19.65	XB-GENEPAGE-973459	vangl2-b	VANGL planar cell polarity protein 2	88.8395	80.0076	25.3091	GO:0001725,GO:0001736,GO:0001843,GO:0001942,GO:0001947,GO:0003149,GO:0003150,GO:0003402,GO:0005886,GO:0005911,GO:0007266,GO:0007275,GO:0009952,GO:0016021,GO:0016323,GO:0016324,GO:0016328,GO:0022007,GO:0030111,GO:0030134,GO:0032835,GO:0032956,GO:0035019,GO:0035058,GO:0035787,GO:0036342,GO:0042060,GO:0043507,GO:0045176,GO:0045197,GO:0048103,GO:0048105,GO:0048546,GO:0060028,GO:0060122,GO:0060187,GO:…
OCLN	172.81	XB-GENEPAGE-853954	ocln-b	occludin	88.7825	121.918	46.8441	GO:0005198,GO:0005515,GO:0005829,GO:0005886,GO:0005911,GO:0005923,GO:0006461,GO:0006915,GO:0006921,GO:0008119,GO:0016020,GO:0016021,GO:0016324,GO:0016327,GO:0019904,GO:0030054,GO:0030139,GO:0031410,GO:0032259,GO:0045216,GO:0046498,GO:0046500,GO:0070830
CXORF40A	32.02	XB-GENEPAGE-1008602	cxorf40a	chromosome X open reading frame 40A	88.7487	119.58	23.0255	NA
SREK1IP1	1.22	XB-GENEPAGE-6454408	srek1ip1	SREK1-interacting protein 1	88.6296	85.1488	78.5676	GO:0003676,GO:0006397,GO:0008270,GO:0008380
SAFB	NA	XB-GENEPAGE-5873118	safb	scaffold attachment factor B	88.4883	117.646	244.188	GO:0003677
HABP4	6382.45	XB-GENEPAGE-490017	habp4	hyaluronan binding protein 4	88.4764	127.846	32.3392	GO:0002576,GO:0005515,GO:0005576,GO:0005634,GO:0005730,GO:0005737,GO:0005829,GO:0006351,GO:0006355,GO:0007596,GO:0030017,GO:0030168,GO:0043392,GO:0071260
CD63	1742.26	XB-GENEPAGE-1015226	cd63	CD63 molecule	88.4275	130.389	49.7904	GO:0002092,GO:0002576,GO:0005515,GO:0005764,GO:0005765,GO:0005770,GO:0005886,GO:0005887,GO:0007160,GO:0007596,GO:0009986,GO:0010008,GO:0015031,GO:0016021,GO:0016477,GO:0030168,GO:0031088,GO:0031226,GO:0031902,GO:0034613,GO:0035646,GO:0042470,GO:0048757,GO:0050931,GO:0070062,GO:0097487,GO:1900746,GO:2000680,GO:2001046
PPP1CB	80.98	XB-GENEPAGE-961669	ppp1cb	protein phosphatase 1, catalytic subunit, beta isozyme	88.4247	41.418	106.932	GO:0000086,GO:0000158,GO:0000164,GO:0000278,GO:0004721,GO:0004722,GO:0004723,GO:0004724,GO:0005515,GO:0005634,GO:0005654,GO:0005730,GO:0005925,GO:0005963,GO:0005977,GO:0005979,GO:0005981,GO:0006470,GO:0007179,GO:0008152,GO:0008420,GO:0008597,GO:0015071,GO:0016787,GO:0016791,GO:0017018,GO:0017020,GO:0017023,GO:0019433,GO:0019901,GO:0030155,GO:0030357,GO:0030512,GO:0032922,GO:0042587,GO:0042752,GO:…
MRPL30	368.95	XB-GENEPAGE-945511	mrpl30	mitochondrial ribosomal protein L30	88.2359	57.4149	42.5624	GO:0003735,GO:0005622,GO:0005739,GO:0005840,GO:0006412,GO:0015934
PHKG2	23.23	XB-GENEPAGE-994727	phkg2	phosphorylase kinase, gamma 2 (testis)	88.0894	70.5175	2.14126	GO:0004672,GO:0004674,GO:0004689,GO:0004713,GO:0005516,GO:0005524,GO:0005575,GO:0005829,GO:0005964,GO:0005975,GO:0005977,GO:0005978,GO:0005980,GO:0006006,GO:0006091,GO:0006468,GO:0008607,GO:0044281,GO:0045819,GO:0050321
LARP7	41.29	XB-GENEPAGE-984849	larp7	La ribonucleoprotein domain family, member 7	88.0837	105.586	47.8726	GO:0000166,GO:0003676,GO:0003723,GO:0005515,GO:0005634,GO:0005654,GO:0005730,GO:0005737,GO:0005794,GO:0006396,GO:0006405,GO:0030529,GO:0044822
HAUS1	75.97	XB-GENEPAGE-962938	haus1	HAUS augmin-like complex, subunit 1	88.0237	65.7134	21.2649	GO:0000922,GO:0003674,GO:0005515,GO:0005737,GO:0005813,GO:0005874,GO:0007067,GO:0051225,GO:0051297,GO:0070652
GYG1	4742.2	XB-GENEPAGE-852728	gyg1	glycogenin 1	87.6232	83.4533	58.2215	GO:0005515,GO:0005536,GO:0005829,GO:0005975,GO:0005978,GO:0005980,GO:0006006,GO:0008152,GO:0008466,GO:0016020,GO:0016051,GO:0016757,GO:0016758,GO:0044281,GO:0046872,GO:0070062
LOC100498624	NA	XB-GENEPAGE-5768883	loc100498624	uncharacterized LOC100498624	87.592	214.6	338.816	GO:0004308
VASP	142.24	XB-GENEPAGE-6454541	vasp-b	vasodilator-stimulated phosphoprotein	87.5478	86.1592	47.9224	GO:0001843,GO:0003779,GO:0005515,GO:0005522,GO:0005737,GO:0005829,GO:0005886,GO:0005923,GO:0005925,GO:0007411,GO:0008154,GO:0015629,GO:0017124,GO:0030027,GO:0030036,GO:0030175,GO:0030838,GO:0031258,GO:0031527,GO:0034329,GO:0050852,GO:0051289,GO:0070062
MAEA	24.09	XB-GENEPAGE-483831	maea	macrophage erythroblast attacher	87.4672	61.2147	12.2327	GO:0003779,GO:0005634,GO:0005819,GO:0005826,GO:0005856,GO:0005887,GO:0007010,GO:0007049,GO:0007155,GO:0007346,GO:0015629,GO:0016363,GO:0033033,GO:0043249,GO:0048822,GO:0051301
CDCA7L	NA	XB-GENEPAGE-1217532	cdca7l	cell division cycle associated 7-like	87.4072	235.906	44.9297	NA
BLCAP	NA	XB-GENEPAGE-964351	blcap-b	bladder cancer associated protein	87.4072	39.9562	6.80164	NA
MXD3	NA	XB-GENEPAGE-867570	mxd3	MAX dimerization protein 3	87.3676	158.455	9.97122	NA
TRAPPC13	NA	XB-GENEPAGE-5802752	trappc13	trafficking protein particle complex 13	87.3114	26.9156	2.04322	NA
CPSF4	50.01	XB-GENEPAGE-948301	cpsf4	cleavage and polyadenylation specific factor 4, 30kDa	87.1129	79.3862	36.5441	GO:0003676,GO:0005654,GO:0005847,GO:0006397,GO:0008270,GO:0019048,GO:0019054,GO:0019058,GO:0044822,GO:0046778,GO:0046872
MRPL13	309.63	XB-GENEPAGE-1016173	mrpl13	mitochondrial ribosomal protein L13	86.9657	46.9608	8.56502	GO:0003735,GO:0005515,GO:0005622,GO:0005739,GO:0005761,GO:0005762,GO:0005840,GO:0006412,GO:0044822
PAN3	17.85	XB-GENEPAGE-5731377	pan3	PAN3 poly(A) specific ribonuclease subunit homolog	86.8774	76.6803	5.13901	GO:0000288,GO:0000289,GO:0000290,GO:0000932,GO:0003676,GO:0004535,GO:0004672,GO:0005515,GO:0005524,GO:0005829,GO:0006468,GO:0006605,GO:0010467,GO:0010606,GO:0016070,GO:0016071,GO:0031251,GO:0046872,GO:0090503
IRF6	37.97	XB-GENEPAGE-876409	irf6	interferon regulatory factor 6	86.8728	70.0702	39.6295	GO:0000975,GO:0003677,GO:0003700,GO:0005515,GO:0005634,GO:0005737,GO:0005829,GO:0006351,GO:0006355,GO:0007050,GO:0008285,GO:0019221,GO:0030216,GO:0043616,GO:0045893,GO:0048468,GO:0060333,GO:0060337,GO:0060644,GO:0070062
COPS8	395.47	XB-GENEPAGE-5956804	cops8-b	COP9 signalosome subunit 8	86.8337	120.601	48.8736	GO:0005634,GO:0005730,GO:0005737,GO:0007250,GO:0008180,GO:0008285,GO:0010388,GO:0048471,GO:0070062
VAMP8	449.58	XB-GENEPAGE-6454173	vamp8	vesicle-associated membrane protein 8	86.8186	95.0398	30.6913	GO:0000046,GO:0005739,GO:0005765,GO:0005769,GO:0005886,GO:0006892,GO:0009986,GO:0015031,GO:0016020,GO:0016021,GO:0016192,GO:0019905,GO:0030100,GO:0030141,GO:0030667,GO:0031201,GO:0031902,GO:0035493,GO:0046718,GO:0055037,GO:0061024,GO:0070062
RNF2	37.28	XB-GENEPAGE-981240	rnf2	ring finger protein 2	86.7705	100.332	62.9034	GO:0000122,GO:0000151,GO:0000278,GO:0000791,GO:0001702,GO:0001739,GO:0003682,GO:0004842,GO:0005515,GO:0005634,GO:0005654,GO:0005730,GO:0006351,GO:0008270,GO:0009948,GO:0016567,GO:0016604,GO:0016874,GO:0031519,GO:0035102,GO:0035518,GO:0036353,GO:0071339,GO:0071535
RPL37	559.92	XB-GENEPAGE-956872	rpl37	ribosomal protein L37	86.7585	21.5636	193.5	GO:0000184,GO:0003723,GO:0003735,GO:0005622,GO:0005829,GO:0005840,GO:0006412,GO:0006413,GO:0006414,GO:0006415,GO:0006614,GO:0010467,GO:0016032,GO:0016070,GO:0016071,GO:0019058,GO:0019083,GO:0019843,GO:0022625,GO:0044267,GO:0046872
GNAI2	113.51	XB-GENEPAGE-6050843	gnai2	guanine nucleotide binding protein (G protein), alpha inhibiting activity polypeptide 2	86.5019	64.4862	30.9804	GO:0000186,GO:0001664,GO:0001973,GO:0003924,GO:0004871,GO:0005515,GO:0005525,GO:0005634,GO:0005730,GO:0005737,GO:0005813,GO:0005829,GO:0005834,GO:0005886,GO:0006184,GO:0007049,GO:0007165,GO:0007186,GO:0007193,GO:0007194,GO:0007213,GO:0007214,GO:0007268,GO:0007584,GO:0007596,GO:0008283,GO:0008284,GO:0016020,GO:0019001,GO:0030168,GO:0030496,GO:0031683,GO:0031982,GO:0045121,GO:0046872,GO:0050805,GO:…
TPM4	527.54	XB-GENEPAGE-6077096	tpm4-a	tropomyosin 4	86.4817	149.733	205.251	GO:0001649,GO:0001725,GO:0002102,GO:0003779,GO:0005509,GO:0005829,GO:0005856,GO:0005862,GO:0005925,GO:0006928,GO:0006936,GO:0007155,GO:0008307,GO:0016020,GO:0030049,GO:0030863,GO:0031941,GO:0070062
FAM60A	NA	XB-GENEPAGE-995754	fam60a	family with sequence similarity 60, member A	86.4507	101.329	37.8289	NA
SNRNP35	NA	XB-GENEPAGE-940852	snrnp35	small nuclear ribonucleoprotein 35kDa (U11/U12)	86.4466	84.0429	18.3536	GO:0003676
FERMT2	67.82	XB-GENEPAGE-1012565	fermt2	fermitin family member 2	86.2753	71.9624	24.3132	GO:0001725,GO:0005515,GO:0005547,GO:0005634,GO:0005730,GO:0005737,GO:0005829,GO:0005856,GO:0005925,GO:0005938,GO:0007160,GO:0007179,GO:0007229,GO:0008360,GO:0009986,GO:0016055,GO:0031234,GO:0031258,GO:0031674,GO:0031941,GO:0033622,GO:0034329,GO:0034446,GO:0048041,GO:0072657
GLTP	349.49	XB-GENEPAGE-949223	gltp-a	glycolipid transfer protein	86.272	94.8801	37.4414	GO:0005737,GO:0008289,GO:0016020,GO:0017089,GO:0046836,GO:0051861,GO:0070062
EHMT2	17.01	XB-GENEPAGE-487386	ehmt2	euchromatic histone-lysine N-methyltransferase 2	86.2621	60.6419	24.5057	GO:0000122,GO:0002039,GO:0005515,GO:0005634,GO:0005654,GO:0005694,GO:0006275,GO:0006306,GO:0007130,GO:0007286,GO:0008270,GO:0009566,GO:0010424,GO:0016279,GO:0016568,GO:0016571,GO:0018024,GO:0018027,GO:0034968,GO:0035265,GO:0046974,GO:0046976,GO:0051567,GO:0070734,GO:0070742
PSMC4	739.42	XB-GENEPAGE-5855369	psmc4	proteasome (prosome, macropain) 26S subunit, ATPase, 4	86.2558	93.2205	95.9445	GO:0000082,GO:0000166,GO:0000209,GO:0000278,GO:0000502,GO:0001824,GO:0002474,GO:0002479,GO:0005515,GO:0005524,GO:0005634,GO:0005654,GO:0005730,GO:0005737,GO:0005829,GO:0006200,GO:0006508,GO:0006521,GO:0006915,GO:0006977,GO:0010467,GO:0016020,GO:0016032,GO:0016070,GO:0016071,GO:0016234,GO:0016787,GO:0016887,GO:0017111,GO:0022624,GO:0030163,GO:0031145,GO:0031597,GO:0034641,GO:0042590,GO:0042981,GO:…
SH3BGRL3	700.42	XB-GENEPAGE-965975	sh3bgrl3	SH3 domain binding glutamic acid-rich protein like 3	86.2237	61.0205	55.7638	GO:0005100,GO:0005634,GO:0005737,GO:0009055,GO:0015035,GO:0030027,GO:0030215,GO:0030834,GO:0032321,GO:0032956,GO:0043535,GO:0045454,GO:0055114,GO:0070062
ARL14EP	7.58	XB-GENEPAGE-5726292	arl14ep	ADP-ribosylation factor-like 14 effector protein	86.2237	82.4313	24.6017	GO:0005515,GO:0005737
CYSTM1	NA	XB-GENEPAGE-5727645	cystm1	cysteine-rich transmembrane module containing 1	86.2127	16.7717	9.57267	NA
GLDC	86.32	XB-GENEPAGE-1221321	gldc	glycine dehydrogenase (decarboxylating)	86.2056	60.3782	38.5802	GO:0004374,GO:0004375,GO:0005739,GO:0005961,GO:0006544,GO:0006546,GO:0009055,GO:0016829,GO:0030170,GO:0055114
BLOC1S6	NA	XB-GENEPAGE-957741	bloc1s6	biogenesis of lysosomal organelles complex-1, subunit 6, pallidin	86.195	115.128	21.7755	NA
LDLRAP1	38.57	XB-GENEPAGE-954260	ldlrap1-b	low density lipoprotein receptor adaptor protein 1	86.1255	143.155	67.3874	GO:0001540,GO:0001784,GO:0005515,GO:0005546,GO:0005769,GO:0005829,GO:0005883,GO:0006810,GO:0006898,GO:0008203,GO:0009898,GO:0009925,GO:0009967,GO:0030121,GO:0030122,GO:0030159,GO:0030276,GO:0030424,GO:0031623,GO:0035591,GO:0035612,GO:0035615,GO:0042632,GO:0042982,GO:0043393,GO:0048260,GO:0050750,GO:0055037,GO:0090003,GO:0090118,GO:0090205
ARFGAP2	33.63	XB-GENEPAGE-493373	arfgap2	ADP-ribosylation factor GTPase activating protein 2	86.0828	98.6292	36.0607	GO:0000139,GO:0005730,GO:0005737,GO:0005794,GO:0005886,GO:0008060,GO:0008270,GO:0015031,GO:0016192,GO:0032312,GO:0043087,GO:0043547
ARL6	134.32	XB-GENEPAGE-940503	arl6	ADP-ribosylation factor-like 6	85.9288	21.9398	6.27438	GO:0005515,GO:0005525,GO:0005543,GO:0005737,GO:0005879,GO:0005930,GO:0006612,GO:0007264,GO:0007368,GO:0007601,GO:0016020,GO:0016055,GO:0030117,GO:0032402,GO:0034464,GO:0042384,GO:0045444,GO:0046872,GO:0051258,GO:0060170,GO:0070062,GO:0072372
STAM	11.83	XB-GENEPAGE-482428	stam	signal transducing adaptor molecule (SH3 domain and ITAM motif) 1	85.8667	77.9354	18.1986	GO:0004713,GO:0005070,GO:0005515,GO:0005829,GO:0006886,GO:0007165,GO:0007173,GO:0009967,GO:0016197,GO:0031901,GO:0042059,GO:0061024
SLC35A1	14.03	XB-GENEPAGE-1001032	slc35a1	solute carrier family 35 (CMP-sialic acid transporter), member A1	85.7898	69.9069	1.81912	GO:0000139,GO:0005338,GO:0005351,GO:0005456,GO:0005794,GO:0005887,GO:0005975,GO:0006464,GO:0008643,GO:0015780,GO:0015782,GO:0015992,GO:0016021,GO:0055085,GO:1901679
PPID	514.53	XB-GENEPAGE-855597	ppid	peptidylprolyl isomerase D (cyclophilin D)	85.6723	110.259	198.842	GO:0000122,GO:0000413,GO:0003755,GO:0004600,GO:0005515,GO:0005634,GO:0005654,GO:0005730,GO:0005737,GO:0006457,GO:0006461,GO:0006915,GO:0008134,GO:0015031,GO:0016018,GO:0019076,GO:0030051,GO:0030331,GO:0030544,GO:0031072,GO:0034389,GO:0042027,GO:0043065,GO:0045070,GO:0050714,GO:0051879,GO:0061077,GO:0071492
RAB5A	587.6	XB-GENEPAGE-482010	rab5a	RAB5A, member RAS oncogene family	85.6414	140.883	107.491	GO:0001726,GO:0003924,GO:0003925,GO:0005515,GO:0005525,GO:0005737,GO:0005769,GO:0005829,GO:0005886,GO:0006184,GO:0006886,GO:0006897,GO:0007264,GO:0007399,GO:0007596,GO:0010008,GO:0015031,GO:0015629,GO:0019003,GO:0030154,GO:0042470,GO:0043195,GO:0045022,GO:0045121,GO:0045335,GO:0045921,GO:0051036,GO:0051489,GO:0070062,GO:0098559,GO:2000286,GO:2000300
MMADHC	4	XB-GENEPAGE-973160	mmadhc	methylmalonic aciduria (cobalamin deficiency) cblD type, with homocystinuria	85.594	73.9532	12.4164	GO:0005739,GO:0005829,GO:0006766,GO:0006767,GO:0009235,GO:0044281
RPL39	1747.5	XB-GENEPAGE-5895525	rpl39-b	ribosomal protein L39	85.5734	14.514	148.241	GO:0000184,GO:0002227,GO:0003723,GO:0003735,GO:0005615,GO:0005622,GO:0005829,GO:0005840,GO:0006412,GO:0006413,GO:0006414,GO:0006415,GO:0006614,GO:0010467,GO:0016032,GO:0016070,GO:0016071,GO:0019058,GO:0019083,GO:0019731,GO:0022625,GO:0044267,GO:0050830
PGRMC2	224.07	XB-GENEPAGE-981037	pgrmc2	progesterone receptor membrane component 2	85.5734	127.723	50.5995	GO:0003707,GO:0005496,GO:0016020,GO:0016021,GO:0020037,GO:0043401
PAPD4	15.26	XB-GENEPAGE-1217407	papd4-a	PAP associated domain containing 4	85.5375	57.1225	6.95278	GO:0002244,GO:0003676,GO:0004652,GO:0005524,GO:0005737,GO:0006397,GO:0031380,GO:0043631,GO:0046872,GO:0071044
MRPL51	190.08	XB-GENEPAGE-5936449	mrpl51	mitochondrial ribosomal protein L51	85.4808	57.1763	42.0465	GO:0003735,GO:0005515,GO:0005761,GO:0005762,GO:0006412
VRK3	9.86	XB-GENEPAGE-986613	vrk3	vaccinia related kinase 3	85.4021	105.098	62.1364	GO:0004672,GO:0004674,GO:0004713,GO:0005524,GO:0005634,GO:0006468,GO:0019903,GO:0032516,GO:0070373
NOB1	68.41	XB-GENEPAGE-1016104	nob1	NIN1/RPN12 binding protein 1 homolog	85.2797	118.822	83.9647	GO:0005634,GO:0007601,GO:0046872
GOT1	1222.91	XB-GENEPAGE-954929	got1	glutamic-oxaloacetic transaminase 1, soluble	85.2093	120.114	91.1902	GO:0000096,GO:0003824,GO:0004069,GO:0004609,GO:0005634,GO:0005737,GO:0005764,GO:0005829,GO:0005975,GO:0006006,GO:0006094,GO:0006103,GO:0006107,GO:0006114,GO:0006520,GO:0006531,GO:0006532,GO:0006533,GO:0006536,GO:0006595,GO:0008483,GO:0008652,GO:0009058,GO:0016769,GO:0019509,GO:0019550,GO:0019551,GO:0030170,GO:0031406,GO:0032869,GO:0034641,GO:0043679,GO:0044281,GO:0047801,GO:0051384,GO:0055089,GO:…
NDUFC2	1198.8	XB-GENEPAGE-979880	ndufc2	NADH dehydrogenase (ubiquinone) 1, subcomplex unknown, 2, 14.5kDa	85.188	19.0382	191.671	GO:0005737,GO:0005743,GO:0005747,GO:0006120,GO:0008137,GO:0016021,GO:0022904,GO:0044237,GO:0044281,GO:0070469
NFS1	352.68	XB-GENEPAGE-1010916	nfs1	NFS1 cysteine desulfurase	85.1751	99.3866	43.1331	GO:0000096,GO:0003824,GO:0005515,GO:0005634,GO:0005730,GO:0005737,GO:0005739,GO:0005759,GO:0005829,GO:0006461,GO:0006534,GO:0006766,GO:0006767,GO:0006777,GO:0008152,GO:0008483,GO:0018283,GO:0030170,GO:0031071,GO:0032324,GO:0042803,GO:0044281
ZC3H14	27.13	XB-GENEPAGE-983047	zc3h14	zinc finger CCCH-type containing 14	85.1288	126.829	14.9552	GO:0003676,GO:0005515,GO:0005634,GO:0005730,GO:0005737,GO:0016607,GO:0044822,GO:0046872
GATAD1	NA	XB-GENEPAGE-965953	gatad1	GATA zinc finger domain containing 1	85.0735	103.81	20.6325	GO:0003700,GO:0005634,GO:0006355
AGO4	NA	XB-GENEPAGE-1006881	ago4	argonaute RISC catalytic component 4	85.0482	75.6412	24.2612	NA
LYPLA1	282.37	XB-GENEPAGE-942735	lypla1	lysophospholipase I	84.9649	82.9874	64.7382	GO:0002084,GO:0003824,GO:0004622,GO:0005739,GO:0005829,GO:0006631,GO:0008152,GO:0008474,GO:0016787,GO:0042997,GO:0044281,GO:0046209,GO:0050999,GO:0070062
NDUFA3	884.41	XB-GENEPAGE-1006322	ndufa3	NADH dehydrogenase (ubiquinone) 1 alpha subcomplex, 3, 9kDa	84.9411	29.4951	25.6951	GO:0005739,GO:0005743,GO:0005747,GO:0006120,GO:0008137,GO:0016021,GO:0022904,GO:0044237,GO:0044281
FAM134C	32.52	XB-GENEPAGE-5719859	fam134c	family with sequence similarity 134, member C	84.8868	123.35	2.71666	GO:0016021
GEMIN6	126.89	XB-GENEPAGE-951467	gemin6	gem (nuclear organelle) associated protein 6	84.8789	85.7645	30.2209	GO:0000245,GO:0000387,GO:0000398,GO:0005515,GO:0005634,GO:0005654,GO:0005737,GO:0005829,GO:0010467,GO:0016070,GO:0016604,GO:0032797,GO:0034660,GO:0034719,GO:0097504
CDC42	444.3	XB-GENEPAGE-967584	cdc42	cell division cycle 42	84.8412	121.071	147.747	GO:0000139,GO:0002040,GO:0003161,GO:0003334,GO:0003924,GO:0005515,GO:0005525,GO:0005622,GO:0005737,GO:0005815,GO:0005829,GO:0005886,GO:0005911,GO:0005925,GO:0006184,GO:0007030,GO:0007088,GO:0007097,GO:0007163,GO:0007173,GO:0007264,GO:0007411,GO:0007596,GO:0010628,GO:0010629,GO:0015031,GO:0016020,GO:0019901,GO:0021762,GO:0030036,GO:0030141,GO:0030175,GO:0030225,GO:0030496,GO:0030742,GO:0031069,GO:…
GPT2	131.63	XB-GENEPAGE-5824310	gpt2	glutamic pyruvate transaminase (alanine aminotransferase) 2	84.6986	87.2698	25.6951	GO:0003824,GO:0004021,GO:0005759,GO:0006103,GO:0008652,GO:0009058,GO:0016769,GO:0030170,GO:0034641,GO:0042851,GO:0042853,GO:0044281
KRT8	779.5	XB-GENEPAGE-876928	krt8	keratin 8	84.6478	78.8227	1070.14	GO:0005198,GO:0005515,GO:0005634,GO:0005654,GO:0005737,GO:0005882,GO:0005911,GO:0016010,GO:0016032,GO:0016363,GO:0030018,GO:0032403,GO:0033209,GO:0042383,GO:0043034,GO:0045095,GO:0045214,GO:0051599,GO:0051707,GO:0060706,GO:0070062,GO:0097110,GO:0097191,GO:0097284
FAM83D	5.19	XB-GENEPAGE-964362	fam83d	family with sequence similarity 83, member D	84.5726	112.106	28.3998	GO:0000922,GO:0005737,GO:0007067
SSSCA1	105.61	XB-GENEPAGE-5770638	sssca1	Sjogren syndrome/scleroderma autoantigen 1	84.5062	60.6977	57.1002	GO:0005515,GO:0007067,GO:0042802
CAPZA1	557.52	XB-GENEPAGE-489685	capza1	capping protein (actin filament) muscle Z-line, alpha 1	84.4447	154.627	73.5935	GO:0003779,GO:0005515,GO:0005576,GO:0005829,GO:0005856,GO:0006461,GO:0006928,GO:0007596,GO:0008290,GO:0015629,GO:0030036,GO:0045087,GO:0051693,GO:0070062,GO:0071203
PPP1R3B	18.54	XB-GENEPAGE-956776	ppp1r3b-b	protein phosphatase 1, regulatory subunit 3B	84.4274	44.9507	1.70041	GO:0000158,GO:0000164,GO:0004721,GO:0004723,GO:0004724,GO:0005963,GO:0005977,GO:0005979,GO:0005981,GO:0008420,GO:0008597,GO:0015071,GO:0017018,GO:0017020,GO:0017023,GO:0019888,GO:0019899,GO:0030357,GO:0042587,GO:0043231,GO:0050790
PPIB	5689.42	XB-GENEPAGE-855963	ppib	peptidylprolyl isomerase B (cyclophilin B)	84.2214	135.642	122.2	GO:0000413,GO:0003755,GO:0004600,GO:0005515,GO:0005518,GO:0005634,GO:0005783,GO:0005788,GO:0005925,GO:0006457,GO:0016020,GO:0030051,GO:0030198,GO:0032403,GO:0032991,GO:0040018,GO:0042027,GO:0042277,GO:0042470,GO:0044822,GO:0050821,GO:0051082,GO:0060348,GO:0061077,GO:0070062,GO:1901873
ANAPC16	20.6	XB-GENEPAGE-953455	anapc16	anaphase promoting complex subunit 16	83.9759	108.921	31.0969	GO:0005680,GO:0005737,GO:0007067,GO:0016567
PRPS2	333.17	XB-GENEPAGE-983984	prps2	phosphoribosyl pyrophosphate synthetase 2	83.892	109.421	98.8639	GO:0000287,GO:0002189,GO:0004749,GO:0005524,GO:0006015,GO:0006139,GO:0006167,GO:0009116,GO:0009156,GO:0009165,GO:0016208,GO:0016301,GO:0016310,GO:0016978,GO:0019003,GO:0030246,GO:0031100,GO:0042803,GO:0043531,GO:0070062
ATP5I	3193.6	XB-GENEPAGE-5722302	atp5i	ATP synthase, H+ transporting, mitochondrial Fo complex, subunit E	83.8756	8.38586	6.42377	GO:0000276,GO:0003936,GO:0005739,GO:0005743,GO:0005753,GO:0006200,GO:0015078,GO:0015986,GO:0016469,GO:0016887,GO:0022857,GO:0022904,GO:0042776,GO:0044237,GO:0044281,GO:0046933,GO:0046961
BANF1	494.73	XB-GENEPAGE-5745249	banf1-b	barrier to autointegration factor 1	83.827	109.477	96.5683	GO:0000278,GO:0003677,GO:0005515,GO:0005634,GO:0005654,GO:0005694,GO:0005737,GO:0005829,GO:0007077,GO:0007084,GO:0009615,GO:0015074,GO:0016032,GO:0070062,GO:0075713
TRAFD1	37.65	XB-GENEPAGE-958271	trafd1	TRAF-type zinc finger domain containing 1	83.7418	16.7717	8.56502	GO:0005515,GO:0034097,GO:0045824,GO:0046872
SPTLC1	98.95	XB-GENEPAGE-1004879	sptlc1	serine palmitoyltransferase, long chain base subunit 1	83.7412	72.468	49.1035	GO:0004758,GO:0005515,GO:0005789,GO:0006665,GO:0006686,GO:0009058,GO:0016021,GO:0016769,GO:0017059,GO:0030148,GO:0030170,GO:0035339,GO:0044281,GO:0046511,GO:0046512,GO:0046513
CDKAL1	33.42	XB-GENEPAGE-5895777	cdkal1	CDK5 regulatory subunit associated protein 1-like 1	83.557	102.705	47.6816	GO:0003674,GO:0005575,GO:0005789,GO:0005791,GO:0008150,GO:0016020,GO:0016021,GO:0035598,GO:0035600,GO:0046872,GO:0051539,GO:1990145
DPY19L1	12.85	XB-GENEPAGE-6040558	dpy19l1	dpy-19-like 1	83.536	115.682	12.6279	GO:0008152,GO:0016020,GO:0016021,GO:0016757
TSPAN3	212.27	XB-GENEPAGE-868506	tspan3	tetraspanin 3	83.528	105.781	29.1346	GO:0003674,GO:0008150,GO:0016021,GO:0070062
POP4	8.37	XB-GENEPAGE-1009756	pop4	processing of precursor 4, ribonuclease P/MRP subunit	83.3632	171.835	48.8665	GO:0000171,GO:0000172,GO:0003723,GO:0004526,GO:0004540,GO:0005515,GO:0005655,GO:0006364,GO:0006379,GO:0008033,GO:0030677,GO:0033204,GO:0090501,GO:0090502
PAF1	83.93	XB-GENEPAGE-5797650	paf1	Paf1, RNA polymerase II associated factor, homolog	83.2449	81.9419	72.093	GO:0000122,GO:0000993,GO:0001711,GO:0003682,GO:0005515,GO:0006351,GO:0006378,GO:0010390,GO:0016055,GO:0016593,GO:0019827,GO:0031442,GO:0032968,GO:0033523,GO:0045638,GO:0045944,GO:0071222
FKBP1A	1319.83	XB-GENEPAGE-6031717	fkbp1a	FK506 binding protein 1A, 12kDa	83.1061	49.8536	190.945	GO:0000413,GO:0003007,GO:0003755,GO:0004600,GO:0004871,GO:0005024,GO:0005160,GO:0005219,GO:0005515,GO:0005527,GO:0005528,GO:0005737,GO:0005789,GO:0005829,GO:0006457,GO:0006458,GO:0007179,GO:0007183,GO:0014802,GO:0016020,GO:0019855,GO:0022417,GO:0030018,GO:0030051,GO:0031398,GO:0032092,GO:0032513,GO:0032880,GO:0032925,GO:0034713,GO:0042026,GO:0042027,GO:0042110,GO:0043123,GO:0043206,GO:0044325,GO:…
EIF3E	487	XB-GENEPAGE-946245	eif3e-b	eukaryotic translation initiation factor 3, subunit E	83.0164	77.33	55.8738	GO:0000184,GO:0000785,GO:0001731,GO:0003743,GO:0005515,GO:0005634,GO:0005654,GO:0005730,GO:0005737,GO:0005829,GO:0005852,GO:0006412,GO:0006413,GO:0006446,GO:0010467,GO:0016020,GO:0016282,GO:0016605,GO:0033290,GO:0044267,GO:0044822,GO:0045947,GO:0047485,GO:0070062
EXOSC10	29.03	XB-GENEPAGE-946593	exosc10	exosome component 10	82.9649	139.06	105.734	GO:0000166,GO:0000176,GO:0000178,GO:0000184,GO:0000460,GO:0000956,GO:0003676,GO:0004532,GO:0005515,GO:0005622,GO:0005634,GO:0005730,GO:0005737,GO:0006396,GO:0008408,GO:0009048,GO:0016020,GO:0035327,GO:0044822,GO:0071028,GO:0071034,GO:0071035,GO:0071044,GO:0071048,GO:0090305,GO:0090503
TIMM10	445.78	XB-GENEPAGE-967785	timm10-b	translocase of inner mitochondrial membrane 10 homolog	82.9539	149.287	42.3545	GO:0005215,GO:0005515,GO:0005739,GO:0005743,GO:0005744,GO:0005758,GO:0006626,GO:0007605,GO:0008270,GO:0042719,GO:0042721,GO:0042803,GO:0044267,GO:0045039,GO:0051087,GO:0072321
NCOA3	18.42	XB-GENEPAGE-486617	ncoa3	nuclear receptor coactivator 3	82.829	102.474	14.675	GO:0003682,GO:0003713,GO:0004402,GO:0004871,GO:0005515,GO:0005634,GO:0005730,GO:0005737,GO:0006351,GO:0006355,GO:0007165,GO:0010628,GO:0016573,GO:0016922,GO:0030374,GO:0030521,GO:0035257,GO:0035264,GO:0035624,GO:0045618,GO:0045893,GO:0045944,GO:0046966,GO:0046983,GO:0047485,GO:0048589,GO:0050681,GO:0060068,GO:0060713,GO:0060744,GO:2001141
MTFR2	10.95	XB-GENEPAGE-987505	mtfr2	mitochondrial fission regulator 2	82.813	52.0631	30.7958	GO:0000266,GO:0005739,GO:0007005,GO:0009060
MRPL12	953.69	XB-GENEPAGE-1005182	mrpl12	mitochondrial ribosomal protein L12	82.7893	89.3029	49.6413	GO:0003723,GO:0003735,GO:0005515,GO:0005622,GO:0005739,GO:0005762,GO:0005840,GO:0006390,GO:0006412,GO:0045893
RPS15A	3231.82	XB-GENEPAGE-981310	rps15a	ribosomal protein S15a	82.6214	36.8787	171.69	GO:0000184,GO:0003723,GO:0003735,GO:0005622,GO:0005737,GO:0005829,GO:0005840,GO:0006412,GO:0006413,GO:0006414,GO:0006415,GO:0006614,GO:0008284,GO:0009615,GO:0010467,GO:0016020,GO:0016032,GO:0016070,GO:0016071,GO:0019058,GO:0019083,GO:0022627,GO:0044267,GO:0044822,GO:0045787,GO:0070062
YES1	39.99	XB-GENEPAGE-495081	yes1	v-yes-1 Yamaguchi sarcoma viral oncogene homolog 1	82.5627	92.3068	20.6325	GO:0004672,GO:0004674,GO:0004713,GO:0004715,GO:0005154,GO:0005515,GO:0005524,GO:0005737,GO:0005794,GO:0005815,GO:0005829,GO:0005886,GO:0005925,GO:0006464,GO:0006468,GO:0007242,GO:0007596,GO:0015758,GO:0018108,GO:0019899,GO:0031295,GO:0038096,GO:0043114,GO:0044325,GO:0045087,GO:0046777,GO:0050900,GO:0070062
NME2	3603.15	XB-GENEPAGE-923232	nme2-a	NME/NM23 nucleoside diphosphate kinase 2	82.537	35.0583	32.8234	GO:0001726,GO:0003677,GO:0003700,GO:0004550,GO:0004673,GO:0005515,GO:0005524,GO:0005634,GO:0005737,GO:0005829,GO:0005925,GO:0006165,GO:0006183,GO:0006228,GO:0006241,GO:0006351,GO:0006355,GO:0007155,GO:0007229,GO:0009142,GO:0015949,GO:0018106,GO:0030027,GO:0043066,GO:0044281,GO:0045618,GO:0045682,GO:0045944,GO:0046872,GO:0050679,GO:0055086,GO:0070062,GO:0071944
NDRG4	NA	XB-GENEPAGE-5757268	ndrg4-a	NDRG family member 4	82.4197	118.027	10.8657	GO:0030154
ZSWIM7	NA	XB-GENEPAGE-5960158	zswim7	zinc finger, SWIM-type containing 7	82.3401	55.7842	11.1718	NA
ASH2L	37.46	XB-GENEPAGE-923263	ash2l	ash2 (absent, small, or homeotic)-like	82.275	90.6182	50.5669	GO:0003677,GO:0005515,GO:0005634,GO:0006351,GO:0006355,GO:0006366,GO:0006974,GO:0008284,GO:0030097,GO:0035097,GO:0042800,GO:0043627,GO:0044212,GO:0045944,GO:0046872,GO:0048188,GO:0051568
RPL6	10032	XB-GENEPAGE-958283	rpl6	ribosomal protein L6	82.2011	41.0618	114.003	GO:0000184,GO:0003677,GO:0003723,GO:0003735,GO:0005622,GO:0005634,GO:0005829,GO:0005840,GO:0005925,GO:0006355,GO:0006412,GO:0006413,GO:0006414,GO:0006415,GO:0006614,GO:0010467,GO:0016020,GO:0016032,GO:0016070,GO:0016071,GO:0019058,GO:0019083,GO:0022625,GO:0036464,GO:0044267,GO:0044822
SMAP2	168.7	XB-GENEPAGE-5817084	smap2	small ArfGAP2	82.0951	52.956	9.36947	GO:0005634,GO:0005730,GO:0005737,GO:0008060,GO:0008270,GO:0032312,GO:0043087,GO:0043547
SMIM12	59.7	XB-GENEPAGE-5841152	smim12	small integral membrane protein 12	82.0522	65.6285	4.18941	GO:0016021
PSMD11	1303.18	XB-GENEPAGE-922607	psmd11	proteasome (prosome, macropain) 26S subunit, non-ATPase, 11	81.9031	105.983	202.463	GO:0000082,GO:0000209,GO:0000278,GO:0000502,GO:0002474,GO:0002479,GO:0004298,GO:0004299,GO:0005515,GO:0005634,GO:0005654,GO:0005829,GO:0005838,GO:0006511,GO:0006521,GO:0006915,GO:0006977,GO:0010467,GO:0016020,GO:0016032,GO:0016070,GO:0016071,GO:0022624,GO:0031145,GO:0034641,GO:0042590,GO:0042981,GO:0043066,GO:0043248,GO:0044281,GO:0048863,GO:0051436,GO:0051437,GO:0051439,GO:0070062
DACT1	NA	XB-GENEPAGE-478638	dact1-a	dishevelled-binding antagonist of beta-catenin 1	81.8866	58.2403	18.9183	NA
DAZAP1	27.52	XB-GENEPAGE-856468	dazap1	DAZ associated protein 1	81.8756	99.6574	152.041	GO:0000166,GO:0001893,GO:0003676,GO:0003723,GO:0005634,GO:0005730,GO:0005737,GO:0007283,GO:0008283,GO:0030154,GO:0035613,GO:0044822
PPP1R14A	13.05	XB-GENEPAGE-489486	ppp1r14a	protein phosphatase 1, regulatory (inhibitor) subunit 14A	81.7477	123.797	27.1739	GO:0004864,GO:0005737,GO:0042325,GO:0043086
ZBTB34	NA	XB-GENEPAGE-996173	zbtb34	zinc finger and BTB domain containing 34	81.7267	112.517	66.2525	GO:0003676,GO:0003677,GO:0005515,GO:0005634,GO:0008270
WSB1	NA	XB-GENEPAGE-5920308	wsb1	WD repeat and SOCS box containing 1	81.7153	73.5101	61.2308	GO:0003847,GO:0007242
NUP54	234.17	XB-GENEPAGE-948034	nup54	nucleoporin 54kDa	81.6848	83.0764	19.8466	GO:0000278,GO:0005487,GO:0005635,GO:0005643,GO:0005654,GO:0005737,GO:0005975,GO:0006605,GO:0006913,GO:0007077,GO:0008645,GO:0010827,GO:0015758,GO:0016032,GO:0019221,GO:0031965,GO:0044281,GO:0051028,GO:0055085
STX4	154.67	XB-GENEPAGE-5876948	stx4	syntaxin 4	81.6087	51.5051	13.8024	GO:0000149,GO:0005484,GO:0005515,GO:0005773,GO:0005802,GO:0005829,GO:0005886,GO:0006836,GO:0006886,GO:0006892,GO:0007596,GO:0008565,GO:0009986,GO:0016020,GO:0016021,GO:0016192,GO:0016323,GO:0030168,GO:0031201,GO:0035493,GO:0035749,GO:0042581,GO:0043219,GO:0048471,GO:0061024,GO:0070062
PTTG1IP	122.08	XB-GENEPAGE-5751720	pttg1ip.2	pituitary tumor-transforming 1 interacting protein, gene 2	81.6087	103.622	13.7503	GO:0007275
EMC3	87.37	XB-GENEPAGE-942864	emc3	ER membrane protein complex subunit 3	81.5841	99.094	26.4797	GO:0003674,GO:0008150,GO:0016020,GO:0016021,GO:0072546
TUBA1A	790.93	XB-GENEPAGE-5834443	tuba1a-a	tubulin, alpha 1a	81.5753	96.0563	88.366	GO:0000086,GO:0000226,GO:0000278,GO:0003924,GO:0005198,GO:0005200,GO:0005515,GO:0005525,GO:0005634,GO:0005829,GO:0005874,GO:0005881,GO:0006184,GO:0006457,GO:0007017,GO:0007018,GO:0019904,GO:0030705,GO:0036464,GO:0043234,GO:0044267,GO:0051084,GO:0051258,GO:0051301,GO:0070062,GO:0071353
MYCL1	NA	XB-GENEPAGE-6453834	mycl1-a	v-myc avian myelocytomatosis viral oncogene lung carcinoma derived homolog	81.534	138.257	73.2868	NA
CDC37	738.56	XB-GENEPAGE-979268	cdc37	cell division cycle 37	81.3835	85.617	122.673	GO:0000074,GO:0000079,GO:0005515,GO:0005737,GO:0005829,GO:0006605,GO:0019901,GO:0031072,GO:0031435,GO:0032587,GO:0043234,GO:0043422,GO:0051082,GO:0051087,GO:0051879,GO:0060334,GO:0060338,GO:0070062
CBL	32.05	XB-GENEPAGE-6258451	cbl	Cbl proto-oncogene, E3 ubiquitin protein ligase	81.3418	51.0893	62.398	GO:0001784,GO:0003700,GO:0004842,GO:0004871,GO:0005509,GO:0005515,GO:0005634,GO:0005737,GO:0005829,GO:0005886,GO:0006355,GO:0007166,GO:0007173,GO:0007179,GO:0008270,GO:0008543,GO:0014068,GO:0016567,GO:0016600,GO:0016874,GO:0017124,GO:0042059,GO:0043066,GO:0046875,GO:0048260
NOP16	9.45	XB-GENEPAGE-991037	nop16	NOP16 nucleolar protein	81.3418	33.0472	143.223	GO:0005634,GO:0005730,GO:0043231,GO:0044822
HIST1H2BJ	2827.44	XB-GENEPAGE-5717970	hist1h2bj	histone cluster 1, H2bj	81.3381	149.757	135.961	GO:0000786,GO:0002227,GO:0003677,GO:0005615,GO:0005634,GO:0005654,GO:0006325,GO:0006334,GO:0007001,GO:0019731,GO:0046982,GO:0050830
GDI2	1834.36	XB-GENEPAGE-980620	gdi2	GDP dissociation inhibitor 2	81.2762	78.9208	83.1503	GO:0005093,GO:0005097,GO:0005515,GO:0005737,GO:0005794,GO:0005829,GO:0005925,GO:0007165,GO:0007264,GO:0015031,GO:0016020,GO:0031982,GO:0032851,GO:0043087,GO:0044822,GO:0050790,GO:0051056,GO:0070062
TMEM237	NA	XB-GENEPAGE-1015786	tmem237	transmembrane protein 237	81.2534	44.2622	7.24485	NA
TMEM123	NA	XB-GENEPAGE-1015339	tmem123	transmembrane protein 123	81.2467	72.0807	8.66126	NA
PNRC2	NA	XB-GENEPAGE-490315	pnrc2-a	proline-rich nuclear receptor coactivator 2	81.2139	220.869	200.081	NA
IRF9	NA	XB-GENEPAGE-992440	irf9	interferon regulatory factor 9	81.196	106.123	5.89079	GO:0003700,GO:0005634,GO:0006355
NUDC	496.37	XB-GENEPAGE-985467	nudc	nudC nuclear distribution protein	81.1466	107.949	157.441	GO:0000278,GO:0005654,GO:0005737,GO:0005829,GO:0005874,GO:0007067,GO:0007275,GO:0008283
PSMA6	1785.1	XB-GENEPAGE-943785	psma6	proteasome (prosome, macropain) subunit, alpha type, 6	81.0696	66.6116	40.5712	GO:0000082,GO:0000209,GO:0000278,GO:0000502,GO:0000932,GO:0002474,GO:0002479,GO:0003723,GO:0004175,GO:0004298,GO:0004299,GO:0005515,GO:0005634,GO:0005654,GO:0005737,GO:0005829,GO:0005839,GO:0005844,GO:0006511,GO:0006521,GO:0006915,GO:0006977,GO:0010467,GO:0016032,GO:0016070,GO:0016071,GO:0016363,GO:0019773,GO:0030016,GO:0030017,GO:0031145,GO:0034641,GO:0035639,GO:0042590,GO:0042981,GO:0043066,GO:…
RAB10	1121.99	XB-GENEPAGE-5947408	rab10	RAB10, member RAS oncogene family	81.0424	77.3502	112.752	GO:0000145,GO:0000160,GO:0003677,GO:0003924,GO:0005525,GO:0005768,GO:0005789,GO:0005794,GO:0005802,GO:0005886,GO:0005925,GO:0006184,GO:0006355,GO:0006893,GO:0007264,GO:0007409,GO:0015031,GO:0016192,GO:0016197,GO:0019003,GO:0019882,GO:0030659,GO:0030670,GO:0030859,GO:0031489,GO:0032593,GO:0032869,GO:0043001,GO:0045200,GO:0055037,GO:0055038,GO:0061024,GO:0061467,GO:0070062,GO:0071782,GO:0071786,GO:…
SRP14	46.01	XB-GENEPAGE-489793	srp14	signal recognition particle 14kDa (homologous Alu RNA binding protein)	81.004	87.9294	73.3432	GO:0003723,GO:0005515,GO:0005634,GO:0005730,GO:0005737,GO:0005786,GO:0005829,GO:0006412,GO:0006605,GO:0006613,GO:0006614,GO:0008312,GO:0010467,GO:0030942,GO:0042493,GO:0044267,GO:0044822,GO:0045047,GO:0045171,GO:0048500,GO:0070062
BRD3	15.78	XB-GENEPAGE-492564	brd3	bromodomain containing 3	80.9814	94.1484	34.413	GO:0003682,GO:0004147,GO:0004405,GO:0004406,GO:0005515,GO:0005634,GO:0006351,GO:0006357,GO:0008080,GO:0008374,GO:0008415,GO:0008951,GO:0016406,GO:0016407,GO:0016408,GO:0016409,GO:0016410,GO:0016411,GO:0016412,GO:0016413,GO:0016414,GO:0016415,GO:0016416,GO:0016417,GO:0016418,GO:0016419,GO:0016420,GO:0016454,GO:0016568,GO:0016747,GO:0016748,GO:0016749,GO:0016750,GO:0016751,GO:0016752,GO:0016753,GO:…
STYX	22.79	XB-GENEPAGE-967346	styx-b	serine/threonine/tyrosine interacting protein	80.88	107.144	13.7652	GO:0004721,GO:0005515,GO:0005634,GO:0005737,GO:0005829,GO:0006470,GO:0007283,GO:0008138,GO:0045204,GO:0070372
EIF1AD	188.11	XB-GENEPAGE-5854067	eif1ad	eukaryotic translation initiation factor 1A domain containing	80.8633	30.1891	48.0649	GO:0003723,GO:0003743,GO:0005634,GO:0005730,GO:0006413,GO:0043231,GO:0045111
MKI67	61.53	XB-GENEPAGE-6457929	mki67	marker of proliferation Ki-67	80.7531	76.0864	48.1313	GO:0000775,GO:0000793,GO:0005515,GO:0005524,GO:0005634,GO:0005730,GO:0005737,GO:0006259,GO:0007126,GO:0008022,GO:0008283,GO:0014070,GO:0016020,GO:0030212,GO:0031100,GO:0034605,GO:0044822
MEAF6	NA	XB-GENEPAGE-975402	meaf6	MYST/Esa1-associated factor 6	80.6412	98.6377	75.5588	NA
MLLT1	1.42	XB-GENEPAGE-991782	mllt1	myeloid/lymphoid or mixed-lineage leukemia (trithorax homolog); translocated to, 1	80.6148	64.9258	4.75662	GO:0003677,GO:0005515,GO:0005634,GO:0005730,GO:0005737,GO:0006355,GO:0006366,GO:0006469,GO:0008023
DHX8	26.16	XB-GENEPAGE-6087170	dhx8	DEAH (Asp-Glu-Ala-His) box polypeptide 8	80.6011	92.2565	73.2144	GO:0000398,GO:0003723,GO:0004004,GO:0005515,GO:0005524,GO:0005634,GO:0005681,GO:0005730,GO:0006200,GO:0006396,GO:0008026,GO:0008380,GO:0042802,GO:0044822,GO:0071013
RPS21	2993.5	XB-GENEPAGE-1007929	rps21	ribosomal protein S21	80.2888	23.5852	511.492	GO:0000184,GO:0000447,GO:0000461,GO:0003735,GO:0005622,GO:0005737,GO:0005829,GO:0005840,GO:0006412,GO:0006413,GO:0006414,GO:0006415,GO:0006614,GO:0010467,GO:0015935,GO:0016032,GO:0016070,GO:0016071,GO:0019058,GO:0019083,GO:0022627,GO:0042274,GO:0044267,GO:0044822,GO:0047485
SMARCC1	100.42	XB-GENEPAGE-5906749	smarcc1	SWI/SNF related, matrix associated, actin dependent regulator of chromatin, subfamily c, member 1	80.253	74.9713	144.823	GO:0000790,GO:0000978,GO:0000980,GO:0001741,GO:0003677,GO:0003682,GO:0003713,GO:0005515,GO:0005634,GO:0005730,GO:0006337,GO:0006338,GO:0006351,GO:0006357,GO:0007399,GO:0008286,GO:0009887,GO:0016514,GO:0031492,GO:0043044,GO:0043234,GO:0045893,GO:0045944,GO:0047485,GO:0071564,GO:0071565
BIRC7	NA	XB-GENEPAGE-5914028	birc7-b	baculoviral IAP repeat containing 7	80.15	19.6316	0.445579	GO:0000151,GO:0004842,GO:0005622,GO:0006916,GO:0008270,GO:0016567
BICD2	NA	XB-GENEPAGE-995876	bicd2	bicaudal D homolog 2	79.9804	35.7139	31.8417	GO:0008570
YWHAG	7.56	XB-GENEPAGE-951349	ywhag-a	tyrosine 3-monooxygenase/tryptophan 5-monooxygenase activation protein, gamma	79.934	220.129	3.21188	GO:0000086,GO:0000278,GO:0004623,GO:0004624,GO:0004625,GO:0004626,GO:0004627,GO:0004628,GO:0005080,GO:0005159,GO:0005515,GO:0005829,GO:0005925,GO:0006469,GO:0006605,GO:0006915,GO:0008426,GO:0009966,GO:0016020,GO:0019904,GO:0030659,GO:0030971,GO:0032869,GO:0044822,GO:0045664,GO:0047498,GO:0047499,GO:0048167,GO:0061024,GO:0070062,GO:0071901,GO:0097193,GO:1900740
TMEM33	NA	XB-GENEPAGE-983352	tmem33	transmembrane protein 33	79.8222	116.64	21.0232	GO:0005554,GO:0016021
CHMP4B	598.26	XB-GENEPAGE-941864	chmp4b	charged multivesicular body protein 4B	79.8174	75.1343	62.5669	GO:0000815,GO:0005515,GO:0005554,GO:0005634,GO:0005737,GO:0005829,GO:0006620,GO:0009898,GO:0016032,GO:0016197,GO:0019058,GO:0030496,GO:0031902,GO:0042802,GO:0042803,GO:0050792,GO:0051260,GO:0061024,GO:0070062,GO:1901215,GO:1902188,GO:1902902
SNF8	179.1	XB-GENEPAGE-961617	snf8	SNF8, ESCRT-II complex subunit	79.769	69.0371	16.7317	GO:0005515,GO:0005634,GO:0005667,GO:0005829,GO:0006351,GO:0006357,GO:0008134,GO:0015031,GO:0016197,GO:0031902,GO:0042803,GO:0061024,GO:0070062
DCP1A	40.71	XB-GENEPAGE-997674	dcp1a	decapping mRNA 1A	79.7626	107.409	12.5794	GO:0000184,GO:0000288,GO:0000932,GO:0005515,GO:0005634,GO:0005829,GO:0010467,GO:0016020,GO:0016070,GO:0016071,GO:0016787,GO:0042802,GO:0043928
NDUFB7	510.34	XB-GENEPAGE-1005639	ndufb7	NADH dehydrogenase (ubiquinone) 1 beta subcomplex, 7, 18kDa	79.4611	43.8645	40.8486	GO:0003954,GO:0005739,GO:0005743,GO:0005747,GO:0005758,GO:0006118,GO:0006120,GO:0008137,GO:0022904,GO:0044237,GO:0044281
SLC30A2	NA	XB-GENEPAGE-494394	slc30a2	solute carrier family 30 (zinc transporter), member 2	79.4611	86.6539	50.5744	GO:0006812,GO:0008324,GO:0016020
LAMTOR3	322.3	XB-GENEPAGE-942320	lamtor3-a	late endosomal/lysosomal adaptor, MAPK and MTOR activator 3	79.4611	68.8134	5.10123	GO:0005085,GO:0005515,GO:0005925,GO:0032008,GO:0032947,GO:0034613,GO:0043547,GO:0070062,GO:0071230,GO:0071986
GRB2	117.87	XB-GENEPAGE-6069999	grb2-a	growth factor receptor-bound protein 2	79.4611	76.7853	73.0634	GO:0001784,GO:0005070,GO:0005154,GO:0005168,GO:0005515,GO:0005634,GO:0005737,GO:0005768,GO:0005794,GO:0005829,GO:0005886,GO:0005911,GO:0007173,GO:0007265,GO:0007267,GO:0007411,GO:0007568,GO:0007596,GO:0008180,GO:0008286,GO:0008543,GO:0009967,GO:0012506,GO:0016032,GO:0017124,GO:0019901,GO:0019903,GO:0019904,GO:0030154,GO:0030168,GO:0030838,GO:0031295,GO:0031623,GO:0038095,GO:0038096,GO:0042059,GO:…
SZRD1	8.6	XB-GENEPAGE-5785974	szrd1	SUZ RNA binding domain containing 1	79.4611	42.4226	35.7716	NA
ZCRB1	7.61	XB-GENEPAGE-999755	zcrb1	zinc finger CCHC-type and RNA binding motif 1	79.0982	95.8056	10.9116	GO:0000166,GO:0003676,GO:0003723,GO:0005654,GO:0005689,GO:0006397,GO:0008270,GO:0008380,GO:0044822
ZFAND5	19.48	XB-GENEPAGE-966582	zfand5-a	zinc finger, AN1-type domain 5	79.0862	19.2242	94.5385	GO:0001701,GO:0001944,GO:0003016,GO:0003674,GO:0003677,GO:0005515,GO:0005554,GO:0005575,GO:0005737,GO:0008150,GO:0008270,GO:0010761,GO:0048008,GO:0048705,GO:0048745,GO:0060324
DCTN6	103.5	XB-GENEPAGE-5784832	dctn6	dynactin 6	79.0753	60.0851	33.678	GO:0000777,GO:0005813,GO:0005829,GO:0005869,GO:0007052,GO:0019886,GO:0045502
LIN7C	31.5	XB-GENEPAGE-5827097	lin7c	lin-7 homolog C	79.0597	104.442	116.017	GO:0002011,GO:0005515,GO:0005737,GO:0005886,GO:0005911,GO:0005923,GO:0006887,GO:0007269,GO:0008092,GO:0014069,GO:0015031,GO:0016323,GO:0019904,GO:0030165,GO:0043005,GO:0045211,GO:0070062,GO:0097016,GO:0097025
PDS5B	12.16	XB-GENEPAGE-6041339	pds5b-b	PDS5, regulator of cohesion maintenance, homolog B	79.0196	85.8952	21.0455	GO:0000278,GO:0000775,GO:0000785,GO:0003677,GO:0005515,GO:0005524,GO:0005634,GO:0005654,GO:0005694,GO:0005730,GO:0005829,GO:0007064,GO:0008283,GO:0008285,GO:0042127
CMTM7	17.44	XB-GENEPAGE-995960	cmtm7	CKLF-like MARVEL transmembrane domain containing 7	78.9795	85.9932	11.6796	GO:0005125,GO:0005615,GO:0006935,GO:0016020,GO:0016021
RPS23	4417.16	XB-GENEPAGE-972753	rps23	ribosomal protein S23	78.9706	18.6353	225.07	GO:0000184,GO:0003735,GO:0005515,GO:0005622,GO:0005730,GO:0005737,GO:0005829,GO:0005840,GO:0006412,GO:0006413,GO:0006414,GO:0006415,GO:0006614,GO:0010467,GO:0015935,GO:0016020,GO:0016032,GO:0016070,GO:0016071,GO:0019058,GO:0019083,GO:0022627,GO:0044267,GO:0044822
TRIOBP	28.14	XB-GENEPAGE-492449	triobp	TRIO and F-actin binding protein	78.7307	87.1267	6.37653	GO:0005634,GO:0005737,GO:0005815,GO:0005925,GO:0007067,GO:0015629,GO:0017049,GO:0030047,GO:0030496,GO:0031625,GO:0045159,GO:0051015,GO:0051016,GO:1900026
POLR2E	239.73	XB-GENEPAGE-1005303	polr2e	polymerase (RNA) II (DNA directed) polypeptide E, 25kDa	78.7079	106.592	82.5652	GO:0000398,GO:0001054,GO:0001055,GO:0001056,GO:0003677,GO:0003899,GO:0003900,GO:0003901,GO:0003902,GO:0005515,GO:0005634,GO:0005654,GO:0005665,GO:0005666,GO:0005736,GO:0005829,GO:0006281,GO:0006283,GO:0006289,GO:0006350,GO:0006351,GO:0006355,GO:0006360,GO:0006366,GO:0006367,GO:0006368,GO:0006370,GO:0006383,GO:0006385,GO:0006386,GO:0008380,GO:0010467,GO:0016032,GO:0032481,GO:0045087,GO:0050434
RER1	60.24	XB-GENEPAGE-954177	rer1	retention in endoplasmic reticulum sorting receptor 1	78.6625	97.0906	87.544	GO:0003674,GO:0005793,GO:0005794,GO:0006890,GO:0009986,GO:0016021,GO:0030173,GO:0033130,GO:0071340,GO:0090004
SERPINE2	188.16	XB-GENEPAGE-947566	serpine2	serpin peptidase inhibitor, clade E (nexin, plasminogen activator inhibitor type 1), member 2	78.6584	49.5528	11.8742	GO:0004867,GO:0005102,GO:0005515,GO:0005539,GO:0005576,GO:0005615,GO:0005829,GO:0007596,GO:0008201,GO:0008285,GO:0010544,GO:0010757,GO:0010766,GO:0010951,GO:0010955,GO:0014067,GO:0021683,GO:0030195,GO:0030308,GO:0030334,GO:0031012,GO:0031091,GO:0031232,GO:0031594,GO:0031982,GO:0032940,GO:0033363,GO:0042177,GO:0042628,GO:0045861,GO:0045879,GO:0048505,GO:0048711,GO:0050974,GO:0051966,GO:0060291,GO:…
SLC30A7	NA	XB-GENEPAGE-977013	slc30a7-a	solute carrier family 30 (zinc transporter), member 7	78.618	78.4757	35.9867	GO:0006812,GO:0008324,GO:0016020
HIGD2A	16.13	XB-GENEPAGE-967281	higd2a-a	HIG1 hypoxia inducible domain family, member 2A	78.6157	49.7799	44.283	GO:0005743,GO:0016021,GO:0043066,GO:0055114,GO:0070469
TM9SF2	88.17	XB-GENEPAGE-953106	tm9sf2	transmembrane 9 superfamily member 2	78.6079	47.9229	46.7004	GO:0005215,GO:0005768,GO:0005887,GO:0006810,GO:0010008,GO:0016021,GO:0070062
NECAP1	171.47	XB-GENEPAGE-996830	necap1	NECAP endocytosis associated 1	78.591	36.3591	3.09466	GO:0005886,GO:0005905,GO:0006897,GO:0015031,GO:0016020,GO:0030125
ERP44	130.48	XB-GENEPAGE-962187	erp44	endoplasmic reticulum protein 44	78.4873	96.1908	99.1905	GO:0003756,GO:0005489,GO:0005515,GO:0005788,GO:0005789,GO:0005793,GO:0006118,GO:0006457,GO:0006986,GO:0009100,GO:0009986,GO:0034976,GO:0045454,GO:0070062
DBR1	34.4	XB-GENEPAGE-5851880	dbr1-a	debranching RNA lariats 1	78.2729	112.856	26.2234	GO:0000375,GO:0000398,GO:0004518,GO:0005634,GO:0006397,GO:0008152,GO:0008419,GO:0016787,GO:0016788,GO:0042578,GO:0044822,GO:0046872,GO:0090502
RAB11B	142.87	XB-GENEPAGE-491173	rab11b.1	RAB11B, member RAS oncogene family, gene 1	78.067	118.285	99.174	GO:0000160,GO:0003677,GO:0003924,GO:0003925,GO:0005525,GO:0006355,GO:0006886,GO:0007264,GO:0015031
C9ORF41	20.81	XB-GENEPAGE-5961223	c9orf41	chromosome 9 open reading frame 41	77.9738	54.4857	11.3361	NA
PRRG4	NA	XB-GENEPAGE-945899	prrg4	proline rich Gla (G-carboxyglutamic acid) 4 (transmembrane)	77.9688	86.4571	10.8571	GO:0005509,GO:0005576
UBE2E1	171.13	XB-GENEPAGE-941507	ube2e1	ubiquitin-conjugating enzyme E2E 1	77.9106	54.4877	61.6682	GO:0000151,GO:0000209,GO:0000278,GO:0004840,GO:0004842,GO:0005515,GO:0005524,GO:0005634,GO:0005654,GO:0005829,GO:0006464,GO:0006511,GO:0006512,GO:0007094,GO:0008152,GO:0010390,GO:0016567,GO:0016881,GO:0019221,GO:0031145,GO:0032020,GO:0033523,GO:0042296,GO:0051436,GO:0051437,GO:0051439,GO:0070936
RTFDC1	9.36	XB-GENEPAGE-5854990	rtfdc1	replication termination factor 2 domain containing 1	77.903	67.0869	69.5278	GO:0003674,GO:0005575,GO:0008150
MOB1A	52.22	XB-GENEPAGE-950159	mob1a	MOB kinase activator 1A	77.8056	57.8625	42.3969	GO:0005515,GO:0005829,GO:0035329,GO:0046872,GO:0070062
UBE2R2	154.83	XB-GENEPAGE-994677	ube2r2	ubiquitin-conjugating enzyme E2R 2	77.7987	77.6833	20.6421	GO:0004840,GO:0004842,GO:0005524,GO:0006464,GO:0006512,GO:0006513,GO:0016881,GO:0070936
TJP2	166.52	XB-GENEPAGE-480466	tjp2	tight junction protein 2	77.6754	67.8407	58.247	GO:0004385,GO:0004725,GO:0004727,GO:0005515,GO:0005654,GO:0005737,GO:0005829,GO:0005886,GO:0005912,GO:0005923,GO:0006915,GO:0006921,GO:0008022,GO:0010033,GO:0030054,GO:0035329,GO:0046939
CDC42BPB	15.35	XB-GENEPAGE-1005933	cdc42bpb	cdc42 binding protein kinase beta (DMPK-like)	77.6131	89.5142	18.8231	GO:0000287,GO:0004672,GO:0004674,GO:0004682,GO:0004691,GO:0004713,GO:0005083,GO:0005524,GO:0005737,GO:0005856,GO:0005886,GO:0005911,GO:0005952,GO:0005956,GO:0006468,GO:0007010,GO:0007163,GO:0007165,GO:0007242,GO:0008603,GO:0008605,GO:0016477,GO:0017048,GO:0031032,GO:0031252,GO:0031532,GO:0035556,GO:0042641,GO:0046872,GO:0050790,GO:0070062
MRPL3	309.09	XB-GENEPAGE-945434	mrpl3	mitochondrial ribosomal protein L3	77.6077	74.8127	32.1376	GO:0003723,GO:0003735,GO:0005622,GO:0005739,GO:0005762,GO:0005840,GO:0006412,GO:0044822
HINT1	1840.92	XB-GENEPAGE-1014426	hint1	histidine triad nucleotide binding protein 1	77.584	40.4106	31.5624	GO:0000118,GO:0000166,GO:0003824,GO:0005080,GO:0005634,GO:0005737,GO:0005856,GO:0005886,GO:0006351,GO:0006355,GO:0007165,GO:0008152,GO:0009154,GO:0016787,GO:0070062,GO:0072332
CPSF6	69.42	XB-GENEPAGE-961702	cpsf6	cleavage and polyadenylation specific factor 6, 68kDa	77.4457	81.2153	62.0033	GO:0000166,GO:0003676,GO:0003723,GO:0003729,GO:0005515,GO:0005634,GO:0005730,GO:0005849,GO:0006378,GO:0006397,GO:0016020,GO:0030529,GO:0042382,GO:0044822,GO:0051262
TOLLIP	148.08	XB-GENEPAGE-946206	tollip-a	toll interacting protein	77.401	98.3941	11.7055	GO:0004871,GO:0005150,GO:0005515,GO:0005737,GO:0005829,GO:0006954,GO:0007165,GO:0007267,GO:0016310,GO:0016604,GO:0019900,GO:0030855,GO:0031624,GO:0031625,GO:0032183,GO:0033235,GO:0035325,GO:0035556,GO:0036010,GO:0045087,GO:0045092,GO:0045321,GO:0045323,GO:0048471,GO:0070062
TMEM48	102.18	XB-GENEPAGE-5736319	tmem48	NDC1 transmembrane nucleoporin	77.2972	18.9538	4.08167	NA
CUL1	202.08	XB-GENEPAGE-945765	cul1	cullin 1	77.1972	75.6878	22.5106	GO:0000082,GO:0000086,GO:0000278,GO:0005515,GO:0005654,GO:0005829,GO:0006513,GO:0007049,GO:0007050,GO:0007219,GO:0008283,GO:0008285,GO:0009887,GO:0016032,GO:0016567,GO:0019005,GO:0031145,GO:0031146,GO:0031461,GO:0031625,GO:0051437,GO:0051439,GO:0097193,GO:1990452
RPL14	3598.91	XB-GENEPAGE-5819034	rpl14	ribosomal protein L14	77.1744	34.7501	140.306	GO:0000184,GO:0003723,GO:0003735,GO:0005515,GO:0005622,GO:0005737,GO:0005829,GO:0005840,GO:0006364,GO:0006412,GO:0006413,GO:0006414,GO:0006415,GO:0006614,GO:0010467,GO:0016020,GO:0016032,GO:0016070,GO:0016071,GO:0019058,GO:0019083,GO:0022625,GO:0042273,GO:0044267,GO:0044822,GO:0070062
CTDNEP1	9.48	XB-GENEPAGE-5939295	ctdnep1-a	CTD nuclear envelope phosphatase 1	76.9779	68.0603	3.09717	GO:0004722,GO:0005515,GO:0005634,GO:0005635,GO:0005737,GO:0005789,GO:0006470,GO:0006998,GO:0007276,GO:0007498,GO:0010867,GO:0016021,GO:0016311,GO:0016791,GO:0031965,GO:0034504,GO:0071595,GO:0090263
TSKU	25.7	XB-GENEPAGE-493205	tsku-a	tsukushi, small leucine rich proteoglycan	76.9779	91.3392	39.6376	GO:0005615,GO:0010468,GO:0021540,GO:0021670,GO:0021960,GO:0030178,GO:0061073
PAPD4	15.26	XB-GENEPAGE-1217407	papd4-b	PAP associated domain containing 4	76.9335	22.2067	2.75852	GO:0002244,GO:0003676,GO:0004652,GO:0005524,GO:0005737,GO:0006397,GO:0031380,GO:0043631,GO:0046872,GO:0071044
ETFB	1794.14	XB-GENEPAGE-956097	etfb	electron-transfer-flavoprotein, beta polypeptide	76.6565	44.9877	45.9488	GO:0005489,GO:0005739,GO:0005759,GO:0006118,GO:0009055,GO:0022904,GO:0043231,GO:0044237,GO:0044281,GO:0070062
RPS17	4949.18	XB-GENEPAGE-1016372	rps17	ribosomal protein S17	76.5397	29.9671	116.761	GO:0000028,GO:0000184,GO:0003735,GO:0005622,GO:0005829,GO:0005840,GO:0005925,GO:0006364,GO:0006412,GO:0006413,GO:0006414,GO:0006415,GO:0006614,GO:0010467,GO:0016020,GO:0016032,GO:0016070,GO:0016071,GO:0019058,GO:0019083,GO:0022627,GO:0034101,GO:0042274,GO:0044267,GO:0044822,GO:0070062
MYEF2	262.21	XB-GENEPAGE-854004	myef2	myelin expression factor 2	76.5137	96.7485	390.916	GO:0000166,GO:0003676,GO:0003677,GO:0005634,GO:0005730,GO:0005737,GO:0006351,GO:0014902,GO:0030182,GO:0044822
PAIP2B	47.45	XB-GENEPAGE-1033003	paip2b	poly(A) binding protein interacting protein 2B	76.3078	177.301	493.712	GO:0000900,GO:0005515,GO:0005737,GO:0045947
LPP	306.03	XB-GENEPAGE-951632	lpp	LIM domain containing preferred translocation partner in lipoma	76.2746	82.8498	30.7182	GO:0005515,GO:0005634,GO:0005737,GO:0005886,GO:0005925,GO:0007155,GO:0008150,GO:0008270
ATF7IP	87.17	XB-GENEPAGE-6460809	atf7ip	activating transcription factor 7 interacting protein	76.2652	22.766	23.7456	GO:0000122,GO:0003714,GO:0005515,GO:0005634,GO:0005667,GO:0006200,GO:0006306,GO:0006351,GO:0016032,GO:0016887,GO:0045892,GO:0045893,GO:0045898
2007-09-01	NA	XB-GENEPAGE-957463	2007-09-01	septin 7	76.173	47.1922	112.881	GO:0005524,GO:0005525,GO:0007049
PIN1	768.54	XB-GENEPAGE-856253	pin1-a	peptidylprolyl cis/trans isomerase, NIMA-interacting 1	76.173	73.9113	41.4665	GO:0000413,GO:0001934,GO:0003755,GO:0004600,GO:0005515,GO:0005634,GO:0005654,GO:0005737,GO:0006457,GO:0007049,GO:0007088,GO:0016607,GO:0016853,GO:0019221,GO:0030051,GO:0030496,GO:0030512,GO:0031434,GO:0032321,GO:0032465,GO:0032480,GO:0032794,GO:0042027,GO:0045087,GO:0050815,GO:0050816,GO:0051443,GO:0060393,GO:0070373,GO:2000146
SCOC	27.12	XB-GENEPAGE-949186	scoc	short coiled-coil protein	76.0062	49.6901	2.87274	GO:0000139,GO:0005515,GO:0005768,GO:0005802,GO:0005829,GO:0016239
CENPM	NA	XB-GENEPAGE-966034	cenpm	centromere protein M	75.949	72.5539	28.1084	NA
TTC30A	NA	XB-GENEPAGE-1221158	ttc30a	tetratricopeptide repeat domain 30a	75.9267	58.5724	26.2468	NA
RPL3	4500.49	XB-GENEPAGE-971702	rpl3	ribosomal protein L3	75.9207	41.4727	215.037	GO:0000184,GO:0003723,GO:0003735,GO:0005622,GO:0005634,GO:0005730,GO:0005737,GO:0005829,GO:0005840,GO:0005925,GO:0006412,GO:0006413,GO:0006414,GO:0006415,GO:0006614,GO:0010467,GO:0016032,GO:0016070,GO:0016071,GO:0019058,GO:0019083,GO:0022625,GO:0044267,GO:0044822,GO:0070062,GO:0071353
GTF2B	79.15	XB-GENEPAGE-494447	gtf2b-a	general transcription factor 2B	75.7011	79.044	132.771	GO:0001047,GO:0003700,GO:0005515,GO:0005654,GO:0005667,GO:0006352,GO:0006355,GO:0006366,GO:0006367,GO:0006368,GO:0008134,GO:0008270,GO:0010467,GO:0016032,GO:0017025,GO:0046966
REEP6	618.6	XB-GENEPAGE-974920	reep6	receptor accessory protein 6	75.6274	85.4034	11.4952	GO:0003674,GO:0005634,GO:0005789,GO:0008150,GO:0016021,GO:0032386,GO:0045177
EIF3D	667.49	XB-GENEPAGE-942852	eif3d	eukaryotic translation initiation factor 3, subunit D	75.5673	83.5542	241.468	GO:0001731,GO:0001732,GO:0003743,GO:0005515,GO:0005829,GO:0005852,GO:0006412,GO:0006413,GO:0006446,GO:0010467,GO:0016020,GO:0016282,GO:0033290,GO:0044267,GO:0044822,GO:0071541
QRICH1	27.38	XB-GENEPAGE-1217248	qrich1.1	glutamine-rich 1, gene 1	75.5383	62.2889	26.5407	NA
UNC119B	24.8	XB-GENEPAGE-981103	unc119b	unc-119 homolog B	75.4035	146.449	54.7797	GO:0005515,GO:0008289,GO:0035869,GO:0042953,GO:0060271
SPRTN	15.47	XB-GENEPAGE-5845784	sprtn	SprT-like N-terminal domain	75.3071	66.6909	16.249	GO:0003677,GO:0005515,GO:0005634,GO:0005694,GO:0005730,GO:0006281,GO:0006508,GO:0006974,GO:0008237,GO:0008270,GO:0009411,GO:0016607,GO:0019985,GO:0031398,GO:0043130,GO:0046872,GO:0070530
ITGA5	27.91	XB-GENEPAGE-493952	itga5	integrin, alpha 5 (fibronectin receptor, alpha polypeptide)	75.3028	55.4377	24.2037	GO:0001525,GO:0001726,GO:0005154,GO:0005161,GO:0005178,GO:0005515,GO:0005737,GO:0005886,GO:0005911,GO:0005925,GO:0007044,GO:0007155,GO:0007157,GO:0007159,GO:0007160,GO:0007229,GO:0007411,GO:0007596,GO:0007613,GO:0008305,GO:0009897,GO:0009986,GO:0010811,GO:0016032,GO:0030198,GO:0030335,GO:0030949,GO:0031589,GO:0032587,GO:0033631,GO:0034113,GO:0035313,GO:0035987,GO:0043184,GO:0045202,GO:0046872,GO:…
SLC15A4	15.66	XB-GENEPAGE-986484	slc15a4	solute carrier family 15 (oligopeptide transporter), member 4	75.2867	70.5168	6.07426	GO:0005215,GO:0005290,GO:0005507,GO:0005765,GO:0006811,GO:0006857,GO:0015031,GO:0015293,GO:0015817,GO:0016020,GO:0016021,GO:0055085
NUSAP1	11.94	XB-GENEPAGE-479485	nusap1-a	nucleolar and spindle associated protein 1	75.2403	111.553	16.0223	GO:0000070,GO:0000281,GO:0003677,GO:0005634,GO:0005694,GO:0005730,GO:0005737,GO:0005819,GO:0005874,GO:0005876,GO:0007076,GO:0008017,GO:0040001,GO:0044822,GO:0045840
CCDC25	237.5	XB-GENEPAGE-5887636	ccdc25-a	coiled-coil domain containing 25	75.2385	72.1913	85.6502	GO:0070062
NAP1L1	3738.54	XB-GENEPAGE-484196	nap1l1-a	nucleosome assembly protein 1-like 1	75.215	112.153	228.51	GO:0005515,GO:0005634,GO:0006260,GO:0006334,GO:0008284,GO:0016020,GO:0042470,GO:0044822
RHEB	3222.9	XB-GENEPAGE-492095	rheb	Ras homolog enriched in brain	75.1659	75.8807	85.0021	GO:0003924,GO:0005515,GO:0005525,GO:0005681,GO:0005829,GO:0005886,GO:0006184,GO:0007050,GO:0007165,GO:0007264,GO:0008286,GO:0015031,GO:0016020,GO:0019003,GO:0019901,GO:0030425,GO:0032008,GO:0043025,GO:0046872,GO:0070062
GPKOW	67.69	XB-GENEPAGE-943874	gpkow	G patch domain and KOW motifs	75.1447	77.8954	17.8914	GO:0003674,GO:0003676,GO:0005515,GO:0005622,GO:0005634,GO:0005730,GO:0008150
MINOS1	668.8	XB-GENEPAGE-6457197	minos1	mitochondrial inner membrane organizing system 1	75.107	14.4742	15.8394	GO:0003674,GO:0005739,GO:0005743,GO:0008150,GO:0016021
PTBP1	214.24	XB-GENEPAGE-5818205	ptbp1-b	polypyrimidine tract binding protein 1	75.0066	97.1729	450.942	GO:0000166,GO:0000380,GO:0000381,GO:0000398,GO:0003676,GO:0003723,GO:0005515,GO:0005634,GO:0005654,GO:0005730,GO:0006397,GO:0008187,GO:0008380,GO:0010467,GO:0016020,GO:0033119,GO:0036002,GO:0044822,GO:0048025,GO:0051148,GO:0070062
ARID1A	50.95	XB-GENEPAGE-492489	arid1a	AT rich interactive domain 1A (SWI-like)	75.0028	69.2456	41.2139	GO:0000122,GO:0000790,GO:0001843,GO:0003205,GO:0003408,GO:0003677,GO:0003713,GO:0004402,GO:0005515,GO:0005622,GO:0005634,GO:0005730,GO:0006337,GO:0006338,GO:0006351,GO:0006357,GO:0016514,GO:0016922,GO:0030520,GO:0030521,GO:0030900,GO:0031491,GO:0042766,GO:0042921,GO:0043044,GO:0045893,GO:0048096,GO:0060674,GO:0071564,GO:0071565
BAK1	13.15	XB-GENEPAGE-962897	bak1	BCL2-antagonist/killer 1	74.8903	93.5061	24.5581	GO:0001782,GO:0001783,GO:0001836,GO:0001974,GO:0002262,GO:0002352,GO:0005515,GO:0005739,GO:0005741,GO:0005783,GO:0005829,GO:0006915,GO:0007420,GO:0007568,GO:0008053,GO:0008283,GO:0008285,GO:0008630,GO:0008635,GO:0009620,GO:0010046,GO:0010225,GO:0010248,GO:0010332,GO:0010524,GO:0010629,GO:0014070,GO:0031018,GO:0031072,GO:0031100,GO:0031307,GO:0032469,GO:0032471,GO:0033137,GO:0034644,GO:0035108,GO:…
GSKIP	NA	XB-GENEPAGE-987913	gskip	GSK3B interacting protein	74.8878	59.7267	9.98226	NA
SOD2	2054.42	XB-GENEPAGE-1000988	sod2	superoxide dismutase 2, mitochondrial	74.87	61.72	0.342601	GO:0000303,GO:0001306,GO:0001315,GO:0001666,GO:0001836,GO:0001889,GO:0003032,GO:0003069,GO:0003677,GO:0004784,GO:0004785,GO:0005739,GO:0005743,GO:0005759,GO:0006357,GO:0006749,GO:0006801,GO:0007507,GO:0007626,GO:0008217,GO:0008285,GO:0008382,GO:0008383,GO:0008630,GO:0008631,GO:0009791,GO:0010042,GO:0010043,GO:0010269,GO:0010332,GO:0014823,GO:0016954,GO:0019430,GO:0019825,GO:0022904,GO:0030097,GO:…
NCOA4	3.84	XB-GENEPAGE-1008637	ncoa4	nuclear receptor coactivator 4	74.7645	103.685	58.2449	GO:0003713,GO:0005634,GO:0006351,GO:0008584,GO:0009725,GO:0030521,GO:0045893,GO:0050681
FXR1	138.72	XB-GENEPAGE-1004707	fxr1-b	fragile X mental retardation, autosomal homolog 1	74.7561	113.706	146.817	GO:0002151,GO:0003676,GO:0003723,GO:0003730,GO:0005634,GO:0005730,GO:0005737,GO:0005844,GO:0006915,GO:0007517,GO:0016020,GO:0017148,GO:0030154,GO:0043034,GO:0044822
SMARCB1	54.61	XB-GENEPAGE-493597	smarcb1	SWI/SNF related, matrix associated, actin dependent regulator of chromatin, subfamily b, member 1	74.6389	94.3907	84.2039	GO:0000228,GO:0000790,GO:0000978,GO:0000980,GO:0001741,GO:0001835,GO:0002039,GO:0003713,GO:0005515,GO:0005634,GO:0005654,GO:0005730,GO:0006281,GO:0006337,GO:0006338,GO:0006351,GO:0006355,GO:0006357,GO:0007399,GO:0008285,GO:0015074,GO:0016514,GO:0030154,GO:0030957,GO:0031492,GO:0039692,GO:0043044,GO:0043234,GO:0043923,GO:0044772,GO:0045944,GO:0051091,GO:0071564,GO:0071565
LAMTOR1	269.85	XB-GENEPAGE-5879625	lamtor1	late endosomal/lysosomal adaptor, MAPK and MTOR activator 1	74.5861	97.2349	58.1686	GO:0001919,GO:0005085,GO:0005515,GO:0005764,GO:0005765,GO:0005794,GO:0005886,GO:0007032,GO:0007040,GO:0010872,GO:0010874,GO:0016049,GO:0031902,GO:0032008,GO:0032418,GO:0032439,GO:0032947,GO:0034613,GO:0042632,GO:0043231,GO:0043410,GO:0043547,GO:0045121,GO:0060620,GO:0070062,GO:0071230,GO:0071986
RPS15	2296.12	XB-GENEPAGE-5832672	rps15	ribosomal protein S15	74.5628	28.9485	120.908	GO:0000056,GO:0000184,GO:0001649,GO:0003677,GO:0003723,GO:0003735,GO:0005515,GO:0005622,GO:0005634,GO:0005654,GO:0005829,GO:0005840,GO:0005925,GO:0006364,GO:0006412,GO:0006413,GO:0006414,GO:0006415,GO:0006614,GO:0010467,GO:0015935,GO:0016020,GO:0016032,GO:0016070,GO:0016071,GO:0019058,GO:0019083,GO:0022627,GO:0042274,GO:0044267,GO:0044822
GNAI1	7.33	XB-GENEPAGE-942093	gnai1-a	guanine nucleotide binding protein (G protein), alpha inhibiting activity polypeptide 1	74.5367	79.5122	67.531	GO:0003924,GO:0004871,GO:0005515,GO:0005525,GO:0005622,GO:0005634,GO:0005737,GO:0005765,GO:0005794,GO:0005813,GO:0005834,GO:0005886,GO:0006184,GO:0006906,GO:0007049,GO:0007186,GO:0007188,GO:0007193,GO:0007268,GO:0007596,GO:0019001,GO:0019904,GO:0030168,GO:0030496,GO:0031683,GO:0031821,GO:0032794,GO:0042588,GO:0043434,GO:0045121,GO:0046872,GO:0051301,GO:0070062
NAPB	NA	XB-GENEPAGE-954549	napb	N-ethylmaleimide-sensitive factor attachment protein, beta	74.5228	101.057	48.7771	GO:0005478,GO:0005783,GO:0006886
RNF4	24.96	XB-GENEPAGE-1016981	rnf4-b	ring finger protein 4	74.4687	84.5611	8.87892	GO:0000151,GO:0003677,GO:0003700,GO:0003713,GO:0004842,GO:0005515,GO:0005634,GO:0005737,GO:0006351,GO:0006355,GO:0008134,GO:0008270,GO:0016567,GO:0016605,GO:0016874,GO:0030521,GO:0031491,GO:0032184,GO:0043161,GO:0045893,GO:0045944,GO:0046685,GO:0050681,GO:0051865,GO:0070534,GO:0070936,GO:0070979,GO:0085020,GO:0090169,GO:0090234
GPN3	96.99	XB-GENEPAGE-973715	gpn3	GPN-loop GTPase 3	74.46	135.64	85.9797	GO:0000166,GO:0005524,GO:0005525,GO:0005554,GO:0043234
TMX2	144.03	XB-GENEPAGE-489477	tmx2	thioredoxin-related transmembrane protein 2	74.3974	93.971	17.7598	GO:0003674,GO:0005489,GO:0005575,GO:0006118,GO:0008150,GO:0016021,GO:0045454
EBNA1BP2	10.14	XB-GENEPAGE-998146	ebna1bp2-a	EBNA1 binding protein 2	74.3837	119.117	334.693	GO:0005634,GO:0005730,GO:0007046,GO:0016020,GO:0042254,GO:0044822
LUC7L	96.17	XB-GENEPAGE-6085955	luc7l	LUC7-like	74.3267	84.0651	67.3606	GO:0003700,GO:0003729,GO:0005515,GO:0005685,GO:0006355,GO:0006376,GO:0042802,GO:0045843,GO:0050733
PLBD2	249.14	XB-GENEPAGE-992745	plbd2	phospholipase B domain containing 2	74.2694	58.6249	1.95861	GO:0016042,GO:0016787,GO:0043202,GO:0070062
RPL32	6254.74	XB-GENEPAGE-948154	rpl32	ribosomal protein L32	74.2026	23.3078	164.373	GO:0000184,GO:0003735,GO:0005622,GO:0005829,GO:0005840,GO:0006412,GO:0006413,GO:0006414,GO:0006415,GO:0006614,GO:0010467,GO:0016020,GO:0016032,GO:0016070,GO:0016071,GO:0019058,GO:0019083,GO:0022625,GO:0044267,GO:0044822
TAGLN2	2186.96	XB-GENEPAGE-1005127	tagln2	transgelin 2	74.1888	36.4845	81.1039	GO:0005515,GO:0007517,GO:0030855,GO:0031982,GO:0070062
AGTRAP	73.4	XB-GENEPAGE-482875	agtrap	angiotensin 2 receptor-associated protein	74.0987	112.978	30.2666	GO:0000139,GO:0001666,GO:0004945,GO:0005515,GO:0005789,GO:0005886,GO:0005938,GO:0008217,GO:0016021,GO:0030659,GO:0038166
GPNMB	422.55	XB-GENEPAGE-983262	gpnmb	glycoprotein (transmembrane) nmb	74.0131	118.636	60.1987	GO:0001649,GO:0005178,GO:0005887,GO:0007155,GO:0008201,GO:0008285,GO:0016021,GO:0030282,GO:0042470
NDE1	2.78	XB-GENEPAGE-1005615	nde1-b	nudE neurodevelopment protein 1	74.0123	88.8422	8.58949	GO:0000086,GO:0000132,GO:0000278,GO:0000776,GO:0000777,GO:0001764,GO:0005515,GO:0005813,GO:0005829,GO:0005874,GO:0007020,GO:0007067,GO:0007405,GO:0008017,GO:0016020,GO:0019904,GO:0021987,GO:0031616,GO:0032154,GO:0042802,GO:0047496,GO:0051298,GO:0051303
USP14	911.78	XB-GENEPAGE-971841	usp14	ubiquitin specific peptidase 14 (tRNA-guanine transglycosylase)	73.9474	92.7237	106.661	GO:0000502,GO:0004197,GO:0004221,GO:0004843,GO:0004866,GO:0005515,GO:0005737,GO:0005886,GO:0006464,GO:0006511,GO:0007268,GO:0008193,GO:0008234,GO:0009986,GO:0010951,GO:0016023,GO:0016579,GO:0036459,GO:0045202,GO:0050920,GO:0061136,GO:0070062,GO:0070628
ACADL	1819.08	XB-GENEPAGE-958718	acadl	acyl-CoA dehydrogenase, long chain	73.9256	90.5673	26.5035	GO:0000062,GO:0001659,GO:0003995,GO:0004466,GO:0005737,GO:0005739,GO:0005759,GO:0006118,GO:0006635,GO:0016401,GO:0016491,GO:0019254,GO:0031966,GO:0033539,GO:0042413,GO:0042758,GO:0044242,GO:0044255,GO:0044281,GO:0045717,GO:0046322,GO:0050660,GO:0051289,GO:0055114,GO:0090181
UFM1	250.94	XB-GENEPAGE-973174	ufm1	ubiquitin-fold modifier 1	73.9173	96.5349	51.0914	GO:0005554,GO:0005634,GO:0005737,GO:0034976,GO:0070062,GO:0071569
VASP	142.24	XB-GENEPAGE-6454541	vasp-a	vasodilator-stimulated phosphoprotein	73.6937	76.6901	32.9477	GO:0001843,GO:0003779,GO:0005515,GO:0005522,GO:0005737,GO:0005829,GO:0005886,GO:0005923,GO:0005925,GO:0007411,GO:0008154,GO:0015629,GO:0017124,GO:0030027,GO:0030036,GO:0030175,GO:0030838,GO:0031258,GO:0031527,GO:0034329,GO:0050852,GO:0051289,GO:0070062
RPL7L1	20.8	XB-GENEPAGE-5911162	rpl7l1	ribosomal protein L7-like 1	73.6704	71.5005	239.37	GO:0004197,GO:0005840,GO:0006508,GO:0044822
TMEM167A	44.59	XB-GENEPAGE-943965	tmem167a	transmembrane protein 167A	73.606	65.1449	85.1994	GO:0000139,GO:0016021
CDC25C	53.47	XB-GENEPAGE-944820	cdc25c-a	cell division cycle 25C	73.52	69.1246	1.80106	GO:0000079,GO:0000086,GO:0000087,GO:0000278,GO:0004725,GO:0004727,GO:0005515,GO:0005622,GO:0005634,GO:0005654,GO:0005829,GO:0006260,GO:0006470,GO:0007067,GO:0007088,GO:0007283,GO:0008283,GO:0016032,GO:0019901,GO:0035335,GO:0048471,GO:0050699,GO:0051726
MFF	191.08	XB-GENEPAGE-5870241	mff-a	mitochondrial fission factor	73.4699	95.2394	29.9776	GO:0000266,GO:0001836,GO:0005515,GO:0005741,GO:0005777,GO:0006626,GO:0008021,GO:0008053,GO:0010821,GO:0016559,GO:0030054,GO:0032592,GO:0042803,GO:0043653,GO:0051260,GO:0070584,GO:0090141,GO:0090200,GO:0090314,GO:1900063
NDUFB2	91.74	XB-GENEPAGE-1009606	ndufb2	NADH dehydrogenase (ubiquinone) 1 beta subcomplex, 2, 8kDa	73.2893	24.9133	38.9168	GO:0005743,GO:0005747,GO:0006120,GO:0008137,GO:0022904,GO:0044237,GO:0044281
TCP1	3109.35	XB-GENEPAGE-939842	tcp1	t-complex 1	73.0299	49.1387	120.064	GO:0000242,GO:0001669,GO:0002199,GO:0003763,GO:0005515,GO:0005524,GO:0005720,GO:0005737,GO:0005794,GO:0005813,GO:0005829,GO:0005832,GO:0005874,GO:0006457,GO:0007021,GO:0007339,GO:0044267,GO:0044297,GO:0044822,GO:0051082,GO:0051084,GO:0070062
GLO1	997.57	XB-GENEPAGE-995332	glo1-b	glyoxalase 1	72.8393	45.4772	12.3534	GO:0004462,GO:0005737,GO:0005975,GO:0006357,GO:0006749,GO:0008270,GO:0009438,GO:0030316,GO:0043066,GO:0070062
COX6C	1894.15	XB-GENEPAGE-1001881	cox6c	cytochrome c oxidase subunit VIc	72.8393	45.074	55.1373	GO:0004129,GO:0005739,GO:0005743,GO:0006091,GO:0006118,GO:0009481,GO:0009482,GO:0009483,GO:0009485,GO:0016021,GO:0022904,GO:0044237,GO:0044281,GO:1902600
CCNC	5.79	XB-GENEPAGE-922005	ccnc	cyclin C	72.746	53.6813	41.2569	GO:0000074,GO:0000079,GO:0005515,GO:0005654,GO:0006351,GO:0006355,GO:0006367,GO:0007179,GO:0007219,GO:0010467,GO:0016591,GO:0016592,GO:0019901,GO:0045944
PCID2	78.31	XB-GENEPAGE-964455	pcid2	PCI domain containing 2	72.7069	57.3593	7.3231	GO:0005575,GO:0043066,GO:0043488,GO:0045893,GO:0048536,GO:0090267,GO:2000117
ATXN3	126.32	XB-GENEPAGE-971500	atxn3	ataxin 3	72.6751	66.1166	10.4054	GO:0000226,GO:0004221,GO:0004843,GO:0005515,GO:0005634,GO:0005654,GO:0005737,GO:0005829,GO:0006289,GO:0006351,GO:0006355,GO:0006508,GO:0006515,GO:0007268,GO:0007399,GO:0008219,GO:0008242,GO:0010810,GO:0016363,GO:0030036,GO:0031625,GO:0035520,GO:0042802,GO:0043161,GO:0045104,GO:0051117,GO:0061578,GO:0070536,GO:0071108,GO:0071218,GO:1990380
ZMPSTE24	142.64	XB-GENEPAGE-954284	zmpste24	zinc metallopeptidase STE24	72.6404	81.6272	14.8877	GO:0004222,GO:0004249,GO:0005637,GO:0005789,GO:0006508,GO:0006998,GO:0008133,GO:0008235,GO:0008319,GO:0016020,GO:0016021,GO:0030327,GO:0030402,GO:0046872,GO:0070062,GO:0071586
CCNK	39	XB-GENEPAGE-478708	ccnk	cyclin K	72.6186	65.4097	32.9753	GO:0000074,GO:0000079,GO:0001701,GO:0002944,GO:0002945,GO:0004693,GO:0005515,GO:0005634,GO:0006355,GO:0006366,GO:0006468,GO:0006974,GO:0007067,GO:0008353,GO:0019901,GO:0071157
CCNH	36.03	XB-GENEPAGE-922560	ccnh	cyclin H	72.5941	76.8704	24.9813	GO:0000074,GO:0000079,GO:0000082,GO:0000086,GO:0000278,GO:0000718,GO:0005515,GO:0005634,GO:0005654,GO:0005675,GO:0005730,GO:0006200,GO:0006281,GO:0006283,GO:0006289,GO:0006351,GO:0006355,GO:0006360,GO:0006361,GO:0006362,GO:0006363,GO:0006366,GO:0006367,GO:0006368,GO:0006370,GO:0006468,GO:0007049,GO:0008094,GO:0008353,GO:0010467,GO:0016032,GO:0016301,GO:0016310,GO:0016538,GO:0019901,GO:0019907,GO:…
RANBP1	2258.9	XB-GENEPAGE-490909	ranbp1	RAN binding protein 1	72.5813	133.956	531.921	GO:0003924,GO:0003925,GO:0005092,GO:0005096,GO:0005634,GO:0005635,GO:0005737,GO:0005813,GO:0007051,GO:0007165,GO:0008536,GO:0016032,GO:0043547,GO:0046604,GO:0046907,GO:0050790
SSBP2	NA	XB-GENEPAGE-987285	ssbp2	single-stranded DNA binding protein 2	72.5514	54.1435	10.0546	GO:0003677,GO:0004402,GO:0005634
PDIA6	1038.51	XB-GENEPAGE-974679	pdia6-b	protein disulfide isomerase family A, member 6	72.4656	40.8882	123.719	GO:0003756,GO:0005489,GO:0005515,GO:0005783,GO:0005788,GO:0005789,GO:0005793,GO:0005886,GO:0006118,GO:0006457,GO:0006987,GO:0016853,GO:0030968,GO:0034976,GO:0042470,GO:0043277,GO:0044267,GO:0045454,GO:0070062
VAPB	917.98	XB-GENEPAGE-6258853	vapb	VAMP (vesicle-associated membrane protein)-associated protein B and C	72.4099	111.792	207.841	GO:0005198,GO:0005515,GO:0005783,GO:0005789,GO:0005794,GO:0006665,GO:0006874,GO:0006987,GO:0008219,GO:0016021,GO:0019048,GO:0019899,GO:0030148,GO:0030968,GO:0042803,GO:0044281,GO:0045070,GO:0046982,GO:0048487
ATP5O	4132.43	XB-GENEPAGE-957387	atp5o	ATP synthase, H+ transporting, mitochondrial F1 complex, O subunit	72.3804	25.4067	21.7518	GO:0003936,GO:0005215,GO:0005634,GO:0005739,GO:0005743,GO:0005753,GO:0005886,GO:0006200,GO:0006754,GO:0008144,GO:0015986,GO:0015992,GO:0016469,GO:0016887,GO:0022857,GO:0022904,GO:0042776,GO:0044237,GO:0044281,GO:0046933,GO:0046961,GO:0070062
LOC100036663	NA	XB-GENEPAGE-5952314	loc100036663	uncharacterized LOC100036663, Cytochrome P450 CYP2 subfamily	72.3692	86.6483	55.664	GO:0004497,GO:0006118,GO:0016712,GO:0018679
ANXA5	2138.59	XB-GENEPAGE-1007294	anxa5	annexin A5	72.3488	78.2681	45.918	GO:0004859,GO:0005509,GO:0005543,GO:0005544,GO:0005622,GO:0005737,GO:0005925,GO:0007165,GO:0007596,GO:0009897,GO:0010033,GO:0016020,GO:0043066,GO:0043086,GO:0047394,GO:0050819,GO:0070062,GO:0072563
PUM2	19.56	XB-GENEPAGE-977104	pum2	pumilio RNA-binding family member 2	72.3299	72.2474	62.5082	GO:0003723,GO:0005515,GO:0005737,GO:0006417,GO:0010494,GO:0016071,GO:0031965,GO:0034063,GO:0044822,GO:0048471
SRRT	100.75	XB-GENEPAGE-5825633	srrt-b	serrate RNA effector molecule homolog	72.3143	76.8125	186.647	GO:0003676,GO:0003677,GO:0005515,GO:0005654,GO:0005737,GO:0006351,GO:0006355,GO:0008283,GO:0031053,GO:0044822,GO:0046685,GO:0097150
EFR3A	8.54	XB-GENEPAGE-493101	efr3a	EFR3 homolog A	72.2747	56.7508	26.2926	GO:0005622,GO:0005886,GO:0070062
PABPC1L	39.29	XB-GENEPAGE-5742458	pabpc1l-b	poly(A) binding protein, cytoplasmic 1-like	72.2658	45.7591	15.1743	GO:0000166,GO:0001556,GO:0003676,GO:0003723,GO:0006378,GO:0070062
CEP76	12.29	XB-GENEPAGE-966808	cep76	centrosomal protein 76kDa	72.2591	16.417	3.02752	GO:0000086,GO:0000278,GO:0005515,GO:0005813,GO:0005814,GO:0005829,GO:0043234,GO:0046599
SSBP3	36.54	XB-GENEPAGE-998010	ssbp3	single stranded DNA binding protein 3	72.1262	92.8896	181.447	GO:0002244,GO:0003677,GO:0003697,GO:0005634,GO:0006351,GO:0006461,GO:0008284,GO:0021501,GO:0021547,GO:0030528,GO:0043234,GO:0045944,GO:0060323,GO:2000744
MARVELD3	20.61	XB-GENEPAGE-5929350	marveld3	MARVEL domain containing 3	72.1001	69.1983	12.6339	GO:0005515,GO:0005923,GO:0016020,GO:0016021,GO:0031410,GO:0045216,GO:0070830
PAK2	501.7	XB-GENEPAGE-966301	pak2	p21 protein (Cdc42/Rac)-activated kinase 2	72.0979	55.0747	43.7511	GO:0004672,GO:0004674,GO:0004675,GO:0004676,GO:0004677,GO:0004679,GO:0004680,GO:0004681,GO:0004683,GO:0004686,GO:0004688,GO:0004689,GO:0004690,GO:0004692,GO:0004693,GO:0004694,GO:0004695,GO:0004696,GO:0004697,GO:0004698,GO:0004700,GO:0004701,GO:0004702,GO:0004703,GO:0004704,GO:0004705,GO:0004706,GO:0004707,GO:0004708,GO:0004709,GO:0004710,GO:0004711,GO:0004712,GO:0004713,GO:0004714,GO:0004715,GO:…
WDR5	43.61	XB-GENEPAGE-493882	wdr5-a	WD repeat domain 5	71.9793	116.64	64.8217	GO:0000123,GO:0001501,GO:0003847,GO:0004871,GO:0005515,GO:0005634,GO:0005654,GO:0005671,GO:0005834,GO:0006325,GO:0006351,GO:0006355,GO:0007186,GO:0035097,GO:0042800,GO:0043966,GO:0043981,GO:0043982,GO:0043984,GO:0043995,GO:0043996,GO:0045722,GO:0046972,GO:0048188,GO:0051568,GO:0071339
PTDSS2	134.02	XB-GENEPAGE-988428	ptdss2	phosphatidylserine synthase 2	71.937	117.48	21.7192	GO:0003882,GO:0005789,GO:0006644,GO:0006659,GO:0008152,GO:0008808,GO:0016020,GO:0016021,GO:0016780,GO:0018421,GO:0018422,GO:0044281,GO:0046474
PHACTR4	106.89	XB-GENEPAGE-5930003	phactr4-b	phosphatase and actin regulator 4	71.9368	38.5485	17.9165	GO:0001755,GO:0001843,GO:0003779,GO:0005737,GO:0007266,GO:0008157,GO:0030027,GO:0030036,GO:0043085,GO:0048484,GO:0051726,GO:0061386,GO:0071862,GO:2001045
TAZ	6.38	XB-GENEPAGE-1010194	taz	tafazzin	71.9077	59.1156	12.8964	GO:0005634,GO:0005739,GO:0005743,GO:0005829,GO:0006644,GO:0006936,GO:0007507,GO:0007519,GO:0008152,GO:0008415,GO:0016020,GO:0016021,GO:0016746,GO:0030097,GO:0032049,GO:0032981,GO:0035965,GO:0042407,GO:0042775,GO:0044281,GO:0046474,GO:0047184,GO:0048738,GO:0060048
KCTD10	3.14	XB-GENEPAGE-970870	kctd10	potassium channel tetramerization domain containing 10	71.8583	92.7104	90.8844	GO:0004842,GO:0005249,GO:0005515,GO:0005634,GO:0005730,GO:0005737,GO:0006813,GO:0008076,GO:0016020,GO:0016567,GO:0031463,GO:0036038,GO:0043161,GO:0051260
KHDRBS1	403.9	XB-GENEPAGE-479346	khdrbs1	KH domain containing, RNA binding, signal transduction associated 1	71.8531	106.786	276.359	GO:0000086,GO:0003676,GO:0003677,GO:0003723,GO:0005070,GO:0005515,GO:0005634,GO:0005730,GO:0005737,GO:0006351,GO:0006397,GO:0007050,GO:0007165,GO:0007166,GO:0008143,GO:0008266,GO:0008283,GO:0009967,GO:0016020,GO:0017124,GO:0031647,GO:0032403,GO:0044822,GO:0045892,GO:0045948,GO:0046831,GO:0046833,GO:0070618
TXNL1	785.18	XB-GENEPAGE-965624	txnl1	thioredoxin-like 1	71.789	132.728	141.146	GO:0000502,GO:0004791,GO:0005489,GO:0005634,GO:0005737,GO:0006118,GO:0006662,GO:0015035,GO:0015036,GO:0045454,GO:0055114,GO:0070062
RNASEH2A	148.06	XB-GENEPAGE-945839	rnaseh2a	ribonuclease H2, subunit A	71.7713	75.2023	119.081	GO:0003723,GO:0004523,GO:0004524,GO:0004540,GO:0005634,GO:0006260,GO:0006298,GO:0006401,GO:0032299,GO:0046872,GO:0090501,GO:0090502
COMMD10	98.21	XB-GENEPAGE-941184	commd10	COMM domain containing 10	71.742	85.392	14.5361	GO:0005515
SRP19	80.31	XB-GENEPAGE-5919685	srp19	signal recognition particle 19kDa	71.6817	99.2229	104.038	GO:0003723,GO:0005634,GO:0005730,GO:0005737,GO:0005739,GO:0005786,GO:0005829,GO:0006412,GO:0006605,GO:0006613,GO:0006614,GO:0008312,GO:0010467,GO:0042493,GO:0044267,GO:0044822
ARL5B	27.91	XB-GENEPAGE-996905	arl5b	ADP-ribosylation factor-like 5B	71.515	50.3152	33.4036	GO:0003924,GO:0003925,GO:0005525,GO:0005622,GO:0006886,GO:0007264
SIN3A	42.26	XB-GENEPAGE-480874	sin3a	SIN3 transcription regulator family member A	71.5084	67.5447	13.8996	GO:0000122,GO:0000776,GO:0000785,GO:0000976,GO:0001102,GO:0001103,GO:0001106,GO:0001701,GO:0002218,GO:0002230,GO:0002244,GO:0003682,GO:0003700,GO:0005515,GO:0005634,GO:0005654,GO:0005667,GO:0005730,GO:0005737,GO:0006260,GO:0006351,GO:0006355,GO:0006476,GO:0007568,GO:0007596,GO:0010243,GO:0010971,GO:0016580,GO:0017053,GO:0031937,GO:0032403,GO:0033558,GO:0034613,GO:0042754,GO:0043066,GO:0043619,GO:…
SAP130	9.34	XB-GENEPAGE-6083595	sap130-a	Sin3A-associated protein, 130kDa	71.4903	84.2922	20.8058	GO:0000122,GO:0003713,GO:0004402,GO:0005634,GO:0005730,GO:0006325,GO:0006351,GO:0030914,GO:0043966
RPL4	4817.35	XB-GENEPAGE-968394	rpl4-a	ribosomal protein L4	71.4549	32.3183	207.567	GO:0000184,GO:0003723,GO:0003735,GO:0005515,GO:0005622,GO:0005634,GO:0005730,GO:0005737,GO:0005829,GO:0005840,GO:0005925,GO:0006412,GO:0006413,GO:0006414,GO:0006415,GO:0006614,GO:0008152,GO:0010467,GO:0016020,GO:0016032,GO:0016070,GO:0016071,GO:0016491,GO:0019058,GO:0019083,GO:0022625,GO:0030529,GO:0044267,GO:0044822,GO:0070062
VANGL2	19.65	XB-GENEPAGE-973459	vangl2-a	VANGL planar cell polarity protein 2	71.3932	63.9061	45.6309	GO:0001725,GO:0001736,GO:0001843,GO:0001942,GO:0001947,GO:0003149,GO:0003150,GO:0003402,GO:0005886,GO:0005911,GO:0007266,GO:0007275,GO:0009952,GO:0016021,GO:0016323,GO:0016324,GO:0016328,GO:0022007,GO:0030111,GO:0030134,GO:0032835,GO:0032956,GO:0035019,GO:0035058,GO:0035787,GO:0036342,GO:0042060,GO:0043507,GO:0045176,GO:0045197,GO:0048103,GO:0048105,GO:0048546,GO:0060028,GO:0060122,GO:0060187,GO:…
NARFL	89.55	XB-GENEPAGE-987593	narfl	nuclear prelamin A recognition factor-like	71.2984	62.3402	18.4229	GO:0001666,GO:0002244,GO:0006355,GO:0008901,GO:0016226,GO:0016948,GO:0016949,GO:0016950,GO:0016951,GO:0032364,GO:0044281,GO:0046872,GO:0051539,GO:0097361
TLE1	87.6	XB-GENEPAGE-868099	tle1	transducin-like enhancer of split 1 (E(sp1) homolog)	71.2445	43.0708	29.361	GO:0000122,GO:0001106,GO:0003682,GO:0005515,GO:0005634,GO:0005654,GO:0005667,GO:0005730,GO:0005737,GO:0005829,GO:0006351,GO:0007165,GO:0007219,GO:0007222,GO:0007275,GO:0008134,GO:0009887,GO:0010628,GO:0016055,GO:0030178,GO:0042802,GO:0043124,GO:0045449,GO:0045892,GO:2000811
MIF	2179.76	XB-GENEPAGE-487447	mif	macrophage migration inhibitory factor (glycosylation-inhibiting factor)	71.2409	24.7238	37.8781	GO:0001516,GO:0002906,GO:0004167,GO:0005102,GO:0005125,GO:0005126,GO:0005515,GO:0005576,GO:0005615,GO:0005737,GO:0006954,GO:0007166,GO:0007569,GO:0008283,GO:0009986,GO:0010629,GO:0010739,GO:0019752,GO:0030330,GO:0030890,GO:0031666,GO:0031982,GO:0032269,GO:0033033,GO:0033138,GO:0042056,GO:0042327,GO:0043030,GO:0043066,GO:0043406,GO:0043518,GO:0045087,GO:0048146,GO:0050178,GO:0050715,GO:0050731,GO:…
HMGA2	2.92	XB-GENEPAGE-6258172	hmga2	high mobility group AT-hook 2	71.2151	78.3208	75.6308	GO:0000122,GO:0000228,GO:0000737,GO:0000785,GO:0000975,GO:0000988,GO:0001047,GO:0001077,GO:0001078,GO:0001837,GO:0002062,GO:0003131,GO:0003677,GO:0003680,GO:0003906,GO:0004677,GO:0005515,GO:0005634,GO:0005654,GO:0006284,GO:0006325,GO:0006351,GO:0006355,GO:0007067,GO:0007095,GO:0007165,GO:0007275,GO:0007283,GO:0008134,GO:0008301,GO:0008584,GO:0009615,GO:0010564,GO:0010628,GO:0019899,GO:0021846,GO:…
DCK	34.86	XB-GENEPAGE-956566	dck.1	deoxycytidine kinase, gene 1	71.0673	113.741	19.5427	GO:0004137,GO:0005524,GO:0006139,GO:0016773
TCIRG1	76.06	XB-GENEPAGE-5721916	tcirg1	T-cell, immune regulator 1, ATPase, H+ transporting, lysosomal V0 subunit A3	71.0372	76.9058	2.43941	GO:0000220,GO:0003700,GO:0003936,GO:0005215,GO:0005622,GO:0005739,GO:0005765,GO:0005886,GO:0005887,GO:0006355,GO:0006879,GO:0006968,GO:0008284,GO:0008286,GO:0010008,GO:0015078,GO:0015991,GO:0015992,GO:0016020,GO:0016324,GO:0030670,GO:0033179,GO:0033572,GO:0046933,GO:0046961,GO:0051701,GO:0055085,GO:0090382
ZNF346	48.43	XB-GENEPAGE-967543	znf346	zinc finger protein 346	70.9777	141.008	346.335	GO:0003676,GO:0003725,GO:0005515,GO:0005634,GO:0005730,GO:0005737,GO:0006355,GO:0008270,GO:0019899,GO:0043065,GO:0044822,GO:0046872
C9ORF78	42.67	XB-GENEPAGE-5877134	c9orf78	chromosome 9 open reading frame 78	70.7231	67.4327	80.7938	NA
RAB7A	1639.93	XB-GENEPAGE-483563	rab7a	RAB7A, member RAS oncogene family	70.6745	92.1639	29.2776	GO:0000160,GO:0003677,GO:0003924,GO:0003925,GO:0005515,GO:0005525,GO:0005764,GO:0005765,GO:0005770,GO:0005794,GO:0006184,GO:0006355,GO:0006622,GO:0006886,GO:0006897,GO:0007174,GO:0007264,GO:0008219,GO:0008333,GO:0015031,GO:0019003,GO:0019886,GO:0030670,GO:0042470,GO:0043231,GO:0045022,GO:0045335,GO:0045453,GO:0048365,GO:0070062,GO:0090382,GO:0090383,GO:0090385,GO:0097208
SLC39A9	NA	XB-GENEPAGE-943771	slc39a9-b	solute carrier family 39, member 9	70.574	107.251	22.0606	GO:0016020,GO:0030001,GO:0046873
COPS4	549.82	XB-GENEPAGE-967023	cops4	COP9 signalosome subunit 4	70.4802	63.0485	42.4253	GO:0000338,GO:0004298,GO:0004299,GO:0005515,GO:0005634,GO:0005730,GO:0008021,GO:0008180,GO:0010388,GO:0030054,GO:0070062
MDH1	9231.19	XB-GENEPAGE-484871	mdh1	malate dehydrogenase 1, NAD (soluble)	70.4476	33.7938	44.4103	GO:0004470,GO:0005615,GO:0005737,GO:0005739,GO:0005813,GO:0005829,GO:0005975,GO:0006006,GO:0006094,GO:0006099,GO:0006100,GO:0006107,GO:0006108,GO:0006734,GO:0016491,GO:0016615,GO:0016616,GO:0030060,GO:0044262,GO:0044281,GO:0047860,GO:0051287,GO:0055114,GO:0070062
PSMD12	1008.81	XB-GENEPAGE-970351	psmd12	proteasome (prosome, macropain) 26S subunit, non-ATPase, 12	70.3997	111.223	63.7305	GO:0000082,GO:0000209,GO:0000278,GO:0000502,GO:0002474,GO:0002479,GO:0004298,GO:0004299,GO:0005654,GO:0005829,GO:0005838,GO:0006521,GO:0006915,GO:0006977,GO:0010467,GO:0016020,GO:0016032,GO:0016070,GO:0016071,GO:0022624,GO:0031145,GO:0034641,GO:0042590,GO:0042981,GO:0043066,GO:0044281,GO:0051436,GO:0051437,GO:0051439,GO:0070062
TMSB4X	459.85	XB-GENEPAGE-6258558	tmsb4x	thymosin beta 4, X-linked	70.2214	22.8173	20.6158	GO:0002576,GO:0003779,GO:0005515,GO:0005576,GO:0005856,GO:0007596,GO:0030036,GO:0030168,GO:0031093,GO:0042989,GO:0044822
DCAF7	14.91	XB-GENEPAGE-973761	dcaf7	DDB1 and CUL4 associated factor 7	70.1945	51.4887	63.8257	GO:0004147,GO:0004405,GO:0004406,GO:0005515,GO:0005634,GO:0005730,GO:0005737,GO:0007275,GO:0008080,GO:0008374,GO:0008415,GO:0008951,GO:0016363,GO:0016406,GO:0016407,GO:0016408,GO:0016409,GO:0016410,GO:0016411,GO:0016412,GO:0016413,GO:0016414,GO:0016415,GO:0016416,GO:0016417,GO:0016418,GO:0016419,GO:0016420,GO:0016454,GO:0016567,GO:0016747,GO:0016748,GO:0016749,GO:0016750,GO:0016751,GO:0016752,GO:…
ALG8	236.63	XB-GENEPAGE-967046	alg8	ALG8, alpha-1,3-glucosyltransferase	70.0014	53.9091	6.77672	GO:0000009,GO:0000026,GO:0000030,GO:0000033,GO:0003980,GO:0004376,GO:0004576,GO:0004583,GO:0005789,GO:0006487,GO:0006488,GO:0008152,GO:0008375,GO:0008376,GO:0008378,GO:0008417,GO:0008921,GO:0016021,GO:0016253,GO:0016758,GO:0016759,GO:0018279,GO:0018715,GO:0018716,GO:0018717,GO:0018718,GO:0019112,GO:0019187,GO:0042281,GO:0042283,GO:0043687,GO:0044267,GO:0046527,GO:0046920,GO:0046921,GO:0097502
TBCA	1042.25	XB-GENEPAGE-490489	tbca	tubulin folding cofactor A	69.9841	78.9348	74.9636	GO:0005730,GO:0005737,GO:0005874,GO:0006457,GO:0007021,GO:0007022,GO:0007023,GO:0015630,GO:0044267,GO:0044822,GO:0051082,GO:0051084,GO:0051087,GO:0070062
RAP2C	41.61	XB-GENEPAGE-489026	rap2c	RAP2C, member of RAS oncogene family	69.9603	50.0417	26.8122	GO:0003713,GO:0005525,GO:0005737,GO:0005829,GO:0005886,GO:0006184,GO:0007264,GO:0015031,GO:0019003,GO:0030336,GO:0031954,GO:0032486,GO:0055038,GO:0061097,GO:0070062,GO:2001141
RPL10	6634.51	XB-GENEPAGE-970509	rpl10	ribosomal protein L10	69.8963	41.9293	58.8845	GO:0000184,GO:0003735,GO:0005515,GO:0005622,GO:0005783,GO:0005829,GO:0005840,GO:0006412,GO:0006413,GO:0006414,GO:0006415,GO:0006614,GO:0010467,GO:0016020,GO:0016032,GO:0016070,GO:0016071,GO:0019058,GO:0019083,GO:0022625,GO:0044267,GO:0044822
LSM14A	321.95	XB-GENEPAGE-5955546	lsm14a-a	LSM14A, SCD6 homolog A	69.7584	108.363	85.6863	GO:0000932,GO:0003690,GO:0003725,GO:0003727,GO:0004308,GO:0005737,GO:0006417,GO:0007275,GO:0010494,GO:0033962,GO:0039529,GO:0043231,GO:0044822,GO:0060340
SEC11A	249.3	XB-GENEPAGE-943207	sec11a	SEC11 homolog A	69.7491	89.7287	37.6861	GO:0005789,GO:0006412,GO:0006465,GO:0006508,GO:0006614,GO:0008233,GO:0008234,GO:0008236,GO:0010467,GO:0016020,GO:0016021,GO:0044267,GO:0050796,GO:0070062
CEBPG	NA	XB-GENEPAGE-919757	cebpg	CCAAT/enhancer binding protein (C/EBP), gamma	69.6724	83.1294	6.70306	GO:0003677,GO:0005634,GO:0006355
PPP2R2B	109.03	XB-GENEPAGE-946379	ppp2r2b	protein phosphatase 2, regulatory subunit B, beta	69.623	47.7994	4.58841	GO:0000158,GO:0000159,GO:0004721,GO:0004723,GO:0004724,GO:0005515,GO:0005739,GO:0005741,GO:0005856,GO:0005963,GO:0006915,GO:0007165,GO:0008420,GO:0008597,GO:0008601,GO:0015071,GO:0017018,GO:0017020,GO:0017023,GO:0030357,GO:0050790
UBE2N	1181.78	XB-GENEPAGE-943748	ube2n	ubiquitin-conjugating enzyme E2N	69.5933	3.94629	46.3519	GO:0000151,GO:0000724,GO:0000729,GO:0002224,GO:0002755,GO:0004840,GO:0004842,GO:0005515,GO:0005524,GO:0005634,GO:0005737,GO:0005829,GO:0006282,GO:0006301,GO:0006464,GO:0006508,GO:0006511,GO:0006512,GO:0008152,GO:0016567,GO:0016574,GO:0016881,GO:0019221,GO:0031058,GO:0031372,GO:0033182,GO:0034134,GO:0034142,GO:0034146,GO:0034162,GO:0034166,GO:0035370,GO:0035872,GO:0038095,GO:0038123,GO:0038124,GO:…
UBE2K	385.95	XB-GENEPAGE-983371	ube2k	ubiquitin-conjugating enzyme E2K	69.5778	65.3346	30.6807	GO:0004840,GO:0004842,GO:0005515,GO:0005524,GO:0005737,GO:0006464,GO:0006511,GO:0006512,GO:0008152,GO:0016881,GO:0031625,GO:0032434,GO:0034450,GO:0070059,GO:0070062,GO:0070936
ETV1	NA	XB-GENEPAGE-489878	etv1	ets variant 1	69.3206	102.946	165.943	GO:0003677,GO:0003700,GO:0005634,GO:0006355
PRKAR1B	6.11	XB-GENEPAGE-481246	prkar1b	protein kinase, cAMP-dependent, regulatory, type I,beta	69.2684	29.2408	20.9865	GO:0004862,GO:0005829,GO:0005886,GO:0005952,GO:0006112,GO:0006468,GO:0006833,GO:0007165,GO:0007173,GO:0007202,GO:0007596,GO:0007611,GO:0008543,GO:0008603,GO:0030552,GO:0034199,GO:0034236,GO:0044281,GO:0045087,GO:0045859,GO:0048011,GO:0050796,GO:0055085,GO:0071377,GO:2000480
BICC1	37.22	XB-GENEPAGE-488511	bicc1-a	BicC family RNA binding protein 1	69.2446	90.5673	5.50609	GO:0003676,GO:0005737,GO:0007275,GO:0044822,GO:0090090
SLC39A7	63.95	XB-GENEPAGE-492962	slc39a7	solute carrier family 39 (zinc transporter), member 7	69.2228	79.5367	41.9521	GO:0005515,GO:0005789,GO:0005794,GO:0006829,GO:0016020,GO:0016021,GO:0030001,GO:0046873,GO:0055085
MICU1	190.7	XB-GENEPAGE-953463	micu1	mitochondrial calcium uptake 1	69.1356	73.3408	27.8726	GO:0005509,GO:0005515,GO:0005622,GO:0005743,GO:0005758,GO:0006851,GO:0006952,GO:0032592,GO:0034704,GO:0036444,GO:0046982,GO:0051260,GO:0051560,GO:0051561,GO:0070509,GO:1990246
AHCY	6678.26	XB-GENEPAGE-950016	ahcy-b	adenosylhomocysteinase	69.0249	42.4317	88.275	GO:0000096,GO:0001666,GO:0002439,GO:0004013,GO:0005634,GO:0005737,GO:0005829,GO:0006730,GO:0006805,GO:0007584,GO:0019510,GO:0030554,GO:0032259,GO:0034641,GO:0042470,GO:0042745,GO:0042802,GO:0043005,GO:0044281,GO:0051287,GO:0070062,GO:0071268
DNAJC7	102.28	XB-GENEPAGE-946344	dnajc7	DnaJ (Hsp40) homolog, subfamily C, member 7	69.0057	111.223	99.7114	GO:0005515,GO:0005634,GO:0005730,GO:0005737,GO:0005856,GO:0006457,GO:0016020,GO:0031072,GO:0051082,GO:0070062,GO:0070389
RPSA	2599.82	XB-GENEPAGE-972234	rpsa	ribosomal protein SA	68.9662	35.8852	202.458	GO:0000028,GO:0000184,GO:0000447,GO:0000461,GO:0003735,GO:0005055,GO:0005515,GO:0005622,GO:0005634,GO:0005737,GO:0005829,GO:0005840,GO:0005886,GO:0006407,GO:0006412,GO:0006413,GO:0006414,GO:0006415,GO:0006614,GO:0007155,GO:0010467,GO:0015935,GO:0016020,GO:0016032,GO:0016070,GO:0016071,GO:0019058,GO:0019083,GO:0022627,GO:0030686,GO:0043022,GO:0043236,GO:0044267,GO:0044822,GO:0070062
SNX6	181.43	XB-GENEPAGE-943800	snx6	sorting nexin 6	68.9442	71.7731	33.6303	GO:0005515,GO:0005622,GO:0005634,GO:0005737,GO:0006886,GO:0007175,GO:0007242,GO:0030512,GO:0030659,GO:0031901,GO:0035091,GO:0042147,GO:0042803,GO:0045892
CCNYL1	6.2	XB-GENEPAGE-5957671	ccnyl1-b	cyclin Y-like 1	68.9248	100.491	53.6615	GO:0000074,GO:0000079,GO:0019901
HTATIP2	70.54	XB-GENEPAGE-946973	htatip2	HIV-1 Tat interactive protein 2, 30kDa	68.9053	63.4974	63.7162	GO:0001525,GO:0003713,GO:0005515,GO:0005634,GO:0005635,GO:0005737,GO:0006357,GO:0006915,GO:0016020,GO:0016032,GO:0016491,GO:0030154,GO:0043066,GO:0045765,GO:0051170,GO:0055114
CCT2	3277.28	XB-GENEPAGE-1006534	cct2	chaperonin containing TCP1, subunit 2 (beta)	68.7872	98.2836	58.1015	GO:0002199,GO:0003763,GO:0004672,GO:0005515,GO:0005524,GO:0005737,GO:0005829,GO:0005832,GO:0005874,GO:0006457,GO:0006468,GO:0007339,GO:0044267,GO:0044297,GO:0051082,GO:0051084,GO:0051131,GO:0070062
SPIRE1	5.03	XB-GENEPAGE-5955235	spire1	spire-type actin nucleation factor 1	68.7097	9.39008	1.4386	GO:0003779,GO:0005794,GO:0005856,GO:0005886,GO:0005938,GO:0015031,GO:0016192,GO:0030036,GO:0030659,GO:0032154,GO:0036089,GO:0040038,GO:0046907,GO:0048193,GO:0048471,GO:0051295,GO:0070649
TMEM251	NA	XB-GENEPAGE-971512	tmem251	transmembrane protein 251	68.6255	65.181	2.91989	NA
PLEKHF2	21.85	XB-GENEPAGE-959910	plekhf2	pleckstrin homology domain containing, family F (with FYVE domain) member 2	68.611	61.8331	7.73948	GO:0005515,GO:0005783,GO:0008270,GO:0015031,GO:0016308,GO:0030133,GO:0031901,GO:0046872
RAB11FIP1	44.72	XB-GENEPAGE-982592	rab11fip1	RAB11 family interacting protein 1 (class I)	68.5651	88.3461	2.06248	GO:0005737,GO:0015031,GO:0030670,GO:0043231,GO:0055037
APIP	4.34	XB-GENEPAGE-978322	apip	APAF1 interacting protein	68.5352	81.1332	36.6155	GO:0000096,GO:0005515,GO:0005737,GO:0005829,GO:0006595,GO:0006915,GO:0008270,GO:0019284,GO:0019509,GO:0034641,GO:0042802,GO:0043066,GO:0044281,GO:0046570,GO:0046872,GO:0070372
RPS20	4122.55	XB-GENEPAGE-1001338	rps20	ribosomal protein S20	68.4588	11.6112	237.185	GO:0000184,GO:0003723,GO:0003735,GO:0005515,GO:0005622,GO:0005737,GO:0005829,GO:0005840,GO:0006412,GO:0006413,GO:0006414,GO:0006415,GO:0006614,GO:0010467,GO:0015935,GO:0016020,GO:0016032,GO:0016070,GO:0016071,GO:0019058,GO:0019083,GO:0022627,GO:0044267,GO:0044822,GO:0070062
MAP2K7	7.27	XB-GENEPAGE-487077	map2k7	mitogen-activated protein kinase kinase 7	68.4354	85.584	7.19216	GO:0000287,GO:0002224,GO:0002755,GO:0002756,GO:0004672,GO:0004674,GO:0004675,GO:0004676,GO:0004677,GO:0004679,GO:0004680,GO:0004681,GO:0004683,GO:0004686,GO:0004688,GO:0004689,GO:0004690,GO:0004692,GO:0004693,GO:0004694,GO:0004695,GO:0004696,GO:0004697,GO:0004698,GO:0004700,GO:0004701,GO:0004702,GO:0004703,GO:0004704,GO:0004705,GO:0004706,GO:0004707,GO:0004708,GO:0004709,GO:0004710,GO:0004711,GO:…
RAC3	NA	XB-GENEPAGE-490194	rac3	ras-related C3 botulinum toxin substrate 3 (rho family, small GTP binding protein Rac3)	68.3365	61.3845	100.211	GO:0005525,GO:0007264,GO:0015031
GSPT1	346.21	XB-GENEPAGE-955564	gspt1	G1 to S phase transition 1	68.3204	75.9827	260.032	GO:0000082,GO:0000184,GO:0003747,GO:0003924,GO:0005515,GO:0005525,GO:0005622,GO:0006184,GO:0006412,GO:0006415,GO:0006479,GO:0008547,GO:0044822
CLTB	928.27	XB-GENEPAGE-954480	cltb	clathrin, light chain B	68.2748	61.5506	48.2718	GO:0005198,GO:0005515,GO:0005802,GO:0006886,GO:0016192,GO:0030118,GO:0030125,GO:0030130,GO:0030132,GO:0042277,GO:0060170
STK3	27.14	XB-GENEPAGE-960731	stk3	serine/threonine kinase 3	68.2595	123.017	59.4269	GO:0000287,GO:0001841,GO:0003157,GO:0004672,GO:0004674,GO:0004713,GO:0005515,GO:0005524,GO:0005634,GO:0005737,GO:0005829,GO:0006468,GO:0006915,GO:0007165,GO:0007417,GO:0008285,GO:0035329,GO:0035556,GO:0043065,GO:0043539,GO:0046330,GO:0046621,GO:0046983,GO:0051897,GO:0060215,GO:0060706,GO:0071902,GO:0090090,GO:0097284,GO:1902043
SERINC2	16.54	XB-GENEPAGE-968900	serinc2	serine incorporator 2	68.25	77.7145	1.90805	GO:0006658,GO:0006665,GO:0015194,GO:0015825,GO:0016020,GO:0016021,GO:0051347,GO:0070062
PRKAR1A	110.73	XB-GENEPAGE-856480	prkar1a	protein kinase, cAMP-dependent, regulatory, type I, alpha	68.2283	47.4174	23.8117	GO:0001707,GO:0004675,GO:0004676,GO:0004677,GO:0004679,GO:0004680,GO:0004681,GO:0004683,GO:0004686,GO:0004688,GO:0004689,GO:0004690,GO:0004692,GO:0004693,GO:0004694,GO:0004695,GO:0004696,GO:0004697,GO:0004698,GO:0004700,GO:0004701,GO:0004702,GO:0004703,GO:0004704,GO:0004705,GO:0004706,GO:0004707,GO:0004708,GO:0004709,GO:0004710,GO:0004711,GO:0004712,GO:0004714,GO:0004715,GO:0004716,GO:0004718,GO:…
ATG3	167.99	XB-GENEPAGE-953265	atg3	autophagy related 3	68.2166	64.0807	41.2091	GO:0000045,GO:0000153,GO:0000422,GO:0003677,GO:0005515,GO:0005634,GO:0005829,GO:0006464,GO:0006612,GO:0016567,GO:0019776,GO:0019777,GO:0019787,GO:0019899,GO:0043653,GO:0044804,GO:1902017
NUP107	108.83	XB-GENEPAGE-1006596	nup107	nucleoporin 107kDa	68.1706	108.375	63.4771	GO:0000278,GO:0000776,GO:0000777,GO:0005487,GO:0005515,GO:0005634,GO:0005635,GO:0005643,GO:0005730,GO:0005813,GO:0005829,GO:0005975,GO:0006406,GO:0006810,GO:0007077,GO:0008645,GO:0010827,GO:0015031,GO:0015758,GO:0016020,GO:0016032,GO:0017056,GO:0019221,GO:0031080,GO:0031965,GO:0034399,GO:0044281,GO:0051292,GO:0055085
TOMM7	70.71	XB-GENEPAGE-983276	tomm7	translocase of outer mitochondrial membrane 7 homolog	68.1095	26.9546	280.81	GO:0005515,GO:0005739,GO:0005742,GO:0006626,GO:0008320,GO:0016021,GO:0030150,GO:0044267
PARD6G	NA	XB-GENEPAGE-962927	pard6g	par-6 family cell polarity regulator gamma	68.1095	71.7481	20.2224	GO:0005515
BRD4	81.04	XB-GENEPAGE-5859146	brd4	bromodomain containing 4	68.0804	55.9772	40.6784	GO:0000083,GO:0000790,GO:0000794,GO:0001833,GO:0002039,GO:0003677,GO:0003682,GO:0004402,GO:0005515,GO:0005634,GO:0005694,GO:0005730,GO:0005737,GO:0006338,GO:0006351,GO:0006468,GO:0006974,GO:0007059,GO:0008024,GO:0010971,GO:0016032,GO:0032968,GO:0043123,GO:0043388,GO:0043983,GO:0044154,GO:0045944,GO:0050727,GO:0070577,GO:1901407,GO:2000002
CNOT6L	22.54	XB-GENEPAGE-977550	cnot6l-b	CCR4-NOT transcription complex, subunit 6-like	68.0683	72.3224	48.2657	GO:0000288,GO:0000289,GO:0004016,GO:0004535,GO:0005515,GO:0005634,GO:0005737,GO:0005829,GO:0006351,GO:0006355,GO:0006417,GO:0008284,GO:0008294,GO:0010467,GO:0010606,GO:0016070,GO:0016071,GO:0030014,GO:0031047,GO:0046872,GO:0061157,GO:0090503
UBE2V2	316.23	XB-GENEPAGE-1015102	ube2v2	ubiquitin-conjugating enzyme E2 variant 2	68.0317	118.895	189.545	GO:0000209,GO:0000729,GO:0004840,GO:0004842,GO:0005515,GO:0005634,GO:0005737,GO:0006282,GO:0006464,GO:0006512,GO:0008152,GO:0008283,GO:0010976,GO:0016567,GO:0016881,GO:0031372,GO:0032436,GO:0043524,GO:0045739,GO:0051965,GO:0070062
MDH2	10606.1	XB-GENEPAGE-971713	mdh2-b	malate dehydrogenase 2, NAD (mitochondrial)	67.9755	21.8181	12.9612	GO:0005634,GO:0005730,GO:0005739,GO:0005743,GO:0005759,GO:0005886,GO:0005975,GO:0006006,GO:0006094,GO:0006099,GO:0006100,GO:0006107,GO:0006108,GO:0006475,GO:0006734,GO:0016491,GO:0016615,GO:0030060,GO:0043621,GO:0044237,GO:0044262,GO:0044281,GO:0044822,GO:0046554,GO:0070062
RPS26	1372.5	XB-GENEPAGE-965886	rps26	ribosomal protein S26	67.8939	29.6159	117.091	GO:0000184,GO:0003729,GO:0003735,GO:0005515,GO:0005622,GO:0005730,GO:0005737,GO:0005829,GO:0005840,GO:0006412,GO:0006413,GO:0006414,GO:0006415,GO:0006614,GO:0010467,GO:0015935,GO:0016020,GO:0016032,GO:0016070,GO:0016071,GO:0019058,GO:0019083,GO:0022627,GO:0033119,GO:0044267,GO:0044822,GO:0070062
METTL1	77.3	XB-GENEPAGE-1000661	mettl1	methyltransferase like 1	67.8609	109.077	32.3533	GO:0000049,GO:0000179,GO:0003880,GO:0005515,GO:0005634,GO:0005730,GO:0005737,GO:0006400,GO:0008168,GO:0008169,GO:0008170,GO:0008171,GO:0008172,GO:0008173,GO:0008174,GO:0008175,GO:0008176,GO:0008276,GO:0008326,GO:0008425,GO:0008649,GO:0008650,GO:0008757,GO:0009008,GO:0009383,GO:0016205,GO:0016273,GO:0016274,GO:0016278,GO:0016279,GO:0016300,GO:0016423,GO:0016424,GO:0016426,GO:0016427,GO:0016431,GO:…
LIMD2	9.93	XB-GENEPAGE-986973	limd2-a	LIM domain containing 2	67.8475	107.984	5.92963	GO:0008270
ALG6	NA	XB-GENEPAGE-998186	alg6	ALG6, alpha-1,3-glucosyltransferase	67.8326	54.6104	7.99054	GO:0000009,GO:0000026,GO:0000030,GO:0000033,GO:0003980,GO:0004376,GO:0004576,GO:0004583,GO:0008375,GO:0008376,GO:0008378,GO:0008417,GO:0008921,GO:0016253,GO:0016758,GO:0016759,GO:0018715,GO:0018716,GO:0018717,GO:0018718,GO:0019112,GO:0019187,GO:0042281,GO:0042283,GO:0046527,GO:0046920,GO:0046921
SGPL1	156.11	XB-GENEPAGE-997684	sgpl1	sphingosine-1-phosphate lyase 1	67.763	74.5243	34.3216	GO:0001553,GO:0001570,GO:0001822,GO:0005515,GO:0005783,GO:0005789,GO:0006520,GO:0006631,GO:0006665,GO:0006672,GO:0007283,GO:0008117,GO:0008209,GO:0008210,GO:0009791,GO:0010761,GO:0016831,GO:0030097,GO:0030148,GO:0030149,GO:0030170,GO:0030176,GO:0033327,GO:0040014,GO:0044281,GO:0048008,GO:0048705,GO:0060021,GO:0060325,GO:0097190
CNDP2	3308.98	XB-GENEPAGE-962325	cndp2	CNDP dipeptidase 2 (metallopeptidase M20 family)	67.751	52.4337	43.4923	GO:0000096,GO:0004046,GO:0004180,GO:0005829,GO:0006508,GO:0006750,GO:0006805,GO:0008233,GO:0008237,GO:0016805,GO:0034641,GO:0034701,GO:0044281,GO:0046872,GO:0070062,GO:1901687
TMEM230	40.51	XB-GENEPAGE-960970	tmem230	transmembrane protein 230	67.6404	69.8591	17.2008	GO:0016021
TUBA3E	NA	XB-GENEPAGE-5924997	tuba3e	tubulin, alpha 3e	67.5147	49.8567	111.853	GO:0003924,GO:0005198,GO:0005525,GO:0005874,GO:0007018,GO:0043234,GO:0051258
RTF1	46.5	XB-GENEPAGE-993327	rtf1	Rtf1, Paf1/RNA polymerase II complex component, homolog	67.4948	102.929	61.9551	GO:0000122,GO:0001711,GO:0003677,GO:0003697,GO:0005515,GO:0005634,GO:0005730,GO:0006352,GO:0016055,GO:0016570,GO:0016593,GO:0019827,GO:0032968,GO:0044822,GO:0045944,GO:0051571,GO:0080182
CTDSP2	NA	XB-GENEPAGE-951110	ctdsp2	CTD (carboxy-terminal domain, RNA polymerase II, polypeptide A) small phosphatase 2	67.4835	125.973	60.9313	NA
ISCU	238.86	XB-GENEPAGE-946405	iscu	iron-sulfur cluster assembly enzyme	67.4669	64.5553	120.718	GO:0005506,GO:0005515,GO:0005634,GO:0005737,GO:0005739,GO:0005759,GO:0005829,GO:0009399,GO:0016226,GO:0032947,GO:0044281,GO:0051536
CNPY3	83.13	XB-GENEPAGE-6457401	cnpy3	canopy FGF signaling regulator 3	67.4116	66.812	32.856	GO:0002224,GO:0005102,GO:0005788,GO:0045087
TIPIN	22.69	XB-GENEPAGE-973966	tipin	timeless interacting protein	67.3882	72.5539	29.599	GO:0000076,GO:0000077,GO:0000790,GO:0005515,GO:0005634,GO:0005730,GO:0005737,GO:0005794,GO:0006974,GO:0007049,GO:0007067,GO:0008284,GO:0009411,GO:0031573,GO:0033262,GO:0043231,GO:0044770,GO:0048478
NAP1L1	3738.54	XB-GENEPAGE-484196	nap1l1-b	nucleosome assembly protein 1-like 1	67.3296	77.2012	232.629	GO:0005515,GO:0005634,GO:0006260,GO:0006334,GO:0008284,GO:0016020,GO:0042470,GO:0044822
ALDH2	2422.75	XB-GENEPAGE-490835	aldh2	aldehyde dehydrogenase 2 family (mitochondrial)	67.2831	50.6043	0.295346	GO:0004029,GO:0004030,GO:0005759,GO:0005975,GO:0006066,GO:0006068,GO:0006069,GO:0006805,GO:0007268,GO:0008152,GO:0009055,GO:0016491,GO:0016620,GO:0042136,GO:0044281,GO:0055114,GO:0070062
PRPF4	59.07	XB-GENEPAGE-493297	prpf4	pre-mRNA processing factor 4	67.2603	60.0217	98.9361	GO:0000375,GO:0000398,GO:0005515,GO:0005634,GO:0005654,GO:0005681,GO:0005730,GO:0006396,GO:0008380,GO:0010467,GO:0015030,GO:0016607,GO:0071001
HCFC1	134.4	XB-GENEPAGE-6076922	hcfc1	host cell factor C1 (VP16-accessory protein)	67.2127	73.2188	178.863	GO:0000122,GO:0000123,GO:0001205,GO:0003682,GO:0003700,GO:0003713,GO:0005515,GO:0005634,GO:0005654,GO:0005671,GO:0005730,GO:0005737,GO:0005739,GO:0006325,GO:0006355,GO:0006366,GO:0007049,GO:0010628,GO:0016020,GO:0019046,GO:0042802,GO:0043025,GO:0043254,GO:0043981,GO:0043982,GO:0043984,GO:0043995,GO:0043996,GO:0045787,GO:0045944,GO:0046972,GO:0048188,GO:0050821,GO:0070461,GO:0070688,GO:0071339
REXO2	283.74	XB-GENEPAGE-994554	rexo2	RNA exonuclease 2	67.1807	52.1448	45.9007	GO:0003676,GO:0004518,GO:0004527,GO:0005622,GO:0005634,GO:0005730,GO:0005739,GO:0005758,GO:0005759,GO:0005925,GO:0006139,GO:0008408,GO:0009117,GO:0016788,GO:0042578,GO:0090305
S100PBP	18.99	XB-GENEPAGE-495101	s100pbp	S100P binding protein	67.1382	39.2835	11.9544	GO:0005634,GO:0048306
RAB9A	99.6	XB-GENEPAGE-487793	rab9a-b	RAB9A, member RAS oncogene family	67.1145	51.7184	12.8987	GO:0000139,GO:0003924,GO:0003925,GO:0005515,GO:0005525,GO:0005764,GO:0005770,GO:0005789,GO:0005886,GO:0006184,GO:0006886,GO:0007264,GO:0015031,GO:0019003,GO:0030670,GO:0045335,GO:0045921,GO:0070062
MYL12B	419.9	XB-GENEPAGE-991018	myl12b	myosin, light chain 12B, regulatory	67.0596	58.4587	76.1941	GO:0001725,GO:0005509,GO:0005515,GO:0005829,GO:0006936,GO:0007411,GO:0008360,GO:0016460,GO:0030018,GO:0045177,GO:0070062
TOP2A	46.19	XB-GENEPAGE-970177	top2a	topoisomerase (DNA) II alpha 170kDa	67.039	26.1766	117.726	GO:0000228,GO:0000278,GO:0000287,GO:0000712,GO:0000793,GO:0000819,GO:0002244,GO:0003677,GO:0003682,GO:0003918,GO:0005080,GO:0005515,GO:0005524,GO:0005634,GO:0005654,GO:0005730,GO:0005814,GO:0006200,GO:0006259,GO:0006265,GO:0006266,GO:0006268,GO:0006312,GO:0006974,GO:0007059,GO:0008022,GO:0008094,GO:0008144,GO:0008301,GO:0009295,GO:0009330,GO:0019035,GO:0019899,GO:0030261,GO:0030263,GO:0040016,GO:…
PCYT1B	NA	XB-GENEPAGE-951081	pcyt1b	phosphate cytidylyltransferase 1, choline, beta	67.0128	52.4171	43.0711	GO:0004105,GO:0009058,GO:0016779
KDM3A	114.17	XB-GENEPAGE-1012800	kdm3a-a	lysine (K)-specific demethylase 3A	66.9954	72.6732	44.1423	GO:0000976,GO:0001047,GO:0003700,GO:0005506,GO:0005634,GO:0005737,GO:0006351,GO:0006355,GO:0007290,GO:0009755,GO:0016020,GO:0030521,GO:0033169,GO:0036123,GO:0045893,GO:0045944,GO:0046293,GO:0050681,GO:0051213,GO:0051573,GO:0055114
[truncated: 9,469 more rows]
