# Supplementary material for: Maternal pluripotency factors initiate extensive chromatin remodelling to predefine first response to inductive signals
Source: Nat Commun. 2019 Sep 19;10:4269. doi: 10.1038/s41467-019-12263-w (PMC6753111; doi:10.1038/s41467-019-12263-w)
Supplement: Supplementary file 8 — Supplementary Data 5 [file 41467_2019_12263_MOESM8_ESM.xlsx]

## Sheet: beta-Catenin, 32
ChIP-Seq peak call coordinates: beta-Catenin, 32-cell stage
Scaffold	Start	End	Peak ID	Peak score
scaffold_10	17674076	17674215	scaffold_10-34	8.61
scaffold_40	25318	25457	scaffold_40-1	8.61
scaffold_1	210703139	210703278	scaffold_1-156	8.23
scaffold_3	110367439	110367578	scaffold_3-42	7.86
scaffold_7	2707353	2707492	scaffold_7-79	7.86
scaffold_1	112009226	112009365	scaffold_1-197	7.49
scaffold_1	147905958	147906097	scaffold_1-160	7.49
scaffold_10	3044569	3044708	scaffold_10-35	7.49
scaffold_10	14523674	14523813	scaffold_10-32	7.49
scaffold_192	159568	159707	scaffold_192-2	7.49
scaffold_2	40866814	40866953	scaffold_2-61	7.49
scaffold_2	129543415	129543554	scaffold_2-69	7.49
scaffold_202	116375	116514	scaffold_202-1	7.49
scaffold_4	78751262	78751401	scaffold_4-129	7.49
scaffold_40	14057	14196	scaffold_40-5	7.49
scaffold_6	62781735	62781874	scaffold_6-117	7.49
scaffold_6	124870896	124871035	scaffold_6-104	7.49
scaffold_7	26768981	26769120	scaffold_7-113	7.49
scaffold_8	59230893	59231032	scaffold_8-100	7.49
scaffold_1	9062700	9062839	scaffold_1-244	7.11
scaffold_1	17866407	17866546	scaffold_1-301	7.11
scaffold_1	58980824	58980963	scaffold_1-222	7.11
scaffold_1	92426804	92426943	scaffold_1-174	7.11
scaffold_1	101753777	101753916	scaffold_1-232	7.11
scaffold_1	140097903	140098042	scaffold_1-293	7.11
scaffold_1	167483500	167483639	scaffold_1-248	7.11
scaffold_2	96909264	96909403	scaffold_2-158	7.11
scaffold_2	102810041	102810180	scaffold_2-75	7.11
scaffold_2	131915619	131915758	scaffold_2-123	7.11
scaffold_22	488911	489050	scaffold_22-1	7.11
scaffold_29	571125	571264	scaffold_29-1	7.11
scaffold_3	23693528	23693667	scaffold_3-142	7.11
scaffold_3	61729327	61729466	scaffold_3-96	7.11
scaffold_3	115331488	115331627	scaffold_3-59	7.11
scaffold_4	5606020	5606159	scaffold_4-206	7.11
scaffold_4	16786869	16787008	scaffold_4-157	7.11
scaffold_4	95668971	95669110	scaffold_4-199	7.11
scaffold_4	98250490	98250629	scaffold_4-188	7.11
scaffold_4	100957098	100957237	scaffold_4-177	7.11
scaffold_4	105892148	105892287	scaffold_4-122	7.11
scaffold_5	46588717	46588856	scaffold_5-51	7.11
scaffold_6	11045916	11046055	scaffold_6-124	7.11
scaffold_6	29558760	29558899	scaffold_6-160	7.11
scaffold_6	38351986	38352125	scaffold_6-171	7.11
scaffold_6	45645068	45645207	scaffold_6-98	7.11
scaffold_6	51484094	51484233	scaffold_6-132	7.11
scaffold_6	100425728	100425867	scaffold_6-138	7.11
scaffold_6	115762133	115762272	scaffold_6-112	7.11
scaffold_7	27772008	27772147	scaffold_7-121	7.11
scaffold_7	53543658	53543797	scaffold_7-100	7.11
scaffold_7	104913205	104913344	scaffold_7-135	7.11
scaffold_7	119128296	119128435	scaffold_7-126	7.11
scaffold_8	17722525	17722664	scaffold_8-126	7.11
scaffold_8	56232450	56232589	scaffold_8-89	7.11
scaffold_8	94072788	94072927	scaffold_8-90	7.11
scaffold_8	106105975	106106114	scaffold_8-155	7.11
scaffold_9	17656817	17656956	scaffold_9-198	7.11
scaffold_9	71623390	71623529	scaffold_9-134	7.11
scaffold_9	72591807	72591946	scaffold_9-196	7.11
scaffold_9	80824622	80824761	scaffold_9-157	7.11
scaffold_1	15776383	15776522	scaffold_1-219	6.74
scaffold_1	44596687	44596826	scaffold_1-164	6.74
scaffold_1	81133410	81133549	scaffold_1-266	6.74
scaffold_1	103264613	103264752	scaffold_1-296	6.74
scaffold_1	116590670	116590809	scaffold_1-153	6.74
scaffold_10	20086139	20086278	scaffold_10-62	6.74
scaffold_2	8311690	8311829	scaffold_2-70	6.74
scaffold_2	21845808	21845947	scaffold_2-82	6.74
scaffold_2	31962017	31962156	scaffold_2-117	6.74
scaffold_2	58417918	58418057	scaffold_2-108	6.74
scaffold_2	62010069	62010208	scaffold_2-120	6.74
scaffold_2	74056440	74056579	scaffold_2-127	6.74
scaffold_2	104142415	104142554	scaffold_2-84	6.74
scaffold_2	130078846	130078985	scaffold_2-98	6.74
scaffold_28	404222	404361	scaffold_28-2	6.74
scaffold_3	6275057	6275196	scaffold_3-105	6.74
scaffold_3	51961318	51961457	scaffold_3-100	6.74
scaffold_3	55291374	55291513	scaffold_3-129	6.74
scaffold_3	94153354	94153493	scaffold_3-141	6.74
scaffold_3	107483363	107483502	scaffold_3-117	6.74
scaffold_3b	2887418	2887557	scaffold_3b-3	6.74
scaffold_4	23783137	23783276	scaffold_4-213	6.74
scaffold_4	52709600	52709739	scaffold_4-185	6.74
scaffold_4	59271402	59271541	scaffold_4-182	6.74
scaffold_4	77674558	77674697	scaffold_4-134	6.74
scaffold_4	96113421	96113560	scaffold_4-186	6.74
scaffold_49	216683	216822	scaffold_49-1	6.74
scaffold_498	18168	18307	scaffold_498-1	6.74
scaffold_5	71981623	71981762	scaffold_5-46	6.74
scaffold_5b	1171406	1171545	scaffold_5b-10	6.74
scaffold_6	15651749	15651888	scaffold_6-110	6.74
scaffold_6	134376493	134376632	scaffold_6-177	6.74
scaffold_67	82629	82768	scaffold_67-1	6.74
scaffold_7	28370118	28370257	scaffold_7-82	6.74
scaffold_7	81769938	81770077	scaffold_7-108	6.74
scaffold_7	85782914	85783053	scaffold_7-142	6.74
scaffold_8	34713310	34713449	scaffold_8-152	6.74
scaffold_8	65929614	65929753	scaffold_8-94	6.74
scaffold_8	76250297	76250436	scaffold_8-176	6.74
scaffold_1	22722480	22722619	scaffold_1-234	6.36
scaffold_1	46953898	46954037	scaffold_1-233	6.36
scaffold_1	69179828	69179967	scaffold_1-213	6.36
scaffold_1	74428980	74429119	scaffold_1-226	6.36
scaffold_1	76538395	76538534	scaffold_1-171	6.36
scaffold_1	86438698	86438837	scaffold_1-200	6.36
scaffold_1	107855764	107855903	scaffold_1-187	6.36
scaffold_1	108583190	108583329	scaffold_1-277	6.36
scaffold_1	117541470	117541609	scaffold_1-216	6.36
scaffold_1	151009109	151009248	scaffold_1-193	6.36
scaffold_1	171877156	171877295	scaffold_1-257	6.36
scaffold_1	176562337	176562476	scaffold_1-285	6.36
scaffold_1	208756833	208756972	scaffold_1-243	6.36
scaffold_1	208772231	208772370	scaffold_1-241	6.36
scaffold_10	1619896	1620035	scaffold_10-73	6.36
scaffold_10	17794030	17794169	scaffold_10-58	6.36
scaffold_10	20966515	20966654	scaffold_10-68	6.36
scaffold_102	320820	320959	scaffold_102-1	6.36
scaffold_152	111288	111427	scaffold_152-1	6.36
scaffold_2	3332444	3332583	scaffold_2-92	6.36
scaffold_2	6405902	6406041	scaffold_2-97	6.36
scaffold_2	7836208	7836347	scaffold_2-104	6.36
scaffold_2	8819631	8819770	scaffold_2-88	6.36
scaffold_2	14735433	14735572	scaffold_2-99	6.36
scaffold_2	17105993	17106132	scaffold_2-115	6.36
scaffold_2	53169906	53170045	scaffold_2-74	6.36
scaffold_2	61352738	61352877	scaffold_2-153	6.36
scaffold_2	74674828	74674967	scaffold_2-141	6.36
scaffold_2	89906545	89906684	scaffold_2-150	6.36
scaffold_2	109673799	109673938	scaffold_2-112	6.36
scaffold_2	110547495	110547634	scaffold_2-67	6.36
scaffold_2	122681366	122681505	scaffold_2-119	6.36
scaffold_2	139191422	139191561	scaffold_2-136	6.36
scaffold_298	30317	30456	scaffold_298-1	6.36
scaffold_3	8975673	8975812	scaffold_3-144	6.36
scaffold_3	17891034	17891173	scaffold_3-156	6.36
scaffold_3	22235608	22235747	scaffold_3-119	6.36
scaffold_3	25216130	25216269	scaffold_3-37	6.36
scaffold_3	57218998	57219137	scaffold_3-120	6.36
scaffold_3	115531827	115531966	scaffold_3-132	6.36
scaffold_4	48072983	48073122	scaffold_4-152	6.36
scaffold_4	48204782	48204921	scaffold_4-116	6.36
scaffold_4	73130412	73130551	scaffold_4-151	6.36
scaffold_4	95897089	95897228	scaffold_4-147	6.36
scaffold_4	101054924	101055063	scaffold_4-196	6.36
scaffold_4	119815946	119816085	scaffold_4-198	6.36
scaffold_4	137195489	137195628	scaffold_4-124	6.36
scaffold_45	70106	70245	scaffold_45-5	6.36
scaffold_5	20837995	20838134	scaffold_5-84	6.36
scaffold_5	39340138	39340277	scaffold_5-89	6.36
scaffold_5	39780370	39780509	scaffold_5-86	6.36
scaffold_5	42801359	42801498	scaffold_5-96	6.36
scaffold_5	71302469	71302608	scaffold_5-100	6.36
scaffold_5	90511681	90511820	scaffold_5-53	6.36
scaffold_5	92049620	92049759	scaffold_5-69	6.36
scaffold_6	19114845	19114984	scaffold_6-166	6.36
scaffold_6	22083616	22083755	scaffold_6-149	6.36
scaffold_6	37595093	37595232	scaffold_6-168	6.36
scaffold_6	60542352	60542491	scaffold_6-152	6.36
scaffold_6	69986931	69987070	scaffold_6-122	6.36
scaffold_6	80556596	80556735	scaffold_6-120	6.36
scaffold_6	98084412	98084551	scaffold_6-192	6.36
scaffold_63	146948	147087	scaffold_63-1	6.36
scaffold_7	36664333	36664472	scaffold_7-120	6.36
scaffold_7	55860206	55860345	scaffold_7-124	6.36
scaffold_7	87610210	87610349	scaffold_7-119	6.36
scaffold_7	112951628	112951767	scaffold_7-114	6.36
scaffold_76	430134	430273	scaffold_76-3	6.36
scaffold_8	3775317	3775456	scaffold_8-179	6.36
scaffold_8	10701067	10701206	scaffold_8-113	6.36
scaffold_8	40158899	40159038	scaffold_8-156	6.36
scaffold_8	94522275	94522414	scaffold_8-171	6.36
scaffold_84	258158	258297	scaffold_84-1	6.36
scaffold_9	31989067	31989206	scaffold_9-158	6.36
scaffold_9	35905535	35905674	scaffold_9-206	6.36
scaffold_9	56065701	56065840	scaffold_9-197	6.36
scaffold_9	68484655	68484794	scaffold_9-218	6.36
scaffold_9	79084360	79084499	scaffold_9-170	6.36
scaffold_9	89043104	89043243	scaffold_9-190	6.36
scaffold_94	261811	261950	scaffold_94-14	6.36
scaffold_1	45124924	45125063	scaffold_1-252	5.99
scaffold_1	49911862	49912001	scaffold_1-292	5.99
scaffold_1	59727624	59727763	scaffold_1-177	5.99
scaffold_1	68678547	68678686	scaffold_1-239	5.99
scaffold_1	76493966	76494105	scaffold_1-256	5.99
scaffold_1	91257069	91257208	scaffold_1-283	5.99
scaffold_1	105216216	105216355	scaffold_1-166	5.99
scaffold_1	109828593	109828732	scaffold_1-270	5.99
scaffold_1	117551375	117551514	scaffold_1-264	5.99
scaffold_1	121480557	121480696	scaffold_1-281	5.99
scaffold_1	140262835	140262974	scaffold_1-286	5.99
scaffold_1	145931953	145932092	scaffold_1-265	5.99
scaffold_1	146195783	146195922	scaffold_1-263	5.99
scaffold_1	148701980	148702119	scaffold_1-278	5.99
scaffold_1	171744547	171744686	scaffold_1-271	5.99
scaffold_1	175511780	175511919	scaffold_1-229	5.99
scaffold_1	182738865	182739004	scaffold_1-272	5.99
scaffold_1	210716224	210716363	scaffold_1-191	5.99
scaffold_2	2654361	2654500	scaffold_2-106	5.99
scaffold_2	58224262	58224401	scaffold_2-159	5.99
scaffold_2	74137296	74137435	scaffold_2-72	5.99
scaffold_2	101187882	101188021	scaffold_2-60	5.99
scaffold_2	106223879	106224018	scaffold_2-90	5.99
scaffold_2	124042655	124042794	scaffold_2-83	5.99
scaffold_2	136643136	136643275	scaffold_2-152	5.99
scaffold_3	36722688	36722827	scaffold_3-108	5.99
scaffold_3	66699006	66699145	scaffold_3-101	5.99
scaffold_3	75094138	75094277	scaffold_3-98	5.99
scaffold_3	84363673	84363812	scaffold_3-88	5.99
scaffold_3	96048915	96049054	scaffold_3-121	5.99
scaffold_3	110976663	110976802	scaffold_3-130	5.99
scaffold_4	25368827	25368966	scaffold_4-123	5.99
scaffold_4	38042127	38042266	scaffold_4-194	5.99
scaffold_4	79775879	79776018	scaffold_4-176	5.99
scaffold_4	100900615	100900754	scaffold_4-201	5.99
scaffold_4	111519390	111519529	scaffold_4-180	5.99
scaffold_4	111587948	111588087	scaffold_4-174	5.99
scaffold_4	121794344	121794483	scaffold_4-160	5.99
scaffold_4	136827740	136827879	scaffold_4-168	5.99
scaffold_408	71438	71577	scaffold_408-1	5.99
scaffold_5	44576638	44576777	scaffold_5-71	5.99
scaffold_5	60435098	60435237	scaffold_5-95	5.99
scaffold_5	61198808	61198947	scaffold_5-72	5.99
scaffold_5	69801506	69801645	scaffold_5-67	5.99
scaffold_5	81931564	81931703	scaffold_5-82	5.99
scaffold_5	85907169	85907308	scaffold_5-55	5.99
scaffold_5	87425813	87425952	scaffold_5-87	5.99
scaffold_5b	7958371	7958510	scaffold_5b-11	5.99
scaffold_6	17059842	17059981	scaffold_6-195	5.99
scaffold_6	57257147	57257286	scaffold_6-159	5.99
scaffold_6	87587451	87587590	scaffold_6-176	5.99
scaffold_6	99701770	99701909	scaffold_6-163	5.99
scaffold_7	25129838	25129977	scaffold_7-131	5.99
scaffold_7	48124336	48124475	scaffold_7-134	5.99
scaffold_7	92825041	92825180	scaffold_7-71	5.99
scaffold_7	101647943	101648082	scaffold_7-103	5.99
scaffold_7	103264790	103264929	scaffold_7-139	5.99
scaffold_71	19446	19585	scaffold_71-4	5.99
scaffold_8	16200833	16200972	scaffold_8-151	5.99
scaffold_8	37226668	37226807	scaffold_8-159	5.99
scaffold_8	43201100	43201239	scaffold_8-163	5.99
scaffold_8	49745616	49745755	scaffold_8-134	5.99
scaffold_8	93168130	93168269	scaffold_8-143	5.99
scaffold_8	98997085	98997224	scaffold_8-119	5.99
scaffold_8c	4726159	4726298	scaffold_8c-6	5.99
scaffold_9	11540697	11540836	scaffold_9-179	5.99
scaffold_9	27381689	27381828	scaffold_9-156	5.99
scaffold_9	31765476	31765615	scaffold_9-184	5.99
scaffold_9	47654600	47654739	scaffold_9-215	5.99
scaffold_1	71365634	71365773	scaffold_1-246	5.61
scaffold_1	108724585	108724724	scaffold_1-282	5.61
scaffold_1	144354618	144354757	scaffold_1-235	5.61
scaffold_1	149032287	149032426	scaffold_1-298	5.61
scaffold_1	158942522	158942661	scaffold_1-231	5.61
scaffold_1	173876538	173876677	scaffold_1-181	5.61
scaffold_1	187274439	187274578	scaffold_1-249	5.61
scaffold_10	4530834	4530973	scaffold_10-80	5.61
scaffold_10	9222216	9222355	scaffold_10-75	5.61
scaffold_2	56926093	56926232	scaffold_2-145	5.61
scaffold_2	66673461	66673600	scaffold_2-144	5.61
scaffold_2	110725443	110725582	scaffold_2-135	5.61
scaffold_2	117837414	117837553	scaffold_2-79	5.61
scaffold_2	122812133	122812272	scaffold_2-80	5.61
scaffold_2	128532854	128532993	scaffold_2-109	5.61
scaffold_3	5720100	5720239	scaffold_3-152	5.61
scaffold_3	6281742	6281881	scaffold_3-118	5.61
scaffold_3	54964062	54964201	scaffold_3-155	5.61
scaffold_3	81830633	81830772	scaffold_3-111	5.61
scaffold_31	1359	1498	scaffold_31-2	5.61
scaffold_4	8492738	8492877	scaffold_4-153	5.61
scaffold_4	19930477	19930616	scaffold_4-165	5.61
scaffold_4	90818615	90818754	scaffold_4-189	5.61
scaffold_4	94716548	94716687	scaffold_4-200	5.61
scaffold_4	113108206	113108345	scaffold_4-192	5.61
scaffold_4	118565233	118565372	scaffold_4-167	5.61
scaffold_4	124788177	124788316	scaffold_4-143	5.61
scaffold_4	126251965	126252104	scaffold_4-208	5.61
scaffold_42	637163	637302	scaffold_42-2	5.61
scaffold_5	14568425	14568564	scaffold_5-92	5.61
scaffold_5	78159729	78159868	scaffold_5-78	5.61
scaffold_5	92650794	92650933	scaffold_5-59	5.61
scaffold_5	114942223	114942362	scaffold_5-58	5.61
scaffold_50	66084	66223	scaffold_50-1	5.61
scaffold_6	190856	190995	scaffold_6-196	5.61
scaffold_6	11911529	11911668	scaffold_6-185	5.61
scaffold_6	53235924	53236063	scaffold_6-164	5.61
scaffold_6	66290434	66290573	scaffold_6-186	5.61
scaffold_6	86623831	86623970	scaffold_6-136	5.61
scaffold_6	121999387	121999526	scaffold_6-131	5.61
scaffold_7	20941912	20942051	scaffold_7-130	5.61
scaffold_7	31302486	31302625	scaffold_7-97	5.61
scaffold_8	64200652	64200791	scaffold_8-121	5.61
scaffold_8	79127937	79128076	scaffold_8-146	5.61
scaffold_8	79954401	79954540	scaffold_8-153	5.61
scaffold_9	12150848	12150987	scaffold_9-217	5.61
scaffold_9	14180180	14180319	scaffold_9-193	5.61
scaffold_1	7531665	7531804	scaffold_1-299	5.24
scaffold_1	59140547	59140686	scaffold_1-247	5.24
scaffold_1	78567523	78567662	scaffold_1-230	5.24
scaffold_1	125889935	125890074	scaffold_1-267	5.24
scaffold_1	186604114	186604253	scaffold_1-254	5.24
scaffold_166	211746	211885	scaffold_166-1	5.24
scaffold_3	116431021	116431160	scaffold_3-122	5.24
scaffold_3999	278	417	scaffold_3999-2	5.24
scaffold_4	3061897	3062036	scaffold_4-187	5.24
scaffold_5	30647140	30647279	scaffold_5-62	5.24
scaffold_7	21733067	21733206	scaffold_7-141	5.24
scaffold_7	53216251	53216390	scaffold_7-147	5.24
scaffold_7	83034668	83034807	scaffold_7-129	5.24
scaffold_8	4228143	4228282	scaffold_8-106	5.24
scaffold_8	11108012	11108151	scaffold_8-136	5.24
scaffold_8	40456578	40456717	scaffold_8-138	5.24
scaffold_8	75311629	75311768	scaffold_8-162	5.24
scaffold_8	84244945	84245084	scaffold_8-140	5.24
scaffold_9	38374770	38374909	scaffold_9-209	5.24

## Sheet: beta-Catenin, 1K
ChIP-Seq peak call coordinates: beta-Catenin, 1,024-cell stage
Scaffold	Start	End	Peak ID	Peak score
scaffold_3b	3153617	3153742	scaffold_3b-1	15.1
scaffold_40	20388	20513	scaffold_40-1	10.2
scaffold_2	128808794	128808919	scaffold_2-27	9.46
scaffold_40	25384	25509	scaffold_40-2	9.2
scaffold_3	6949599	6949724	scaffold_3-39	8.43
scaffold_3b	3129133	3129258	scaffold_3b-2	8.18
scaffold_40	14106	14231	scaffold_40-3	8.18
scaffold_40	19025	19150	scaffold_40-5	8.18
scaffold_3	5720113	5720238	scaffold_3-35	7.92
scaffold_9	82756633	82756758	scaffold_9-82	7.92
scaffold_10	37215280	37215405	scaffold_10-18	7.67
scaffold_218	5165	5290	scaffold_218-1	7.67
scaffold_5	5400938	5401063	scaffold_5-16	7.67
scaffold_40	36581	36706	scaffold_40-7	7.41
scaffold_1	49784417	49784542	scaffold_1-128	7.16
scaffold_10	37214992	37215117	scaffold_10-21	7.16
scaffold_10	12584064	12584189	scaffold_10-27	6.9
scaffold_2	83169883	83170008	scaffold_2-63	6.9
scaffold_4	2847598	2847723	scaffold_4-99	6.9
scaffold_4	92164227	92164352	scaffold_4-101	6.9
scaffold_5	118063294	118063419	scaffold_5-19	6.9
scaffold_5159	2014	2139	scaffold_5159-1	6.9
scaffold_7	21501039	21501164	scaffold_7-47	6.9
scaffold_3	6947275	6947400	scaffold_3-64	6.64
scaffold_4	128143951	128144076	scaffold_4-94	6.64
scaffold_1	35006992	35007117	scaffold_1-148	6.39
scaffold_3	6945043	6945168	scaffold_3-91	6.39
scaffold_5	29911259	29911384	scaffold_5-33	6.39
scaffold_5	71921736	71921861	scaffold_5-24	6.39
scaffold_7	122008351	122008476	scaffold_7-67	6.39
scaffold_8	51305641	51305766	scaffold_8-74	6.39
scaffold_1	158946635	158946760	scaffold_1-157	6.13
scaffold_2	69127300	69127425	scaffold_2-69	6.13
scaffold_218	4882	5007	scaffold_218-2	6.13
scaffold_3	111441151	111441276	scaffold_3-81	6.13
scaffold_50	246217	246342	scaffold_50-1	6.13
scaffold_9	49357843	49357968	scaffold_9-147	6.13
scaffold_9	84265136	84265261	scaffold_9-128	6.13
scaffold_1	148912026	148912151	scaffold_1-171	5.88
scaffold_2	5264922	5265047	scaffold_2-71	5.88
scaffold_2	63405646	63405771	scaffold_2-79	5.88
scaffold_2	94250664	94250789	scaffold_2-101	5.88
scaffold_3	5706059	5706184	scaffold_3-92	5.88
scaffold_4	71816333	71816458	scaffold_4-128	5.88
scaffold_40	46436	46561	scaffold_40-8	5.88
scaffold_5	89359243	89359368	scaffold_5-39	5.88
scaffold_7	49662954	49663079	scaffold_7-90	5.88
scaffold_9	48423669	48423794	scaffold_9-143	5.88
scaffold_9	96194028	96194153	scaffold_9-162	5.88
scaffold_1	142777530	142777655	scaffold_1-192	5.62
scaffold_1	161400359	161400484	scaffold_1-166	5.62
scaffold_1	180318517	180318642	scaffold_1-210	5.62
scaffold_1	180415608	180415733	scaffold_1-164	5.62
scaffold_10	4499929	4500054	scaffold_10-50	5.62
scaffold_10	15247162	15247287	scaffold_10-54	5.62
scaffold_10	26602418	26602543	scaffold_10-39	5.62
scaffold_2	62724423	62724548	scaffold_2-102	5.62
scaffold_2	76791246	76791371	scaffold_2-111	5.62
scaffold_4	5491218	5491343	scaffold_4-126	5.62
scaffold_5	121944953	121945078	scaffold_5-53	5.62
scaffold_8	46620415	46620540	scaffold_8-102	5.62
scaffold_1	108340800	108340925	scaffold_1-239	5.37
scaffold_1	156026710	156026835	scaffold_1-229	5.37
scaffold_1	176855334	176855459	scaffold_1-227	5.37
scaffold_1	210714578	210714703	scaffold_1-223	5.37
scaffold_3	6943556	6943681	scaffold_3-140	5.37
scaffold_3	90318366	90318491	scaffold_3-139	5.37
scaffold_4	89643657	89643782	scaffold_4-195	5.37
scaffold_5	118264010	118264135	scaffold_5-67	5.37
scaffold_9	15783699	15783824	scaffold_9-207	5.37
scaffold_9	18551975	18552100	scaffold_9-186	5.37
scaffold_1	9144664	9144789	scaffold_1-230	5.11
scaffold_1	42349380	42349505	scaffold_1-265	5.11
scaffold_1	95490549	95490674	scaffold_1-377	5.11
scaffold_1	104388539	104388664	scaffold_1-250	5.11
scaffold_1	153311088	153311213	scaffold_1-247	5.11
scaffold_184	3902	4027	scaffold_184-1	5.11
scaffold_2	78325860	78325985	scaffold_2-227	5.11
scaffold_4	105375993	105376118	scaffold_4-203	5.11
scaffold_40	12455	12580	scaffold_40-9	5.11
scaffold_5	15312837	15312962	scaffold_5-97	5.11
scaffold_5	105272350	105272475	scaffold_5-91	5.11
scaffold_6	7108880	7109005	scaffold_6-213	5.11
scaffold_6	84976832	84976957	scaffold_6-144	5.11
scaffold_6	103541961	103542086	scaffold_6-153	5.11
scaffold_7	49659922	49660047	scaffold_7-150	5.11
scaffold_7	100751250	100751375	scaffold_7-127	5.11
scaffold_9	10219399	10219524	scaffold_9-210	5.11
scaffold_9	25740679	25740804	scaffold_9-237	5.11
scaffold_9	50272349	50272474	scaffold_9-230	5.11
scaffold_9	68419270	68419395	scaffold_9-217	5.11

## Sheet: beta-Catenin, eG
ChIP-Seq peak call coordinates: beta-Catenin, early gastrula stage
Scaffold	Start	End	Peak ID	Peak score
scaffold_7	70807682	70807873	scaffold_7-1	600.5
scaffold_6	98139961	98140152	scaffold_6-3	282.1
scaffold_2	3615065	3615256	scaffold_2-2	281.3
scaffold_7	15486965	15487156	scaffold_7-2	280.1
scaffold_3	10730456	10730647	scaffold_3-1	277.8
scaffold_6	120790074	120790265	scaffold_6-2	271.8
scaffold_4	38242666	38242857	scaffold_4-1	267.9
scaffold_8	62687142	62687333	scaffold_8-2	266.3
scaffold_8	65841822	65842013	scaffold_8-1	261.8
scaffold_1	169239391	169239582	scaffold_1-1	255.2
scaffold_6	137197447	137197638	scaffold_6-4	249.1
scaffold_8	65381530	65381721	scaffold_8-4	247
scaffold_5	118063344	118063535	scaffold_5-1	245
scaffold_9	44469173	44469364	scaffold_9-2	238
scaffold_9	82756587	82756778	scaffold_9-1	233.3
scaffold_4	85408804	85408995	scaffold_4-2	231.2
scaffold_1	74239362	74239553	scaffold_1-2	230.8
scaffold_8	8021365	8021556	scaffold_8-3	228.6
scaffold_7	94488958	94489149	scaffold_7-6	218.5
scaffold_7	21501069	21501260	scaffold_7-9	216.7
scaffold_5	118071932	118072123	scaffold_5-2	216.3
scaffold_100	217509	217700	scaffold_100-1	215
scaffold_7	21515969	21516160	scaffold_7-3	210.9
scaffold_4	59256826	59257017	scaffold_4-3	202.9
scaffold_2	106295043	106295234	scaffold_2-3	199
scaffold_6	111431349	111431540	scaffold_6-5	198.8
scaffold_1	55051153	55051344	scaffold_1-3	198.2
scaffold_3	32356009	32356200	scaffold_3-2	194.1
scaffold_7	109603742	109603933	scaffold_7-4	191.8
scaffold_1	180415581	180415772	scaffold_1-4	190
scaffold_7	21506614	21506805	scaffold_7-7	189.4
scaffold_7	21479965	21480156	scaffold_7-5	188.8
scaffold_9	47334242	47334433	scaffold_9-3	185.1
scaffold_3	40735113	40735304	scaffold_3-3	182
scaffold_9	58107094	58107285	scaffold_9-4	182
scaffold_7	94494837	94495028	scaffold_7-8	181.2
scaffold_6	9134982	9135173	scaffold_6-6	180.8
scaffold_5	111350525	111350716	scaffold_5-3	179.5
scaffold_8b	1107945	1108136	scaffold_8b-1	178.3
scaffold_9	8807879	8808070	scaffold_9-6	177.1
scaffold_3	70974426	70974617	scaffold_3-4	176.4
scaffold_7	103406430	103406621	scaffold_7-12	175.6
scaffold_6	52052470	52052661	scaffold_6-7	174.4
scaffold_2	70810708	70810899	scaffold_2-4	174
scaffold_8	65807211	65807402	scaffold_8-5	173
scaffold_1	70537435	70537626	scaffold_1-5	170.9
scaffold_9	12232640	12232831	scaffold_9-5	170.5
scaffold_8	20887424	20887615	scaffold_8-7	169.7
scaffold_7	104040777	104040968	scaffold_7-13	169.5
scaffold_3	67096991	67097182	scaffold_3-5	168.9
scaffold_100	226401	226592	scaffold_100-2	168.4
scaffold_7	94493849	94494040	scaffold_7-10	168
scaffold_2	133813714	133813905	scaffold_2-5	166.8
scaffold_2	91225401	91225592	scaffold_2-6	166.2
scaffold_9	49142746	49142937	scaffold_9-8	162.9
scaffold_7	94496075	94496266	scaffold_7-11	162.5
scaffold_1	49784373	49784564	scaffold_1-6	162.3
scaffold_8	55634494	55634685	scaffold_8-10	162.3
scaffold_2	129048750	129048941	scaffold_2-7	161.7
scaffold_1	15769518	15769709	scaffold_1-8	161.5
scaffold_1	159304126	159304317	scaffold_1-7	160.6
scaffold_5	109919294	109919485	scaffold_5-5	160.6
scaffold_7	21502854	21503045	scaffold_7-14	160.6
scaffold_8	26302915	26303106	scaffold_8-9	160.6
scaffold_9	20698198	20698389	scaffold_9-7	160.6
scaffold_65	347943	348134	scaffold_65-1	160
scaffold_2	91521865	91522056	scaffold_2-8	159.4
scaffold_10	28154901	28155092	scaffold_10-2	158.2
scaffold_4	69392778	69392969	scaffold_4-7	157
scaffold_3	81268761	81268952	scaffold_3-6	156.1
scaffold_5	40010640	40010831	scaffold_5-4	155.1
scaffold_3	91754124	91754315	scaffold_3-7	154.1
scaffold_6	60227487	60227678	scaffold_6-10	154.1
scaffold_8	1801168	1801359	scaffold_8-11	153.7
scaffold_8	91807712	91807903	scaffold_8-12	153.5
scaffold_8	15954485	15954676	scaffold_8-14	153.3
scaffold_7	109595626	109595817	scaffold_7-15	152.4
scaffold_2	128808810	128809001	scaffold_2-10	152.2
scaffold_6	26030202	26030393	scaffold_6-8	151
scaffold_8	48088896	48089087	scaffold_8-17	149.6
scaffold_3	16019021	16019212	scaffold_3-8	149.4
scaffold_8	82367407	82367598	scaffold_8-13	149.4
scaffold_7	6198547	6198738	scaffold_7-16	149
scaffold_1	98884548	98884739	scaffold_1-9	148.9
scaffold_9	80976458	80976649	scaffold_9-10	148.3
scaffold_8	83043547	83043738	scaffold_8-18	148.1
scaffold_9	9057021	9057212	scaffold_9-9	148.1
scaffold_8	35335840	35336031	scaffold_8-15	147.5
scaffold_4	129129820	129130011	scaffold_4-8	146.5
scaffold_10	37215192	37215383	scaffold_10-1	144.9
scaffold_4	93434885	93435076	scaffold_4-5	144.9
scaffold_4	109442117	109442308	scaffold_4-9	144.2
scaffold_100	219201	219392	scaffold_100-3	143.6
scaffold_4	73108673	73108864	scaffold_4-6	143.6
scaffold_1	203386218	203386409	scaffold_1-10	142.8
scaffold_6	118335390	118335581	scaffold_6-11	142.8
scaffold_5	82212368	82212559	scaffold_5-7	142
scaffold_2	106282942	106283133	scaffold_2-9	141.2
scaffold_5	30693413	30693604	scaffold_5-6	141
scaffold_8	2674218	2674409	scaffold_8-16	140.9
scaffold_1	9476967	9477158	scaffold_1-12	139.3
scaffold_7	91194561	91194752	scaffold_7-19	139.3
scaffold_8	14223804	14223995	scaffold_8-19	139.3
scaffold_6	76585122	76585313	scaffold_6-9	139.1
scaffold_7	122008328	122008519	scaffold_7-17	139.1
scaffold_9	54806867	54807058	scaffold_9-14	139.1
scaffold_7	21491272	21491463	scaffold_7-20	138.3
scaffold_6	121286494	121286685	scaffold_6-12	137.3
scaffold_1	90611163	90611354	scaffold_1-11	136
scaffold_1	102367666	102367857	scaffold_1-14	135.8
scaffold_9	17808051	17808242	scaffold_9-11	135.2
scaffold_1	66958622	66958813	scaffold_1-16	135
scaffold_6	95424156	95424347	scaffold_6-17	134.6
scaffold_237	120242	120433	scaffold_237-1	134
scaffold_9	26169947	26170138	scaffold_9-13	134
scaffold_9	35391254	35391445	scaffold_9-12	133.8
scaffold_9	47291300	47291491	scaffold_9-16	133.4
scaffold_1	122103146	122103337	scaffold_1-13	132.3
scaffold_2	65055651	65055842	scaffold_2-12	132.3
scaffold_8	4157609	4157800	scaffold_8-20	132.1
scaffold_10	37215485	37215676	scaffold_10-3	131.5
scaffold_6	7850204	7850395	scaffold_6-15	130.9
scaffold_2	65062752	65062943	scaffold_2-11	129.9
scaffold_9	49133695	49133886	scaffold_9-15	129.9
scaffold_5	48101353	48101544	scaffold_5-8	129.7
scaffold_4	20095353	20095544	scaffold_4-10	129.3
scaffold_2	94251787	94251978	scaffold_2-13	129.1
scaffold_3	5118643	5118834	scaffold_3-9	129.1
scaffold_6	138187281	138187472	scaffold_6-13	129.1
scaffold_26	632269	632460	scaffold_26-1	129
scaffold_9	85199300	85199491	scaffold_9-19	129
scaffold_10	30457158	30457349	scaffold_10-4	127.2
scaffold_2	117292675	117292866	scaffold_2-17	127
scaffold_628	44254	44445	scaffold_628-1	126.8
scaffold_5	32172546	32172737	scaffold_5-12	126.6
scaffold_3	33939169	33939360	scaffold_3-11	126.4
scaffold_2	143184445	143184636	scaffold_2-14	126.2
scaffold_1	42183425	42183616	scaffold_1-17	125.8
scaffold_1	128480390	128480581	scaffold_1-15	125.8
scaffold_3	91773880	91774071	scaffold_3-10	125.4
scaffold_9	7332218	7332409	scaffold_9-17	125
scaffold_9	69472415	69472606	scaffold_9-23	124.9
scaffold_3	53245983	53246174	scaffold_3-12	124.7
scaffold_1	122115466	122115657	scaffold_1-19	124.5
scaffold_6	95393344	95393535	scaffold_6-16	124.3
scaffold_100	212864	213055	scaffold_100-4	124.1
scaffold_6	58574519	58574710	scaffold_6-18	123.7
scaffold_9	92656706	92656897	scaffold_9-20	123.5
scaffold_3	19636613	19636804	scaffold_3-15	123.1
scaffold_3	62157263	62157454	scaffold_3-19	123.1
scaffold_4	26286880	26287071	scaffold_4-11	123.1
scaffold_4	100918903	100919094	scaffold_4-18	123.1
scaffold_5	21553449	21553640	scaffold_5-9	123.1
scaffold_8	24214608	24214799	scaffold_8-21	122.9
scaffold_1	10316770	10316961	scaffold_1-20	122.7
scaffold_1	91524386	91524577	scaffold_1-23	122.7
scaffold_5	6294512	6294703	scaffold_5-10	122.7
scaffold_8	55661308	55661499	scaffold_8-22	122.3
scaffold_1	105224152	105224343	scaffold_1-18	122.1
scaffold_3	54434014	54434205	scaffold_3-14	122.1
scaffold_4	47368194	47368385	scaffold_4-12	122.1
scaffold_3	10901597	10901788	scaffold_3-17	121.9
scaffold_3	92390371	92390562	scaffold_3-16	121.7
scaffold_7	82541396	82541587	scaffold_7-21	121.5
scaffold_10	32115070	32115261	scaffold_10-5	121.3
scaffold_7	82529073	82529264	scaffold_7-22	121.3
scaffold_9	5821864	5822055	scaffold_9-18	121.3
scaffold_9	46292143	46292334	scaffold_9-22	121.3
scaffold_5	11419888	11420079	scaffold_5-11	121.1
scaffold_6	44255358	44255549	scaffold_6-20	121.1
scaffold_3	16021948	16022139	scaffold_3-13	121
scaffold_2	89789019	89789210	scaffold_2-19	120.6
scaffold_2	128805574	128805765	scaffold_2-22	119.4
scaffold_4	3537627	3537818	scaffold_4-13	119.4
scaffold_9	22045559	22045750	scaffold_9-26	119.4
scaffold_5	23554567	23554758	scaffold_5-18	119.2
scaffold_4	22617958	22618149	scaffold_4-14	118.8
scaffold_2	85137255	85137446	scaffold_2-15	118.4
scaffold_9	86821705	86821896	scaffold_9-24	118.4
scaffold_2	12586038	12586229	scaffold_2-21	118.2
scaffold_2	84414621	84414812	scaffold_2-18	118.2
scaffold_2	64921827	64922018	scaffold_2-23	117.8
scaffold_28	142712	142903	scaffold_28-1	117.8
scaffold_2	85123146	85123337	scaffold_2-16	117.6
scaffold_5	81934553	81934744	scaffold_5-15	117.4
scaffold_2	10817209	10817400	scaffold_2-20	117.1
scaffold_3	112064984	112065175	scaffold_3-22	117.1
scaffold_10	12978333	12978524	scaffold_10-6	116.9
scaffold_4	116993241	116993432	scaffold_4-17	116.5
scaffold_1	26565976	26566167	scaffold_1-22	116.3
scaffold_2	42491341	42491532	scaffold_2-24	116.3
scaffold_8	91473742	91473933	scaffold_8-27	116.3
scaffold_5	12345435	12345626	scaffold_5-16	116.1
scaffold_4	3341865	3342056	scaffold_4-15	115.9
scaffold_7	32216394	32216585	scaffold_7-23	115.9
scaffold_8	82363624	82363815	scaffold_8-29	115.3
scaffold_1	202964910	202965101	scaffold_1-24	115.1
scaffold_3	96288005	96288196	scaffold_3-18	114.9
scaffold_5	109798366	109798557	scaffold_5-13	114.9
scaffold_9	44444630	44444821	scaffold_9-25	114.9
scaffold_5	26106786	26106977	scaffold_5-21	114.5
scaffold_8	4896529	4896720	scaffold_8-25	114.5
scaffold_8	74714183	74714374	scaffold_8-24	114.1
scaffold_3	92450970	92451161	scaffold_3-21	113.9
scaffold_6	33132598	33132789	scaffold_6-21	113.9
scaffold_5	106800378	106800569	scaffold_5-17	113.7
scaffold_3	16053852	16054043	scaffold_3-20	113.5
scaffold_1197	1186	1377	scaffold_1197-1	113.3
scaffold_6	111797427	111797618	scaffold_6-22	113.3
scaffold_6	33127732	33127923	scaffold_6-19	113.1
scaffold_8	83586770	83586961	scaffold_8-23	113.1
scaffold_9	92619642	92619833	scaffold_9-27	112.8
scaffold_5	2400543	2400734	scaffold_5-14	112.2
scaffold_3	44371346	44371537	scaffold_3-23	112
scaffold_4	85671056	85671247	scaffold_4-21	112
scaffold_5	98417746	98417937	scaffold_5-19	112
scaffold_10	32882421	32882612	scaffold_10-7	111.8
scaffold_4	137763919	137764110	scaffold_4-19	111.8
scaffold_8c	1493888	1494079	scaffold_8c-1	111.8
scaffold_271	94589	94780	scaffold_271-1	111.2
scaffold_6	29249152	29249343	scaffold_6-25	111.2
scaffold_9	95563171	95563362	scaffold_9-38	111.2
scaffold_52	526306	526497	scaffold_52-1	111
scaffold_1	61772317	61772508	scaffold_1-27	110.8
scaffold_9	44455862	44456053	scaffold_9-29	110.4
scaffold_9	96841465	96841656	scaffold_9-31	110.4
scaffold_6	136755014	136755205	scaffold_6-24	109.8
scaffold_9	17749984	17750175	scaffold_9-28	109.8
scaffold_7	94488124	94488315	scaffold_7-25	109.6
scaffold_3	44774698	44774889	scaffold_3-24	109.4
scaffold_7	21525114	21525305	scaffold_7-24	109.4
scaffold_9	1478753	1478944	scaffold_9-32	109.4
scaffold_3	28785936	28786127	scaffold_3-25	109.2
scaffold_6	137212701	137212892	scaffold_6-23	109.2
scaffold_9	21553751	21553942	scaffold_9-35	109.2
scaffold_8	35274778	35274969	scaffold_8-28	108.7
scaffold_9	51813431	51813622	scaffold_9-30	108.7
scaffold_1	64041877	64042068	scaffold_1-26	108.5
scaffold_5	28085071	28085262	scaffold_5-22	108.5
scaffold_1	96018998	96019189	scaffold_1-25	108.3
scaffold_7	114007433	114007624	scaffold_7-26	107.9
scaffold_3	100179069	100179260	scaffold_3-26	107.7
scaffold_4	47376586	47376777	scaffold_4-20	107.5
scaffold_5	109795099	109795290	scaffold_5-20	107.5
scaffold_6	109000027	109000218	scaffold_6-26	107.1
scaffold_1	9475780	9475971	scaffold_1-36	106.5
scaffold_3	108796268	108796459	scaffold_3-29	106.5
scaffold_1	144774028	144774219	scaffold_1-31	106.1
scaffold_9	22091155	22091346	scaffold_9-33	106.1
scaffold_2	116192654	116192845	scaffold_2-25	105.7
scaffold_8	82989946	82990137	scaffold_8-31	105.5
scaffold_6	90579015	90579206	scaffold_6-27	105.3
scaffold_232	119253	119444	scaffold_232-1	105
scaffold_4	120106546	120106737	scaffold_4-23	105
scaffold_3	14215892	14216083	scaffold_3-30	104.8
scaffold_7	115062822	115063013	scaffold_7-29	104.8
scaffold_1	28704521	28704712	scaffold_1-33	104.6
scaffold_10	6121909	6122100	scaffold_10-8	104.6
scaffold_8	22168277	22168468	scaffold_8-30	104.6
scaffold_1	91558909	91559100	scaffold_1-37	104.4
scaffold_1	175198933	175199124	scaffold_1-29	104.4
scaffold_3	10876510	10876701	scaffold_3-27	104.4
scaffold_3	74877350	74877541	scaffold_3-28	104.4
scaffold_8	55428118	55428309	scaffold_8-32	104.4
scaffold_9	20754545	20754736	scaffold_9-34	104.4
scaffold_2	15535687	15535878	scaffold_2-28	103.6
scaffold_1	190393395	190393586	scaffold_1-38	103.4
scaffold_9	73678076	73678267	scaffold_9-36	103.2
scaffold_7	115120127	115120318	scaffold_7-27	103
scaffold_6	116006750	116006941	scaffold_6-29	102.6
scaffold_4	38241359	38241550	scaffold_4-27	102.2
scaffold_1	61773077	61773268	scaffold_1-34	102
scaffold_1	190823777	190823968	scaffold_1-32	102
scaffold_5	113091868	113092059	scaffold_5-24	102
scaffold_4	132849012	132849203	scaffold_4-24	101.2
scaffold_9	77530100	77530291	scaffold_9-40	101.2
scaffold_1	54188623	54188814	scaffold_1-39	101.1
scaffold_1	96025261	96025452	scaffold_1-35	101.1
scaffold_4	22644579	22644770	scaffold_4-25	101.1
scaffold_8	48051618	48051809	scaffold_8-33	101.1
scaffold_7	103030146	103030337	scaffold_7-28	100.7
scaffold_5	91327352	91327543	scaffold_5-26	100.5
scaffold_3	48521642	48521833	scaffold_3-34	100.1
scaffold_4	9194272	9194463	scaffold_4-22	100.1
scaffold_1	134658331	134658522	scaffold_1-41	99.9
scaffold_7	91259021	91259212	scaffold_7-30	99.7
scaffold_7	109958829	109959020	scaffold_7-31	99.7
scaffold_4	9116808	9116999	scaffold_4-26	99.5
scaffold_8	55635669	55635860	scaffold_8-38	99.5
scaffold_6	20034515	20034706	scaffold_6-28	99.3
scaffold_8	82288435	82288626	scaffold_8-34	99.3
scaffold_1	25871839	25872030	scaffold_1-40	99.1
scaffold_5b	1541109	1541300	scaffold_5b-2	99.1
scaffold_8	14215996	14216187	scaffold_8-36	98.9
scaffold_5	37271886	37272077	scaffold_5-25	98.7
scaffold_1	152444519	152444710	scaffold_1-47	98.5
scaffold_1	143353507	143353698	scaffold_1-42	98.3
scaffold_10	12861418	12861609	scaffold_10-9	98.3
scaffold_5	37273616	37273807	scaffold_5-27	98.3
scaffold_2	75551060	75551251	scaffold_2-31	98.1
scaffold_7	103994005	103994196	scaffold_7-32	98.1
scaffold_2	85131416	85131607	scaffold_2-27	97.9
scaffold_7	21458332	21458523	scaffold_7-39	97.7
scaffold_4	26278465	26278656	scaffold_4-28	97.5
scaffold_9	35394646	35394837	scaffold_9-37	97.5
scaffold_1	5454742	5454933	scaffold_1-51	97.3
scaffold_1	86741244	86741435	scaffold_1-44	97.3
scaffold_6	109362740	109362931	scaffold_6-30	97.2
scaffold_4	78711711	78711902	scaffold_4-30	97
scaffold_3	16002351	16002542	scaffold_3-33	96.8
scaffold_7	117353815	117354006	scaffold_7-36	96.4
scaffold_9	44448580	44448771	scaffold_9-42	96.4
scaffold_1	60806360	60806551	scaffold_1-46	96.2
scaffold_2	1270996	1271187	scaffold_2-29	96.2
scaffold_4	95150670	95150861	scaffold_4-29	96.2
scaffold_7	107243870	107244061	scaffold_7-69	96.2
scaffold_5	30608954	30609145	scaffold_5-28	96
scaffold_1	199632859	199633050	scaffold_1-45	95.8
scaffold_4	78716207	78716398	scaffold_4-31	95.8
scaffold_6	9462752	9462943	scaffold_6-31	95.8
scaffold_7	25625567	25625758	scaffold_7-33	95.8
scaffold_4	86210775	86210966	scaffold_4-37	95.6
scaffold_9	10098532	10098723	scaffold_9-39	95.6
scaffold_42	708772	708963	scaffold_42-1	95.2
scaffold_1	86794157	86794348	scaffold_1-48	95
scaffold_7	27474756	27474947	scaffold_7-34	95
scaffold_2	452545	452736	scaffold_2-33	94.8
scaffold_2	131598755	131598946	scaffold_2-30	94.8
scaffold_4	22586894	22587085	scaffold_4-32	94.8
scaffold_1	113727968	113728159	scaffold_1-53	94.6
scaffold_5	89868896	89869087	scaffold_5-30	94.6
scaffold_7	94496873	94497064	scaffold_7-40	94.6
scaffold_8	76102181	76102372	scaffold_8-37	94.6
scaffold_55	122403	122594	scaffold_55-1	94.4
scaffold_8	64336546	64336737	scaffold_8-40	94.4
scaffold_10	544919	545110	scaffold_10-10	94.2
scaffold_2	129058508	129058699	scaffold_2-32	94.2
scaffold_4	94642826	94643017	scaffold_4-36	94.2
scaffold_4	26377785	26377976	scaffold_4-33	93.6
scaffold_5	98435712	98435903	scaffold_5-29	93.6
scaffold_8	94767896	94768087	scaffold_8-39	93.6
scaffold_6	46254176	46254367	scaffold_6-33	93.4
scaffold_8c	2539755	2539946	scaffold_8c-4	93.4
scaffold_5	60732943	60733134	scaffold_5-31	93.3
scaffold_9	9058416	9058607	scaffold_9-41	93.1
scaffold_5b	1534001	1534192	scaffold_5b-3	92.7
scaffold_8	48106026	48106217	scaffold_8-41	92.7
scaffold_9	46791347	46791538	scaffold_9-44	92.7
scaffold_1	116368367	116368558	scaffold_1-50	92.5
scaffold_2	65053059	65053250	scaffold_2-34	92.5
scaffold_3	21303210	21303401	scaffold_3-35	92.5
scaffold_3	91754801	91754992	scaffold_3-36	92.5
scaffold_4	1126496	1126687	scaffold_4-38	92.5
scaffold_4	53509928	53510119	scaffold_4-35	92.5
scaffold_4	3568846	3569037	scaffold_4-34	92.1
scaffold_7	88735279	88735470	scaffold_7-41	92.1
scaffold_8	82091674	82091865	scaffold_8-43	92.1
scaffold_6	29244664	29244855	scaffold_6-32	91.9
scaffold_7	109960110	109960301	scaffold_7-37	91.9
scaffold_2	77654826	77655017	scaffold_2-35	91.7
scaffold_3	25187518	25187709	scaffold_3-38	91.7
scaffold_5	85872429	85872620	scaffold_5-44	91.7
scaffold_8	102294162	102294353	scaffold_8-59	91.7
scaffold_9	36796951	36797142	scaffold_9-43	91.7
scaffold_10	12800962	12801153	scaffold_10-13	91.5
scaffold_5	26643350	26643541	scaffold_5-32	91.5
scaffold_1	66909103	66909294	scaffold_1-59	91.1
scaffold_4	26236988	26237179	scaffold_4-41	91.1
scaffold_1	202940916	202941107	scaffold_1-54	90.9
scaffold_8	24785525	24785716	scaffold_8-45	90.9
scaffold_10	15166924	15167115	scaffold_10-15	90.7
scaffold_3	31539278	31539469	scaffold_3-41	90.7
scaffold_4	104359700	104359891	scaffold_4-40	90.5
scaffold_9	7124475	7124666	scaffold_9-45	90.5
scaffold_4	100993009	100993200	scaffold_4-39	90.3
scaffold_10	7547683	7547874	scaffold_10-12	90.1
scaffold_10	29606189	29606380	scaffold_10-11	90.1
scaffold_1	169578831	169579022	scaffold_1-56	89.7
scaffold_5654	3265	3456	scaffold_5654-1	89.7
scaffold_8	24205548	24205739	scaffold_8-47	89.7
scaffold_3	6828011	6828202	scaffold_3-40	89.5
scaffold_8	55660782	55660973	scaffold_8-42	89.3
scaffold_1	193653756	193653947	scaffold_1-60	89
scaffold_3	91709962	91710153	scaffold_3-39	88.8
scaffold_5	93949170	93949361	scaffold_5-35	88.6
scaffold_6	107457577	107457768	scaffold_6-35	88.4
scaffold_3	91760735	91760926	scaffold_3-37	88.2
scaffold_5	111341316	111341507	scaffold_5-36	88.2
scaffold_8	65352456	65352647	scaffold_8-44	88.2
scaffold_8	72288413	72288604	scaffold_8-46	88.2
scaffold_1	66788076	66788267	scaffold_1-71	87.2
scaffold_8	18295543	18295734	scaffold_8-52	87
scaffold_9	54811518	54811709	scaffold_9-46	87
scaffold_5	72037757	72037948	scaffold_5-34	86.8
scaffold_5	111343421	111343612	scaffold_5-38	86.8
scaffold_6	21099173	21099364	scaffold_6-34	86.8
scaffold_2	139577598	139577789	scaffold_2-39	86.6
scaffold_100	174208	174399	scaffold_100-5	86.4
scaffold_2	42491695	42491886	scaffold_2-36	86.4
scaffold_4	95225060	95225251	scaffold_4-44	86.4
scaffold_45	556089	556280	scaffold_45-1	86.4
scaffold_1	38142882	38143073	scaffold_1-62	86.2
scaffold_5	2302094	2302285	scaffold_5-40	86.2
scaffold_5	73458324	73458515	scaffold_5-37	86.2
scaffold_1	66912666	66912857	scaffold_1-63	85.8
scaffold_6	29858540	29858731	scaffold_6-39	85.8
scaffold_6	59768336	59768527	scaffold_6-38	85.8
scaffold_4	103928280	103928471	scaffold_4-43	85.6
scaffold_6	133738922	133739113	scaffold_6-36	85.6
scaffold_1	12934726	12934917	scaffold_1-73	85.4
scaffold_1	118586488	118586679	scaffold_1-61	85.4
scaffold_1	42775126	42775317	scaffold_1-70	85.3
scaffold_1	153451206	153451397	scaffold_1-69	85.3
scaffold_1	180318501	180318692	scaffold_1-67	85.3
scaffold_7	25527549	25527740	scaffold_7-44	85.3
scaffold_149	101002	101193	scaffold_149-1	85.1
scaffold_2	85133951	85134142	scaffold_2-38	85.1
scaffold_1	49737502	49737693	scaffold_1-72	84.9
scaffold_7	21423039	21423230	scaffold_7-42	84.9
scaffold_8	64937606	64937797	scaffold_8-49	84.9
scaffold_2	96761915	96762106	scaffold_2-42	84.7
scaffold_8	13065618	13065809	scaffold_8-48	84.5
scaffold_8	96746303	96746494	scaffold_8-50	84.5
scaffold_4	109954454	109954645	scaffold_4-45	84.3
scaffold_7	94498945	94499136	scaffold_7-53	84.3
scaffold_1	181742010	181742201	scaffold_1-66	84.1
scaffold_6	76582386	76582577	scaffold_6-37	84.1
scaffold_7	82693237	82693428	scaffold_7-45	84.1
scaffold_2	139181597	139181788	scaffold_2-40	83.9
scaffold_5	107188778	107188969	scaffold_5-47	83.9
scaffold_7	42902201	42902392	scaffold_7-47	83.9
scaffold_2	65226577	65226768	scaffold_2-37	83.7
scaffold_5	48145731	48145922	scaffold_5-39	83.7
scaffold_8	48128609	48128800	scaffold_8-51	83.7
scaffold_1	8754279	8754470	scaffold_1-83	83.5
scaffold_7	15506511	15506702	scaffold_7-51	83.5
scaffold_9	86021683	86021874	scaffold_9-50	83.5
scaffold_1	43103150	43103341	scaffold_1-68	83.3
scaffold_4	113455641	113455832	scaffold_4-46	83.3
scaffold_7	32061784	32061975	scaffold_7-48	83.3
scaffold_9	7474992	7475183	scaffold_9-47	83.1
scaffold_3	62183268	62183459	scaffold_3-42	82.9
scaffold_1	91551513	91551704	scaffold_1-77	82.5
scaffold_2	14057064	14057255	scaffold_2-41	82.5
scaffold_6	76583928	76584119	scaffold_6-40	82.5
scaffold_7	1870213	1870404	scaffold_7-50	82.5
scaffold_1	165311190	165311381	scaffold_1-82	82.3
scaffold_2	47699480	47699671	scaffold_2-43	82.3
scaffold_2	65184079	65184270	scaffold_2-46	82.3
scaffold_7	57841528	57841719	scaffold_7-55	82.3
scaffold_5	72050338	72050529	scaffold_5-46	82.1
scaffold_9	44272696	44272887	scaffold_9-49	82.1
scaffold_2	83705651	83705842	scaffold_2-44	81.9
scaffold_3	1864120	1864311	scaffold_3-44	81.9
scaffold_7	6016645	6016836	scaffold_7-54	81.9
scaffold_9	71915010	71915201	scaffold_9-48	81.9
scaffold_5	11306514	11306705	scaffold_5-51	81.7
scaffold_5	39090370	39090561	scaffold_5-42	81.7
scaffold_1	62146270	62146461	scaffold_1-79	81.4
scaffold_1	67540320	67540511	scaffold_1-74	81.4
scaffold_5	2325556	2325747	scaffold_5-48	81.4
scaffold_7	102918602	102918793	scaffold_7-49	81.4
scaffold_3	83747148	83747339	scaffold_3-43	81.2
scaffold_4	100932123	100932314	scaffold_4-48	81.2
scaffold_8196	660	851	scaffold_8196-1	81.2
scaffold_1	55061795	55061986	scaffold_1-75	80.8
scaffold_3	70986141	70986332	scaffold_3-46	80.8
scaffold_2	77656391	77656582	scaffold_2-45	80.6
scaffold_3	104444128	104444319	scaffold_3-50	80.6
scaffold_5	28006628	28006819	scaffold_5-49	80.6
scaffold_6	124288260	124288451	scaffold_6-47	80.6
scaffold_9	58187269	58187460	scaffold_9-51	80.6
scaffold_3	44791925	44792116	scaffold_3-45	80.4
scaffold_5	93988822	93989013	scaffold_5-43	80.4
scaffold_1	95963086	95963277	scaffold_1-84	80.2
scaffold_5	117002990	117003181	scaffold_5-41	80.2
scaffold_4	52714802	52714993	scaffold_4-47	80
scaffold_7	68308262	68308453	scaffold_7-56	80
scaffold_1	201644832	201645023	scaffold_1-88	79.8
scaffold_5	72008418	72008609	scaffold_5-50	79.8
scaffold_7	94487374	94487565	scaffold_7-58	79.8
scaffold_4	95073200	95073391	scaffold_4-52	79.6
scaffold_472	52119	52310	scaffold_472-1	79.6
scaffold_7	64978434	64978625	scaffold_7-59	79.4
scaffold_8	82093143	82093334	scaffold_8-53	79.4
scaffold_2	128190183	128190374	scaffold_2-55	79.2
scaffold_4	122670807	122670998	scaffold_4-53	79.2
scaffold_1	147730551	147730742	scaffold_1-96	79
scaffold_2	135757356	135757547	scaffold_2-50	79
scaffold_8	65800784	65800975	scaffold_8-55	79
scaffold_2	76575449	76575640	scaffold_2-51	78.8
scaffold_3	54619225	54619416	scaffold_3-47	78.8
scaffold_7	94470692	94470883	scaffold_7-57	78.8
scaffold_8	46605930	46606121	scaffold_8-56	78.8
scaffold_9	46341805	46341996	scaffold_9-52	78.8
scaffold_1	86736712	86736903	scaffold_1-92	78.6
scaffold_109	16723	16914	scaffold_109-1	78.6
scaffold_205	137791	137982	scaffold_205-1	78.6
scaffold_6	104179390	104179581	scaffold_6-42	78.6
scaffold_1	204070703	204070894	scaffold_1-87	78.4
scaffold_2	68657652	68657843	scaffold_2-48	78.2
scaffold_2	106275442	106275633	scaffold_2-47	78.2
scaffold_8	14227615	14227806	scaffold_8-57	78.2
scaffold_9	71885888	71886079	scaffold_9-53	78.2
scaffold_6	29607652	29607843	scaffold_6-43	78
scaffold_7	109630256	109630447	scaffold_7-61	78
scaffold_8	85665448	85665639	scaffold_8-54	78
scaffold_2	17698797	17698988	scaffold_2-58	77.8
scaffold_6	85848258	85848449	scaffold_6-45	77.8
scaffold_10	37214651	37214842	scaffold_10-16	77.6
scaffold_100	176573	176764	scaffold_100-6	77.6
scaffold_4	109971140	109971331	scaffold_4-50	77.6
scaffold_5	26116003	26116194	scaffold_5-53	77.6
scaffold_6	27348724	27348915	scaffold_6-44	77.6
scaffold_3	6823060	6823251	scaffold_3-48	77.4
scaffold_4	10663450	10663641	scaffold_4-51	77.4
scaffold_7	9266058	9266249	scaffold_7-60	77.4
scaffold_2	77617400	77617591	scaffold_2-49	77.3
scaffold_5	71921667	71921858	scaffold_5-52	77.3
scaffold_8	37124487	37124678	scaffold_8-58	77.3
scaffold_6	90560956	90561147	scaffold_6-41	77.1
scaffold_9	8821229	8821420	scaffold_9-56	76.9
scaffold_1	173413020	173413211	scaffold_1-99	76.7
scaffold_2	85709308	85709499	scaffold_2-53	76.7
scaffold_4	88926298	88926489	scaffold_4-56	76.7
scaffold_6	29646091	29646282	scaffold_6-46	76.7
scaffold_8c	1494921	1495112	scaffold_8c-2	76.7
scaffold_9	14641489	14641680	scaffold_9-54	76.7
scaffold_10	9460873	9461064	scaffold_10-17	76.5
scaffold_119	35339	35530	scaffold_119-1	76.5
scaffold_155	32425	32616	scaffold_155-1	76.5
scaffold_2	14163714	14163905	scaffold_2-52	76.5
scaffold_44	108505	108696	scaffold_44-1	76.5
scaffold_6	109038505	109038696	scaffold_6-50	76.5
scaffold_6	16028483	16028674	scaffold_6-49	76.3
scaffold_1	86757333	86757524	scaffold_1-93	76.1
scaffold_1	120283580	120283771	scaffold_1-98	76.1
scaffold_4	24584286	24584477	scaffold_4-61	76.1
scaffold_2	74847104	74847295	scaffold_2-56	75.9
scaffold_5	5730123	5730314	scaffold_5-54	75.9
scaffold_6	110465984	110466175	scaffold_6-52	75.9
scaffold_7	60402938	60403129	scaffold_7-63	75.9
scaffold_7	100852345	100852536	scaffold_7-66	75.9
scaffold_8	62420947	62421138	scaffold_8-66	75.9
scaffold_9	5275097	5275288	scaffold_9-55	75.9
scaffold_3	29949957	29950148	scaffold_3-49	75.7
scaffold_4	100918229	100918420	scaffold_4-57	75.7
scaffold_1	92640035	92640226	scaffold_1-100	75.5
scaffold_2	10812964	10813155	scaffold_2-54	75.5
scaffold_27	436902	437093	scaffold_27-1	75.5
scaffold_6	61378237	61378428	scaffold_6-56	75.5
scaffold_2	111316966	111317157	scaffold_2-57	75.3
scaffold_4	129124407	129124598	scaffold_4-55	75.3
scaffold_5	11013547	11013738	scaffold_5-58	75.3
scaffold_2	83148491	83148682	scaffold_2-62	75.1
scaffold_5	1770782	1770973	scaffold_5-57	75.1
scaffold_6	31139827	31140018	scaffold_6-53	74.9
scaffold_6	119111223	119111414	scaffold_6-48	74.9
scaffold_7	64107424	64107615	scaffold_7-62	74.9
scaffold_8c	1501427	1501618	scaffold_8c-3	74.9
scaffold_10	12984772	12984963	scaffold_10-18	74.7
scaffold_2	84433680	84433871	scaffold_2-60	74.7
scaffold_28	71964	72155	scaffold_28-2	74.7
scaffold_3	25207766	25207957	scaffold_3-51	74.7
scaffold_4162	2925	3116	scaffold_4162-1	74.7
scaffold_4	38245319	38245510	scaffold_4-60	74.5
scaffold_7	86160705	86160896	scaffold_7-67	74.5
scaffold_8	64328614	64328805	scaffold_8-61	74.5
scaffold_8	74334442	74334633	scaffold_8-60	74.5
scaffold_5	3207785	3207976	scaffold_5-60	74.3
scaffold_1	181744181	181744372	scaffold_1-94	74.1
scaffold_3	66544474	66544665	scaffold_3-55	74.1
scaffold_7	82438486	82438677	scaffold_7-64	74.1
scaffold_7	82555203	82555394	scaffold_7-65	74.1
scaffold_1	127241109	127241300	scaffold_1-107	73.9
scaffold_100	174944	175135	scaffold_100-7	73.9
scaffold_2	14155283	14155474	scaffold_2-75	73.9
scaffold_5	16215007	16215198	scaffold_5-56	73.9
scaffold_5	95679054	95679245	scaffold_5-62	73.9
scaffold_6	31649037	31649228	scaffold_6-57	73.9
scaffold_6	136769296	136769487	scaffold_6-58	73.9
scaffold_53	126003	126194	scaffold_53-2	73.7
scaffold_9	27242123	27242314	scaffold_9-58	73.7
scaffold_4	106642911	106643102	scaffold_4-58	73.5
scaffold_5	103006399	103006590	scaffold_5-59	73.5
scaffold_6	128805196	128805387	scaffold_6-51	73.5
scaffold_1	147810737	147810928	scaffold_1-103	73.4
scaffold_4	61590009	61590200	scaffold_4-59	73.4
scaffold_9	77533455	77533646	scaffold_9-59	73.4
scaffold_3	113122497	113122688	scaffold_3-53	73.2
scaffold_4	3226901	3227092	scaffold_4-62	73.2
scaffold_5	2396694	2396885	scaffold_5-61	73.2
scaffold_1	148912076	148912267	scaffold_1-101	73
scaffold_2	96932190	96932381	scaffold_2-59	73
scaffold_3	24076628	24076819	scaffold_3-52	73
scaffold_5	110028700	110028891	scaffold_5-55	73
scaffold_9	97739241	97739432	scaffold_9-57	73
scaffold_3	55531800	55531991	scaffold_3-58	72.8
scaffold_7	93962378	93962569	scaffold_7-68	72.8
scaffold_9	7393878	7394069	scaffold_9-62	72.8
scaffold_1	87649645	87649836	scaffold_1-112	72.6
scaffold_10	21942543	21942734	scaffold_10-21	72.6
scaffold_2	123428667	123428858	scaffold_2-66	72.6
scaffold_5	93991320	93991511	scaffold_5-63	72.6
scaffold_6	124214232	124214423	scaffold_6-67	72.6
scaffold_4	39724838	39725029	scaffold_4-67	72.4
scaffold_6	20253344	20253535	scaffold_6-55	72.4
scaffold_8	41720253	41720444	scaffold_8-67	72.4
scaffold_1	203083053	203083244	scaffold_1-105	72.2
scaffold_10	6158957	6159148	scaffold_10-19	72.2
scaffold_6	128974453	128974644	scaffold_6-66	72.2
scaffold_8b	1497325	1497516	scaffold_8b-2	72.2
scaffold_9	1616941	1617132	scaffold_9-60	72.2
scaffold_1	95636481	95636672	scaffold_1-111	72
scaffold_1	202942690	202942881	scaffold_1-108	72
scaffold_1	202969813	202970004	scaffold_1-110	72
scaffold_8	107746751	107746942	scaffold_8-62	72
scaffold_9	54871167	54871358	scaffold_9-61	72
scaffold_3	85042162	85042353	scaffold_3-56	71.8
scaffold_6	41431192	41431383	scaffold_6-69	71.8
scaffold_6	133748850	133749041	scaffold_6-64	71.8
scaffold_7	14355125	14355316	scaffold_7-70	71.8
scaffold_8	26301183	26301374	scaffold_8-65	71.8
scaffold_1	42780232	42780423	scaffold_1-95	71.6
scaffold_2	91229584	91229775	scaffold_2-65	71.6
scaffold_3	78250316	78250507	scaffold_3-54	71.6
scaffold_5	110029874	110030065	scaffold_5-65	71.6
scaffold_6	21104935	21105126	scaffold_6-54	71.6
scaffold_3	67097751	67097942	scaffold_3-63	71.4
scaffold_4	85409519	85409710	scaffold_4-64	71.4
scaffold_4	29049581	29049772	scaffold_4-66	71.2
scaffold_6	108753571	108753762	scaffold_6-61	71.2
scaffold_7	121861658	121861849	scaffold_7-74	71.2
scaffold_8	91804095	91804286	scaffold_8-69	71.2
scaffold_1	193638245	193638436	scaffold_1-113	71
scaffold_10	15224999	15225190	scaffold_10-22	71
scaffold_2	36399162	36399353	scaffold_2-61	71
scaffold_4	61449	61640	scaffold_4-63	71
scaffold_53	75650	75841	scaffold_53-1	71
scaffold_6	109428718	109428909	scaffold_6-65	71
scaffold_7	11882707	11882898	scaffold_7-71	71
scaffold_2	47696422	47696613	scaffold_2-64	70.8
scaffold_2	76791190	76791381	scaffold_2-67	70.8
scaffold_5	106742186	106742377	scaffold_5-64	70.8
scaffold_2	464103	464294	scaffold_2-74	70.6
scaffold_3	91706256	91706447	scaffold_3-59	70.6
scaffold_8	48091932	48092123	scaffold_8-64	70.6
scaffold_8	107740873	107741064	scaffold_8-70	70.6
scaffold_87	174504	174695	scaffold_87-1	70.6
scaffold_2	68629410	68629601	scaffold_2-69	70.4
scaffold_218	4972	5163	scaffold_218-1	70.4
scaffold_3	15978351	15978542	scaffold_3-57	70.4
scaffold_7	45498784	45498975	scaffold_7-76	70.4
scaffold_7	83469247	83469438	scaffold_7-75	70.2
scaffold_2	127178635	127178826	scaffold_2-72	70
scaffold_4	128396182	128396373	scaffold_4-65	70
scaffold_6	121284600	121284791	scaffold_6-60	70
scaffold_8	91747300	91747491	scaffold_8-72	70
scaffold_1	170165935	170166126	scaffold_1-115	69.8
scaffold_2	76714905	76715096	scaffold_2-71	69.8
scaffold_3	27913631	27913822	scaffold_3-60	69.8
scaffold_4	22521774	22521965	scaffold_4-69	69.8
scaffold_4	26223462	26223653	scaffold_4-72	69.8
scaffold_6	29661839	29662030	scaffold_6-59	69.8
scaffold_6	72082192	72082383	scaffold_6-62	69.8
scaffold_1	18455700	18455891	scaffold_1-126	69.6
scaffold_1	146520104	146520295	scaffold_1-117	69.6
scaffold_2	139305629	139305820	scaffold_2-76	69.6
scaffold_1	174121023	174121214	scaffold_1-124	69.5
scaffold_5	79658777	79658968	scaffold_5-66	69.5
scaffold_5	82601198	82601389	scaffold_5-69	69.5
scaffold_8	89799379	89799570	scaffold_8-74	69.5
scaffold_1	4916411	4916602	scaffold_1-129	69.3
scaffold_8	36262527	36262718	scaffold_8-68	69.3
scaffold_1	59245919	59246110	scaffold_1-119	69.1
scaffold_1	173078917	173079108	scaffold_1-121	69.1
scaffold_2	10869719	10869910	scaffold_2-73	69.1
scaffold_2	83175395	83175586	scaffold_2-78	69.1
scaffold_2	85139355	85139546	scaffold_2-70	69.1
scaffold_3	70475289	70475480	scaffold_3-62	69.1
scaffold_3	104443064	104443255	scaffold_3-67	69.1
scaffold_6	137181449	137181640	scaffold_6-68	69.1
scaffold_9	46712085	46712276	scaffold_9-63	69.1
scaffold_10	4062910	4063101	scaffold_10-20	68.9
scaffold_5	118068497	118068688	scaffold_5-68	68.9
scaffold_6	125057028	125057219	scaffold_6-63	68.9
scaffold_7	25578870	25579061	scaffold_7-80	68.9
scaffold_1	46665292	46665483	scaffold_1-122	68.7
scaffold_10	4031852	4032043	scaffold_10-24	68.7
scaffold_2	44344424	44344615	scaffold_2-68	68.7
scaffold_3	107447802	107447993	scaffold_3-61	68.7
scaffold_5	99121148	99121339	scaffold_5-67	68.7
scaffold_8	7235276	7235467	scaffold_8-77	68.7
scaffold_1	171779733	171779924	scaffold_1-132	68.5
scaffold_4	121651137	121651328	scaffold_4-70	68.5
scaffold_7	69532582	69532773	scaffold_7-77	68.5
scaffold_8	27855767	27855958	scaffold_8-71	68.5
scaffold_9	7106627	7106818	scaffold_9-64	68.5
scaffold_9	20696149	20696340	scaffold_9-66	68.5
scaffold_9	44274801	44274992	scaffold_9-65	68.5
scaffold_3	11362635	11362826	scaffold_3-65	68.3
scaffold_2430	3139	3330	scaffold_2430-1	68.1
scaffold_3	59381859	59382050	scaffold_3-64	68.1
scaffold_4	70937033	70937224	scaffold_4-75	68.1
scaffold_5	108830133	108830324	scaffold_5-70	68.1
scaffold_6	6749090	6749281	scaffold_6-74	68.1
scaffold_6	21895858	21896049	scaffold_6-70	68.1
scaffold_10	28987895	28988086	scaffold_10-23	67.9
scaffold_4	91118442	91118633	scaffold_4-76	67.9
scaffold_7	103455230	103455421	scaffold_7-79	67.9
scaffold_1	144704839	144705030	scaffold_1-139	67.7
scaffold_2	108915258	108915449	scaffold_2-80	67.7
scaffold_7	103997177	103997368	scaffold_7-78	67.7
scaffold_1	184433374	184433565	scaffold_1-127	67.5
scaffold_5	28103977	28104168	scaffold_5-73	67.5
scaffold_5	103493319	103493510	scaffold_5-75	67.5
scaffold_6	9416908	9417099	scaffold_6-72	67.5
scaffold_4	73847057	73847248	scaffold_4-78	67.3
scaffold_7	88862466	88862657	scaffold_7-89	67.3
scaffold_8	1568813	1569004	scaffold_8-73	67.3
scaffold_2	128800926	128801117	scaffold_2-79	67.1
scaffold_4	101022399	101022590	scaffold_4-79	67.1
scaffold_8	41721460	41721651	scaffold_8-79	67.1
scaffold_8	94740579	94740770	scaffold_8-75	67.1
scaffold_9	47304393	47304584	scaffold_9-71	67.1
scaffold_96	313659	313850	scaffold_96-1	67.1
scaffold_1	38131878	38132069	scaffold_1-128	66.9
scaffold_1	130489351	130489542	scaffold_1-123	66.9
scaffold_5	32200403	32200594	scaffold_5-74	66.9
scaffold_7	40563593	40563784	scaffold_7-84	66.9
scaffold_7	58939801	58939992	scaffold_7-85	66.9
scaffold_9	77763738	77763929	scaffold_9-70	66.9
scaffold_1	180320459	180320650	scaffold_1-130	66.7
scaffold_2	89381035	89381226	scaffold_2-81	66.7
scaffold_6	20027916	20028107	scaffold_6-71	66.7
scaffold_7	82796561	82796752	scaffold_7-86	66.7
scaffold_2	89349162	89349353	scaffold_2-83	66.5
scaffold_8	83041494	83041685	scaffold_8-80	66.5
scaffold_3	28788545	28788736	scaffold_3-66	66.3
scaffold_5	109091186	109091377	scaffold_5-71	66.3
scaffold_7	30120604	30120795	scaffold_7-83	66.3
scaffold_8	82987609	82987800	scaffold_8-76	66.3
scaffold_568	25077	25268	scaffold_568-1	66.1
scaffold_1	201660105	201660296	scaffold_1-140	65.9
scaffold_2	5442512	5442703	scaffold_2-89	65.9
scaffold_2	78079416	78079607	scaffold_2-77	65.9
scaffold_5	10986282	10986473	scaffold_5-72	65.9
scaffold_6	106401114	106401305	scaffold_6-81	65.9
scaffold_7	26440957	26441148	scaffold_7-81	65.9
scaffold_7	87614154	87614345	scaffold_7-82	65.9
scaffold_9	9014982	9015173	scaffold_9-72	65.9
scaffold_1	22586856	22587047	scaffold_1-131	65.7
scaffold_1	55540806	55540997	scaffold_1-138	65.7
scaffold_1	183591346	183591537	scaffold_1-133	65.7
scaffold_4	79973893	79974084	scaffold_4-77	65.7
scaffold_6	19232137	19232328	scaffold_6-78	65.7
scaffold_6	106178946	106179137	scaffold_6-73	65.7
scaffold_1	10317753	10317944	scaffold_1-136	65.5
scaffold_1	155871248	155871439	scaffold_1-134	65.5
scaffold_8	47157533	47157724	scaffold_8-78	65.5
scaffold_9	54158664	54158855	scaffold_9-74	65.5
scaffold_10	29614385	29614576	scaffold_10-28	65.4
scaffold_4	59524728	59524919	scaffold_4-74	65.4
scaffold_5	30727504	30727695	scaffold_5-77	65.4
scaffold_6	107485668	107485859	scaffold_6-76	65.4
scaffold_1	53274063	53274254	scaffold_1-135	65.2
scaffold_5	2411210	2411401	scaffold_5-79	65.2
scaffold_6	75145261	75145452	scaffold_6-82	65.2
scaffold_7	15499813	15500004	scaffold_7-88	65.2
scaffold_7	106005617	106005808	scaffold_7-87	65.2
scaffold_75	274554	274745	scaffold_75-2	65.2
scaffold_8	24340967	24341158	scaffold_8-86	65.2
scaffold_8	82336652	82336843	scaffold_8-81	65.2
scaffold_2	6342047	6342238	scaffold_2-84	65
scaffold_3	31485221	31485412	scaffold_3-68	65
scaffold_3	60406841	60407032	scaffold_3-69	65
scaffold_4	20887112	20887303	scaffold_4-80	65
scaffold_9	3304321	3304512	scaffold_9-69	65
scaffold_3	60407725	60407916	scaffold_3-70	64.8
scaffold_8	42041340	42041531	scaffold_8-82	64.8
scaffold_1	6700331	6700522	scaffold_1-141	64.6
scaffold_125	219913	220104	scaffold_125-1	64.6
scaffold_27	43303	43494	scaffold_27-2	64.6
scaffold_4	22707065	22707256	scaffold_4-85	64.6
scaffold_4	101713067	101713258	scaffold_4-84	64.6
scaffold_5	101799063	101799254	scaffold_5-78	64.6
scaffold_5	114141572	114141763	scaffold_5-76	64.6
scaffold_6	104539157	104539348	scaffold_6-79	64.6
scaffold_9	44245058	44245249	scaffold_9-75	64.6
scaffold_2	6659662	6659853	scaffold_2-86	64.4
scaffold_6	106244033	106244224	scaffold_6-77	64.4
scaffold_1	204063082	204063273	scaffold_1-137	64.2
scaffold_10	22433892	22434083	scaffold_10-26	64.2
scaffold_3	91735275	91735466	scaffold_3-78	64.2
scaffold_4	52594193	52594384	scaffold_4-83	64.2
scaffold_4	103930233	103930424	scaffold_4-98	64.2
scaffold_7	29861513	29861704	scaffold_7-92	64.2
scaffold_7	39559704	39559895	scaffold_7-94	64.2
scaffold_9	27257506	27257697	scaffold_9-76	64.2
scaffold_2	104135891	104136082	scaffold_2-88	64
scaffold_6	138171468	138171659	scaffold_6-75	64
scaffold_7	20048960	20049151	scaffold_7-98	64
scaffold_8	21904434	21904625	scaffold_8-91	64
scaffold_3	112693642	112693833	scaffold_3-82	63.8
scaffold_7	1732885	1733076	scaffold_7-91	63.8
scaffold_8	18610099	18610290	scaffold_8-84	63.8
scaffold_9	66971845	66972036	scaffold_9-79	63.8
scaffold_2	40770804	40770995	scaffold_2-87	63.6
scaffold_2	85130386	85130577	scaffold_2-85	63.6
scaffold_4	53511557	53511748	scaffold_4-81	63.6
scaffold_4	80553446	80553637	scaffold_4-88	63.6
scaffold_4	139673904	139674095	scaffold_4-82	63.6
scaffold_6	38820940	38821131	scaffold_6-86	63.6
scaffold_6	54291181	54291372	scaffold_6-80	63.6
scaffold_1	152378858	152379049	scaffold_1-158	63.4
scaffold_4	33206258	33206449	scaffold_4-90	63.4
scaffold_8	18466046	18466237	scaffold_8-83	63.4
scaffold_8	93116351	93116542	scaffold_8-85	63.4
scaffold_1	85955916	85956107	scaffold_1-149	63.2
scaffold_10	6501744	6501935	scaffold_10-29	63.2
scaffold_2	80576883	80577074	scaffold_2-90	63.2
scaffold_3	108799649	108799840	scaffold_3-74	63.2
scaffold_6	141772326	141772517	scaffold_6-88	63.2
scaffold_8	26405174	26405365	scaffold_8-90	63.2
scaffold_1	193465754	193465945	scaffold_1-157	63
scaffold_1	204038882	204039073	scaffold_1-155	63
scaffold_7	86459224	86459415	scaffold_7-93	63
scaffold_72	175569	175760	scaffold_72-1	63
scaffold_8	72117249	72117440	scaffold_8-88	63
scaffold_9	7405878	7406069	scaffold_9-78	63
scaffold_9	27278003	27278194	scaffold_9-77	63
scaffold_1	18709498	18709689	scaffold_1-146	62.8
scaffold_2	145562791	145562982	scaffold_2-95	62.8
scaffold_4	20089873	20090064	scaffold_4-92	62.8
scaffold_6	127852789	127852980	scaffold_6-85	62.8
scaffold_3	14210110	14210301	scaffold_3-76	62.6
scaffold_3	93262453	93262644	scaffold_3-75	62.6
scaffold_4	9580178	9580369	scaffold_4-89	62.6
scaffold_4	140000418	140000609	scaffold_4-86	62.6
scaffold_6	118336097	118336288	scaffold_6-87	62.6
scaffold_7	32265769	32265960	scaffold_7-97	62.6
scaffold_7	116432998	116433189	scaffold_7-99	62.6
scaffold_149	102110	102301	scaffold_149-2	62.4
scaffold_4	133878866	133879057	scaffold_4-87	62.4
scaffold_6	59744867	59745058	scaffold_6-90	62.4
scaffold_6	137067462	137067653	scaffold_6-84	62.4
scaffold_134	142796	142987	scaffold_134-1	62.2
scaffold_3	60404557	60404748	scaffold_3-79	62.2
scaffold_4	88143489	88143680	scaffold_4-105	62.2
scaffold_6	125000621	125000812	scaffold_6-83	62.2
scaffold_9	44432560	44432751	scaffold_9-73	62.2
scaffold_4	53508805	53508996	scaffold_4-91	62
scaffold_5	10332338	10332529	scaffold_5-82	62
scaffold_1	45874987	45875178	scaffold_1-153	61.8
scaffold_3	84518865	84519056	scaffold_3-71	61.8
scaffold_7	8863478	8863669	scaffold_7-101	61.8
scaffold_7	93726098	93726289	scaffold_7-100	61.8
scaffold_1	73693039	73693230	scaffold_1-143	61.6
scaffold_1	82867859	82868050	scaffold_1-156	61.6
scaffold_1	90565477	90565668	scaffold_1-160	61.6
scaffold_10	4291566	4291757	scaffold_10-32	61.6
scaffold_2	14133339	14133530	scaffold_2-91	61.6
scaffold_3	112702963	112703154	scaffold_3-72	61.6
scaffold_4	75022904	75023095	scaffold_4-94	61.6
scaffold_4	140007377	140007568	scaffold_4-93	61.6
scaffold_7	82543817	82544008	scaffold_7-95	61.6
scaffold_1	5370247	5370438	scaffold_1-150	61.5
scaffold_3	16028481	16028672	scaffold_3-80	61.5
scaffold_3	44797813	44798004	scaffold_3-73	61.5
scaffold_5	10972127	10972318	scaffold_5-83	61.5
scaffold_7	94501010	94501201	scaffold_7-96	61.5
scaffold_1	123677530	123677721	scaffold_1-148	61.3
scaffold_1	155364634	155364825	scaffold_1-159	61.3
scaffold_1	202945225	202945416	scaffold_1-152	61.3
scaffold_2	65312092	65312283	scaffold_2-94	61.3
scaffold_3	43289857	43290048	scaffold_3-85	61.3
scaffold_4	1135851	1136042	scaffold_4-95	61.3
scaffold_4	121043768	121043959	scaffold_4-100	61.3
scaffold_5	72032759	72032950	scaffold_5-81	61.3
scaffold_6	109406353	109406544	scaffold_6-92	61.3
scaffold_1	173939414	173939605	scaffold_1-154	61.1
scaffold_10	35476550	35476741	scaffold_10-30	61.1
scaffold_2	36442508	36442699	scaffold_2-100	61.1
scaffold_4	17948550	17948741	scaffold_4-103	61.1
scaffold_5	15987968	15988159	scaffold_5-86	61.1
scaffold_6	45478371	45478562	scaffold_6-91	61.1
scaffold_1	147813832	147814023	scaffold_1-192	60.9
scaffold_1	183685823	183686014	scaffold_1-187	60.9
scaffold_10	35374937	35375128	scaffold_10-33	60.9
scaffold_2	74847772	74847963	scaffold_2-96	60.9
scaffold_9	42014317	42014508	scaffold_9-81	60.9
scaffold_9	50274202	50274393	scaffold_9-80	60.9
scaffold_1	178994160	178994351	scaffold_1-172	60.7
scaffold_2	131731633	131731824	scaffold_2-92	60.7
scaffold_3	22502051	22502242	scaffold_3-77	60.7
scaffold_7	27477329	27477520	scaffold_7-102	60.7
scaffold_3	10372859	10373050	scaffold_3-88	60.5
scaffold_5	98452571	98452762	scaffold_5-84	60.5
scaffold_1	86791681	86791872	scaffold_1-169	60.3
scaffold_1	141129558	141129749	scaffold_1-175	60.3
scaffold_8	56267754	56267945	scaffold_8-89	60.3
scaffold_8	88174855	88175046	scaffold_8-92	60.3
scaffold_1	10098727	10098918	scaffold_1-166	60.1
scaffold_1	138191505	138191696	scaffold_1-184	60.1
scaffold_1	174033122	174033313	scaffold_1-173	60.1
scaffold_1	179395814	179396005	scaffold_1-161	60.1
scaffold_3	19933027	19933218	scaffold_3-87	60.1
scaffold_4	1137886	1138077	scaffold_4-104	60.1
scaffold_5	87521841	87522032	scaffold_5-85	60.1
scaffold_7	21512094	21512285	scaffold_7-104	60.1
scaffold_1	5363406	5363597	scaffold_1-176	59.9
scaffold_1	128557644	128557835	scaffold_1-179	59.9
scaffold_1	203382898	203383089	scaffold_1-180	59.9
scaffold_2	45702246	45702437	scaffold_2-97	59.9
scaffold_4	59444398	59444589	scaffold_4-101	59.9
scaffold_4	71878437	71878628	scaffold_4-96	59.9
scaffold_7	77370141	77370332	scaffold_7-108	59.9
scaffold_9	3467242	3467433	scaffold_9-88	59.9
scaffold_10	12967954	12968145	scaffold_10-31	59.7
scaffold_4	26525867	26526058	scaffold_4-102	59.7
scaffold_4	94885314	94885505	scaffold_4-99	59.7
scaffold_4	132306773	132306964	scaffold_4-97	59.7
scaffold_6	33093727	33093918	scaffold_6-96	59.7
scaffold_9	1616124	1616315	scaffold_9-82	59.7
scaffold_1	60247546	60247737	scaffold_1-165	59.5
scaffold_10	35385404	35385595	scaffold_10-34	59.5
scaffold_2	64408824	64409015	scaffold_2-98	59.5
scaffold_2	81277761	81277952	scaffold_2-103	59.5
scaffold_2	95608753	95608944	scaffold_2-93	59.5
scaffold_5	119238029	119238220	scaffold_5-89	59.5
scaffold_1	45407327	45407518	scaffold_1-164	59.3
scaffold_1	143352496	143352687	scaffold_1-170	59.3
scaffold_3	44788536	44788727	scaffold_3-83	59.3
scaffold_6	32671865	32672056	scaffold_6-95	59.3
scaffold_8	65833720	65833911	scaffold_8-96	59.3
scaffold_1	110950067	110950258	scaffold_1-163	59.1
scaffold_1	127249793	127249984	scaffold_1-182	59.1
scaffold_1	128495286	128495477	scaffold_1-174	59.1
scaffold_3	31673665	31673856	scaffold_3-93	59.1
scaffold_3	100190466	100190657	scaffold_3-81	59.1
scaffold_4	110716939	110717130	scaffold_4-108	59.1
scaffold_6	103542011	103542202	scaffold_6-89	59.1
scaffold_7	82798572	82798763	scaffold_7-112	59.1
scaffold_74	102303	102494	scaffold_74-1	59.1
scaffold_1	96477948	96478139	scaffold_1-193	58.9
scaffold_1	187059671	187059862	scaffold_1-171	58.9
scaffold_2	102179994	102180185	scaffold_2-102	58.9
scaffold_3	59365200	59365391	scaffold_3-86	58.9
scaffold_6	70501696	70501887	scaffold_6-94	58.9
scaffold_6	133751622	133751813	scaffold_6-93	58.9
scaffold_7	103051653	103051844	scaffold_7-109	58.9
scaffold_1	72918497	72918688	scaffold_1-191	58.7
scaffold_1	121587649	121587840	scaffold_1-201	58.7
scaffold_1	129318978	129319169	scaffold_1-185	58.7
scaffold_1	181765442	181765633	scaffold_1-178	58.7
scaffold_10	11874126	11874317	scaffold_10-35	58.7
scaffold_26	192923	193114	scaffold_26-2	58.7
scaffold_5	9386435	9386626	scaffold_5-93	58.7
scaffold_6	73393496	73393687	scaffold_6-100	58.7
scaffold_8	26371096	26371287	scaffold_8-94	58.7
scaffold_9	46278136	46278327	scaffold_9-87	58.7
scaffold_1	38091273	38091464	scaffold_1-189	58.5
scaffold_10	30464976	30465167	scaffold_10-36	58.5
scaffold_4	17890330	17890521	scaffold_4-107	58.5
scaffold_4	95217473	95217664	scaffold_4-115	58.5
scaffold_8	1805266	1805457	scaffold_8-98	58.5
scaffold_8	52261933	52262124	scaffold_8-95	58.5
scaffold_9	54865447	54865638	scaffold_9-86	58.5
scaffold_1	74879159	74879350	scaffold_1-183	58.3
scaffold_1	105804821	105805012	scaffold_1-177	58.3
scaffold_2	46038472	46038663	scaffold_2-107	58.3
scaffold_2	150877659	150877850	scaffold_2-99	58.3
scaffold_42	46504	46695	scaffold_42-2	58.3
scaffold_6	76585531	76585722	scaffold_6-97	58.3
scaffold_7	89271611	89271802	scaffold_7-105	58.3
scaffold_7	91185169	91185360	scaffold_7-103	58.3
scaffold_8	48096758	48096949	scaffold_8-93	58.3
scaffold_1	38135162	38135353	scaffold_1-181	58.1
scaffold_1483	823	1014	scaffold_1483-1	58.1
scaffold_2	83923633	83923824	scaffold_2-101	58.1
scaffold_5	73333009	73333200	scaffold_5-87	58.1
scaffold_6	76524709	76524900	scaffold_6-99	58.1
scaffold_7	72766971	72767162	scaffold_7-106	58.1
scaffold_9	44452279	44452470	scaffold_9-83	58.1
scaffold_1	38125473	38125664	scaffold_1-186	57.9
scaffold_3	10662864	10663055	scaffold_3-92	57.9
scaffold_4	101730993	101731184	scaffold_4-117	57.9
scaffold_7	21462309	21462500	scaffold_7-111	57.9
scaffold_7	23022750	23022941	scaffold_7-107	57.9
scaffold_8	96698570	96698761	scaffold_8-103	57.9
scaffold_9	17158975	17159166	scaffold_9-85	57.9
scaffold_1	23235821	23236012	scaffold_1-196	57.7
scaffold_2	1345036	1345227	scaffold_2-104	57.7
scaffold_3	93270624	93270815	scaffold_3-91	57.7
scaffold_3	108793596	108793787	scaffold_3-89	57.7
scaffold_7	94211616	94211807	scaffold_7-110	57.7
scaffold_4	121694529	121694720	scaffold_4-111	57.6
scaffold_5	94550130	94550321	scaffold_5-90	57.6
scaffold_6	6863093	6863284	scaffold_6-98	57.6
scaffold_8	94701040	94701231	scaffold_8-99	57.6
scaffold_9	52071143	52071334	scaffold_9-84	57.6
scaffold_1	62214880	62215071	scaffold_1-202	57.4
scaffold_1	159124883	159125074	scaffold_1-197	57.4
scaffold_1	159312797	159312988	scaffold_1-204	57.4
scaffold_10	28936657	28936848	scaffold_10-40	57.4
scaffold_28	112405	112596	scaffold_28-3	57.4
scaffold_3	28789188	28789379	scaffold_3-90	57.4
scaffold_4	64792435	64792626	scaffold_4-113	57.4
scaffold_5	99170057	99170248	scaffold_5-91	57.4
scaffold_6	57273288	57273479	scaffold_6-116	57.4
scaffold_6	107273356	107273547	scaffold_6-101	57.4
scaffold_9	47546836	47547027	scaffold_9-90	57.4
scaffold_1	163532036	163532227	scaffold_1-195	57.2
scaffold_10	12822728	12822919	scaffold_10-38	57.2
scaffold_2	78065736	78065927	scaffold_2-106	57.2
scaffold_3	22510503	22510694	scaffold_3-95	57.2
scaffold_3	45333370	45333561	scaffold_3-94	57.2
scaffold_5	72003883	72004074	scaffold_5-92	57.2
scaffold_5	73398690	73398881	scaffold_5-88	57.2
scaffold_6	132991085	132991276	scaffold_6-102	57.2
scaffold_7	25676636	25676827	scaffold_7-115	57.2
scaffold_8	11393729	11393920	scaffold_8-100	57.2
scaffold_8	18503559	18503750	scaffold_8-97	57.2
scaffold_8	18540352	18540543	scaffold_8-113	57.2
scaffold_1	62158064	62158255	scaffold_1-194	57
scaffold_10	20900864	20901055	scaffold_10-41	57
scaffold_10	35462141	35462332	scaffold_10-37	57
scaffold_2	68620015	68620206	scaffold_2-112	57
scaffold_4	52713174	52713365	scaffold_4-109	57
scaffold_8	9921000	9921191	scaffold_8-109	57
scaffold_9	4532639	4532830	scaffold_9-98	57
scaffold_1	17005453	17005644	scaffold_1-200	56.8
scaffold_1	144596889	144597080	scaffold_1-206	56.8
scaffold_100	190924	191115	scaffold_100-10	56.8
scaffold_2	78077501	78077692	scaffold_2-118	56.8
scaffold_4	85415481	85415672	scaffold_4-112	56.8
scaffold_5	28096530	28096721	scaffold_5-96	56.8
scaffold_6	9447625	9447816	scaffold_6-114	56.8
scaffold_6	11392394	11392585	scaffold_6-107	56.8
scaffold_6	11406598	11406789	scaffold_6-103	56.8
scaffold_649	23106	23297	scaffold_649-1	56.8
scaffold_9	27269071	27269262	scaffold_9-97	56.8
scaffold_2	54268892	54269083	scaffold_2-113	56.6
scaffold_2	91548511	91548702	scaffold_2-110	56.6
scaffold_5	95667998	95668189	scaffold_5-97	56.6
scaffold_5	112340773	112340964	scaffold_5-94	56.6
scaffold_6	78327622	78327813	scaffold_6-110	56.6
scaffold_6	105742293	105742484	scaffold_6-106	56.6
scaffold_8	12905568	12905759	scaffold_8-101	56.6
scaffold_8	68033120	68033311	scaffold_8-106	56.6
scaffold_9	44221006	44221197	scaffold_9-91	56.6
scaffold_9	58185788	58185979	scaffold_9-94	56.6
scaffold_9	92659259	92659450	scaffold_9-93	56.6
scaffold_1	102365742	102365933	scaffold_1-211	56.4
scaffold_10	6766918	6767109	scaffold_10-43	56.4
scaffold_2	135573058	135573249	scaffold_2-108	56.4
scaffold_3	103158466	103158657	scaffold_3-98	56.4
scaffold_5	26742406	26742597	scaffold_5-95	56.4
scaffold_6	63137574	63137765	scaffold_6-119	56.4
scaffold_7	100751149	100751340	scaffold_7-117	56.4
scaffold_8b	1103811	1104002	scaffold_8b-3	56.4
scaffold_9	92015677	92015868	scaffold_9-89	56.4
scaffold_1	33593597	33593788	scaffold_1-203	56.2
scaffold_3	5583391	5583582	scaffold_3-99	56.2
scaffold_3	112691531	112691722	scaffold_3-96	56.2
scaffold_3983	2863	3054	scaffold_3983-1	56.2
scaffold_4	22646832	22647023	scaffold_4-114	56.2
scaffold_5	108729409	108729600	scaffold_5-98	56.2
scaffold_6	133758428	133758619	scaffold_6-105	56.2
scaffold_8	94758766	94758957	scaffold_8-107	56.2
scaffold_9	43984016	43984207	scaffold_9-95	56.2
scaffold_1	29808446	29808637	scaffold_1-205	56
scaffold_1	40578505	40578696	scaffold_1-210	56
scaffold_1	95968155	95968346	scaffold_1-221	56
scaffold_1	144582298	144582489	scaffold_1-207	56
scaffold_2	1361608	1361799	scaffold_2-116	56
scaffold_2	114824660	114824851	scaffold_2-109	56
scaffold_3	28745351	28745542	scaffold_3-84	56
scaffold_4	3566472	3566663	scaffold_4-126	56
scaffold_4	122907640	122907831	scaffold_4-110	56
scaffold_6	56202217	56202408	scaffold_6-104	56
scaffold_7	15485705	15485896	scaffold_7-114	56
scaffold_7	70297443	70297634	scaffold_7-116	56
scaffold_8	9922906	9923097	scaffold_8-105	56
scaffold_8	48166981	48167172	scaffold_8-110	56
scaffold_8	65353422	65353613	scaffold_8-104	56
scaffold_10	15198993	15199184	scaffold_10-39	55.8
scaffold_2	31572119	31572310	scaffold_2-105	55.8
scaffold_3	25214368	25214559	scaffold_3-97	55.8
scaffold_4	79969767	79969958	scaffold_4-120	55.8
scaffold_5	12313332	12313523	scaffold_5-101	55.8
scaffold_6	140672115	140672306	scaffold_6-108	55.8
scaffold_8c	3670539	3670730	scaffold_8c-5	55.8
scaffold_2	1364506	1364697	scaffold_2-125	55.6
scaffold_2	75233252	75233443	scaffold_2-111	55.6
scaffold_44	564480	564671	scaffold_44-2	55.6
scaffold_6	22253856	22254047	scaffold_6-111	55.6
scaffold_6	58568691	58568882	scaffold_6-120	55.6
scaffold_6	118297119	118297310	scaffold_6-112	55.6
scaffold_60	422571	422762	scaffold_60-1	55.6
scaffold_7	65005102	65005293	scaffold_7-113	55.6
scaffold_8	35322342	35322533	scaffold_8-111	55.6
scaffold_8c	1505674	1505865	scaffold_8c-6	55.6
scaffold_9	50272373	50272564	scaffold_9-101	55.6
scaffold_1	120963039	120963230	scaffold_1-214	55.4
scaffold_1	155869728	155869919	scaffold_1-213	55.4
scaffold_1	193465465	193465656	scaffold_1-199	55.4
scaffold_10	35408025	35408216	scaffold_10-42	55.4
scaffold_2	91925834	91926025	scaffold_2-115	55.4
scaffold_2	135765323	135765514	scaffold_2-114	55.4
scaffold_4	75023841	75024032	scaffold_4-116	55.4
scaffold_42	213337	213528	scaffold_42-3	55.4
scaffold_6	91098239	91098430	scaffold_6-109	55.4
scaffold_9	83653353	83653544	scaffold_9-100	55.4
scaffold_1	62833883	62834074	scaffold_1-217	55.2
scaffold_1	155864904	155865095	scaffold_1-227	55.2
scaffold_3	76617792	76617983	scaffold_3-100	55.2
scaffold_4	26226197	26226388	scaffold_4-123	55.2
scaffold_5	98377509	98377700	scaffold_5-100	55.2
scaffold_6	92443536	92443727	scaffold_6-123	55.2
scaffold_7	111168333	111168524	scaffold_7-125	55.2
scaffold_9	26110044	26110235	scaffold_9-106	55.2
scaffold_9	69481379	69481570	scaffold_9-96	55.2
scaffold_1	9144676	9144867	scaffold_1-218	55
scaffold_1	38123987	38124178	scaffold_1-223	55
scaffold_1	175201711	175201902	scaffold_1-222	55
scaffold_2	104194117	104194308	scaffold_2-120	55
scaffold_4	100670859	100671050	scaffold_4-121	55
scaffold_6	121141381	121141572	scaffold_6-113	55
scaffold_7	84954810	84955001	scaffold_7-124	55
scaffold_8	46620459	46620650	scaffold_8-114	55
scaffold_9	27322572	27322763	scaffold_9-104	55
scaffold_1	110629140	110629331	scaffold_1-215	54.8
scaffold_2	135802529	135802720	scaffold_2-127	54.8
scaffold_3	91731363	91731554	scaffold_3-101	54.8
scaffold_4	103188662	103188853	scaffold_4-122	54.8
scaffold_5	109929129	109929320	scaffold_5-99	54.8
scaffold_7	43239584	43239775	scaffold_7-123	54.8
scaffold_2	36443595	36443786	scaffold_2-117	54.6
scaffold_5	7723891	7724082	scaffold_5-105	54.6
scaffold_6	124221482	124221673	scaffold_6-115	54.6
scaffold_7	32148713	32148904	scaffold_7-130	54.6
scaffold_1	159182905	159183096	scaffold_1-224	54.4
scaffold_1	159247741	159247932	scaffold_1-216	54.4
scaffold_6	92359469	92359660	scaffold_6-122	54.4
scaffold_8	24203814	24204005	scaffold_8-123	54.4
scaffold_8	27602706	27602897	scaffold_8-112	54.4
scaffold_9	37593020	37593211	scaffold_9-99	54.4
scaffold_9	57239246	57239437	scaffold_9-107	54.4
scaffold_4	110683348	110683539	scaffold_4-125	54.2
scaffold_7	105855680	105855871	scaffold_7-131	54.2
scaffold_4	57197833	57198024	scaffold_4-124	54
scaffold_6	59774139	59774330	scaffold_6-121	54
scaffold_7	40538269	40538460	scaffold_7-120	54
scaffold_7	81877270	81877461	scaffold_7-119	54
scaffold_7	82920734	82920925	scaffold_7-122	54
scaffold_7	103404069	103404260	scaffold_7-134	54
scaffold_9	13170373	13170564	scaffold_9-105	54
scaffold_9	44434233	44434424	scaffold_9-102	54
scaffold_9	96193855	96194046	scaffold_9-103	54
scaffold_1	87666503	87666694	scaffold_1-225	53.8
scaffold_1	128266524	128266715	scaffold_1-212	53.8
scaffold_2	145563166	145563357	scaffold_2-135	53.8
scaffold_1	128529215	128529406	scaffold_1-236	53.6
scaffold_1	171776849	171777040	scaffold_1-226	53.6
scaffold_2	12629400	12629591	scaffold_2-122	53.6
scaffold_271	89758	89949	scaffold_271-2	53.6
scaffold_3	5046501	5046692	scaffold_3-106	53.6
scaffold_5	28183928	28184119	scaffold_5-102	53.6
scaffold_6	85816296	85816487	scaffold_6-118	53.6
scaffold_7	1771183	1771374	scaffold_7-129	53.6
scaffold_7	109583605	109583796	scaffold_7-118	53.6
scaffold_7	109592206	109592397	scaffold_7-126	53.6
scaffold_8	24654460	24654651	scaffold_8-117	53.6
scaffold_2	145259900	145260091	scaffold_2-119	53.5
scaffold_3	10879265	10879456	scaffold_3-105	53.5
scaffold_3	17722071	17722262	scaffold_3-107	53.5
scaffold_3	74861451	74861642	scaffold_3-103	53.5
scaffold_4	17734927	17735118	scaffold_4-132	53.5
scaffold_5	110027355	110027546	scaffold_5-103	53.5
scaffold_6	33718793	33718984	scaffold_6-124	53.5
scaffold_7	29750691	29750882	scaffold_7-132	53.5
scaffold_1	58040238	58040429	scaffold_1-228	53.3
scaffold_1	60249290	60249481	scaffold_1-231	53.3
scaffold_1	148794437	148794628	scaffold_1-219	53.3
scaffold_1	202152743	202152934	scaffold_1-220	53.3
scaffold_10	9705381	9705572	scaffold_10-51	53.3
scaffold_10	12867287	12867478	scaffold_10-48	53.3
scaffold_10	29023993	29024184	scaffold_10-52	53.3
scaffold_2	5282633	5282824	scaffold_2-124	53.3
scaffold_3	40736589	40736780	scaffold_3-113	53.3
scaffold_3	43293439	43293630	scaffold_3-108	53.3
scaffold_3	49034319	49034510	scaffold_3-111	53.3
scaffold_3	70979197	70979388	scaffold_3-104	53.3
scaffold_3	100174308	100174499	scaffold_3-115	53.3
scaffold_7	109597869	109598060	scaffold_7-133	53.3
scaffold_10	29621973	29622164	scaffold_10-55	53.1
scaffold_10	35465235	35465426	scaffold_10-53	53.1
scaffold_2	91938737	91938928	scaffold_2-128	53.1
scaffold_4	20091265	20091456	scaffold_4-128	53.1
scaffold_4	23268436	23268627	scaffold_4-127	53.1
scaffold_4	52592895	52593086	scaffold_4-133	53.1
scaffold_6	74684881	74685072	scaffold_6-125	53.1
scaffold_1	55053243	55053434	scaffold_1-239	52.9
scaffold_158	75426	75617	scaffold_158-1	52.9
scaffold_3	85762975	85763166	scaffold_3-102	52.9
scaffold_4	29883871	29884062	scaffold_4-129	52.9
scaffold_4	36631958	36632149	scaffold_4-131	52.9
scaffold_6	1852521	1852712	scaffold_6-127	52.9
scaffold_7	5358165	5358356	scaffold_7-135	52.9
scaffold_1	90629089	90629280	scaffold_1-230	52.7
scaffold_10	37365625	37365816	scaffold_10-50	52.7
scaffold_2	38543697	38543888	scaffold_2-139	52.7
scaffold_6	41424344	41424535	scaffold_6-117	52.7
scaffold_6	104025368	104025559	scaffold_6-126	52.7
scaffold_7	103050563	103050754	scaffold_7-137	52.7
scaffold_8	47231228	47231419	scaffold_8-116	52.7
scaffold_1	61707132	61707323	scaffold_1-244	52.5
scaffold_1	88260152	88260343	scaffold_1-242	52.5
scaffold_1	153051803	153051994	scaffold_1-232	52.5
scaffold_10	1027098	1027289	scaffold_10-49	52.5
scaffold_3	36285668	36285859	scaffold_3-112	52.5
scaffold_3	107854400	107854591	scaffold_3-110	52.5
scaffold_3	112692197	112692388	scaffold_3-109	52.5
scaffold_5016	1557	1748	scaffold_5016-1	52.5
scaffold_6	121277916	121278107	scaffold_6-128	52.5
scaffold_8	29846209	29846400	scaffold_8-119	52.5
scaffold_8	64491475	64491666	scaffold_8-118	52.5
scaffold_9	59974366	59974557	scaffold_9-111	52.5
scaffold_10	6129776	6129967	scaffold_10-54	52.3
scaffold_10	12786964	12787155	scaffold_10-56	52.3
scaffold_10	12818109	12818300	scaffold_10-47	52.3
scaffold_2	77200172	77200363	scaffold_2-121	52.3
scaffold_5	1891009	1891200	scaffold_5-106	52.3
scaffold_5	81917475	81917666	scaffold_5-110	52.3
scaffold_7	81886451	81886642	scaffold_7-136	52.3
scaffold_7	112873007	112873198	scaffold_7-142	52.3
scaffold_9	2582422	2582613	scaffold_9-110	52.3
scaffold_2	31629255	31629446	scaffold_2-131	52.1
scaffold_2	73883641	73883832	scaffold_2-133	52.1
scaffold_3	75307280	75307471	scaffold_3-120	52.1
scaffold_4	10638048	10638239	scaffold_4-130	52.1
scaffold_8	72141205	72141396	scaffold_8-120	52.1
scaffold_1	159195236	159195427	scaffold_1-233	51.9
scaffold_1	169180926	169181117	scaffold_1-247	51.9
scaffold_2	114877477	114877668	scaffold_2-126	51.9
scaffold_3	6840337	6840528	scaffold_3-119	51.9
scaffold_3	84695960	84696151	scaffold_3-117	51.9
scaffold_6	63057022	63057213	scaffold_6-130	51.9
scaffold_7	29764533	29764724	scaffold_7-138	51.9
scaffold_9	18664450	18664641	scaffold_9-114	51.9
scaffold_1	183664998	183665189	scaffold_1-256	51.7
scaffold_2	17827163	17827354	scaffold_2-144	51.7
scaffold_3	14199990	14200181	scaffold_3-124	51.7
scaffold_5	103497189	103497380	scaffold_5-104	51.7
scaffold_6	15997606	15997797	scaffold_6-136	51.7
scaffold_637	26600	26791	scaffold_637-2	51.7
scaffold_7	115799574	115799765	scaffold_7-128	51.7
scaffold_9	20751175	20751366	scaffold_9-109	51.7
scaffold_1	90607791	90607982	scaffold_1-248	51.5
scaffold_1	96021614	96021805	scaffold_1-240	51.5
scaffold_1	122100104	122100295	scaffold_1-237	51.5
scaffold_2	6678173	6678364	scaffold_2-132	51.5
scaffold_2	40400345	40400536	scaffold_2-134	51.5
scaffold_2	87523552	87523743	scaffold_2-137	51.5
scaffold_2	135577085	135577276	scaffold_2-130	51.5
scaffold_7	36594003	36594194	scaffold_7-139	51.5
scaffold_8	81394329	81394520	scaffold_8-124	51.5
scaffold_9	54110813	54111004	scaffold_9-112	51.5
scaffold_3	23057157	23057348	scaffold_3-121	51.3
scaffold_5	28107760	28107951	scaffold_5-107	51.3
scaffold_5	100006932	100007123	scaffold_5-116	51.3
scaffold_6	38743153	38743344	scaffold_6-131	51.3
scaffold_1	35477831	35478022	scaffold_1-254	51.1
scaffold_1	171780869	171781060	scaffold_1-255	51.1
scaffold_2	41878113	41878304	scaffold_2-140	51.1
scaffold_3	10939569	10939760	scaffold_3-118	51.1
scaffold_5	100010149	100010340	scaffold_5-109	51.1
scaffold_53	76324	76515	scaffold_53-3	51.1
scaffold_1	91462034	91462225	scaffold_1-243	50.9
scaffold_1	102453231	102453422	scaffold_1-246	50.9
scaffold_10	13909421	13909612	scaffold_10-58	50.9
scaffold_2	6940619	6940810	scaffold_2-141	50.9
scaffold_26	468003	468194	scaffold_26-3	50.9
scaffold_3	81282795	81282986	scaffold_3-114	50.9
scaffold_3	116185232	116185423	scaffold_3-122	50.9
scaffold_4	94651102	94651293	scaffold_4-136	50.9
scaffold_5	113056823	113057014	scaffold_5-113	50.9
scaffold_6	84402112	84402303	scaffold_6-129	50.9
scaffold_7	52829002	52829193	scaffold_7-146	50.9
scaffold_8	1686415	1686606	scaffold_8-122	50.9
scaffold_885	19599	19790	scaffold_885-1	50.9
scaffold_1	187326428	187326619	scaffold_1-261	50.7
scaffold_1	197463350	197463541	scaffold_1-245	50.7
scaffold_2	40805023	40805214	scaffold_2-146	50.7
scaffold_4	9899718	9899909	scaffold_4-135	50.7
scaffold_5	6295424	6295615	scaffold_5-111	50.7
scaffold_6	92444039	92444230	scaffold_6-132	50.7
scaffold_8	35377082	35377273	scaffold_8-125	50.7
scaffold_8	56638905	56639096	scaffold_8-121	50.7
scaffold_9	26079836	26080027	scaffold_9-115	50.7
scaffold_9	41160734	41160925	scaffold_9-116	50.7
scaffold_2	16763168	16763359	scaffold_2-136	50.5
scaffold_2	49555508	49555699	scaffold_2-142	50.5
scaffold_2	53653531	53653722	scaffold_2-145	50.5
scaffold_2	54242823	54243014	scaffold_2-154	50.5
scaffold_2	131941830	131942021	scaffold_2-143	50.5
scaffold_6	90572716	90572907	scaffold_6-137	50.5
scaffold_7	6220620	6220811	scaffold_7-148	50.5
scaffold_7	42907709	42907900	scaffold_7-149	50.5
scaffold_7	112935071	112935262	scaffold_7-144	50.5
scaffold_8	72284597	72284788	scaffold_8-126	50.5
scaffold_1	22909397	22909588	scaffold_1-251	50.3
scaffold_1	27939897	27940088	scaffold_1-258	50.3
scaffold_1	144715159	144715350	scaffold_1-249	50.3
scaffold_10	4499083	4499274	scaffold_10-57	50.3
scaffold_147	234899	235090	scaffold_147-1	50.3
scaffold_160	103346	103537	scaffold_160-1	50.3
scaffold_2	457841	458032	scaffold_2-149	50.3
scaffold_2	91515035	91515226	scaffold_2-150	50.3
scaffold_4	120066964	120067155	scaffold_4-134	50.3
scaffold_1	93794700	93794891	scaffold_1-266	50.1
scaffold_1	183831943	183832134	scaffold_1-260	50.1
scaffold_1182	4395	4586	scaffold_1182-1	50.1
scaffold_2	10928504	10928695	scaffold_2-138	50.1
scaffold_232	121933	122124	scaffold_232-2	50.1
scaffold_5	93581766	93581957	scaffold_5-115	50.1
scaffold_6	29201255	29201446	scaffold_6-138	50.1
scaffold_7	20069205	20069396	scaffold_7-140	50.1
scaffold_7	84954386	84954577	scaffold_7-147	50.1
scaffold_8	6513322	6513513	scaffold_8-134	50.1
scaffold_9	32833402	32833593	scaffold_9-117	50.1
scaffold_1	180380126	180380317	scaffold_1-276	49.9
scaffold_2	85150084	85150275	scaffold_2-152	49.9
scaffold_5	40002459	40002650	scaffold_5-108	49.9
scaffold_5	118070648	118070839	scaffold_5-117	49.9
scaffold_6	106179875	106180066	scaffold_6-134	49.9
scaffold_7	25660778	25660969	scaffold_7-145	49.9
scaffold_8	83384745	83384936	scaffold_8-127	49.9
scaffold_1	10471857	10472048	scaffold_1-257	49.7
scaffold_1	38104546	38104737	scaffold_1-265	49.7
scaffold_1	106865954	106866145	scaffold_1-269	49.7
scaffold_1	152995567	152995758	scaffold_1-272	49.7
scaffold_10	35534260	35534451	scaffold_10-60	49.7
scaffold_2	5293622	5293813	scaffold_2-151	49.7
scaffold_2	83163866	83164057	scaffold_2-148	49.7
scaffold_3	6811567	6811758	scaffold_3-126	49.7
scaffold_4	10642945	10643136	scaffold_4-140	49.7
scaffold_4	75822523	75822714	scaffold_4-137	49.7
scaffold_4	110690879	110691070	scaffold_4-138	49.7
scaffold_5	93987285	93987476	scaffold_5-122	49.7
scaffold_5	94108736	94108927	scaffold_5-132	49.7
scaffold_5	100404704	100404895	scaffold_5-127	49.7
scaffold_6	94617182	94617373	scaffold_6-143	49.7
scaffold_6	111278715	111278906	scaffold_6-133	49.7
scaffold_6	136380473	136380664	scaffold_6-152	49.7
scaffold_6	137183155	137183346	scaffold_6-139	49.7
scaffold_6005	2494	2685	scaffold_6005-1	49.7
scaffold_7	68372136	68372327	scaffold_7-160	49.7
scaffold_8	83087583	83087774	scaffold_8-133	49.7
scaffold_1	5385089	5385280	scaffold_1-273	49.6
scaffold_1	138694777	138694968	scaffold_1-271	49.6
scaffold_2	14063336	14063527	scaffold_2-157	49.6
scaffold_3	11906407	11906598	scaffold_3-125	49.6
scaffold_3	60377597	60377788	scaffold_3-116	49.6
scaffold_4	22512001	22512192	scaffold_4-141	49.6
scaffold_5	117941590	117941781	scaffold_5-118	49.6
scaffold_6	17045112	17045303	scaffold_6-135	49.6
scaffold_6	26041704	26041895	scaffold_6-148	49.6
scaffold_6	62032294	62032485	scaffold_6-142	49.6
scaffold_8	78530213	78530404	scaffold_8-136	49.6
scaffold_8	95251274	95251465	scaffold_8-132	49.6
scaffold_1	35006978	35007169	scaffold_1-295	49.4
scaffold_1	62153257	62153448	scaffold_1-270	49.4
scaffold_3	50490204	50490395	scaffold_3-129	49.4
scaffold_4	9183811	9184002	scaffold_4-143	49.4
scaffold_5	2409609	2409800	scaffold_5-114	49.4
scaffold_5	6299536	6299727	scaffold_5-119	49.4
scaffold_5	12220605	12220796	scaffold_5-130	49.4
scaffold_6	121303116	121303307	scaffold_6-141	49.4
scaffold_7	70209441	70209632	scaffold_7-151	49.4
scaffold_8	58824430	58824621	scaffold_8-131	49.4
scaffold_1	45418894	45419085	scaffold_1-274	49.2
scaffold_1	58098950	58099141	scaffold_1-267	49.2
scaffold_1	204055554	204055745	scaffold_1-268	49.2
scaffold_10	21518438	21518629	scaffold_10-65	49.2
scaffold_109	2103	2294	scaffold_109-2	49.2
scaffold_2	68038483	68038674	scaffold_2-156	49.2
scaffold_3	1880313	1880504	scaffold_3-128	49.2
scaffold_3	85335904	85336095	scaffold_3-127	49.2
scaffold_4	95225485	95225676	scaffold_4-146	49.2
scaffold_5	27997476	27997667	scaffold_5-120	49.2
scaffold_6	45473783	45473974	scaffold_6-147	49.2
scaffold_6	53114226	53114417	scaffold_6-140	49.2
scaffold_7	11824913	11825104	scaffold_7-153	49.2
scaffold_75	312325	312516	scaffold_75-3	49.2
scaffold_8	58815278	58815469	scaffold_8-129	49.2
scaffold_9	44247995	44248186	scaffold_9-121	49.2
scaffold_10	21091165	21091356	scaffold_10-64	49
scaffold_2	80873749	80873940	scaffold_2-147	49
scaffold_205	31757	31948	scaffold_205-2	49
scaffold_4	57541163	57541354	scaffold_4-139	49
scaffold_5	48436559	48436750	scaffold_5-121	49
scaffold_5	70734248	70734439	scaffold_5-124	49
scaffold_5	87375987	87376178	scaffold_5-125	49
scaffold_5	101822828	101823019	scaffold_5-112	49
scaffold_6	9118903	9119094	scaffold_6-145	49
scaffold_7	16005382	16005573	scaffold_7-154	49
scaffold_1	86595186	86595377	scaffold_1-275	48.8
scaffold_1	126065234	126065425	scaffold_1-263	48.8
scaffold_1	173395156	173395347	scaffold_1-293	48.8
scaffold_1	201649113	201649304	scaffold_1-264	48.8
scaffold_10	34772446	34772637	scaffold_10-59	48.8
scaffold_203	167845	168036	scaffold_203-2	48.8
scaffold_36	657173	657364	scaffold_36-1	48.8
scaffold_48	537120	537311	scaffold_48-2	48.8
scaffold_5	57660426	57660617	scaffold_5-128	48.8
scaffold_5	117938730	117938921	scaffold_5-123	48.8
scaffold_6	43043831	43044022	scaffold_6-146	48.8
scaffold_7	6211607	6211798	scaffold_7-159	48.8
scaffold_8	52753588	52753779	scaffold_8-139	48.8
scaffold_8	65342549	65342740	scaffold_8-140	48.8
scaffold_8	74704546	74704737	scaffold_8-135	48.8
scaffold_9	27324495	27324686	scaffold_9-118	48.8
scaffold_1	57999602	57999793	scaffold_1-281	48.6
scaffold_1	58074820	58075011	scaffold_1-282	48.6
scaffold_10	4499931	4500122	scaffold_10-62	48.6
scaffold_2	78077213	78077404	scaffold_2-153	48.6
scaffold_3	33954764	33954955	scaffold_3-132	48.6
scaffold_4	3228601	3228792	scaffold_4-144	48.6
scaffold_4	9578343	9578534	scaffold_4-142	48.6
scaffold_4	121281021	121281212	scaffold_4-145	48.6
scaffold_6	85880914	85881105	scaffold_6-149	48.6
scaffold_1	19271183	19271374	scaffold_1-262	48.4
scaffold_1	45645343	45645534	scaffold_1-285	48.4
scaffold_2	94265451	94265642	scaffold_2-159	48.4
scaffold_251	81573	81764	scaffold_251-1	48.4
scaffold_3	11361935	11362126	scaffold_3-137	48.4
scaffold_4	107206046	107206237	scaffold_4-149	48.4
scaffold_6	111447992	111448183	scaffold_6-144	48.4
scaffold_6	137181118	137181309	scaffold_6-154	48.4
scaffold_7	6227771	6227962	scaffold_7-164	48.4
scaffold_7	18146255	18146446	scaffold_7-152	48.4
scaffold_7	89559048	89559239	scaffold_7-158	48.4
scaffold_8	9711447	9711638	scaffold_8-128	48.4
scaffold_8	43515953	43516144	scaffold_8-138	48.4
scaffold_1	58017720	58017911	scaffold_1-286	48.2
scaffold_1	121005352	121005543	scaffold_1-283	48.2
scaffold_1	143338753	143338944	scaffold_1-278	48.2
scaffold_10	29611526	29611717	scaffold_10-63	48.2
scaffold_3	24761669	24761860	scaffold_3-130	48.2
scaffold_5	30241652	30241843	scaffold_5-126	48.2
scaffold_7	21453809	21454000	scaffold_7-155	48.2
scaffold_7	85614707	85614898	scaffold_7-163	48.2
scaffold_8	58919574	58919765	scaffold_8-144	48.2
scaffold_9	27323042	27323233	scaffold_9-119	48.2
scaffold_9	49556506	49556697	scaffold_9-123	48.2
scaffold_9	81281496	81281687	scaffold_9-122	48.2
scaffold_1	43105124	43105315	scaffold_1-287	48
scaffold_1	45867590	45867781	scaffold_1-279	48
scaffold_1	54702450	54702641	scaffold_1-277	48
scaffold_1	202978501	202978692	scaffold_1-289	48
scaffold_2	10699594	10699785	scaffold_2-160	48
scaffold_5	100674131	100674322	scaffold_5-140	48
scaffold_6	126446620	126446811	scaffold_6-150	48
scaffold_7	8862623	8862814	scaffold_7-162	48
scaffold_7	35145702	35145893	scaffold_7-167	48
scaffold_7	36586428	36586619	scaffold_7-168	48
scaffold_7	83077371	83077562	scaffold_7-156	48
scaffold_7	104026183	104026374	scaffold_7-157	48
scaffold_8	18558308	18558499	scaffold_8-141	48
scaffold_9	12003450	12003641	scaffold_9-120	48
scaffold_1	127217990	127218181	scaffold_1-284	47.8
scaffold_5	2399422	2399613	scaffold_5-137	47.8
scaffold_5	26112302	26112493	scaffold_5-136	47.8
scaffold_5	88437333	88437524	scaffold_5-134	47.8
scaffold_6	36227579	36227770	scaffold_6-151	47.8
scaffold_8	70146764	70146955	scaffold_8-147	47.8
scaffold_8	83091892	83092083	scaffold_8-148	47.8
scaffold_9	62270046	62270237	scaffold_9-124	47.8
scaffold_1	122109998	122110189	scaffold_1-280	47.6
scaffold_1	124580521	124580712	scaffold_1-290	47.6
scaffold_2	39280097	39280288	scaffold_2-164	47.6
scaffold_2	120776354	120776545	scaffold_2-158	47.6
scaffold_3	36275293	36275484	scaffold_3-131	47.6
scaffold_3	86502417	86502608	scaffold_3-133	47.6
scaffold_4	120359830	120360021	scaffold_4-153	47.6
scaffold_4	121739634	121739825	scaffold_4-157	47.6
scaffold_4	125148638	125148829	scaffold_4-158	47.6
scaffold_4377	3570	3761	scaffold_4377-1	47.6
scaffold_5	48142712	48142903	scaffold_5-141	47.6
scaffold_5	94038403	94038594	scaffold_5-139	47.6
scaffold_5	100103445	100103636	scaffold_5-129	47.6
scaffold_6	52048536	52048727	scaffold_6-155	47.6
scaffold_7	17776750	17776941	scaffold_7-150	47.6
scaffold_8	19065744	19065935	scaffold_8-137	47.6
scaffold_8	26391678	26391869	scaffold_8-146	47.6
scaffold_1	69048381	69048572	scaffold_1-291	47.4
scaffold_2	1382998	1383189	scaffold_2-155	47.4
scaffold_2	83169830	83170021	scaffold_2-162	47.4
scaffold_3	32800956	32801147	scaffold_3-136	47.4
scaffold_3	49451333	49451524	scaffold_3-135	47.4
scaffold_5	57668887	57669078	scaffold_5-131	47.4
scaffold_5	70637769	70637960	scaffold_5-135	47.4
scaffold_6	39585759	39585950	scaffold_6-158	47.4
scaffold_6	109034201	109034392	scaffold_6-156	47.4
scaffold_69	231289	231480	scaffold_69-1	47.4
scaffold_10	11118769	11118960	scaffold_10-66	47.2
scaffold_10	36746574	36746765	scaffold_10-67	47.2
scaffold_2	85312754	85312945	scaffold_2-165	47.2
scaffold_25	654905	655096	scaffold_25-1	47.2
scaffold_3	5754060	5754251	scaffold_3-134	47.2
scaffold_485	92275	92466	scaffold_485-1	47.2
scaffold_5	105173206	105173397	scaffold_5-145	47.2
scaffold_5	118190772	118190963	scaffold_5-133	47.2
scaffold_6	59712571	59712762	scaffold_6-153	47.2
scaffold_7	23040504	23040695	scaffold_7-176	47.2
scaffold_7	115120464	115120655	scaffold_7-174	47.2
scaffold_1	45406988	45407179	scaffold_1-298	47
scaffold_1	59255646	59255837	scaffold_1-301	47
scaffold_1	171599908	171600099	scaffold_1-294	47
scaffold_2	6650780	6650971	scaffold_2-161	47
scaffold_28	43240	43431	scaffold_28-4	47
scaffold_280	920	1111	scaffold_280-1	47
scaffold_3	55360057	55360248	scaffold_3-139	47
scaffold_3	60321478	60321669	scaffold_3-138	47
scaffold_4	52783525	52783716	scaffold_4-151	47
scaffold_4	134590575	134590766	scaffold_4-148	47
scaffold_5	40031085	40031276	scaffold_5-143	47
scaffold_5	110876328	110876519	scaffold_5-142	47
scaffold_6	12191798	12191989	scaffold_6-168	47
scaffold_6	23812272	23812463	scaffold_6-166	47
scaffold_62	124324	124515	scaffold_62-1	47
scaffold_7	8809764	8809955	scaffold_7-170	47
scaffold_7	39555737	39555928	scaffold_7-165	47
scaffold_7	64118571	64118762	scaffold_7-172	47
scaffold_7	83486518	83486709	scaffold_7-169	47
scaffold_8	46326089	46326280	scaffold_8-153	47
scaffold_8	48106396	48106587	scaffold_8-145	47
scaffold_9	27218358	27218549	scaffold_9-125	47
scaffold_1	126568784	126568975	scaffold_1-304	46.8
scaffold_10	4049382	4049573	scaffold_10-68	46.8
scaffold_2	47673297	47673488	scaffold_2-167	46.8
scaffold_4	32011730	32011921	scaffold_4-160	46.8
scaffold_4	79343990	79344181	scaffold_4-154	46.8
scaffold_5	91732007	91732198	scaffold_5-144	46.8
scaffold_7	17827528	17827719	scaffold_7-175	46.8
scaffold_7	32463333	32463524	scaffold_7-173	46.8
scaffold_8	77647775	77647966	scaffold_8-149	46.8
scaffold_1	35446040	35446231	scaffold_1-315	46.6
scaffold_1	156603288	156603479	scaffold_1-306	46.6
scaffold_1	158133335	158133526	scaffold_1-292	46.6
scaffold_3	7537164	7537355	scaffold_3-141	46.6
scaffold_4	23270748	23270939	scaffold_4-159	46.6
scaffold_5	2279356	2279547	scaffold_5-138	46.6
scaffold_6	116860454	116860645	scaffold_6-164	46.6
scaffold_6	133766964	133767155	scaffold_6-165	46.6
scaffold_7	43620062	43620253	scaffold_7-171	46.6
scaffold_8	14473894	14474085	scaffold_8-142	46.6
scaffold_1	183923100	183923291	scaffold_1-305	46.4
scaffold_1	189969195	189969386	scaffold_1-296	46.4
scaffold_2	120656697	120656888	scaffold_2-163	46.4
scaffold_3	59373413	59373604	scaffold_3-146	46.4
scaffold_4	138320528	138320719	scaffold_4-155	46.4
scaffold_6	29197679	29197870	scaffold_6-159	46.4
scaffold_6	104026860	104027051	scaffold_6-157	46.4
scaffold_7	32269851	32270042	scaffold_7-183	46.4
scaffold_7	93720279	93720470	scaffold_7-180	46.4
scaffold_9	32813284	32813475	scaffold_9-128	46.4
scaffold_1	144708611	144708802	scaffold_1-297	46.2
scaffold_2	119964473	119964664	scaffold_2-170	46.2
scaffold_2380	3713	3904	scaffold_2380-1	46.2
scaffold_4	39729431	39729622	scaffold_4-150	46.2
scaffold_5	105633739	105633930	scaffold_5-152	46.2
scaffold_6	109349797	109349988	scaffold_6-167	46.2
scaffold_6	137212127	137212318	scaffold_6-162	46.2
scaffold_8	74706739	74706930	scaffold_8-151	46.2
scaffold_9	37576578	37576769	scaffold_9-127	46.2
scaffold_1	84962724	84962915	scaffold_1-302	46
scaffold_1	124564131	124564322	scaffold_1-303	46
scaffold_2	92327212	92327403	scaffold_2-168	46
scaffold_2	104138692	104138883	scaffold_2-169	46
scaffold_2	139565567	139565758	scaffold_2-166	46
scaffold_3	48520236	48520427	scaffold_3-143	46
scaffold_3	68521808	68521999	scaffold_3-150	46
scaffold_4	32071111	32071302	scaffold_4-167	46
scaffold_4	41852984	41853175	scaffold_4-152	46
scaffold_6	121305187	121305378	scaffold_6-176	46
scaffold_8	52269773	52269964	scaffold_8-152	46
scaffold_3	85837623	85837814	scaffold_3-142	45.8
scaffold_3	108798528	108798719	scaffold_3-148	45.8
scaffold_4	78712515	78712706	scaffold_4-164	45.8
scaffold_5	10708837	10709028	scaffold_5-149	45.8
scaffold_6	22769259	22769450	scaffold_6-160	45.8
scaffold_6	77860618	77860809	scaffold_6-173	45.8
scaffold_6	97458995	97459186	scaffold_6-177	45.8
scaffold_8	51305575	51305766	scaffold_8-154	45.8
scaffold_9	5274370	5274561	scaffold_9-136	45.8
scaffold_9	36110495	36110686	scaffold_9-126	45.8
scaffold_1	64768512	64768703	scaffold_1-308	45.6
scaffold_1	184959109	184959300	scaffold_1-299	45.6
scaffold_4	9574743	9574934	scaffold_4-171	45.6
scaffold_4	26470568	26470759	scaffold_4-165	45.6
scaffold_4	121647163	121647354	scaffold_4-156	45.6
scaffold_5	39033362	39033553	scaffold_5-154	45.6
scaffold_6	73580647	73580838	scaffold_6-163	45.6
scaffold_6	109419865	109420056	scaffold_6-161	45.6
scaffold_7	70919473	70919664	scaffold_7-178	45.6
scaffold_7	77548059	77548250	scaffold_7-179	45.6
scaffold_7	90787239	90787430	scaffold_7-177	45.6
scaffold_9	26243270	26243461	scaffold_9-129	45.6
scaffold_9	42487323	42487514	scaffold_9-134	45.6
scaffold_9	91031316	91031507	scaffold_9-133	45.6
scaffold_2	96758912	96759103	scaffold_2-173	45.5
scaffold_3	112064053	112064244	scaffold_3-144	45.5
scaffold_5	599376	599567	scaffold_5-150	45.5
scaffold_5	98434819	98435010	scaffold_5-153	45.5
scaffold_5	106742472	106742663	scaffold_5-146	45.5
scaffold_8	9690287	9690478	scaffold_8-155	45.5
scaffold_8	24200554	24200745	scaffold_8-163	45.5
scaffold_8	72114433	72114624	scaffold_8-156	45.5
scaffold_9	44448980	44449171	scaffold_9-132	45.5
scaffold_1	49740721	49740912	scaffold_1-314	45.3
scaffold_3	10874941	10875132	scaffold_3-140	45.3
scaffold_4	61349890	61350081	scaffold_4-161	45.3
scaffold_4	100941767	100941958	scaffold_4-169	45.3
scaffold_6	55561727	55561918	scaffold_6-170	45.3
scaffold_9	86036467	86036658	scaffold_9-130	45.3
scaffold_2	110132217	110132408	scaffold_2-175	45.1
scaffold_2	114955340	114955531	scaffold_2-176	45.1
scaffold_2	129047711	129047902	scaffold_2-174	45.1
scaffold_6	87470386	87470577	scaffold_6-181	45.1
scaffold_6	90530429	90530620	scaffold_6-172	45.1
scaffold_6	97519632	97519823	scaffold_6-171	45.1
scaffold_6	119419812	119420003	scaffold_6-175	45.1
scaffold_8	105859946	105860137	scaffold_8-164	45.1
scaffold_9	36913881	36914072	scaffold_9-131	45.1
scaffold_1	9067151	9067342	scaffold_1-309	44.9
scaffold_1	64028268	64028459	scaffold_1-338	44.9
scaffold_1	126572247	126572438	scaffold_1-307	44.9
scaffold_1	151555926	151556117	scaffold_1-312	44.9
scaffold_1	173413415	173413606	scaffold_1-311	44.9
scaffold_2	68648833	68649024	scaffold_2-177	44.9
scaffold_2	139127161	139127352	scaffold_2-172	44.9
scaffold_232	114839	115030	scaffold_232-4	44.9
scaffold_4	103189518	103189709	scaffold_4-162	44.9
scaffold_5	2404991	2405182	scaffold_5-148	44.9
scaffold_5	28193951	28194142	scaffold_5-158	44.9
scaffold_6	34731938	34732129	scaffold_6-179	44.9
scaffold_6	39082466	39082657	scaffold_6-183	44.9
scaffold_7	60365182	60365373	scaffold_7-189	44.9
scaffold_8	36277019	36277210	scaffold_8-175	44.9
scaffold_8	89148693	89148884	scaffold_8-170	44.9
scaffold_9	42452310	42452501	scaffold_9-135	44.9
scaffold_9	47543656	47543847	scaffold_9-137	44.9
scaffold_1	21784887	21785078	scaffold_1-320	44.7
scaffold_1	36764227	36764418	scaffold_1-322	44.7
scaffold_1	38122428	38122619	scaffold_1-316	44.7
scaffold_1	54162708	54162899	scaffold_1-318	44.7
scaffold_1	195121276	195121467	scaffold_1-326	44.7
scaffold_3	114035876	114036067	scaffold_3-149	44.7
scaffold_5	107204499	107204690	scaffold_5-155	44.7
scaffold_7	113156062	113156253	scaffold_7-184	44.7
scaffold_7	113191167	113191358	scaffold_7-187	44.7
scaffold_8	18559779	18559970	scaffold_8-157	44.7
scaffold_8	78543310	78543501	scaffold_8-158	44.7
scaffold_2	23078157	23078348	scaffold_2-171	44.5
scaffold_3	25213137	25213328	scaffold_3-147	44.5
scaffold_4	99034724	99034915	scaffold_4-170	44.5
scaffold_5	93414224	93414415	scaffold_5-160	44.5
scaffold_5	98375897	98376088	scaffold_5-147	44.5
scaffold_8	51994006	51994197	scaffold_8-165	44.5
scaffold_8	88097453	88097644	scaffold_8-159	44.5
scaffold_9	37610899	37611090	scaffold_9-142	44.5
scaffold_9	95564057	95564248	scaffold_9-140	44.5
scaffold_1	95969902	95970093	scaffold_1-332	44.3
scaffold_1	98866655	98866846	scaffold_1-325	44.3
scaffold_1	126045861	126046052	scaffold_1-310	44.3
scaffold_10	12616915	12617106	scaffold_10-71	44.3
scaffold_2	84417039	84417230	scaffold_2-181	44.3
scaffold_27	439305	439496	scaffold_27-3	44.3
scaffold_3	1864816	1865007	scaffold_3-154	44.3
scaffold_36	656375	656566	scaffold_36-2	44.3
scaffold_5	35113338	35113529	scaffold_5-157	44.3
scaffold_6	136796942	136797133	scaffold_6-174	44.3
scaffold_7	43615738	43615929	scaffold_7-193	44.3
scaffold_7	69479932	69480123	scaffold_7-186	44.3
scaffold_7	82700934	82701125	scaffold_7-188	44.3
scaffold_1	61711394	61711585	scaffold_1-321	44.1
scaffold_1	148393669	148393860	scaffold_1-329	44.1
scaffold_10	30454738	30454929	scaffold_10-73	44.1
scaffold_232	123404	123595	scaffold_232-3	44.1
scaffold_3	99896658	99896849	scaffold_3-158	44.1
scaffold_4	22588069	22588260	scaffold_4-168	44.1
scaffold_6	41143710	41143901	scaffold_6-186	44.1
scaffold_7	65026048	65026239	scaffold_7-190	44.1
scaffold_1	88243207	88243398	scaffold_1-334	43.9
scaffold_1	169588634	169588825	scaffold_1-317	43.9
scaffold_1	190778974	190779165	scaffold_1-323	43.9
scaffold_2	63405611	63405802	scaffold_2-186	43.9
scaffold_2	80829661	80829852	scaffold_2-178	43.9
scaffold_2	92979938	92980129	scaffold_2-179	43.9
scaffold_2	129049584	129049775	scaffold_2-183	43.9
scaffold_23	946012	946203	scaffold_23-1	43.9
scaffold_3	5195955	5196146	scaffold_3-151	43.9
scaffold_4	38278677	38278868	scaffold_4-173	43.9
scaffold_5	71349323	71349514	scaffold_5-156	43.9
scaffold_5	98286728	98286919	scaffold_5-162	43.9
scaffold_6	91124223	91124414	scaffold_6-184	43.9
scaffold_7	115006432	115006623	scaffold_7-191	43.9
scaffold_8	5130989	5131180	scaffold_8-161	43.9
scaffold_8	8015293	8015484	scaffold_8-166	43.9
scaffold_8	9930821	9931012	scaffold_8-172	43.9
scaffold_8	64331234	64331425	scaffold_8-160	43.9
scaffold_9	92647544	92647735	scaffold_9-139	43.9
scaffold_1	27204133	27204324	scaffold_1-331	43.7
scaffold_1	66126246	66126437	scaffold_1-319	43.7
scaffold_10	28095276	28095467	scaffold_10-70	43.7
scaffold_10	29789906	29790097	scaffold_10-72	43.7
scaffold_2	35679738	35679929	scaffold_2-189	43.7
scaffold_2	59829434	59829625	scaffold_2-187	43.7
scaffold_2	68827169	68827360	scaffold_2-190	43.7
scaffold_2	104188408	104188599	scaffold_2-188	43.7
scaffold_6	113323255	113323446	scaffold_6-187	43.7
scaffold_6	133597033	133597224	scaffold_6-178	43.7
scaffold_7	71076530	71076721	scaffold_7-195	43.7
scaffold_7	94495516	94495707	scaffold_7-198	43.7
scaffold_7	114942536	114942727	scaffold_7-202	43.7
scaffold_7	120096580	120096771	scaffold_7-192	43.7
scaffold_1	118388708	118388899	scaffold_1-327	43.5
scaffold_2	91234698	91234889	scaffold_2-185	43.5
scaffold_207	20520	20711	scaffold_207-1	43.5
scaffold_4	107418979	107419170	scaffold_4-176	43.5
scaffold_6	138756588	138756779	scaffold_6-192	43.5
scaffold_7	76354991	76355182	scaffold_7-194	43.5
scaffold_8	1796157	1796348	scaffold_8-167	43.5
scaffold_1	26248717	26248908	scaffold_1-335	43.3
scaffold_1	90626228	90626419	scaffold_1-330	43.3
scaffold_1	127262927	127263118	scaffold_1-328	43.3
scaffold_2	131707068	131707259	scaffold_2-184	43.3
scaffold_3	5047158	5047349	scaffold_3-157	43.3
scaffold_4	9119384	9119575	scaffold_4-174	43.3
scaffold_4	105944616	105944807	scaffold_4-178	43.3
scaffold_4	137565816	137566007	scaffold_4-166	43.3
scaffold_5	23520283	23520474	scaffold_5-159	43.3
scaffold_6	34728767	34728958	scaffold_6-188	43.3
scaffold_6	113326097	113326288	scaffold_6-182	43.3
scaffold_6	118397197	118397388	scaffold_6-190	43.3
scaffold_7	26450811	26451002	scaffold_7-199	43.3
scaffold_8	24213220	24213411	scaffold_8-168	43.3
scaffold_9	68996451	68996642	scaffold_9-138	43.3
scaffold_9	94365215	94365406	scaffold_9-143	43.3
scaffold_1	144783661	144783852	scaffold_1-339	43.1
scaffold_1	166068512	166068703	scaffold_1-337	43.1
scaffold_2	96941125	96941316	scaffold_2-192	43.1
scaffold_3	17718976	17719167	scaffold_3-153	43.1
scaffold_3	101895949	101896140	scaffold_3-152	43.1
scaffold_4	101031437	101031628	scaffold_4-180	43.1
scaffold_5	96463694	96463885	scaffold_5-170	43.1
scaffold_5	102910449	102910640	scaffold_5-169	43.1
scaffold_52	254757	254948	scaffold_52-2	43.1
scaffold_6	90654472	90654663	scaffold_6-180	43.1
scaffold_6	106217059	106217250	scaffold_6-185	43.1
scaffold_8	24120238	24120429	scaffold_8-169	43.1
scaffold_8	52888935	52889126	scaffold_8-171	43.1
scaffold_8	82363147	82363338	scaffold_8-162	43.1
scaffold_9	35608011	35608202	scaffold_9-145	43.1
scaffold_9	77751699	77751890	scaffold_9-141	43.1
scaffold_1	22405370	22405561	scaffold_1-324	42.9
scaffold_1	66826951	66827142	scaffold_1-333	42.9
scaffold_2	91509278	91509469	scaffold_2-180	42.9
scaffold_2	91974030	91974221	scaffold_2-182	42.9
scaffold_2	93925604	93925795	scaffold_2-214	42.9
scaffold_24	271194	271385	scaffold_24-2	42.9
scaffold_3	58006672	58006863	scaffold_3-155	42.9
scaffold_5	48153301	48153492	scaffold_5-167	42.9
scaffold_5	81672980	81673171	scaffold_5-166	42.9
scaffold_6	95719719	95719910	scaffold_6-205	42.9
scaffold_6	123126555	123126746	scaffold_6-189	42.9
scaffold_7	42490685	42490876	scaffold_7-197	42.9
scaffold_7	43242197	43242388	scaffold_7-204	42.9
scaffold_8	42502187	42502378	scaffold_8-176	42.9
scaffold_9	5265546	5265737	scaffold_9-147	42.9
scaffold_1	73689516	73689707	scaffold_1-345	42.7
scaffold_2	104146228	104146419	scaffold_2-194	42.7
scaffold_4	20501863	20502054	scaffold_4-175	42.7
scaffold_5	32442935	32443126	scaffold_5-164	42.7
scaffold_5	73441104	73441295	scaffold_5-163	42.7
scaffold_5	81672042	81672233	scaffold_5-161	42.7
scaffold_5	117949717	117949908	scaffold_5-165	42.7
scaffold_6	53403878	53404069	scaffold_6-197	42.7
scaffold_8	52761984	52762175	scaffold_8-183	42.7
scaffold_9	46870790	46870981	scaffold_9-146	42.7
scaffold_1	95961687	95961878	scaffold_1-340	42.5
scaffold_1	159328887	159329078	scaffold_1-336	42.5
scaffold_10	3675912	3676103	scaffold_10-74	42.5
scaffold_2	78076337	78076528	scaffold_2-191	42.5
scaffold_2	91881569	91881760	scaffold_2-193	42.5
scaffold_3	69307970	69308161	scaffold_3-156	42.5
scaffold_4	82514654	82514845	scaffold_4-179	42.5
scaffold_4	83646704	83646895	scaffold_4-172	42.5
scaffold_6	20975530	20975721	scaffold_6-193	42.5
scaffold_7	34802760	34802951	scaffold_7-203	42.5
scaffold_7	86141914	86142105	scaffold_7-196	42.5
scaffold_8	48068073	48068264	scaffold_8-179	42.5
scaffold_8	50413286	50413477	scaffold_8-177	42.5
scaffold_9	24827531	24827722	scaffold_9-144	42.5
scaffold_1	25401241	25401432	scaffold_1-344	42.3
scaffold_1	128839751	128839942	scaffold_1-351	42.3
scaffold_1	145752925	145753116	scaffold_1-347	42.3
scaffold_3	5048818	5049009	scaffold_3-160	42.3
scaffold_3	74882964	74883155	scaffold_3-162	42.3
scaffold_4	38283233	38283424	scaffold_4-184	42.3
scaffold_5	57616934	57617125	scaffold_5-168	42.3
scaffold_6	135023026	135023217	scaffold_6-202	42.3
scaffold_7	101911011	101911202	scaffold_7-206	42.3
scaffold_8	4199912	4200103	scaffold_8-181	42.3
scaffold_8c	94429	94620	scaffold_8c-7	42.3
scaffold_9	21488651	21488842	scaffold_9-154	42.3
scaffold_1	64018807	64018998	scaffold_1-341	42.1
scaffold_1	183676836	183677027	scaffold_1-342	42.1
scaffold_2	85150470	85150661	scaffold_2-197	42.1
scaffold_2	108912662	108912853	scaffold_2-201	42.1
scaffold_3	15973496	15973687	scaffold_3-169	42.1
scaffold_3	30163821	30164012	scaffold_3-164	42.1
scaffold_317	1688	1879	scaffold_317-2	42.1
scaffold_4	95059618	95059809	scaffold_4-185	42.1
scaffold_5	73340617	73340808	scaffold_5-171	42.1
scaffold_69	61722	61913	scaffold_69-2	42.1
scaffold_7	78612322	78612513	scaffold_7-207	42.1
scaffold_8	26397169	26397360	scaffold_8-178	42.1
scaffold_8	82217266	82217457	scaffold_8-180	42.1
scaffold_8	83087925	83088116	scaffold_8-186	42.1
scaffold_1	61219227	61219418	scaffold_1-343	41.9
scaffold_1	67775388	67775579	scaffold_1-350	41.9
scaffold_1	175231946	175232137	scaffold_1-362	41.9
scaffold_10	22551147	22551338	scaffold_10-75	41.9
scaffold_2	81175052	81175243	scaffold_2-195	41.9
scaffold_25	390340	390531	scaffold_25-2	41.9
scaffold_3	4367919	4368110	scaffold_3-159	41.9
scaffold_3	16001201	16001392	scaffold_3-163	41.9
scaffold_4	17817516	17817707	scaffold_4-187	41.9
scaffold_5	48170810	48171001	scaffold_5-173	41.9
scaffold_5	72006569	72006760	scaffold_5-176	41.9
scaffold_5	121944963	121945154	scaffold_5-181	41.9
scaffold_6	41415866	41416057	scaffold_6-191	41.9
scaffold_7	34311288	34311479	scaffold_7-213	41.9
scaffold_7	115005820	115006011	scaffold_7-201	41.9
scaffold_8	77342221	77342412	scaffold_8-187	41.9
scaffold_9	97407744	97407935	scaffold_9-153	41.9
scaffold_1	22752925	22753116	scaffold_1-360	41.7
scaffold_1	173407966	173408157	scaffold_1-364	41.7
scaffold_1	182804889	182805080	scaffold_1-352	41.7
scaffold_2	54265752	54265943	scaffold_2-208	41.7
scaffold_2	77641225	77641416	scaffold_2-209	41.7
scaffold_2	144774808	144774999	scaffold_2-200	41.7
scaffold_3	23822075	23822266	scaffold_3-166	41.7
scaffold_4	61601209	61601400	scaffold_4-188	41.7
scaffold_44	246286	246477	scaffold_44-3	41.7
scaffold_5	95548840	95549031	scaffold_5-172	41.7
scaffold_6	133044681	133044872	scaffold_6-195	41.7
scaffold_8	6353710	6353901	scaffold_8-185	41.7
scaffold_8	15955243	15955434	scaffold_8-182	41.7
scaffold_8	48054945	48055136	scaffold_8-184	41.7
scaffold_1	152431592	152431783	scaffold_1-353	41.6
scaffold_2	2822198	2822389	scaffold_2-210	41.6
scaffold_2	18423886	18424077	scaffold_2-196	41.6
scaffold_2	36468741	36468932	scaffold_2-207	41.6
scaffold_3	92448717	92448908	scaffold_3-167	41.6
scaffold_38	769404	769595	scaffold_38-3	41.6
scaffold_4	23196139	23196330	scaffold_4-183	41.6
scaffold_4	51500009	51500200	scaffold_4-190	41.6
scaffold_5	98439843	98440034	scaffold_5-174	41.6
scaffold_52	169586	169777	scaffold_52-3	41.6
scaffold_6	87720362	87720553	scaffold_6-198	41.6
scaffold_6	103380536	103380727	scaffold_6-203	41.6
scaffold_7	9051271	9051462	scaffold_7-217	41.6
scaffold_7	21485783	21485974	scaffold_7-210	41.6
scaffold_7	27471226	27471417	scaffold_7-205	41.6
scaffold_7	94441616	94441807	scaffold_7-214	41.6
scaffold_9	12001756	12001947	scaffold_9-149	41.6
scaffold_9	37611124	37611315	scaffold_9-150	41.6
scaffold_9	46276091	46276282	scaffold_9-158	41.6
scaffold_9	46874085	46874276	scaffold_9-148	41.6
scaffold_1	17718741	17718932	scaffold_1-354	41.4
scaffold_1	22912359	22912550	scaffold_1-349	41.4
scaffold_1	70431351	70431542	scaffold_1-358	41.4
scaffold_3	11907325	11907516	scaffold_3-165	41.4
scaffold_3	32811693	32811884	scaffold_3-168	41.4
scaffold_3	74878300	74878491	scaffold_3-161	41.4
scaffold_4	103085924	103086115	scaffold_4-195	41.4
scaffold_4	129146592	129146783	scaffold_4-191	41.4
scaffold_6	109458613	109458804	scaffold_6-199	41.4
scaffold_7	82468159	82468350	scaffold_7-216	41.4
scaffold_8	71162357	71162548	scaffold_8-191	41.4
scaffold_8	77383532	77383723	scaffold_8-196	41.4
scaffold_9	9008490	9008681	scaffold_9-157	41.4
scaffold_1	44238914	44239105	scaffold_1-356	41.2
scaffold_10	27558082	27558273	scaffold_10-78	41.2
scaffold_2	6257346	6257537	scaffold_2-202	41.2
scaffold_3	66446704	66446895	scaffold_3-171	41.2
scaffold_3	84969236	84969427	scaffold_3-172	41.2
scaffold_4	103888646	103888837	scaffold_4-211	41.2
scaffold_65	275120	275311	scaffold_65-5	41.2
scaffold_7	43190695	43190886	scaffold_7-218	41.2
scaffold_7	49489590	49489781	scaffold_7-200	41.2
scaffold_8	9898852	9899043	scaffold_8-192	41.2
scaffold_9	92617343	92617534	scaffold_9-152	41.2
scaffold_1	82052351	82052542	scaffold_1-361	41
scaffold_1	125626417	125626608	scaffold_1-359	41
scaffold_4	95324623	95324814	scaffold_4-189	41
scaffold_513	37955	38146	scaffold_513-2	41
scaffold_7	30008797	30008988	scaffold_7-209	41
scaffold_7	103422829	103423020	scaffold_7-212	41
scaffold_1	12054061	12054252	scaffold_1-367	40.8
scaffold_1	59228307	59228498	scaffold_1-370	40.8
scaffold_1	123222304	123222495	scaffold_1-368	40.8
scaffold_2	78793468	78793659	scaffold_2-212	40.8
scaffold_2	106306678	106306869	scaffold_2-203	40.8
scaffold_3	107887900	107888091	scaffold_3-176	40.8
scaffold_4	51465732	51465923	scaffold_4-200	40.8
scaffold_4	107426768	107426959	scaffold_4-193	40.8
scaffold_6	10498772	10498963	scaffold_6-210	40.8
scaffold_6	90559780	90559971	scaffold_6-201	40.8
scaffold_6	95418948	95419139	scaffold_6-196	40.8
scaffold_6	132978605	132978796	scaffold_6-200	40.8
scaffold_7	22039978	22040169	scaffold_7-223	40.8
scaffold_7	32457424	32457615	scaffold_7-208	40.8
scaffold_7	84952452	84952643	scaffold_7-211	40.8
scaffold_7	109602009	109602200	scaffold_7-215	40.8
scaffold_8	37773257	37773448	scaffold_8-194	40.8
scaffold_8	82374766	82374957	scaffold_8-200	40.8
scaffold_9	35389420	35389611	scaffold_9-155	40.8
scaffold_1	18865232	18865423	scaffold_1-383	40.6
scaffold_1	124648516	124648707	scaffold_1-373	40.6
scaffold_1	193605339	193605530	scaffold_1-366	40.6
scaffold_10	4720503	4720694	scaffold_10-79	40.6
scaffold_2	62649890	62650081	scaffold_2-211	40.6
scaffold_2	83181480	83181671	scaffold_2-199	40.6
scaffold_3	76124571	76124762	scaffold_3-174	40.6
scaffold_3	92448327	92448518	scaffold_3-175	40.6
scaffold_4	38281466	38281657	scaffold_4-194	40.6
scaffold_4	78713667	78713858	scaffold_4-197	40.6
scaffold_8	35401934	35402125	scaffold_8-189	40.6
scaffold_8	73475845	73476036	scaffold_8-202	40.6
scaffold_1	38084383	38084574	scaffold_1-394	40.4
scaffold_1	144290328	144290519	scaffold_1-388	40.4
scaffold_1	183589581	183589772	scaffold_1-385	40.4
scaffold_1	193654066	193654257	scaffold_1-355	40.4
scaffold_10	18980378	18980569	scaffold_10-77	40.4
scaffold_1475	11648	11839	scaffold_1475-1	40.4
scaffold_2	66832967	66833158	scaffold_2-204	40.4
scaffold_2	104183194	104183385	scaffold_2-206	40.4
scaffold_38	176779	176970	scaffold_38-2	40.4
scaffold_4	59254876	59255067	scaffold_4-199	40.4
scaffold_4	95264900	95265091	scaffold_4-198	40.4
scaffold_4	119588865	119589056	scaffold_4-201	40.4
scaffold_5	55319577	55319768	scaffold_5-178	40.4
scaffold_6	29235047	29235238	scaffold_6-211	40.4
scaffold_7	6230577	6230768	scaffold_7-219	40.4
scaffold_7	101916483	101916674	scaffold_7-221	40.4
scaffold_7	103425212	103425403	scaffold_7-220	40.4
scaffold_8	62422998	62423189	scaffold_8-199	40.4
scaffold_1	9478576	9478767	scaffold_1-371	40.2
scaffold_1	89507594	89507785	scaffold_1-376	40.2
scaffold_1	204072898	204073089	scaffold_1-363	40.2
scaffold_100	158090	158281	scaffold_100-12	40.2
scaffold_3	49405090	49405281	scaffold_3-170	40.2
scaffold_4	80302327	80302518	scaffold_4-207	40.2
scaffold_5	52407150	52407341	scaffold_5-182	40.2
scaffold_6	20250005	20250196	scaffold_6-206	40.2
scaffold_6	45468093	45468284	scaffold_6-217	40.2
scaffold_6	136372458	136372649	scaffold_6-220	40.2
scaffold_7	6232183	6232374	scaffold_7-229	40.2
scaffold_7	85740816	85741007	scaffold_7-226	40.2
scaffold_8	59709012	59709203	scaffold_8-190	40.2
scaffold_9	71889353	71889544	scaffold_9-159	40.2
scaffold_9	84469511	84469702	scaffold_9-156	40.2
scaffold_1	201374446	201374637	scaffold_1-375	40
scaffold_1	202748798	202748989	scaffold_1-396	40
scaffold_4	62149119	62149310	scaffold_4-202	40
scaffold_4	77414487	77414678	scaffold_4-204	40
scaffold_4	96015132	96015323	scaffold_4-205	40
scaffold_6	76526137	76526328	scaffold_6-208	40
scaffold_6	108716453	108716644	scaffold_6-207	40
scaffold_8	27973114	27973305	scaffold_8-195	40
scaffold_8	55663303	55663494	scaffold_8-207	40
scaffold_8	73465969	73466160	scaffold_8-198	40
scaffold_1	16254783	16254974	scaffold_1-365	39.8
scaffold_1	81185405	81185596	scaffold_1-369	39.8
scaffold_1	158136139	158136330	scaffold_1-397	39.8
scaffold_1	159171395	159171586	scaffold_1-381	39.8
scaffold_1	193594651	193594842	scaffold_1-382	39.8
scaffold_2	14984300	14984491	scaffold_2-222	39.8
scaffold_2448	5836	6027	scaffold_2448-1	39.8
scaffold_27	133638	133829	scaffold_27-4	39.8
scaffold_3	6822048	6822239	scaffold_3-178	39.8
scaffold_3	29188056	29188247	scaffold_3-173	39.8
[truncated: 23,037 more rows]

## Sheet: Eomes, lG
ChIP-Seq peak call coordinates: Eomes, late gastrula stage
Scaffold	Start	End	Peak ID	Peak score
scaffold_1	122090686	122090853	scaffold_1-1	333.5
scaffold_4	137763869	137764036	scaffold_4-1	322.1
scaffold_6	124288229	124288396	scaffold_6-1	321.8
scaffold_2	1364520	1364687	scaffold_2-1	311.5
scaffold_1	62158008	62158175	scaffold_1-2	265.5
scaffold_9	2582483	2582650	scaffold_9-2	264.8
scaffold_9	44469193	44469360	scaffold_9-1	262.1
scaffold_7	32061738	32061905	scaffold_7-1	261.7
scaffold_9	46292150	46292317	scaffold_9-4	254.9
scaffold_23	946014	946181	scaffold_23-1	244.3
scaffold_10	30431054	30431221	scaffold_10-1	243.1
scaffold_6	92392628	92392795	scaffold_6-2	216.9
scaffold_2	70810705	70810872	scaffold_2-3	214.6
scaffold_4	10675014	10675181	scaffold_4-7	212.7
scaffold_4	130765637	130765804	scaffold_4-2	211.6
scaffold_5	57619039	57619206	scaffold_5-1	211.2
scaffold_3	10879205	10879372	scaffold_3-1	210.8
scaffold_5	11306495	11306662	scaffold_5-2	209.3
scaffold_52	526304	526471	scaffold_52-1	201.7
scaffold_8	26391735	26391902	scaffold_8-6	197.2
scaffold_10	15166921	15167088	scaffold_10-2	196.8
scaffold_4	10638035	10638202	scaffold_4-4	193.7
scaffold_2	84433671	84433838	scaffold_2-4	191.8
scaffold_1	204063112	204063279	scaffold_1-4	191.1
scaffold_6	124221456	124221623	scaffold_6-3	190.7
scaffold_5	57660442	57660609	scaffold_5-5	186.9
scaffold_2	65055696	65055863	scaffold_2-5	185
scaffold_8	65352520	65352687	scaffold_8-4	182.3
scaffold_1	60247553	60247720	scaffold_1-7	180.1
scaffold_7	21480085	21480252	scaffold_7-2	179.3
scaffold_9	1481627	1481794	scaffold_9-3	179.3
scaffold_4	61589985	61590152	scaffold_4-6	177.4
scaffold_9	44469432	44469599	scaffold_9-8	177
scaffold_8	24214661	24214828	scaffold_8-2	175.9
scaffold_4	3226948	3227115	scaffold_4-5	175.1
scaffold_8	62433745	62433912	scaffold_8-10	174.7
scaffold_9	92656653	92656820	scaffold_9-5	174.7
scaffold_3	81268727	81268894	scaffold_3-2	174
scaffold_8196	686	853	scaffold_8196-1	171.3
scaffold_2	65226541	65226708	scaffold_2-6	170.9
scaffold_8	107747052	107747219	scaffold_8-3	170.9
scaffold_9	86821757	86821924	scaffold_9-6	170.2
scaffold_1	195166927	195167094	scaffold_1-5	169.8
scaffold_8	24200557	24200724	scaffold_8-12	169.8
scaffold_9	54871188	54871355	scaffold_9-7	169.4
scaffold_5	98417765	98417932	scaffold_5-3	169
scaffold_1	171780874	171781041	scaffold_1-6	168.3
scaffold_1	181765457	181765624	scaffold_1-10	167.5
scaffold_6	21104931	21105098	scaffold_6-6	167.1
scaffold_7	32148823	32148990	scaffold_7-4	166.4
scaffold_4	1221980	1222147	scaffold_4-11	165.6
scaffold_2	128808862	128809029	scaffold_2-7	164.1
scaffold_42	213325	213492	scaffold_42-1	163.3
scaffold_237	45964	46131	scaffold_237-1	162.2
scaffold_2	93984814	93984981	scaffold_2-8	161.8
scaffold_6	10498913	10499080	scaffold_6-4	161.8
scaffold_7	103406415	103406582	scaffold_7-11	161.8
scaffold_10	4291666	4291833	scaffold_10-6	161.4
scaffold_2	128190320	128190487	scaffold_2-9	161.1
scaffold_6	30282179	30282346	scaffold_6-7	159.9
scaffold_8	24205595	24205762	scaffold_8-5	159.9
scaffold_7	11819988	11820155	scaffold_7-3	159.5
scaffold_4	100670870	100671037	scaffold_4-10	158
scaffold_2	83705647	83705814	scaffold_2-12	157.6
scaffold_7	94494842	94495009	scaffold_7-8	155
scaffold_2	65062825	65062992	scaffold_2-10	154.6
scaffold_2	85137136	85137303	scaffold_2-11	154.2
scaffold_4	120106439	120106606	scaffold_4-12	153.8
scaffold_7	11882740	11882907	scaffold_7-9	153.5
scaffold_27	133634	133801	scaffold_27-1	152.3
scaffold_4	52714858	52715025	scaffold_4-15	151.9
scaffold_10	32114183	32114350	scaffold_10-3	151.6
scaffold_4	121281106	121281273	scaffold_4-21	151.6
scaffold_5	111343420	111343587	scaffold_5-4	151.2
scaffold_4	107419010	107419177	scaffold_4-13	150.4
scaffold_5	1770807	1770974	scaffold_5-6	150.4
scaffold_7	36593997	36594164	scaffold_7-13	150.4
scaffold_2	65184130	65184297	scaffold_2-14	150.1
scaffold_7	109595708	109595875	scaffold_7-15	150.1
scaffold_1	96025306	96025473	scaffold_1-8	149.3
scaffold_4	26286840	26287007	scaffold_4-9	148.9
scaffold_4	26236958	26237125	scaffold_4-17	148.5
scaffold_10	4062671	4062838	scaffold_10-5	147.8
scaffold_6	26030218	26030385	scaffold_6-10	147.8
scaffold_1	64121268	64121435	scaffold_1-12	147
scaffold_5	117949695	117949862	scaffold_5-8	147
scaffold_1	153051728	153051895	scaffold_1-15	146.6
scaffold_4	61597199	61597366	scaffold_4-16	146.3
scaffold_3	59381794	59381961	scaffold_3-3	145.9
scaffold_5	2302069	2302236	scaffold_5-10	145.9
scaffold_9	8807901	8808068	scaffold_9-10	145.1
scaffold_1	27167603	27167770	scaffold_1-3	144.4
scaffold_10	12861415	12861582	scaffold_10-9	144.4
scaffold_3	10662868	10663035	scaffold_3-8	144
scaffold_7	82700942	82701109	scaffold_7-7	144
scaffold_8	16212142	16212309	scaffold_8-8	144
scaffold_2	64921728	64921895	scaffold_2-18	143.6
scaffold_7	74322344	74322511	scaffold_7-21	143.6
scaffold_3	25211204	25211371	scaffold_3-6	142.8
scaffold_3	29949971	29950138	scaffold_3-4	142.5
scaffold_6	121286501	121286668	scaffold_6-5	142.1
scaffold_7	1664823	1664990	scaffold_7-5	142.1
scaffold_3	40735110	40735277	scaffold_3-7	141.3
scaffold_3	107447791	107447958	scaffold_3-5	141.3
scaffold_42	708783	708950	scaffold_42-2	140.2
scaffold_5	111350625	111350792	scaffold_5-9	140.2
scaffold_4	120106652	120106819	scaffold_4-18	139.8
scaffold_6	35996	36163	scaffold_6-8	139.4
scaffold_1	144715197	144715364	scaffold_1-25	139
scaffold_8	62420904	62421071	scaffold_8-14	138.3
scaffold_1	201580876	201581043	scaffold_1-29	137.9
scaffold_1	152995631	152995798	scaffold_1-11	137.1
scaffold_10	19900102	19900269	scaffold_10-10	137.1
scaffold_1	171776859	171777026	scaffold_1-9	136.4
scaffold_10	35462085	35462252	scaffold_10-8	136.4
scaffold_3	31673704	31673871	scaffold_3-9	136
scaffold_7	17827555	17827722	scaffold_7-25	136
scaffold_3	91706154	91706321	scaffold_3-13	135.6
scaffold_6	109038501	109038668	scaffold_6-12	135.2
scaffold_1	169578935	169579102	scaffold_1-13	134.9
scaffold_5	91327356	91327523	scaffold_5-7	134.9
scaffold_8	52269864	52270031	scaffold_8-11	134.5
scaffold_4	85671122	85671289	scaffold_4-14	134.1
scaffold_8	6545784	6545951	scaffold_8-9	133.7
scaffold_5	11013562	11013729	scaffold_5-15	133.3
scaffold_7	82693152	82693319	scaffold_7-17	133.3
scaffold_7	21502897	21503064	scaffold_7-24	132.6
scaffold_7	82696244	82696411	scaffold_7-18	132.6
scaffold_9	84469510	84469677	scaffold_9-13	132.6
scaffold_1	18455678	18455845	scaffold_1-19	131.8
scaffold_6	29244617	29244784	scaffold_6-15	131.4
scaffold_7	1905462	1905629	scaffold_7-6	131.4
scaffold_7	94495492	94495659	scaffold_7-19	131.4
scaffold_8	82989967	82990134	scaffold_8-13	131.1
scaffold_9	69463399	69463566	scaffold_9-14	131.1
scaffold_2	91521892	91522059	scaffold_2-16	130.3
scaffold_1	70537487	70537654	scaffold_1-21	129.2
scaffold_5	110254954	110255121	scaffold_5-18	128.8
scaffold_10	12967937	12968104	scaffold_10-7	128.4
scaffold_2	108027909	108028076	scaffold_2-13	128.4
scaffold_7	82438495	82438662	scaffold_7-20	128.4
scaffold_8	55660782	55660949	scaffold_8-7	128.4
scaffold_4	121647201	121647368	scaffold_4-8	128
scaffold_9	7106575	7106742	scaffold_9-9	128
scaffold_3	19639672	19639839	scaffold_3-18	126.9
scaffold_9	47546832	47546999	scaffold_9-11	126.9
scaffold_7	25527584	25527751	scaffold_7-29	126.5
scaffold_7	27474819	27474986	scaffold_7-26	126.5
scaffold_1	127249844	127250011	scaffold_1-30	126.1
scaffold_5	37271935	37272102	scaffold_5-14	126.1
scaffold_5	118068405	118068572	scaffold_5-19	126.1
scaffold_7	15499761	15499928	scaffold_7-12	126.1
scaffold_65	347900	348067	scaffold_65-1	125.7
scaffold_5	48101366	48101533	scaffold_5-16	125.4
scaffold_2	143184472	143184639	scaffold_2-20	124.6
scaffold_1	81185390	81185557	scaffold_1-37	124.2
scaffold_1	91462023	91462190	scaffold_1-20	124.2
scaffold_5	90774610	90774777	scaffold_5-25	123.5
scaffold_6	63137544	63137711	scaffold_6-14	123.5
scaffold_3	66404563	66404730	scaffold_3-17	123.1
scaffold_5	87521861	87522028	scaffold_5-22	123.1
scaffold_2	1172138	1172305	scaffold_2-15	122.7
scaffold_7	43620043	43620210	scaffold_7-28	122.7
scaffold_3	14210154	14210321	scaffold_3-15	122.3
scaffold_8	89167102	89167269	scaffold_8-18	122.3
scaffold_1	162546472	162546639	scaffold_1-33	121.9
scaffold_1	170165929	170166096	scaffold_1-36	121.6
scaffold_3	25190986	25191153	scaffold_3-10	121.6
scaffold_7	94493829	94493996	scaffold_7-14	121.6
scaffold_9	13170353	13170520	scaffold_9-16	121.6
scaffold_9	42487374	42487541	scaffold_9-21	121.6
scaffold_1	202948933	202949100	scaffold_1-18	121.2
scaffold_10	33571034	33571201	scaffold_10-17	121.2
scaffold_7	21506632	21506799	scaffold_7-30	120.8
scaffold_7	94496139	94496306	scaffold_7-23	120.4
scaffold_3	93262404	93262571	scaffold_3-12	120
scaffold_5	10708840	10709007	scaffold_5-11	119.7
scaffold_7	16005382	16005549	scaffold_7-31	119.7
scaffold_8	46605948	46606115	scaffold_8-20	119.7
scaffold_1	96019015	96019182	scaffold_1-40	119.3
scaffold_3	108799750	108799917	scaffold_3-23	119.3
scaffold_6	90572699	90572866	scaffold_6-11	119.3
scaffold_6	21099313	21099480	scaffold_6-16	118.9
scaffold_5	109919312	109919479	scaffold_5-13	118.5
scaffold_4	20501830	20501997	scaffold_4-31	118.1
scaffold_5	37273622	37273789	scaffold_5-21	118.1
scaffold_2	84421275	84421442	scaffold_2-25	117.8
scaffold_6	9416949	9417116	scaffold_6-18	117.8
scaffold_6	137679148	137679315	scaffold_6-19	117.8
scaffold_1	129318925	129319092	scaffold_1-24	117.4
scaffold_7	21501017	21501184	scaffold_7-27	117.4
scaffold_8	35335860	35336027	scaffold_8-19	117.4
scaffold_9	49142778	49142945	scaffold_9-17	117.4
scaffold_3	82566273	82566440	scaffold_3-14	117
scaffold_8	65807208	65807375	scaffold_8-24	117
scaffold_1	114229872	114230039	scaffold_1-44	116.6
scaffold_1	129637004	129637171	scaffold_1-22	116.2
scaffold_1	193465487	193465654	scaffold_1-31	116.2
scaffold_3	25207759	25207926	scaffold_3-22	116.2
scaffold_8	26394210	26394377	scaffold_8-33	116.2
scaffold_10	26684664	26684831	scaffold_10-18	115.9
scaffold_2	10813008	10813175	scaffold_2-23	115.5
scaffold_3	10661518	10661685	scaffold_3-28	115.5
scaffold_9	83653360	83653527	scaffold_9-23	115.5
scaffold_1	62146300	62146467	scaffold_1-17	115.1
scaffold_2	452540	452707	scaffold_2-19	115.1
scaffold_9	44272712	44272879	scaffold_9-24	115.1
scaffold_2	5442559	5442726	scaffold_2-29	114.7
scaffold_2	84414648	84414815	scaffold_2-24	114
scaffold_4	85408935	85409102	scaffold_4-20	113.2
scaffold_9	77760367	77760534	scaffold_9-28	113.2
scaffold_1	60806454	60806621	scaffold_1-41	112.4
scaffold_10	12984836	12985003	scaffold_10-13	112.4
scaffold_3	7537137	7537304	scaffold_3-11	112.1
scaffold_5	79658817	79658984	scaffold_5-31	111.7
scaffold_6	124239168	124239335	scaffold_6-31	111.3
scaffold_1	202942735	202942902	scaffold_1-28	110.9
scaffold_8	82987635	82987802	scaffold_8-22	110.9
scaffold_6	44255379	44255546	scaffold_6-24	110.5
scaffold_6	76585131	76585298	scaffold_6-9	110.5
scaffold_7	84954762	84954929	scaffold_7-36	110.5
scaffold_4	52732646	52732813	scaffold_4-38	110.2
scaffold_5b	1533941	1534108	scaffold_5b-1	110.2
scaffold_10	2267239	2267406	scaffold_10-16	109.8
scaffold_3	7843458	7843625	scaffold_3-33	109.8
scaffold_5	93988874	93989041	scaffold_5-29	109.8
scaffold_8	82336710	82336877	scaffold_8-27	109.8
scaffold_2	146382751	146382918	scaffold_2-21	109.4
scaffold_5	30693426	30693593	scaffold_5-23	109.4
scaffold_8	82288529	82288696	scaffold_8-23	109.4
scaffold_2	18423863	18424030	scaffold_2-22	109
scaffold_5	23497597	23497764	scaffold_5-32	108.6
scaffold_5	118071929	118072096	scaffold_5-12	108.6
scaffold_6	29249157	29249324	scaffold_6-27	108.6
scaffold_8	65841849	65842016	scaffold_8-28	108.6
scaffold_10	15224995	15225162	scaffold_10-19	108.3
scaffold_4	17948611	17948778	scaffold_4-29	108.3
scaffold_4	39724869	39725036	scaffold_4-41	108.3
scaffold_5	55825881	55826048	scaffold_5-17	108.3
scaffold_1	21784895	21785062	scaffold_1-51	107.9
scaffold_2	36443486	36443653	scaffold_2-26	107.9
scaffold_4	3352864	3353031	scaffold_4-33	107.9
scaffold_1	10471868	10472035	scaffold_1-26	107.5
scaffold_3	44791910	44792077	scaffold_3-20	107.5
scaffold_6	137206119	137206286	scaffold_6-35	107.5
scaffold_7	20069257	20069424	scaffold_7-50	107.5
scaffold_10	37566753	37566920	scaffold_10-11	106.7
scaffold_6	118359404	118359571	scaffold_6-37	106.7
scaffold_8	94168235	94168402	scaffold_8-16	106.7
scaffold_4	93434887	93435054	scaffold_4-44	106.4
scaffold_1	87643204	87643371	scaffold_1-14	106
scaffold_100	174297	174464	scaffold_100-1	106
scaffold_6	29830370	29830537	scaffold_6-17	106
scaffold_6	106178884	106179051	scaffold_6-26	106
scaffold_1	9475774	9475941	scaffold_1-42	105.6
scaffold_9	22091135	22091302	scaffold_9-22	105.6
scaffold_8	6510355	6510522	scaffold_8-35	105.2
scaffold_28	27843	28010	scaffold_28-1	104.8
scaffold_6	59772202	59772369	scaffold_6-21	104.8
scaffold_7	1662977	1663144	scaffold_7-16	104.8
scaffold_7	26466674	26466841	scaffold_7-55	104.8
scaffold_44	537101	537268	scaffold_44-1	104.5
scaffold_5	21553433	21553600	scaffold_5-30	104.5
scaffold_7	82555223	82555390	scaffold_7-40	104.5
scaffold_7	94496861	94497028	scaffold_7-53	104.5
scaffold_7	100736987	100737154	scaffold_7-49	104.5
scaffold_9	42452367	42452534	scaffold_9-19	104.5
scaffold_5	55929037	55929204	scaffold_5-24	104.1
scaffold_8	42900968	42901135	scaffold_8-17	104.1
scaffold_1	28704611	28704778	scaffold_1-52	103.7
scaffold_1	85677281	85677448	scaffold_1-38	103.7
scaffold_1	178788878	178789045	scaffold_1-48	103.7
scaffold_4	52817645	52817812	scaffold_4-39	103.7
scaffold_8	94767847	94768014	scaffold_8-34	103.7
scaffold_10	12822764	12822931	scaffold_10-24	103.3
scaffold_5b	1541076	1541243	scaffold_5b-2	103.3
scaffold_6	109349843	109350010	scaffold_6-23	103.3
scaffold_1	86736680	86736847	scaffold_1-34	102.9
scaffold_8	83087984	83088151	scaffold_8-36	102.9
scaffold_1	174033072	174033239	scaffold_1-57	102.6
scaffold_10	20020292	20020459	scaffold_10-20	102.6
scaffold_6	36227607	36227774	scaffold_6-41	102.6
scaffold_7	25676656	25676823	scaffold_7-54	102.6
scaffold_2	94251869	94252036	scaffold_2-37	102.2
scaffold_3	74877369	74877536	scaffold_3-27	102.2
scaffold_1	5454742	5454909	scaffold_1-39	101.8
scaffold_1	122115478	122115645	scaffold_1-54	101.4
scaffold_1	180376305	180376472	scaffold_1-67	101
scaffold_3	74894161	74894328	scaffold_3-37	101
scaffold_6	119419823	119419990	scaffold_6-29	101
scaffold_8	74714182	74714349	scaffold_8-21	101
scaffold_9	35391186	35391353	scaffold_9-15	101
scaffold_2	77656462	77656629	scaffold_2-32	100.7
scaffold_3	21221046	21221213	scaffold_3-21	100.7
scaffold_8	29848881	29849048	scaffold_8-31	100.7
scaffold_6	136796970	136797137	scaffold_6-43	100.3
scaffold_8	74702568	74702735	scaffold_8-39	100.3
scaffold_1	62160291	62160458	scaffold_1-23	99.9
scaffold_1	64041836	64042003	scaffold_1-45	99.9
scaffold_3	81282768	81282935	scaffold_3-34	99.9
scaffold_8	26301194	26301361	scaffold_8-29	99.9
scaffold_3	6811635	6811802	scaffold_3-36	99.5
scaffold_3	28745330	28745497	scaffold_3-32	99.5
scaffold_6	36226375	36226542	scaffold_6-39	99.5
scaffold_2	93925549	93925716	scaffold_2-30	99.1
scaffold_7	6198569	6198736	scaffold_7-70	99.1
scaffold_2	106295062	106295229	scaffold_2-28	98.8
scaffold_4	58606515	58606682	scaffold_4-34	98.8
scaffold_1	15769493	15769660	scaffold_1-58	98.4
scaffold_10	29957011	29957178	scaffold_10-14	98.4
scaffold_3	25184396	25184563	scaffold_3-31	98.4
scaffold_4	107426741	107426908	scaffold_4-35	98.4
scaffold_1	183591357	183591524	scaffold_1-59	97.6
scaffold_4	100528161	100528328	scaffold_4-32	97.6
scaffold_7	5366858	5367025	scaffold_7-35	97.6
scaffold_1	40518286	40518453	scaffold_1-68	97.2
scaffold_10	32115233	32115400	scaffold_10-12	97.2
scaffold_2	120945424	120945591	scaffold_2-46	97.2
scaffold_9	44431970	44432137	scaffold_9-41	96.9
scaffold_3	40956684	40956851	scaffold_3-26	96.5
scaffold_5	26112347	26112514	scaffold_5-37	96.5
scaffold_6	138171346	138171513	scaffold_6-34	96.5
scaffold_9	46865803	46865970	scaffold_9-18	96.5
scaffold_3	25215700	25215867	scaffold_3-38	96.1
scaffold_4	3341869	3342036	scaffold_4-23	96.1
scaffold_4	80052130	80052297	scaffold_4-36	96.1
scaffold_5	109091227	109091394	scaffold_5-33	96.1
scaffold_6	133597019	133597186	scaffold_6-13	96.1
scaffold_9	47334046	47334213	scaffold_9-34	96.1
scaffold_4	103928262	103928429	scaffold_4-40	95.7
scaffold_6	124221793	124221960	scaffold_6-30	95.7
scaffold_1	190836327	190836494	scaffold_1-61	95.3
scaffold_187	5567	5734	scaffold_187-1	95.3
scaffold_3	14222512	14222679	scaffold_3-53	95.3
scaffold_4	26226203	26226370	scaffold_4-45	95.3
scaffold_6	90636181	90636348	scaffold_6-47	95.3
scaffold_9	44455936	44456103	scaffold_9-31	95.3
scaffold_2	135757461	135757628	scaffold_2-36	95
scaffold_4	137524464	137524631	scaffold_4-28	95
scaffold_9	26169970	26170137	scaffold_9-29	95
scaffold_1	133780336	133780503	scaffold_1-75	94.6
scaffold_1	182809296	182809463	scaffold_1-66	94.6
scaffold_7	42907772	42907939	scaffold_7-47	94.6
scaffold_7	115149195	115149362	scaffold_7-74	94.6
scaffold_2	65053012	65053179	scaffold_2-33	94.2
scaffold_2	92992200	92992367	scaffold_2-42	94.2
scaffold_2	96761937	96762104	scaffold_2-35	94.2
scaffold_9	46341794	46341961	scaffold_9-40	94.2
scaffold_3	112065030	112065197	scaffold_3-30	93.8
scaffold_7	26463436	26463603	scaffold_7-39	93.8
scaffold_7	115160522	115160689	scaffold_7-33	93.8
scaffold_1	201672195	201672362	scaffold_1-64	93.4
scaffold_7	17776744	17776911	scaffold_7-37	93.4
scaffold_7	23816172	23816339	scaffold_7-41	93.4
scaffold_7	94488135	94488302	scaffold_7-22	93.4
scaffold_10	30434366	30434533	scaffold_10-15	93.1
scaffold_5	87865210	87865377	scaffold_5-41	93.1
scaffold_1	18709524	18709691	scaffold_1-65	92.7
scaffold_2	139577627	139577794	scaffold_2-17	92.7
scaffold_2	148839557	148839724	scaffold_2-27	92.7
scaffold_7	94488991	94489158	scaffold_7-32	92.7
scaffold_1	202942191	202942358	scaffold_1-89	92.3
scaffold_3	14215960	14216127	scaffold_3-25	92.3
scaffold_3	69113320	69113487	scaffold_3-54	92.3
scaffold_7	26397358	26397525	scaffold_7-67	92.3
scaffold_8	55428042	55428209	scaffold_8-44	92.3
scaffold_9	47261585	47261752	scaffold_9-36	92.3
scaffold_3	21303139	21303306	scaffold_3-47	91.9
scaffold_3	24503317	24503484	scaffold_3-45	91.9
scaffold_9	1478824	1478991	scaffold_9-25	91.9
scaffold_9	20698281	20698448	scaffold_9-33	91.9
scaffold_6	137824751	137824918	scaffold_6-45	91.5
scaffold_1	95963138	95963305	scaffold_1-88	91.2
scaffold_1	143353552	143353719	scaffold_1-73	91.2
scaffold_10	22551097	22551264	scaffold_10-29	91.2
scaffold_2	139127201	139127368	scaffold_2-38	91.2
scaffold_3	49426599	49426766	scaffold_3-51	91.2
scaffold_7	30120594	30120761	scaffold_7-78	91.2
scaffold_9	77763666	77763833	scaffold_9-43	91.2
scaffold_2	139777876	139778043	scaffold_2-40	90.8
scaffold_3	10365455	10365622	scaffold_3-40	90.8
scaffold_8	18000706	18000873	scaffold_8-30	90.8
scaffold_1	67540310	67540477	scaffold_1-83	90.4
scaffold_1	202951684	202951851	scaffold_1-46	90.4
scaffold_100	217541	217708	scaffold_100-4	90.4
scaffold_7	64086824	64086991	scaffold_7-76	90.4
scaffold_1	201132952	201133119	scaffold_1-47	90
scaffold_3	16018975	16019142	scaffold_3-41	90
scaffold_8c	2729302	2729469	scaffold_8c-1	90
scaffold_9	54917061	54917228	scaffold_9-49	90
scaffold_1	113727934	113728101	scaffold_1-63	89.7
scaffold_1	193891407	193891574	scaffold_1-108	89.7
scaffold_3	10874993	10875160	scaffold_3-19	89.7
scaffold_4	53466446	53466613	scaffold_4-26	89.7
scaffold_7	70297442	70297609	scaffold_7-69	89.7
scaffold_7	89666356	89666523	scaffold_7-38	89.7
scaffold_7	105855661	105855828	scaffold_7-42	89.7
scaffold_8	91804083	91804250	scaffold_8-45	89.7
scaffold_1	198971964	198972131	scaffold_1-53	89.3
scaffold_100	158046	158213	scaffold_100-3	89.3
scaffold_42	218025	218192	scaffold_42-3	89.3
scaffold_10	35385357	35385524	scaffold_10-21	88.9
scaffold_2	92980003	92980170	scaffold_2-51	88.9
scaffold_3	1885084	1885251	scaffold_3-35	88.9
scaffold_3	10903449	10903616	scaffold_3-56	88.9
scaffold_3	25187542	25187709	scaffold_3-39	88.9
scaffold_3	91731391	91731558	scaffold_3-52	88.9
scaffold_1	57476751	57476918	scaffold_1-70	88.5
scaffold_10	7151513	7151680	scaffold_10-22	88.5
scaffold_149	101057	101224	scaffold_149-1	88.5
scaffold_5	73236557	73236724	scaffold_5-46	88.5
scaffold_5	109795089	109795256	scaffold_5-27	88.5
scaffold_6	111431334	111431501	scaffold_6-33	88.5
scaffold_7	5364804	5364971	scaffold_7-51	88.5
scaffold_7	9443166	9443333	scaffold_7-85	88.5
scaffold_7	109602055	109602222	scaffold_7-60	88.5
scaffold_9	35671290	35671457	scaffold_9-27	88.5
scaffold_9	43588866	43589033	scaffold_9-38	88.5
scaffold_9	54816998	54817165	scaffold_9-32	88.5
scaffold_1	12054068	12054235	scaffold_1-77	88.1
scaffold_1	175198948	175199115	scaffold_1-91	88.1
scaffold_1	201135106	201135273	scaffold_1-87	88.1
scaffold_4	53791363	53791530	scaffold_4-63	88.1
scaffold_8	4896567	4896734	scaffold_8-40	88.1
scaffold_10	12867328	12867495	scaffold_10-23	87.8
scaffold_2	126071541	126071708	scaffold_2-52	87.8
scaffold_7	5349046	5349213	scaffold_7-91	87.8
scaffold_8	72943006	72943173	scaffold_8-53	87.8
scaffold_3	28788595	28788762	scaffold_3-59	87.4
scaffold_4	41852968	41853135	scaffold_4-64	87.4
scaffold_6	9417210	9417377	scaffold_6-42	87.4
scaffold_1	159124877	159125044	scaffold_1-126	87
scaffold_4	47276941	47277108	scaffold_4-42	87
scaffold_6	133738765	133738932	scaffold_6-44	87
scaffold_6	137212727	137212894	scaffold_6-52	87
scaffold_9	3424785	3424952	scaffold_9-51	87
scaffold_1	90629120	90629287	scaffold_1-93	86.6
scaffold_3	28785889	28786056	scaffold_3-24	86.6
scaffold_6	6747369	6747536	scaffold_6-46	86.6
scaffold_1	61803664	61803831	scaffold_1-109	86.2
scaffold_4	38593618	38593785	scaffold_4-46	86.2
scaffold_6	109428788	109428955	scaffold_6-55	86.2
scaffold_7	62758586	62758753	scaffold_7-71	86.2
scaffold_9	5299078	5299245	scaffold_9-53	86.2
scaffold_3	58005238	58005405	scaffold_3-60	85.9
scaffold_7	11901575	11901742	scaffold_7-46	85.9
scaffold_9	86010569	86010736	scaffold_9-47	85.9
scaffold_10	35476541	35476708	scaffold_10-27	85.5
scaffold_5	9386449	9386616	scaffold_5-43	85.5
scaffold_8	105824553	105824720	scaffold_8-50	85.5
scaffold_9	74540979	74541146	scaffold_9-54	85.5
scaffold_10	35465222	35465389	scaffold_10-33	85.1
scaffold_3	83944973	83945140	scaffold_3-61	85.1
scaffold_7	21525098	21525265	scaffold_7-56	85.1
scaffold_7	64121967	64122134	scaffold_7-82	85.1
scaffold_1	21787301	21787468	scaffold_1-82	84.7
scaffold_1	202964874	202965041	scaffold_1-69	84.7
scaffold_5	98377496	98377663	scaffold_5-48	84.7
scaffold_6	123120355	123120522	scaffold_6-32	84.7
scaffold_8	81336419	81336586	scaffold_8-32	84.7
scaffold_10	9705336	9705503	scaffold_10-28	84.3
scaffold_2	140931939	140932106	scaffold_2-31	84.3
scaffold_4	9194338	9194505	scaffold_4-25	84.3
scaffold_4	105944564	105944731	scaffold_4-53	84.3
scaffold_9	54110876	54111043	scaffold_9-52	84.3
scaffold_9	96828790	96828957	scaffold_9-35	84.3
scaffold_1	49767407	49767574	scaffold_1-50	84
scaffold_1	175231931	175232098	scaffold_1-74	84
scaffold_232	123409	123576	scaffold_232-1	84
scaffold_6	54291194	54291361	scaffold_6-60	84
scaffold_7	10961861	10962028	scaffold_7-79	84
scaffold_3	44774710	44774877	scaffold_3-44	83.6
scaffold_9	10098520	10098687	scaffold_9-62	83.6
scaffold_1	159195253	159195420	scaffold_1-141	83.2
scaffold_3	91706489	91706656	scaffold_3-63	83.2
scaffold_5	28014495	28014662	scaffold_5-50	83.2
scaffold_8	24653021	24653188	scaffold_8-43	83.2
scaffold_9	58185757	58185924	scaffold_9-73	83.2
scaffold_2	78077516	78077683	scaffold_2-49	82.8
scaffold_3	36349596	36349763	scaffold_3-46	82.8
scaffold_7	1669418	1669585	scaffold_7-48	82.8
scaffold_7	6220653	6220820	scaffold_7-58	82.8
scaffold_1	57999670	57999837	scaffold_1-131	82.4
scaffold_1	202969843	202970010	scaffold_1-60	82.4
scaffold_2	40765630	40765797	scaffold_2-61	82.4
scaffold_2	106272041	106272208	scaffold_2-41	82.4
scaffold_3	9809972	9810139	scaffold_3-16	82.4
scaffold_5	10694287	10694454	scaffold_5-20	82.4
scaffold_6	132783915	132784082	scaffold_6-54	82.4
scaffold_9	44245093	44245260	scaffold_9-76	82.4
scaffold_9	79326552	79326719	scaffold_9-20	82.4
scaffold_1	60231945	60232112	scaffold_1-96	82.1
scaffold_2	135573078	135573245	scaffold_2-69	82.1
scaffold_4	13164208	13164375	scaffold_4-58	82.1
scaffold_4	126957777	126957944	scaffold_4-22	82.1
scaffold_7	1850644	1850811	scaffold_7-43	82.1
scaffold_1	202970432	202970599	scaffold_1-43	81.7
scaffold_10	28944785	28944952	scaffold_10-30	81.7
scaffold_2	23090023	23090190	scaffold_2-62	81.7
scaffold_2	36442554	36442721	scaffold_2-39	81.7
scaffold_2	38558733	38558900	scaffold_2-64	81.7
scaffold_4	129124332	129124499	scaffold_4-43	81.7
scaffold_9	12003428	12003595	scaffold_9-39	81.7
scaffold_1	73693090	73693257	scaffold_1-113	81.3
scaffold_1	173407986	173408153	scaffold_1-71	81.3
scaffold_2	76787058	76787225	scaffold_2-57	81.3
scaffold_3	21305331	21305498	scaffold_3-57	81.3
scaffold_4	121286835	121287002	scaffold_4-54	81.3
scaffold_6	63057091	63057258	scaffold_6-61	81.3
scaffold_6	136717380	136717547	scaffold_6-53	81.3
scaffold_7	113200100	113200267	scaffold_7-34	81.3
scaffold_9	37340700	37340867	scaffold_9-58	81.3
scaffold_9	96841420	96841587	scaffold_9-48	81.3
scaffold_1	55540868	55541035	scaffold_1-123	80.9
scaffold_1	85961192	85961359	scaffold_1-72	80.9
scaffold_1	190389396	190389563	scaffold_1-132	80.9
scaffold_1	201583568	201583735	scaffold_1-101	80.9
scaffold_4	99381723	99381890	scaffold_4-37	80.9
scaffold_6	122730291	122730458	scaffold_6-48	80.9
scaffold_7	6305819	6305986	scaffold_7-44	80.9
scaffold_7	52829048	52829215	scaffold_7-104	80.9
scaffold_1	9146065	9146232	scaffold_1-99	80.5
scaffold_1	58013180	58013347	scaffold_1-98	80.5
scaffold_1	89255725	89255892	scaffold_1-86	80.5
scaffold_10	30438582	30438749	scaffold_10-40	80.5
scaffold_2	87523602	87523769	scaffold_2-76	80.5
scaffold_6	122685214	122685381	scaffold_6-67	80.5
scaffold_69	61758	61925	scaffold_69-1	80.5
scaffold_7	32268334	32268501	scaffold_7-61	80.5
scaffold_7	35993513	35993680	scaffold_7-93	80.5
scaffold_8	46629723	46629890	scaffold_8-75	80.5
scaffold_8	48106406	48106573	scaffold_8-74	80.5
scaffold_173	89057	89224	scaffold_173-2	80.2
scaffold_2	96767018	96767185	scaffold_2-75	80.2
scaffold_3	59373365	59373532	scaffold_3-69	80.2
scaffold_4	107206086	107206253	scaffold_4-59	80.2
scaffold_7	90904933	90905100	scaffold_7-45	80.2
scaffold_7	100852396	100852563	scaffold_7-84	80.2
scaffold_8	94175967	94176134	scaffold_8-64	80.2
scaffold_8b	1107861	1108028	scaffold_8b-1	80.2
scaffold_1	153000352	153000519	scaffold_1-140	79.8
scaffold_3	27659777	27659944	scaffold_3-64	79.8
scaffold_5	39113801	39113968	scaffold_5-28	79.8
scaffold_6	107273387	107273554	scaffold_6-74	79.8
scaffold_6	133741108	133741275	scaffold_6-38	79.8
scaffold_8	74628036	74628203	scaffold_8-67	79.8
scaffold_9	15400790	15400957	scaffold_9-63	79.8
scaffold_1	61884441	61884608	scaffold_1-119	79.4
scaffold_1	74239287	74239454	scaffold_1-125	79.4
scaffold_3	108642483	108642650	scaffold_3-79	79.4
scaffold_6	34887607	34887774	scaffold_6-20	79.4
scaffold_7	100861812	100861979	scaffold_7-68	79.4
scaffold_1	22412757	22412924	scaffold_1-112	79
scaffold_1	204061371	204061538	scaffold_1-85	79
scaffold_1	91551545	91551712	scaffold_1-133	78.6
scaffold_10	6129819	6129986	scaffold_10-31	78.6
scaffold_4	10641066	10641233	scaffold_4-65	78.6
scaffold_4	10659316	10659483	scaffold_4-50	78.6
scaffold_9	9057107	9057274	scaffold_9-42	78.6
scaffold_1	49737474	49737641	scaffold_1-103	78.3
scaffold_2	18737665	18737832	scaffold_2-88	78.3
scaffold_6	20975509	20975676	scaffold_6-62	78.3
scaffold_8	13065609	13065776	scaffold_8-63	78.3
scaffold_9	58179850	58180017	scaffold_9-83	78.3
scaffold_10	10075931	10076098	scaffold_10-32	77.9
scaffold_5	60692497	60692664	scaffold_5-54	77.9
scaffold_5	72025621	72025788	scaffold_5-68	77.9
scaffold_6	118259090	118259257	scaffold_6-85	77.9
scaffold_7	9449456	9449623	scaffold_7-95	77.9
scaffold_9	81598446	81598613	scaffold_9-88	77.9
scaffold_1	38088905	38089072	scaffold_1-136	77.5
scaffold_2	59829635	59829802	scaffold_2-50	77.5
scaffold_5	26742328	26742495	scaffold_5-26	77.5
scaffold_5	94038417	94038584	scaffold_5-35	77.5
scaffold_6	9447655	9447822	scaffold_6-22	77.5
scaffold_1	5370116	5370283	scaffold_1-80	77.1
scaffold_1	189969483	189969650	scaffold_1-128	77.1
scaffold_4	3566294	3566461	scaffold_4-27	77.1
scaffold_6	58413788	58413955	scaffold_6-66	77.1
scaffold_8b	1629072	1629239	scaffold_8b-2	77.1
scaffold_9	36158420	36158587	scaffold_9-84	77.1
scaffold_9	44426651	44426818	scaffold_9-72	77.1
scaffold_9	85769301	85769468	scaffold_9-75	77.1
scaffold_1	159247762	159247929	scaffold_1-124	76.7
scaffold_10	1099661	1099828	scaffold_10-36	76.7
scaffold_3	53245949	53246116	scaffold_3-75	76.7
scaffold_3	74882958	74883125	scaffold_3-72	76.7
scaffold_4	1161619	1161786	scaffold_4-24	76.7
scaffold_6	34593915	34594082	scaffold_6-72	76.7
scaffold_7	39559832	39559999	scaffold_7-99	76.7
scaffold_7	43612384	43612551	scaffold_7-92	76.7
scaffold_7	104028658	104028825	scaffold_7-111	76.7
scaffold_8	105989222	105989389	scaffold_8-48	76.7
scaffold_3	83727701	83727868	scaffold_3-77	76.4
scaffold_5	98435848	98436015	scaffold_5-49	76.4
scaffold_5	118063297	118063464	scaffold_5-39	76.4
scaffold_7	68176629	68176796	scaffold_7-87	76.4
scaffold_8	82435745	82435912	scaffold_8-73	76.4
scaffold_9	58107196	58107363	scaffold_9-61	76.4
scaffold_9	96834421	96834588	scaffold_9-60	76.4
scaffold_1	92583348	92583515	scaffold_1-157	76
scaffold_1	201208747	201208914	scaffold_1-146	76
scaffold_3	60969791	60969958	scaffold_3-70	76
scaffold_4	9508537	9508704	scaffold_4-93	76
scaffold_5	21541196	21541363	scaffold_5-81	76
scaffold_7	42902326	42902493	scaffold_7-119	76
scaffold_7	106005720	106005887	scaffold_7-80	76
scaffold_8	6274250	6274417	scaffold_8-60	76
scaffold_2	17668127	17668294	scaffold_2-60	75.6
scaffold_2	107388699	107388866	scaffold_2-68	75.6
scaffold_4	19678676	19678843	scaffold_4-56	75.6
scaffold_4	133631554	133631721	scaffold_4-75	75.6
scaffold_6	45382353	45382520	scaffold_6-70	75.6
scaffold_7	90787215	90787382	scaffold_7-64	75.6
scaffold_9	3461290	3461457	scaffold_9-50	75.6
scaffold_9	44432573	44432740	scaffold_9-78	75.6
scaffold_3	91754155	91754322	scaffold_3-89	75.2
scaffold_4	52713198	52713365	scaffold_4-74	75.2
scaffold_6	41448824	41448991	scaffold_6-92	75.2
scaffold_8	59897953	59898120	scaffold_8-66	75.2
scaffold_8	73475873	73476040	scaffold_8-87	75.2
scaffold_9	95403726	95403893	scaffold_9-86	75.2
scaffold_100	172595	172762	scaffold_100-2	74.8
scaffold_3	74878323	74878490	scaffold_3-43	74.8
scaffold_3	76585256	76585423	scaffold_3-85	74.8
scaffold_5	117934976	117935143	scaffold_5-61	74.8
scaffold_6	29235059	29235226	scaffold_6-68	74.8
scaffold_7	82798532	82798699	scaffold_7-126	74.8
scaffold_1	27265336	27265503	scaffold_1-114	74.5
scaffold_3	11907328	11907495	scaffold_3-55	74.5
scaffold_4	9097955	9098122	scaffold_4-70	74.5
scaffold_8	107740837	107741004	scaffold_8-52	74.5
scaffold_2	77617422	77617589	scaffold_2-86	74.1
scaffold_6	21098985	21099152	scaffold_6-93	74.1
scaffold_7	94494334	94494501	scaffold_7-109	74.1
scaffold_9	36828678	36828845	scaffold_9-95	74.1
scaffold_1	30503155	30503322	scaffold_1-152	73.7
scaffold_1	159312827	159312994	scaffold_1-161	73.7
scaffold_10	28176531	28176698	scaffold_10-43	73.7
scaffold_3	15949602	15949769	scaffold_3-66	73.7
scaffold_3	74861482	74861649	scaffold_3-50	73.7
scaffold_5	72008448	72008615	scaffold_5-42	73.7
scaffold_5	98434804	98434971	scaffold_5-83	73.7
scaffold_6	107154782	107154949	scaffold_6-49	73.7
scaffold_7	97507026	97507193	scaffold_7-83	73.7
scaffold_1	17005511	17005678	scaffold_1-143	73.3
scaffold_1	18017310	18017477	scaffold_1-168	73.3
scaffold_1	202811969	202812136	scaffold_1-76	73.3
scaffold_2	128042825	128042992	scaffold_2-92	73.3
scaffold_5	12353364	12353531	scaffold_5-70	73.3
scaffold_8	88097447	88097614	scaffold_8-69	73.3
scaffold_8b	1496210	1496377	scaffold_8b-3	73.3
scaffold_9	7405835	7406002	scaffold_9-97	73.3
scaffold_1	92666702	92666869	scaffold_1-180	72.9
scaffold_1	199632890	199633057	scaffold_1-97	72.9
scaffold_2	78071889	78072056	scaffold_2-104	72.9
scaffold_3	19636555	19636722	scaffold_3-90	72.9
scaffold_4	83646721	83646888	scaffold_4-97	72.9
scaffold_4	116993291	116993458	scaffold_4-95	72.9
scaffold_5	28183898	28184065	scaffold_5-84	72.9
scaffold_8	58823727	58823894	scaffold_8-99	72.9
scaffold_3	17930746	17930913	scaffold_3-62	72.6
scaffold_5	40002431	40002598	scaffold_5-73	72.6
scaffold_6	22769313	22769480	scaffold_6-58	72.6
scaffold_6	136751337	136751504	scaffold_6-89	72.6
scaffold_7	1771279	1771446	scaffold_7-90	72.6
scaffold_7	109617525	109617692	scaffold_7-106	72.6
scaffold_8	12905603	12905770	scaffold_8-72	72.6
scaffold_9	37610869	37611036	scaffold_9-69	72.6
scaffold_1	67569971	67570138	scaffold_1-79	72.2
scaffold_1	200725132	200725299	scaffold_1-116	72.2
scaffold_10	20894660	20894827	scaffold_10-26	72.2
scaffold_109	6089	6256	scaffold_109-1	72.2
scaffold_1209	5270	5437	scaffold_1209-1	72.2
scaffold_2	54346334	54346501	scaffold_2-67	72.2
scaffold_6	63060800	63060967	scaffold_6-90	72.2
scaffold_7	11372896	11373063	scaffold_7-72	72.2
scaffold_7	103030294	103030461	scaffold_7-134	72.2
scaffold_1	128548816	128548983	scaffold_1-56	71.8
scaffold_1	152996244	152996411	scaffold_1-173	71.8
scaffold_2	45775962	45776129	scaffold_2-98	71.8
scaffold_2	131708689	131708856	scaffold_2-99	71.8
scaffold_3	19580939	19581106	scaffold_3-83	71.8
scaffold_328	50510	50677	scaffold_328-2	71.8
scaffold_4	94885304	94885471	scaffold_4-76	71.8
scaffold_6	29198930	29199097	scaffold_6-98	71.8
scaffold_6	30566659	30566826	scaffold_6-113	71.8
scaffold_6	133044634	133044801	scaffold_6-51	71.8
scaffold_8	62423020	62423187	scaffold_8-76	71.8
scaffold_9	44328787	44328954	scaffold_9-90	71.8
scaffold_9	69479797	69479964	scaffold_9-100	71.8
scaffold_9	92619568	92619735	scaffold_9-67	71.8
scaffold_1	5351746	5351913	scaffold_1-115	71.4
scaffold_10	26591665	26591832	scaffold_10-52	71.4
scaffold_5	11419935	11420102	scaffold_5-71	71.4
scaffold_5	117933157	117933324	scaffold_5-38	71.4
scaffold_7	25556386	25556553	scaffold_7-108	71.4
scaffold_7205	386	553	scaffold_7205-1	71.4
scaffold_1	31014453	31014620	scaffold_1-130	71
scaffold_10	15159947	15160114	scaffold_10-53	71
scaffold_10	33531708	33531875	scaffold_10-45	71
scaffold_5	48098180	48098347	scaffold_5-80	71
scaffold_6	6749073	6749240	scaffold_6-91	71
scaffold_6	27336412	27336579	scaffold_6-64	71
scaffold_1	86741271	86741438	scaffold_1-165	70.7
scaffold_1	190393400	190393567	scaffold_1-162	70.7
scaffold_3	16002383	16002550	scaffold_3-68	70.7
scaffold_4	68658680	68658847	scaffold_4-83	70.7
scaffold_6	133766980	133767147	scaffold_6-84	70.7
scaffold_8	6513321	6513488	scaffold_8-68	70.7
scaffold_10	35553521	35553688	scaffold_10-38	70.3
scaffold_2	83704556	83704723	scaffold_2-126	70.3
scaffold_3	10372881	10373048	scaffold_3-92	70.3
scaffold_3	84493289	84493456	scaffold_3-67	70.3
scaffold_4	10507488	10507655	scaffold_4-101	70.3
scaffold_5	111341190	111341357	scaffold_5-75	70.3
scaffold_6	43079511	43079678	scaffold_6-115	70.3
scaffold_6	76582400	76582567	scaffold_6-99	70.3
scaffold_7	9051327	9051494	scaffold_7-107	70.3
scaffold_8	52599202	52599369	scaffold_8-97	70.3
scaffold_9	69474665	69474832	scaffold_9-79	70.3
scaffold_9	85963582	85963749	scaffold_9-65	70.3
scaffold_1	64028271	64028438	scaffold_1-171	69.9
scaffold_1	92840198	92840365	scaffold_1-191	69.9
scaffold_1	126020377	126020544	scaffold_1-150	69.9
scaffold_1	193465788	193465955	scaffold_1-149	69.9
scaffold_2	6659760	6659927	scaffold_2-65	69.9
scaffold_2	116192645	116192812	scaffold_2-77	69.9
scaffold_5	12205061	12205228	scaffold_5-98	69.9
scaffold_7	40565321	40565488	scaffold_7-105	69.9
scaffold_8	52256159	52256326	scaffold_8-55	69.9
scaffold_8c	3414678	3414845	scaffold_8c-3	69.9
scaffold_9	17808068	17808235	scaffold_9-45	69.9
scaffold_9	46276041	46276208	scaffold_9-55	69.9
scaffold_1	66905262	66905429	scaffold_1-155	69.5
scaffold_1	75066853	75067020	scaffold_1-198	69.5
scaffold_2	127178614	127178781	scaffold_2-83	69.5
scaffold_28	71998	72165	scaffold_28-2	69.5
scaffold_3	70974458	70974625	scaffold_3-99	69.5
scaffold_4	105270779	105270946	scaffold_4-77	69.5
scaffold_5	8802552	8802719	scaffold_5-56	69.5
scaffold_5	117002954	117003121	scaffold_5-74	69.5
scaffold_6	20034405	20034572	scaffold_6-71	69.5
scaffold_6	125284755	125284922	scaffold_6-96	69.5
scaffold_7	29750711	29750878	scaffold_7-116	69.5
scaffold_1	56192201	56192368	scaffold_1-197	69.1
scaffold_1	67775424	67775591	scaffold_1-151	69.1
scaffold_2	129048757	129048924	scaffold_2-89	69.1
scaffold_5	93991373	93991540	scaffold_5-45	69.1
scaffold_5	110029903	110030070	scaffold_5-103	69.1
scaffold_6	91124164	91124331	scaffold_6-97	69.1
scaffold_6	129443537	129443704	scaffold_6-40	69.1
scaffold_7	18094295	18094462	scaffold_7-132	69.1
scaffold_8	62421807	62421974	scaffold_8-113	69.1
scaffold_8	78543314	78543481	scaffold_8-102	69.1
scaffold_9	26087930	26088097	scaffold_9-71	69.1
scaffold_1	201644860	201645027	scaffold_1-94	68.8
scaffold_2	62988018	62988185	scaffold_2-110	68.8
scaffold_2	85123160	85123327	scaffold_2-87	68.8
scaffold_9	27256511	27256678	scaffold_9-89	68.8
scaffold_1	128480400	128480567	scaffold_1-174	68.4
scaffold_1	159221652	159221819	scaffold_1-160	68.4
scaffold_2	17680181	17680348	scaffold_2-105	68.4
scaffold_3	108796261	108796428	scaffold_3-80	68.4
scaffold_5	12361109	12361276	scaffold_5-67	68.4
scaffold_5	30241702	30241869	scaffold_5-64	68.4
scaffold_5	73497734	73497901	scaffold_5-97	68.4
scaffold_6	118335400	118335567	scaffold_6-103	68.4
scaffold_6	132977802	132977969	scaffold_6-82	68.4
scaffold_7	82541484	82541651	scaffold_7-89	68.4
scaffold_8c	1493898	1494065	scaffold_8c-4	68.4
scaffold_9	54871115	54871282	scaffold_9-93	68.4
scaffold_1	199181307	199181474	scaffold_1-137	68
scaffold_2	133813753	133813920	scaffold_2-117	68
scaffold_6	132978030	132978197	scaffold_6-106	68
scaffold_1	5363435	5363602	scaffold_1-148	67.6
scaffold_1	202978459	202978626	scaffold_1-159	67.6
scaffold_100	219178	219345	scaffold_100-7	67.6
scaffold_2	6678297	6678464	scaffold_2-97	67.6
scaffold_2	15917306	15917473	scaffold_2-118	67.6
scaffold_2	104190056	104190223	scaffold_2-120	67.6
scaffold_24	185776	185943	scaffold_24-1	67.6
scaffold_3	28750877	28751044	scaffold_3-49	67.6
scaffold_3	92448296	92448463	scaffold_3-104	67.6
scaffold_4	20135922	20136089	scaffold_4-105	67.6
scaffold_4	80101760	80101927	scaffold_4-100	67.6
scaffold_4	120359844	120360011	scaffold_4-96	67.6
scaffold_5	118070664	118070831	scaffold_5-52	67.6
scaffold_7	15498667	15498834	scaffold_7-101	67.6
scaffold_7	23808409	23808576	scaffold_7-140	67.6
scaffold_7	27471160	27471327	scaffold_7-152	67.6
scaffold_8	24340924	24341091	scaffold_8-89	67.6
scaffold_8	73465939	73466106	scaffold_8-93	67.6
scaffold_9	35757745	35757912	scaffold_9-111	67.6
scaffold_1	9151814	9151981	scaffold_1-189	67.2
scaffold_1	126501121	126501288	scaffold_1-170	67.2
scaffold_10	6121858	6122025	scaffold_10-48	67.2
scaffold_10	12853069	12853236	scaffold_10-41	67.2
scaffold_3	56436341	56436508	scaffold_3-117	67.2
scaffold_328	48810	48977	scaffold_328-1	67.2
scaffold_4	9578350	9578517	scaffold_4-133	67.2
scaffold_5	28566456	28566623	scaffold_5-57	67.2
scaffold_7	115120107	115120274	scaffold_7-118	67.2
scaffold_9	44449007	44449174	scaffold_9-114	67.2
scaffold_1	144717908	144718075	scaffold_1-208	66.9
scaffold_1	173939376	173939543	scaffold_1-139	66.9
scaffold_2	14606453	14606620	scaffold_2-95	66.9
scaffold_2	66666712	66666879	scaffold_2-45	66.9
scaffold_2	129049561	129049728	scaffold_2-47	66.9
scaffold_2	148105050	148105217	scaffold_2-48	66.9
scaffold_4	47368198	47368365	scaffold_4-88	66.9
scaffold_4	70937023	70937190	scaffold_4-62	66.9
scaffold_4	124815068	124815235	scaffold_4-80	66.9
scaffold_4	137749542	137749709	scaffold_4-49	66.9
scaffold_8	5131014	5131181	scaffold_8-56	66.9
scaffold_8	77376233	77376400	scaffold_8-80	66.9
scaffold_9	58113495	58113662	scaffold_9-46	66.9
scaffold_2	40770932	40771099	scaffold_2-79	66.5
scaffold_2	111750653	111750820	scaffold_2-113	66.5
scaffold_3	19706545	19706712	scaffold_3-73	66.5
scaffold_3	81285431	81285598	scaffold_3-81	66.5
scaffold_306	84900	85067	scaffold_306-1	66.5
scaffold_4	112824335	112824502	scaffold_4-94	66.5
scaffold_5	40750846	40751013	scaffold_5-100	66.5
scaffold_5114	181	348	scaffold_5114-1	66.5
scaffold_6	29197744	29197911	scaffold_6-80	66.5
scaffold_6	103380537	103380704	scaffold_6-50	66.5
scaffold_6	103541985	103542152	scaffold_6-105	66.5
scaffold_8	1796239	1796406	scaffold_8-77	66.5
scaffold_9	3506737	3506904	scaffold_9-104	66.5
scaffold_9	10080983	10081150	scaffold_9-91	66.5
scaffold_9	35498024	35498191	scaffold_9-74	66.5
scaffold_1	116368332	116368499	scaffold_1-156	66.1
scaffold_100	226435	226602	scaffold_100-5	66.1
scaffold_3	111906718	111906885	scaffold_3-98	66.1
scaffold_4	43514952	43515119	scaffold_4-61	66.1
scaffold_4	78716155	78716322	scaffold_4-108	66.1
scaffold_5	1774754	1774921	scaffold_5-111	66.1
scaffold_5	28103951	28104118	scaffold_5-102	66.1
scaffold_6	115644242	115644409	scaffold_6-121	66.1
scaffold_8	65792529	65792696	scaffold_8-59	66.1
scaffold_9	37797510	37797677	scaffold_9-115	66.1
scaffold_1	16508105	16508272	scaffold_1-184	65.7
scaffold_10	1027141	1027308	scaffold_10-49	65.7
scaffold_10	32519606	32519773	scaffold_10-55	65.7
scaffold_2	5373497	5373664	scaffold_2-130	65.7
scaffold_2	65071669	65071836	scaffold_2-132	65.7
scaffold_2	68626758	68626925	scaffold_2-82	65.7
scaffold_2	78077310	78077477	scaffold_2-93	65.7
scaffold_4	93212133	93212300	scaffold_4-109	65.7
scaffold_4	133878890	133879057	scaffold_4-106	65.7
scaffold_582	33874	34041	scaffold_582-1	65.7
scaffold_7	94576833	94577000	scaffold_7-156	65.7
scaffold_1	66278845	66279012	scaffold_1-153	65.3
scaffold_1	116381117	116381284	scaffold_1-186	65.3
scaffold_2	15542311	15542478	scaffold_2-129	65.3
scaffold_2	92992522	92992689	scaffold_2-100	65.3
scaffold_3	91764323	91764490	scaffold_3-108	65.3
scaffold_4	22617844	22618011	scaffold_4-145	65.3
scaffold_5	79638372	79638539	scaffold_5-90	65.3
scaffold_6	119474135	119474302	scaffold_6-79	65.3
scaffold_7	64118535	64118702	scaffold_7-146	65.3
scaffold_8	1813392	1813559	scaffold_8-85	65.3
scaffold_8	6271750	6271917	scaffold_8-84	65.3
scaffold_8	6545528	6545695	scaffold_8-92	65.3
scaffold_8	96713003	96713170	scaffold_8-70	65.3
scaffold_1	49784487	49784654	scaffold_1-178	65
scaffold_1	90626252	90626419	scaffold_1-145	65
scaffold_2	77654845	77655012	scaffold_2-128	65
scaffold_4	9222663	9222830	scaffold_4-140	65
scaffold_4	110690828	110690995	scaffold_4-122	65
scaffold_5	20924074	20924241	scaffold_5-85	65
scaffold_6	128974389	128974556	scaffold_6-109	65
scaffold_7	17706813	17706980	scaffold_7-165	65
scaffold_7	20048952	20049119	scaffold_7-130	65
scaffold_7	82920778	82920945	scaffold_7-138	65
scaffold_9	7484871	7485038	scaffold_9-82	65
scaffold_1	16250601	16250768	scaffold_1-226	64.6
scaffold_2	9357755	9357922	scaffold_2-137	64.6
scaffold_4	10198781	10198948	scaffold_4-71	64.6
scaffold_4	61058519	61058686	scaffold_4-130	64.6
scaffold_4	79969868	79970035	scaffold_4-137	64.6
scaffold_5	118188539	118188706	scaffold_5-66	64.6
scaffold_6	28455719	28455886	scaffold_6-78	64.6
scaffold_7	41414229	41414396	scaffold_7-97	64.6
scaffold_9	32891943	32892110	scaffold_9-85	64.6
scaffold_9	53613804	53613971	scaffold_9-99	64.6
scaffold_1	100627571	100627738	scaffold_1-248	64.2
scaffold_10	3664258	3664425	scaffold_10-34	64.2
scaffold_4	103930226	103930393	scaffold_4-131	64.2
scaffold_5	23520335	23520502	scaffold_5-78	64.2
scaffold_5	30591665	30591832	scaffold_5-114	64.2
scaffold_5	93404484	93404651	scaffold_5-110	64.2
scaffold_7	88115430	88115597	scaffold_7-166	64.2
scaffold_8	91807810	91807977	scaffold_8-71	64.2
scaffold_9	44274842	44275009	scaffold_9-108	64.2
scaffold_28	231243	231410	scaffold_28-7	63.8
scaffold_4	9172117	9172284	scaffold_4-142	63.8
scaffold_6	11491950	11492117	scaffold_6-95	63.8
scaffold_6	106510479	106510646	scaffold_6-136	63.8
scaffold_7	82543752	82543919	scaffold_7-149	63.8
scaffold_7	114007458	114007625	scaffold_7-147	63.8
scaffold_8	105472857	105473024	scaffold_8-83	63.8
scaffold_1	74855323	74855490	scaffold_1-192	63.4
scaffold_2	83179057	83179224	scaffold_2-80	63.4
scaffold_3	6840380	6840547	scaffold_3-97	63.4
scaffold_3	10522386	10522553	scaffold_3-71	63.4
scaffold_3	115689447	115689614	scaffold_3-96	63.4
scaffold_4	52712758	52712925	scaffold_4-85	63.4
scaffold_4	59252832	59252999	scaffold_4-121	63.4
scaffold_4	109938475	109938642	scaffold_4-132	63.4
scaffold_4377	3633	3800	scaffold_4377-1	63.4
scaffold_467	39077	39244	scaffold_467-1	63.4
scaffold_6	41431046	41431213	scaffold_6-117	63.4
scaffold_60	418621	418788	scaffold_60-1	63.4
scaffold_7	43618039	43618206	scaffold_7-123	63.4
scaffold_8	4708518	4708685	scaffold_8-108	63.4
scaffold_8	41720313	41720480	scaffold_8-109	63.4
scaffold_8	55661386	55661553	scaffold_8-57	63.4
scaffold_8	74706804	74706971	scaffold_8-111	63.4
scaffold_1	56004628	56004795	scaffold_1-204	63.1
scaffold_2	77335996	77336163	scaffold_2-122	63.1
scaffold_2	83707741	83707908	scaffold_2-112	63.1
scaffold_2	109725782	109725949	scaffold_2-114	63.1
scaffold_7	56040270	56040437	scaffold_7-125	63.1
scaffold_8	91747286	91747453	scaffold_8-98	63.1
scaffold_2	73508564	73508731	scaffold_2-134	62.7
scaffold_232	119202	119369	scaffold_232-2	62.7
scaffold_4	52715985	52716152	scaffold_4-92	62.7
scaffold_4	79344042	79344209	scaffold_4-144	62.7
scaffold_5	12415588	12415755	scaffold_5-93	62.7
scaffold_53	81502	81669	scaffold_53-2	62.7
scaffold_7	116433246	116433413	scaffold_7-77	62.7
scaffold_9	75350005	75350172	scaffold_9-68	62.7
scaffold_9	77530110	77530277	scaffold_9-103	62.7
scaffold_1	37042518	37042685	scaffold_1-196	62.3
scaffold_10	8492422	8492589	scaffold_10-44	62.3
scaffold_3	71828214	71828381	scaffold_3-110	62.3
scaffold_6	76583927	76584094	scaffold_6-146	62.3
scaffold_6	124219624	124219791	scaffold_6-142	62.3
scaffold_7	49393604	49393771	scaffold_7-113	62.3
scaffold_8	65829015	65829182	scaffold_8-114	62.3
scaffold_1	35446066	35446233	scaffold_1-230	61.9
scaffold_10	3823856	3824023	scaffold_10-37	61.9
scaffold_4	110701906	110702073	scaffold_4-138	61.9
scaffold_4	120099071	120099238	scaffold_4-147	61.9
scaffold_4	132834065	132834232	scaffold_4-151	61.9
scaffold_5	22765224	22765391	scaffold_5-63	61.9
scaffold_6	80666124	80666291	scaffold_6-128	61.9
scaffold_8	15843451	15843618	scaffold_8-128	61.9
scaffold_8	48051579	48051746	scaffold_8-138	61.9
scaffold_9	7404174	7404341	scaffold_9-105	61.9
scaffold_1	29098193	29098360	scaffold_1-222	61.5
scaffold_2	54299309	54299476	scaffold_2-63	61.5
scaffold_217	46272	46439	scaffold_217-1	61.5
scaffold_4	10661159	10661326	scaffold_4-99	61.5
scaffold_47	104411	104578	scaffold_47-1	61.5
scaffold_6	124372499	124372666	scaffold_6-139	61.5
scaffold_6	125000595	125000762	scaffold_6-56	61.5
scaffold_7	17741700	17741867	scaffold_7-169	61.5
scaffold_7	32281100	32281267	scaffold_7-164	61.5
scaffold_9	54158604	54158771	scaffold_9-120	61.5
scaffold_9	54817284	54817451	scaffold_9-98	61.5
scaffold_1	26937255	26937422	scaffold_1-257	61.2
scaffold_139	150393	150560	scaffold_139-1	61.2
scaffold_2	72701819	72701986	scaffold_2-141	61.2
scaffold_2	83705312	83705479	scaffold_2-145	61.2
scaffold_3	12336824	12336991	scaffold_3-87	61.2
scaffold_4	79974757	79974924	scaffold_4-120	61.2
scaffold_5	12220664	12220831	scaffold_5-131	61.2
scaffold_6	102442951	102443118	scaffold_6-116	61.2
scaffold_6	108191217	108191384	scaffold_6-102	61.2
scaffold_7	26473069	26473236	scaffold_7-151	61.2
scaffold_7	32250197	32250364	scaffold_7-139	61.2
scaffold_7	43242232	43242399	scaffold_7-158	61.2
scaffold_7	87614079	87614246	scaffold_7-121	61.2
scaffold_9	28112756	28112923	scaffold_9-132	61.2
scaffold_9	35394622	35394789	scaffold_9-110	61.2
scaffold_1	88286694	88286861	scaffold_1-220	60.8
scaffold_1	126523635	126523802	scaffold_1-179	60.8
scaffold_1	159195015	159195182	scaffold_1-169	60.8
scaffold_10	30468285	30468452	scaffold_10-57	60.8
scaffold_2	10816857	10817024	scaffold_2-123	60.8
scaffold_2	81939463	81939630	scaffold_2-173	60.8
scaffold_2	85139421	85139588	scaffold_2-101	60.8
scaffold_2	131598725	131598892	scaffold_2-111	60.8
scaffold_4	52855612	52855779	scaffold_4-117	60.8
scaffold_4	69077193	69077360	scaffold_4-155	60.8
scaffold_4	133070577	133070744	scaffold_4-118	60.8
scaffold_53	75623	75790	scaffold_53-1	60.8
scaffold_6	136263281	136263448	scaffold_6-57	60.8
scaffold_7	3502500	3502667	scaffold_7-122	60.8
scaffold_7	11819650	11819817	scaffold_7-96	60.8
scaffold_7	11824907	11825074	scaffold_7-88	60.8
scaffold_9	47275570	47275737	scaffold_9-56	60.8
scaffold_2	45767459	45767626	scaffold_2-138	60.4
scaffold_2	133724474	133724641	scaffold_2-142	60.4
scaffold_3	16010748	16010915	scaffold_3-91	60.4
scaffold_3	114151916	114152083	scaffold_3-107	60.4
scaffold_3	116088676	116088843	scaffold_3-58	60.4
scaffold_5	5730158	5730325	scaffold_5-116	60.4
scaffold_5	40771324	40771491	scaffold_5-95	60.4
scaffold_6	90543104	90543271	scaffold_6-104	60.4
scaffold_6	95424097	95424264	scaffold_6-135	60.4
scaffold_6	129443265	129443432	scaffold_6-77	60.4
scaffold_189	111397	111564	scaffold_189-1	60
scaffold_2	76781146	76781313	scaffold_2-78	60
scaffold_2	90316400	90316567	scaffold_2-56	60
scaffold_2	133813567	133813734	scaffold_2-102	60
scaffold_4	132821928	132822095	scaffold_4-126	60
scaffold_5	3750173	3750340	scaffold_5-124	60
scaffold_5	93949218	93949385	scaffold_5-127	60
scaffold_8	15954576	15954743	scaffold_8-103	60
scaffold_8	64923564	64923731	scaffold_8-126	60
scaffold_8	85665414	85665581	scaffold_8-95	60
scaffold_8	94772140	94772307	scaffold_8-132	60
scaffold_9	7328161	7328328	scaffold_9-126	60
scaffold_1	62214930	62215097	scaffold_1-190	59.6
scaffold_1	156581844	156582011	scaffold_1-210	59.6
scaffold_2	128773632	128773799	scaffold_2-115	59.6
scaffold_2	135765322	135765489	scaffold_2-66	59.6
scaffold_3	101815216	101815383	scaffold_3-139	59.6
scaffold_3	112702857	112703024	scaffold_3-134	59.6
scaffold_4	10758746	10758913	scaffold_4-177	59.6
scaffold_4	17134228	17134395	scaffold_4-136	59.6
scaffold_5	4063430	4063597	scaffold_5-92	59.6
scaffold_5	11455599	11455766	scaffold_5-141	59.6
scaffold_5	40770966	40771133	scaffold_5-107	59.6
scaffold_5	67528358	67528525	scaffold_5-138	59.6
scaffold_5	81714443	81714610	scaffold_5-134	59.6
scaffold_5	82212439	82212606	scaffold_5-69	59.6
scaffold_6	124549392	124549559	scaffold_6-76	59.6
scaffold_6	128863690	128863857	scaffold_6-126	59.6
scaffold_7	1670355	1670522	scaffold_7-112	59.6
scaffold_8	77340640	77340807	scaffold_8-155	59.6
scaffold_8	82252461	82252628	scaffold_8-130	59.6
scaffold_1	37702049	37702216	scaffold_1-211	59.3
scaffold_1	152444523	152444690	scaffold_1-287	59.3
scaffold_2	6634921	6635088	scaffold_2-54	59.3
scaffold_2	83672114	83672281	scaffold_2-143	59.3
scaffold_2	89788901	89789068	scaffold_2-156	59.3
scaffold_3	5663535	5663702	scaffold_3-102	59.3
scaffold_3	33939283	33939450	scaffold_3-106	59.3
scaffold_3	110100969	110101136	scaffold_3-148	59.3
scaffold_3	112692153	112692320	scaffold_3-151	59.3
scaffold_5	118186486	118186653	scaffold_5-99	59.3
scaffold_60	422622	422789	scaffold_60-2	59.3
scaffold_8	4697176	4697343	scaffold_8-152	59.3
scaffold_8b	1103789	1103956	scaffold_8b-6	59.3
scaffold_1	20365617	20365784	scaffold_1-242	58.9
scaffold_1	107593217	107593384	scaffold_1-238	58.9
scaffold_1	152992423	152992590	scaffold_1-183	58.9
scaffold_1	159293110	159293277	scaffold_1-229	58.9
scaffold_10	26676589	26676756	scaffold_10-35	58.9
scaffold_2	86099777	86099944	scaffold_2-162	58.9
scaffold_5	30743282	30743449	scaffold_5-101	58.9
scaffold_6	108103631	108103798	scaffold_6-133	58.9
scaffold_1	155869713	155869880	scaffold_1-144	58.5
scaffold_1	158055546	158055713	scaffold_1-277	58.5
scaffold_2	91548515	91548682	scaffold_2-157	58.5
scaffold_3	54619240	54619407	scaffold_3-136	58.5
scaffold_3	78250329	78250496	scaffold_3-118	58.5
scaffold_3	112071533	112071700	scaffold_3-112	58.5
scaffold_4	26280440	26280607	scaffold_4-190	58.5
scaffold_4	78716399	78716566	scaffold_4-91	58.5
scaffold_4	95141601	95141768	scaffold_4-163	58.5
scaffold_5	7223910	7224077	scaffold_5-89	58.5
scaffold_8	107713248	107713415	scaffold_8-117	58.5
scaffold_9	13172918	13173085	scaffold_9-130	58.5
scaffold_10	27667733	27667900	scaffold_10-63	58.1
scaffold_2	46825249	46825416	scaffold_2-146	58.1
scaffold_4	53505419	53505586	scaffold_4-90	58.1
scaffold_6	34610033	34610200	scaffold_6-119	58.1
scaffold_6	90560985	90561152	scaffold_6-152	58.1
scaffold_7	15206131	15206298	scaffold_7-142	58.1
scaffold_7	69510164	69510331	scaffold_7-153	58.1
scaffold_7	114933948	114934115	scaffold_7-183	58.1
scaffold_8	91473726	91473893	scaffold_8-86	58.1
scaffold_1	170152136	170152303	scaffold_1-241	57.7
scaffold_10	9697446	9697613	scaffold_10-47	57.7
scaffold_2	14133291	14133458	scaffold_2-139	57.7
scaffold_3	75205018	75205185	scaffold_3-76	57.7
scaffold_4	123401312	123401479	scaffold_4-57	57.7
scaffold_44	246285	246452	scaffold_44-3	57.7
scaffold_6	124211557	124211724	scaffold_6-110	57.7
scaffold_7	82466823	82466990	scaffold_7-189	57.7
scaffold_9	96845381	96845548	scaffold_9-127	57.7
scaffold_1	75924812	75924979	scaffold_1-215	57.4
scaffold_1	199214196	199214363	scaffold_1-281	57.4
scaffold_10	3665950	3666117	scaffold_10-69	57.4
scaffold_10	21388460	21388627	scaffold_10-84	57.4
scaffold_1426	12701	12868	scaffold_1426-1	57.4
scaffold_2	10928341	10928508	scaffold_2-177	57.4
scaffold_2	52819449	52819616	scaffold_2-171	57.4
scaffold_2	86395902	86396069	scaffold_2-172	57.4
scaffold_2	114824658	114824825	scaffold_2-140	57.4
scaffold_205	148053	148220	scaffold_205-1	57.4
scaffold_3	57989243	57989410	scaffold_3-123	57.4
scaffold_3	58006719	58006886	scaffold_3-129	57.4
scaffold_317	1721	1888	scaffold_317-1	57.4
scaffold_4	80047173	80047340	scaffold_4-176	57.4
scaffold_7	32269918	32270085	scaffold_7-115	57.4
scaffold_1	43103122	43103289	scaffold_1-193	57
scaffold_1	126065367	126065534	scaffold_1-239	57
scaffold_1	202971510	202971677	scaffold_1-256	57
scaffold_10	4049371	4049538	scaffold_10-77	57
scaffold_2	93923448	93923615	scaffold_2-154	57
scaffold_4	51499948	51500115	scaffold_4-128	57
scaffold_1	22909389	22909556	scaffold_1-217	56.6
scaffold_1	28445365	28445532	scaffold_1-213	56.6
scaffold_1	105224263	105224430	scaffold_1-231	56.6
scaffold_1	159304033	159304200	scaffold_1-104	56.6
scaffold_1	182888129	182888296	scaffold_1-240	56.6
scaffold_10	11096908	11097075	scaffold_10-59	56.6
scaffold_10	13909447	13909614	scaffold_10-64	56.6
scaffold_2069	2110	2277	scaffold_2069-1	56.6
scaffold_3	33954835	33955002	scaffold_3-158	56.6
scaffold_8c	4557204	4557371	scaffold_8c-2	56.6
scaffold_9	58113782	58113949	scaffold_9-102	56.6
scaffold_1	119473933	119474100	scaffold_1-296	56.2
scaffold_1	159328834	159329001	scaffold_1-203	56.2
scaffold_1	189962957	189963124	scaffold_1-278	56.2
scaffold_3	728349	728516	scaffold_3-147	56.2
scaffold_3	16022056	16022223	scaffold_3-130	56.2
scaffold_3	104443116	104443283	scaffold_3-120	56.2
scaffold_4	21353968	21354135	scaffold_4-127	56.2
scaffold_4	95073300	95073467	scaffold_4-111	56.2
scaffold_4	100918256	100918423	scaffold_4-183	56.2
scaffold_7	6360535	6360702	scaffold_7-127	56.2
scaffold_7	70277292	70277459	scaffold_7-187	56.2
scaffold_7	82249296	82249463	scaffold_7-136	56.2
scaffold_8	15859192	15859359	scaffold_8-151	56.2
scaffold_8	89934485	89934652	scaffold_8-134	56.2
scaffold_9	12305360	12305527	scaffold_9-116	56.2
scaffold_9	27269087	27269254	scaffold_9-119	56.2
scaffold_1	21727101	21727268	scaffold_1-251	55.8
scaffold_1	87649745	87649912	scaffold_1-252	55.8
scaffold_1	202813146	202813313	scaffold_1-205	55.8
scaffold_2	47076888	47077055	scaffold_2-160	55.8
scaffold_3	11864311	11864478	scaffold_3-165	55.8
scaffold_3	42401682	42401849	scaffold_3-157	55.8
scaffold_5	3886577	3886744	scaffold_5-140	55.8
scaffold_5	38116222	38116389	scaffold_5-172	55.8
scaffold_5b	1467437	1467604	scaffold_5b-5	55.8
scaffold_6	41288758	41288925	scaffold_6-163	55.8
scaffold_7	94498973	94499140	scaffold_7-202	55.8
scaffold_8	24175574	24175741	scaffold_8-122	55.8
scaffold_8	90196916	90197083	scaffold_8-133	55.8
scaffold_9	86015999	86016166	scaffold_9-125	55.8
scaffold_2	139566906	139567073	scaffold_2-169	55.5
scaffold_3	90447353	90447520	scaffold_3-127	55.5
scaffold_4	97550293	97550460	scaffold_4-195	55.5
scaffold_4	100484698	100484865	scaffold_4-194	55.5
scaffold_4	110566836	110567003	scaffold_4-79	55.5
scaffold_4	123606426	123606593	scaffold_4-146	55.5
scaffold_5	117938696	117938863	scaffold_5-118	55.5
scaffold_5	122045878	122046045	scaffold_5-128	55.5
scaffold_5	122873891	122874058	scaffold_5-120	55.5
scaffold_6	95613140	95613307	scaffold_6-151	55.5
scaffold_8	7192474	7192641	scaffold_8-141	55.5
scaffold_9	9058492	9058659	scaffold_9-101	55.5
scaffold_1	57527690	57527857	scaffold_1-253	55.1
scaffold_1	173413384	173413551	scaffold_1-291	55.1
scaffold_1	202806105	202806272	scaffold_1-200	55.1
scaffold_10	28330990	28331157	scaffold_10-60	55.1
scaffold_2	66954419	66954586	scaffold_2-135	55.1
scaffold_28	71864	72031	scaffold_28-4	55.1
scaffold_3	5583411	5583578	scaffold_3-135	55.1
scaffold_4	50908757	50908924	scaffold_4-110	55.1
scaffold_5	21335743	21335910	scaffold_5-135	55.1
scaffold_5	24661227	24661394	scaffold_5-59	55.1
scaffold_7	101916497	101916664	scaffold_7-186	55.1
scaffold_9	46879203	46879370	scaffold_9-112	55.1
scaffold_1	49715900	49716067	scaffold_1-259	54.7
scaffold_2	65322340	65322507	scaffold_2-203	54.7
scaffold_2	120656682	120656849	scaffold_2-166	54.7
scaffold_5	73329786	73329953	scaffold_5-65	54.7
scaffold_6	54522473	54522640	scaffold_6-174	54.7
scaffold_8	1795940	1796107	scaffold_8-51	54.7
scaffold_8	52274616	52274783	scaffold_8-153	54.7
scaffold_8	74704545	74704712	scaffold_8-81	54.7
scaffold_1	7110796	7110963	scaffold_1-224	54.3
scaffold_1	25179734	25179901	scaffold_1-284	54.3
scaffold_1	58074764	58074931	scaffold_1-318	54.3
scaffold_10	11981004	11981171	scaffold_10-71	54.3
scaffold_2	47673391	47673558	scaffold_2-201	54.3
scaffold_3	8361843	8362010	scaffold_3-128	54.3
scaffold_3	44788101	44788268	scaffold_3-168	54.3
scaffold_3	47105218	47105385	scaffold_3-175	54.3
scaffold_3	48657952	48658119	scaffold_3-140	54.3
scaffold_3	98381462	98381629	scaffold_3-119	54.3
scaffold_4	9116782	9116949	scaffold_4-148	54.3
scaffold_4	23196200	23196367	scaffold_4-150	54.3
scaffold_4	26223475	26223642	scaffold_4-166	54.3
scaffold_4	140007434	140007601	scaffold_4-149	54.3
scaffold_5	3601885	3602052	scaffold_5-112	54.3
scaffold_6	9454138	9454305	scaffold_6-122	54.3
scaffold_7	11198534	11198701	scaffold_7-185	54.3
scaffold_7	18159836	18160003	scaffold_7-170	54.3
scaffold_7	113282755	113282922	scaffold_7-199	54.3
scaffold_8	65801168	65801335	scaffold_8-156	54.3
scaffold_1	10316848	10317015	scaffold_1-209	53.9
scaffold_1	61190658	61190825	scaffold_1-271	53.9
scaffold_10	29615757	29615924	scaffold_10-46	53.9
scaffold_2	10811463	10811630	scaffold_2-136	53.9
scaffold_2	51039486	51039653	scaffold_2-192	53.9
scaffold_2	109225239	109225406	scaffold_2-182	53.9
scaffold_27	46734	46901	scaffold_27-2	53.9
scaffold_4	51562162	51562329	scaffold_4-153	53.9
scaffold_4	61340954	61341121	scaffold_4-89	53.9
scaffold_4	103197988	103198155	scaffold_4-191	53.9
scaffold_6	28582093	28582260	scaffold_6-129	53.9
scaffold_6	59768438	59768605	scaffold_6-140	53.9
scaffold_6	132992029	132992196	scaffold_6-180	53.9
scaffold_7	112873011	112873178	scaffold_7-207	53.9
scaffold_8	24785625	24785792	scaffold_8-162	53.9
scaffold_1	126045950	126046117	scaffold_1-267	53.6
scaffold_1	181766102	181766269	scaffold_1-260	53.6
scaffold_10	19892798	19892965	scaffold_10-50	53.6
scaffold_10	34744422	34744589	scaffold_10-81	53.6
scaffold_1338	2047	2214	scaffold_1338-1	53.6
scaffold_2	17684468	17684635	scaffold_2-220	53.6
scaffold_2	64383044	64383211	scaffold_2-188	53.6
scaffold_2	93386510	93386677	scaffold_2-153	53.6
scaffold_205	136432	136599	scaffold_205-2	53.6
scaffold_4	52630807	52630974	scaffold_4-206	53.6
scaffold_4	62143851	62144018	scaffold_4-184	53.6
scaffold_4	133604862	133605029	scaffold_4-102	53.6
scaffold_5	20911467	20911634	scaffold_5-166	53.6
scaffold_5	72489834	72490001	scaffold_5-115	53.6
scaffold_5	77178554	77178721	scaffold_5-152	53.6
scaffold_6	13810715	13810882	scaffold_6-160	53.6
scaffold_6	119369517	119369684	scaffold_6-132	53.6
scaffold_1	29782788	29782955	scaffold_1-349	53.2
scaffold_10	13907011	13907178	scaffold_10-74	53.2
scaffold_2	1127329	1127496	scaffold_2-107	53.2
scaffold_2	116858219	116858386	scaffold_2-210	53.2
scaffold_3	75204719	75204886	scaffold_3-164	53.2
scaffold_4	83285700	83285867	scaffold_4-152	53.2
scaffold_4	128722379	128722546	scaffold_4-129	53.2
scaffold_4	129769430	129769597	scaffold_4-169	53.2
scaffold_5	30749832	30749999	scaffold_5-185	53.2
scaffold_8	18540377	18540544	scaffold_8-107	53.2
scaffold_8	94758642	94758809	scaffold_8-143	53.2
scaffold_1	36764214	36764381	scaffold_1-347	52.8
scaffold_1	103590568	103590735	scaffold_1-182	52.8
scaffold_1	128501263	128501430	scaffold_1-354	52.8
scaffold_10	4029145	4029312	scaffold_10-88	52.8
scaffold_10	25694203	25694370	scaffold_10-79	52.8
scaffold_125	224315	224482	scaffold_125-1	52.8
scaffold_187	6330	6497	scaffold_187-2	52.8
scaffold_2	15544627	15544794	scaffold_2-211	52.8
scaffold_2	82243207	82243374	scaffold_2-199	52.8
scaffold_2	107388419	107388586	scaffold_2-200	52.8
scaffold_2	118027634	118027801	scaffold_2-241	52.8
scaffold_3	6726628	6726795	scaffold_3-122	52.8
scaffold_3	17719071	17719238	scaffold_3-88	52.8
scaffold_3	25201179	25201346	scaffold_3-144	52.8
scaffold_6	124214277	124214444	scaffold_6-73	52.8
scaffold_7	25525312	25525479	scaffold_7-155	52.8
scaffold_8	76102072	76102239	scaffold_8-125	52.8
scaffold_9	260312	260479	scaffold_9-138	52.8
scaffold_9	54865424	54865591	scaffold_9-106	52.8
scaffold_1	25099730	25099897	scaffold_1-309	52.4
scaffold_1	119807198	119807365	scaffold_1-247	52.4
scaffold_1	131110997	131111164	scaffold_1-290	52.4
scaffold_1	190777782	190777949	scaffold_1-177	52.4
scaffold_1	198308735	198308902	scaffold_1-265	52.4
scaffold_1	203600049	203600216	scaffold_1-262	52.4
scaffold_2	49373935	49374102	scaffold_2-178	52.4
scaffold_2	89349204	89349371	scaffold_2-147	52.4
scaffold_2	91495104	91495271	scaffold_2-183	52.4
scaffold_3	25198425	25198592	scaffold_3-179	52.4
scaffold_3	112863879	112864046	scaffold_3-143	52.4
scaffold_3b	4838	5005	scaffold_3b-1	52.4
scaffold_4	85284145	85284312	scaffold_4-192	52.4
scaffold_5	10715824	10715991	scaffold_5-177	52.4
scaffold_5	117050717	117050884	scaffold_5-137	52.4
scaffold_6	58469726	58469893	scaffold_6-148	52.4
scaffold_6	123253878	123254045	scaffold_6-161	52.4
scaffold_7	21458317	21458484	scaffold_7-137	52.4
scaffold_7	90780344	90780511	scaffold_7-224	52.4
scaffold_8	5559191	5559358	scaffold_8-137	52.4
scaffold_8	58919482	58919649	scaffold_8-106	52.4
scaffold_8	105848678	105848845	scaffold_8-135	52.4
scaffold_9	96193821	96193988	scaffold_9-94	52.4
scaffold_1	38117129	38117296	scaffold_1-342	52
scaffold_1	46029847	46030014	scaffold_1-353	52
scaffold_1	96021655	96021822	scaffold_1-316	52
scaffold_1	201620997	201621164	scaffold_1-311	52
scaffold_10	22381279	22381446	scaffold_10-94	52
scaffold_2	38543728	38543895	scaffold_2-194	52
scaffold_2	131941795	131941962	scaffold_2-206	52
scaffold_3	7538390	7538557	scaffold_3-111	52
scaffold_3	10901393	10901560	scaffold_3-103	52
scaffold_3	43289867	43290034	scaffold_3-180	52
scaffold_36	663102	663269	scaffold_36-2	52
scaffold_4	53651173	53651340	scaffold_4-139	52
scaffold_4	132306888	132307055	scaffold_4-180	52
scaffold_5	4477683	4477850	scaffold_5-174	52
scaffold_5	95548660	95548827	scaffold_5-58	52
scaffold_5	106742123	106742290	scaffold_5-154	52
scaffold_6	137212080	137212247	scaffold_6-177	52
scaffold_7	109603729	109603896	scaffold_7-209	52
scaffold_8	9670908	9671075	scaffold_8-169	52
scaffold_8	82551559	82551726	scaffold_8-91	52
scaffold_1	14573487	14573654	scaffold_1-301	51.7
scaffold_1	38131927	38132094	scaffold_1-355	51.7
scaffold_1	86794215	86794382	scaffold_1-263	51.7
scaffold_1	91558993	91559160	scaffold_1-111	51.7
scaffold_1	125564930	125565097	scaffold_1-390	51.7
scaffold_2	89376472	89376639	scaffold_2-181	51.7
scaffold_2	139220995	139221162	scaffold_2-229	51.7
scaffold_3	16053826	16053993	scaffold_3-109	51.7
scaffold_4	102967923	102968090	scaffold_4-125	51.7
scaffold_4	120359453	120359620	scaffold_4-244	51.7
scaffold_5	11456839	11457006	scaffold_5-164	51.7
scaffold_5	105173235	105173402	scaffold_5-198	51.7
scaffold_5	117338959	117339126	scaffold_5-165	51.7
scaffold_6	138129491	138129658	scaffold_6-88	51.7
scaffold_7	2690325	2690492	scaffold_7-228	51.7
scaffold_7	14246770	14246937	scaffold_7-221	51.7
scaffold_7	18753906	18754073	scaffold_7-180	51.7
scaffold_7	65997488	65997655	scaffold_7-213	51.7
scaffold_8	83362757	83362924	scaffold_8-164	51.7
scaffold_9	85405354	85405521	scaffold_9-148	51.7
scaffold_1	62833875	62834042	scaffold_1-331	51.3
scaffold_1	126013135	126013302	scaffold_1-228	51.3
scaffold_1	128267254	128267421	scaffold_1-147	51.3
scaffold_1	128529250	128529417	scaffold_1-384	51.3
scaffold_1	197489504	197489671	scaffold_1-219	51.3
scaffold_2	1345085	1345252	scaffold_2-85	51.3
scaffold_2	85150494	85150661	scaffold_2-179	51.3
scaffold_3	115597627	115597794	scaffold_3-187	51.3
scaffold_4	7079669	7079836	scaffold_4-181	51.3
scaffold_5	1062463	1062630	scaffold_5-158	51.3
scaffold_5	30588583	30588750	scaffold_5-167	51.3
scaffold_5	103006549	103006716	scaffold_5-121	51.3
scaffold_5	108762414	108762581	scaffold_5-106	51.3
scaffold_6	38813233	38813400	scaffold_6-169	51.3
scaffold_7	104928037	104928204	scaffold_7-242	51.3
scaffold_9	44434492	44434659	scaffold_9-141	51.3
scaffold_1	10098701	10098868	scaffold_1-363	50.9
scaffold_1	67707484	67707651	scaffold_1-269	50.9
scaffold_2	457837	458004	scaffold_2-193	50.9
scaffold_2	68637618	68637785	scaffold_2-127	50.9
scaffold_2	83684735	83684902	scaffold_2-219	50.9
scaffold_4	137525017	137525184	scaffold_4-171	50.9
scaffold_5	11123323	11123490	scaffold_5-195	50.9
scaffold_5	47583541	47583708	scaffold_5-88	50.9
scaffold_53	12913	13080	scaffold_53-3	50.9
scaffold_6	92359526	92359693	scaffold_6-167	50.9
scaffold_7	19907368	19907535	scaffold_7-197	50.9
scaffold_7	43214563	43214730	scaffold_7-216	50.9
scaffold_7	49401871	49402038	scaffold_7-217	50.9
scaffold_7	90907519	90907686	scaffold_7-178	50.9
scaffold_8	2674295	2674462	scaffold_8-110	50.9
scaffold_8	65342625	65342792	scaffold_8-129	50.9
scaffold_8	69059070	69059237	scaffold_8-185	50.9
scaffold_9	8821255	8821422	scaffold_9-163	50.9
scaffold_9	46871502	46871669	scaffold_9-167	50.9
scaffold_1	18628425	18628592	scaffold_1-372	50.5
scaffold_1	22829128	22829295	scaffold_1-336	50.5
scaffold_1	183595969	183596136	scaffold_1-326	50.5
scaffold_1	185154425	185154592	scaffold_1-289	50.5
scaffold_1	189969085	189969252	scaffold_1-343	50.5
scaffold_107	82101	82268	scaffold_107-1	50.5
scaffold_2	17698784	17698951	scaffold_2-155	50.5
scaffold_2	77666426	77666593	scaffold_2-202	50.5
scaffold_2	91944299	91944466	scaffold_2-238	50.5
scaffold_3	7266735	7266902	scaffold_3-100	50.5
scaffold_3	32355762	32355929	scaffold_3-162	50.5
scaffold_3	67093640	67093807	scaffold_3-146	50.5
scaffold_4	29491040	29491207	scaffold_4-182	50.5
scaffold_4	59946974	59947141	scaffold_4-249	50.5
scaffold_5	87375959	87376126	scaffold_5-108	50.5
scaffold_6	109398640	109398807	scaffold_6-206	50.5
scaffold_7	27680275	27680442	scaffold_7-205	50.5
scaffold_8	15065478	15065645	scaffold_8-177	50.5
scaffold_8	24215580	24215747	scaffold_8-147	50.5
scaffold_8	52761982	52762149	scaffold_8-181	50.5
scaffold_1	19358574	19358741	scaffold_1-312	50.1
scaffold_1	42687939	42688106	scaffold_1-332	50.1
scaffold_1	74628519	74628686	scaffold_1-338	50.1
scaffold_10	12026926	12027093	scaffold_10-73	50.1
scaffold_10	15613785	15613952	scaffold_10-92	50.1
scaffold_10	23482813	23482980	scaffold_10-78	50.1
scaffold_2	75532818	75532985	scaffold_2-149	50.1
scaffold_25	299163	299330	scaffold_25-1	50.1
scaffold_26	145093	145260	scaffold_26-1	50.1
scaffold_3	5673209	5673376	scaffold_3-150	50.1
scaffold_4	109964885	109965052	scaffold_4-116	50.1
scaffold_5	101546403	101546570	scaffold_5-160	50.1
scaffold_65	355154	355321	scaffold_65-3	50.1
scaffold_7	112871660	112871827	scaffold_7-241	50.1
scaffold_8	15955233	15955400	scaffold_8-174	50.1
scaffold_8	48068128	48068295	scaffold_8-123	50.1
scaffold_1	45865617	45865784	scaffold_1-350	49.8
scaffold_1	91461264	91461431	scaffold_1-364	49.8
scaffold_1	201049033	201049200	scaffold_1-276	49.8
scaffold_1	202945261	202945428	scaffold_1-275	49.8
scaffold_2	32084416	32084583	scaffold_2-223	49.8
scaffold_2	54296345	54296512	scaffold_2-108	49.8
scaffold_2	77646997	77647164	scaffold_2-250	49.8
scaffold_2	78079486	78079653	scaffold_2-174	49.8
scaffold_3	13804321	13804488	scaffold_3-159	49.8
scaffold_4	95225098	95225265	scaffold_4-243	49.8
scaffold_4	118103318	118103485	scaffold_4-224	49.8
scaffold_4	121739661	121739828	scaffold_4-202	49.8
scaffold_5	48167951	48168118	scaffold_5-136	49.8
scaffold_5	90217082	90217249	scaffold_5-126	49.8
scaffold_7	11360124	11360291	scaffold_7-227	49.8
scaffold_8	51082305	51082472	scaffold_8-160	49.8
scaffold_9	71340525	71340692	scaffold_9-161	49.8
scaffold_9	77788366	77788533	scaffold_9-87	49.8
scaffold_1	64018754	64018921	scaffold_1-323	49.4
scaffold_1	96026569	96026736	scaffold_1-361	49.4
scaffold_1	96168809	96168976	scaffold_1-264	49.4
scaffold_10	19882382	19882549	scaffold_10-83	49.4
scaffold_2	47699472	47699639	scaffold_2-246	49.4
scaffold_3	1422739	1422906	scaffold_3-163	49.4
scaffold_3	57995089	57995256	scaffold_3-202	49.4
scaffold_3	67099550	67099717	scaffold_3-138	49.4
scaffold_4	3228566	3228733	scaffold_4-113	49.4
scaffold_4	17413229	17413396	scaffold_4-220	49.4
scaffold_4	17890387	17890554	scaffold_4-197	49.4
scaffold_5	46385522	46385689	scaffold_5-216	49.4
scaffold_6	57106124	57106291	scaffold_6-123	49.4
scaffold_6	125057045	125057212	scaffold_6-120	49.4
scaffold_8	52888958	52889125	scaffold_8-229	49.4
scaffold_8	92803814	92803981	scaffold_8-171	49.4
scaffold_9	77761930	77762097	scaffold_9-150	49.4
scaffold_1	95945394	95945561	scaffold_1-394	49
scaffold_10	6501729	6501896	scaffold_10-100	49
scaffold_10	28155022	28155189	scaffold_10-90	49
scaffold_2	12664186	12664353	scaffold_2-125	49
scaffold_2	34300054	34300221	scaffold_2-73	49
scaffold_2	91470454	91470621	scaffold_2-158	49
scaffold_2	139569410	139569577	scaffold_2-53	49
scaffold_2	145838632	145838799	scaffold_2-248	49
scaffold_3	12060282	12060449	scaffold_3-86	49
scaffold_3	19930221	19930388	scaffold_3-153	49
scaffold_3	67687239	67687406	scaffold_3-154	49
scaffold_3	76062519	76062686	scaffold_3-166	49
scaffold_3	79268069	79268236	scaffold_3-203	49
scaffold_4	95059683	95059850	scaffold_4-218	49
scaffold_4	110716895	110717062	scaffold_4-174	49
scaffold_5	83568569	83568736	scaffold_5-125	49
scaffold_5	91331987	91332154	scaffold_5-143	49
scaffold_6	6863050	6863217	scaffold_6-145	49
scaffold_7	104037202	104037369	scaffold_7-171	49
scaffold_8	8021356	8021523	scaffold_8-159	49
scaffold_8	82264593	82264760	scaffold_8-161	49
scaffold_8	96698654	96698821	scaffold_8-191	49
scaffold_8	102294173	102294340	scaffold_8-207	49
scaffold_1	58012815	58012982	scaffold_1-194	48.6
scaffold_2	5066862	5067029	scaffold_2-205	48.6
scaffold_2	83678524	83678691	scaffold_2-237	48.6
scaffold_324	52763	52930	scaffold_324-1	48.6
scaffold_4	1080047	1080214	scaffold_4-112	48.6
scaffold_4	140000357	140000524	scaffold_4-157	48.6
scaffold_6	27348817	27348984	scaffold_6-204	48.6
scaffold_6	90559866	90560033	scaffold_6-224	48.6
scaffold_8	52275382	52275549	scaffold_8-112	48.6
scaffold_8	72284667	72284834	scaffold_8-203	48.6
scaffold_9	23080525	23080692	scaffold_9-145	48.6
scaffold_1	182804850	182805017	scaffold_1-387	48.2
scaffold_10	12728818	12728985	scaffold_10-72	48.2
scaffold_2	65331545	65331712	scaffold_2-175	48.2
scaffold_2	142180998	142181165	scaffold_2-286	48.2
scaffold_3	100190442	100190609	scaffold_3-201	48.2
scaffold_4	19172543	19172710	scaffold_4-278	48.2
scaffold_5	4062704	4062871	scaffold_5-139	48.2
scaffold_5	10701692	10701859	scaffold_5-144	48.2
scaffold_5	110189780	110189947	scaffold_5-170	48.2
scaffold_6	22757872	22758039	scaffold_6-207	48.2
scaffold_6	46254263	46254430	scaffold_6-162	48.2
scaffold_7	88840045	88840212	scaffold_7-233	48.2
scaffold_7	94503508	94503675	scaffold_7-253	48.2
scaffold_7	101857308	101857475	scaffold_7-159	48.2
scaffold_8c	1494791	1494958	scaffold_8c-7	48.2
scaffold_9	11454569	11454736	scaffold_9-173	48.2
scaffold_9	30624788	30624955	scaffold_9-177	48.2
scaffold_1	9260891	9261058	scaffold_1-373	47.9
scaffold_1	60772655	60772822	scaffold_1-464	47.9
scaffold_1	121005857	121006024	scaffold_1-283	47.9
scaffold_10	7547729	7547896	scaffold_10-114	47.9
scaffold_4	59254962	59255129	scaffold_4-235	47.9
scaffold_5	11289875	11290042	scaffold_5-217	47.9
scaffold_5	30727399	30727566	scaffold_5-129	47.9
scaffold_5	72091523	72091690	scaffold_5-188	47.9
scaffold_6	41135144	41135311	scaffold_6-147	47.9
scaffold_6	94646445	94646612	scaffold_6-184	47.9
scaffold_7	70944757	70944924	scaffold_7-229	47.9
scaffold_7	90804989	90805156	scaffold_7-188	47.9
scaffold_8	2945691	2945858	scaffold_8-172	47.9
scaffold_8	55654697	55654864	scaffold_8-242	47.9
scaffold_9	49549526	49549693	scaffold_9-123	47.9
scaffold_1	100627719	100627886	scaffold_1-199	47.5
scaffold_1	126572259	126572426	scaffold_1-447	47.5
scaffold_1	135701197	135701364	scaffold_1-330	47.5
scaffold_2	1206318	1206485	scaffold_2-276	47.5
scaffold_2	128805510	128805677	scaffold_2-96	47.5
scaffold_271	126911	127078	scaffold_271-1	47.5
scaffold_3	84495421	84495588	scaffold_3-192	47.5
scaffold_35	135733	135900	scaffold_35-2	47.5
scaffold_4	8243122	8243289	scaffold_4-175	47.5
scaffold_4	95217476	95217643	scaffold_4-272	47.5
scaffold_4	139356790	139356957	scaffold_4-236	47.5
scaffold_5	72257592	72257759	scaffold_5-62	47.5
scaffold_7	82711796	82711963	scaffold_7-257	47.5
scaffold_7	117345434	117345601	scaffold_7-148	47.5
scaffold_8	32241652	32241819	scaffold_8-225	47.5
scaffold_8	92718664	92718831	scaffold_8-196	47.5
scaffold_9	5822019	5822186	scaffold_9-172	47.5
scaffold_9	46791334	46791501	scaffold_9-165	47.5
scaffold_1	6675779	6675946	scaffold_1-345	47.1
scaffold_1	40578579	40578746	scaffold_1-421	47.1
scaffold_1	67780382	67780549	scaffold_1-427	47.1
scaffold_1	129320983	129321150	scaffold_1-306	47.1
scaffold_100	225996	226163	scaffold_100-6	47.1
scaffold_2	59790178	59790345	scaffold_2-218	47.1
scaffold_29	239785	239952	scaffold_29-1	47.1
scaffold_5	98439897	98440064	scaffold_5-142	47.1
scaffold_6	20387208	20387375	scaffold_6-125	47.1
scaffold_6	118297113	118297280	scaffold_6-230	47.1
scaffold_67	6321	6488	scaffold_67-1	47.1
scaffold_7	41411949	41412116	scaffold_7-246	47.1
scaffold_7	117349269	117349436	scaffold_7-124	47.1
scaffold_8	65804322	65804489	scaffold_8-150	47.1
scaffold_8	72120460	72120627	scaffold_8-176	47.1
scaffold_1	12358228	12358395	scaffold_1-383	46.7
scaffold_1	38135195	38135362	scaffold_1-244	46.7
scaffold_1	38139051	38139218	scaffold_1-475	46.7
scaffold_1	54188675	54188842	scaffold_1-439	46.7
scaffold_1	62145193	62145360	scaffold_1-333	46.7
scaffold_1	86146381	86146548	scaffold_1-391	46.7
scaffold_1	119806894	119807061	scaffold_1-507	46.7
scaffold_1	169245209	169245376	scaffold_1-499	46.7
scaffold_1	189910764	189910931	scaffold_1-299	46.7
scaffold_1	190019227	190019394	scaffold_1-295	46.7
scaffold_1	199151855	199152022	scaffold_1-454	46.7
scaffold_10	1090906	1091073	scaffold_10-80	46.7
scaffold_10	23310587	23310754	scaffold_10-67	46.7
scaffold_149	257022	257189	scaffold_149-2	46.7
scaffold_2	1249169	1249336	scaffold_2-198	46.7
scaffold_2	2653627	2653794	scaffold_2-176	46.7
scaffold_2	10801062	10801229	scaffold_2-212	46.7
scaffold_2	14057022	14057189	scaffold_2-279	46.7
scaffold_2	48637432	48637599	scaffold_2-277	46.7
scaffold_3	10892621	10892788	scaffold_3-82	46.7
scaffold_4	8386834	8387001	scaffold_4-248	46.7
scaffold_4	9580170	9580337	scaffold_4-213	46.7
scaffold_4	60123139	60123306	scaffold_4-253	46.7
scaffold_4	103180326	103180493	scaffold_4-81	46.7
scaffold_4	123428216	123428383	scaffold_4-240	46.7
scaffold_4	139673927	139674094	scaffold_4-154	46.7
scaffold_5	117007231	117007398	scaffold_5-162	46.7
scaffold_7	88918452	88918619	scaffold_7-270	46.7
scaffold_8	24212377	24212544	scaffold_8-184	46.7
scaffold_1	54702443	54702610	scaffold_1-518	46.3
scaffold_1	71057352	71057519	scaffold_1-441	46.3
scaffold_1	88273765	88273932	scaffold_1-435	46.3
scaffold_1	201656249	201656416	scaffold_1-398	46.3
scaffold_1	202966179	202966346	scaffold_1-460	46.3
scaffold_2	35231817	35231984	scaffold_2-256	46.3
scaffold_2	148305379	148305546	scaffold_2-209	46.3
scaffold_237	120265	120432	scaffold_237-2	46.3
scaffold_3	44788554	44788721	scaffold_3-215	46.3
scaffold_3	93328243	93328410	scaffold_3-224	46.3
scaffold_3091	2207	2374	scaffold_3091-1	46.3
scaffold_323	84263	84430	scaffold_323-1	46.3
scaffold_5	55930755	55930922	scaffold_5-130	46.3
scaffold_5	73333016	73333183	scaffold_5-76	46.3
scaffold_6	19271449	19271616	scaffold_6-198	46.3
scaffold_6	41392174	41392341	scaffold_6-215	46.3
scaffold_6	58408780	58408947	scaffold_6-268	46.3
scaffold_6	85800003	85800170	scaffold_6-219	46.3
scaffold_6	106041911	106042078	scaffold_6-182	46.3
scaffold_6	121305117	121305284	scaffold_6-137	46.3
scaffold_60	421448	421615	scaffold_60-3	46.3
scaffold_62	124323	124490	scaffold_62-1	46.3
scaffold_7	115062745	115062912	scaffold_7-150	46.3
scaffold_8	41724182	41724349	scaffold_8-180	46.3
scaffold_2	23084642	23084809	scaffold_2-144	46
scaffold_2	36441947	36442114	scaffold_2-234	46
scaffold_4	66483655	66483822	scaffold_4-239	46
scaffold_4	80051059	80051226	scaffold_4-222	46
scaffold_4	130755628	130755795	scaffold_4-215	46
scaffold_4	139803238	139803405	scaffold_4-281	46
scaffold_5	29684102	29684269	scaffold_5-205	46
scaffold_6	21193113	21193280	scaffold_6-195	46
scaffold_6	21967027	21967194	scaffold_6-192	46
scaffold_6	77860629	77860796	scaffold_6-258	46
scaffold_6	109458698	109458865	scaffold_6-171	46
scaffold_6	133739070	133739237	scaffold_6-87	46
scaffold_6	133916665	133916832	scaffold_6-205	46
scaffold_7	36124505	36124672	scaffold_7-220	46
scaffold_7	60402903	60403070	scaffold_7-274	46
scaffold_7	90907952	90908119	scaffold_7-287	46
scaffold_8	48092044	48092211	scaffold_8-214	46
scaffold_8	74353821	74353988	scaffold_8-199	46
scaffold_8	74716310	74716477	scaffold_8-157	46
scaffold_8	81394314	81394481	scaffold_8-189	46
scaffold_9	81281480	81281647	scaffold_9-117	46
scaffold_2	6647472	6647639	scaffold_2-208	45.6
scaffold_2	6652370	6652537	scaffold_2-345	45.6
scaffold_2	104141908	104142075	scaffold_2-213	45.6
scaffold_3	19373832	19373999	scaffold_3-205	45.6
scaffold_3	54785955	54786122	scaffold_3-190	45.6
scaffold_3	85985643	85985810	scaffold_3-170	45.6
scaffold_3	103923611	103923778	scaffold_3-226	45.6
scaffold_3	112691560	112691727	scaffold_3-223	45.6
scaffold_4	75398779	75398946	scaffold_4-340	45.6
scaffold_4	80299010	80299177	scaffold_4-189	45.6
scaffold_4	99520457	99520624	scaffold_4-186	45.6
scaffold_5	77125256	77125423	scaffold_5-232	45.6
scaffold_5	82202906	82203073	scaffold_5-186	45.6
scaffold_5	118061691	118061858	scaffold_5-239	45.6
scaffold_6	57102465	57102632	scaffold_6-221	45.6
scaffold_6	124967018	124967185	scaffold_6-252	45.6
scaffold_6	132973405	132973572	scaffold_6-168	45.6
scaffold_6	133849946	133850113	scaffold_6-138	45.6
scaffold_7	65799781	65799948	scaffold_7-264	45.6
scaffold_7	82310290	82310457	scaffold_7-275	45.6
scaffold_71	161785	161952	scaffold_71-1	45.6
scaffold_8	42920429	42920596	scaffold_8-222	45.6
scaffold_8	86902256	86902423	scaffold_8-245	45.6
scaffold_8	105817277	105817444	scaffold_8-217	45.6
scaffold_1	38125508	38125675	scaffold_1-401	45.2
scaffold_1	92020320	92020487	scaffold_1-424	45.2
scaffold_1	183596374	183596541	scaffold_1-496	45.2
scaffold_1	199791318	199791485	scaffold_1-375	45.2
scaffold_10	19683718	19683885	scaffold_10-56	45.2
scaffold_10	22956481	22956648	scaffold_10-75	45.2
scaffold_2	96758942	96759109	scaffold_2-302	45.2
scaffold_217	44498	44665	scaffold_217-2	45.2
scaffold_3	40350628	40350795	scaffold_3-177	45.2
scaffold_3	91744055	91744222	scaffold_3-161	45.2
scaffold_4	52613974	52614141	scaffold_4-214	45.2
scaffold_4	124812455	124812622	scaffold_4-256	45.2
scaffold_5	25380925	25381092	scaffold_5-96	45.2
scaffold_5	70118419	70118586	scaffold_5-213	45.2
scaffold_5	109839803	109839970	scaffold_5-197	45.2
scaffold_54	427305	427472	scaffold_54-2	45.2
scaffold_6	57189071	57189238	scaffold_6-244	45.2
scaffold_7	86175174	86175341	scaffold_7-291	45.2
scaffold_7	88458959	88459126	scaffold_7-329	45.2
scaffold_7	93726157	93726324	scaffold_7-172	45.2
scaffold_7	100864118	100864285	scaffold_7-303	45.2
scaffold_7	123092087	123092254	scaffold_7-263	45.2
scaffold_8	89937367	89937534	scaffold_8-232	45.2
scaffold_8	91756034	91756201	scaffold_8-170	45.2
scaffold_9	44318146	44318313	scaffold_9-179	45.2
scaffold_988	50073	50240	scaffold_988-1	45.2
scaffold_1	43105240	43105407	scaffold_1-377	44.8
scaffold_1	72678735	72678902	scaffold_1-414	44.8
scaffold_1	90611233	90611400	scaffold_1-445	44.8
scaffold_1	117242304	117242471	scaffold_1-378	44.8
scaffold_10	605612	605779	scaffold_10-97	44.8
scaffold_140	45038	45205	scaffold_140-3	44.8
scaffold_2	31629244	31629411	scaffold_2-245	44.8
scaffold_2	77656683	77656850	scaffold_2-235	44.8
scaffold_2	80873750	80873917	scaffold_2-265	44.8
scaffold_3	31676034	31676201	scaffold_3-181	44.8
scaffold_4	59647780	59647947	scaffold_4-301	44.8
scaffold_4	80601455	80601622	scaffold_4-260	44.8
scaffold_5	117923767	117923934	scaffold_5-173	44.8
scaffold_6	38801063	38801230	scaffold_6-295	44.8
scaffold_6	63124183	63124350	scaffold_6-234	44.8
scaffold_6078	564	731	scaffold_6078-1	44.8
scaffold_7	11822672	11822839	scaffold_7-278	44.8
scaffold_7	43613150	43613317	scaffold_7-296	44.8
scaffold_7	102918601	102918768	scaffold_7-251	44.8
scaffold_7	103050475	103050642	scaffold_7-237	44.8
scaffold_8	17152524	17152691	scaffold_8-268	44.8
scaffold_8	47099315	47099482	scaffold_8-124	44.8
scaffold_8	82217305	82217472	scaffold_8-182	44.8
scaffold_8	90590104	90590271	scaffold_8-195	44.8
scaffold_8	91706256	91706423	scaffold_8-202	44.8
scaffold_8	94225820	94225987	scaffold_8-230	44.8
scaffold_9	91707858	91708025	scaffold_9-196	44.8
scaffold_9	96195560	96195727	scaffold_9-188	44.8
scaffold_1	16817452	16817619	scaffold_1-365	44.4
scaffold_1	90565140	90565307	scaffold_1-381	44.4
scaffold_1	126012634	126012801	scaffold_1-319	44.4
scaffold_10	2625408	2625575	scaffold_10-116	44.4
scaffold_2	14132596	14132763	scaffold_2-300	44.4
scaffold_2	78341161	78341328	scaffold_2-170	44.4
scaffold_2	89338839	89339006	scaffold_2-281	44.4
scaffold_2	120783579	120783746	scaffold_2-184	44.4
scaffold_3	40491523	40491690	scaffold_3-74	44.4
scaffold_35	171590	171757	scaffold_35-1	44.4
scaffold_4	10214609	10214776	scaffold_4-73	44.4
scaffold_4	61347036	61347203	scaffold_4-273	44.4
scaffold_4196	3628	3795	scaffold_4196-1	44.4
scaffold_5	29677764	29677931	scaffold_5-230	44.4
scaffold_6	26002754	26002921	scaffold_6-191	44.4
scaffold_6	118302922	118303089	scaffold_6-150	44.4
scaffold_8b	1111617	1111784	scaffold_8b-5	44.4
scaffold_8c	1922859	1923026	scaffold_8c-10	44.4
scaffold_9	7474935	7475102	scaffold_9-139	44.4
scaffold_9	21263536	21263703	scaffold_9-189	44.4
scaffold_9	82159430	82159597	scaffold_9-154	44.4
scaffold_1	95968302	95968469	scaffold_1-304	44.1
scaffold_1	105832990	105833157	scaffold_1-417	44.1
scaffold_1	120925366	120925533	scaffold_1-484	44.1
scaffold_1	182830687	182830854	scaffold_1-459	44.1
scaffold_1	184959082	184959249	scaffold_1-368	44.1
scaffold_1182	4480	4647	scaffold_1182-1	44.1
scaffold_2	77680537	77680704	scaffold_2-151	44.1
scaffold_27	43242	43409	scaffold_27-8	44.1
scaffold_3	19673832	19673999	scaffold_3-124	44.1
scaffold_4	20383818	20383985	scaffold_4-234	44.1
scaffold_4	93434335	93434502	scaffold_4-342	44.1
scaffold_4	95150652	95150819	scaffold_4-212	44.1
scaffold_5	72053682	72053849	scaffold_5-235	44.1
scaffold_6	13827713	13827880	scaffold_6-317	44.1
scaffold_6	16369991	16370158	scaffold_6-209	44.1
scaffold_7	15969832	15969999	scaffold_7-295	44.1
scaffold_7	24943913	24944080	scaffold_7-349	44.1
scaffold_7	36407423	36407590	scaffold_7-301	44.1
scaffold_7	117353840	117354007	scaffold_7-201	44.1
scaffold_8	4657264	4657431	scaffold_8-259	44.1
scaffold_8	7796856	7797023	scaffold_8-231	44.1
scaffold_8	65800753	65800920	scaffold_8-240	44.1
scaffold_9	27248389	27248556	scaffold_9-174	44.1
scaffold_1	44575021	44575188	scaffold_1-491	43.7
scaffold_1	142075969	142076136	scaffold_1-420	43.7
scaffold_10	5144806	5144973	scaffold_10-108	43.7
scaffold_10	12849380	12849547	scaffold_10-62	43.7
scaffold_2	8226541	8226708	scaffold_2-352	43.7
scaffold_2	45586769	45586936	scaffold_2-310	43.7
scaffold_2	89381014	89381181	scaffold_2-304	43.7
scaffold_2	117292651	117292818	scaffold_2-317	43.7
scaffold_3	11799397	11799564	scaffold_3-94	43.7
scaffold_3	24565574	24565741	scaffold_3-271	43.7
scaffold_4	40451651	40451818	scaffold_4-277	43.7
scaffold_4	114254267	114254434	scaffold_4-245	43.7
scaffold_4	129915642	129915809	scaffold_4-303	43.7
scaffold_4	132834318	132834485	scaffold_4-223	43.7
scaffold_4	140003081	140003248	scaffold_4-156	43.7
scaffold_5	88882832	88882999	scaffold_5-243	43.7
scaffold_53	12632	12799	scaffold_53-4	43.7
scaffold_6	19137429	19137596	scaffold_6-229	43.7
scaffold_6	41430080	41430247	scaffold_6-304	43.7
scaffold_6	128863150	128863317	scaffold_6-157	43.7
scaffold_65	307872	308039	scaffold_65-4	43.7
scaffold_7	70194138	70194305	scaffold_7-317	43.7
scaffold_7	97615953	97616120	scaffold_7-255	43.7
scaffold_8	72338973	72339140	scaffold_8-295	43.7
scaffold_9	85770129	85770296	scaffold_9-207	43.7
scaffold_1	22752976	22753143	scaffold_1-135	43.3
scaffold_1	169152645	169152812	scaffold_1-479	43.3
scaffold_1	189121643	189121810	scaffold_1-356	43.3
scaffold_1	198042803	198042970	scaffold_1-483	43.3
scaffold_10	34772482	34772649	scaffold_10-76	43.3
scaffold_10	37573289	37573456	scaffold_10-68	43.3
scaffold_1097	8215	8382	scaffold_1097-1	43.3
scaffold_2	31412416	31412583	scaffold_2-291	43.3
scaffold_2	70806834	70807001	scaffold_2-231	43.3
scaffold_4	103181350	103181517	scaffold_4-283	43.3
scaffold_4	130879888	130880055	scaffold_4-211	43.3
scaffold_5	46305650	46305817	scaffold_5-207	43.3
scaffold_5	110027354	110027521	scaffold_5-233	43.3
scaffold_5391	3657	3824	scaffold_5391-1	43.3
scaffold_6	63121737	63121904	scaffold_6-236	43.3
scaffold_6	90657728	90657895	scaffold_6-213	43.3
scaffold_6	133766573	133766740	scaffold_6-203	43.3
scaffold_7	7155891	7156058	scaffold_7-252	43.3
scaffold_7	15935385	15935552	scaffold_7-321	43.3
scaffold_7	35131397	35131564	scaffold_7-250	43.3
scaffold_7	35998631	35998798	scaffold_7-315	43.3
scaffold_7	81902391	81902558	scaffold_7-331	43.3
scaffold_8c	2722650	2722817	scaffold_8c-11	43.3
scaffold_9	3495205	3495372	scaffold_9-168	43.3
scaffold_9	47210987	47211154	scaffold_9-184	43.3
scaffold_1	16252140	16252307	scaffold_1-249	42.9
scaffold_1	22910449	22910616	scaffold_1-389	42.9
scaffold_1	42774576	42774743	scaffold_1-488	42.9
scaffold_1	61290650	61290817	scaffold_1-462	42.9
scaffold_1	66863197	66863364	scaffold_1-471	42.9
scaffold_1	122795822	122795989	scaffold_1-532	42.9
scaffold_1	127262497	127262664	scaffold_1-476	42.9
scaffold_1	127827835	127828002	scaffold_1-540	42.9
scaffold_1	128557631	128557798	scaffold_1-388	42.9
scaffold_1	152994194	152994361	scaffold_1-374	42.9
scaffold_1	173911539	173911706	scaffold_1-432	42.9
scaffold_124	148736	148903	scaffold_124-1	42.9
scaffold_2	15543882	15544049	scaffold_2-262	42.9
scaffold_2	54242768	54242935	scaffold_2-373	42.9
scaffold_2	54301685	54301852	scaffold_2-196	42.9
scaffold_2	68622718	68622885	scaffold_2-361	42.9
scaffold_2	76577777	76577944	scaffold_2-244	42.9
scaffold_2	83642291	83642458	scaffold_2-207	42.9
scaffold_2	83645364	83645531	scaffold_2-307	42.9
scaffold_2	104146259	104146426	scaffold_2-294	42.9
scaffold_2	135745259	135745426	scaffold_2-249	42.9
scaffold_24	929993	930160	scaffold_24-3	42.9
scaffold_4	39810478	39810645	scaffold_4-287	42.9
scaffold_4	121046993	121047160	scaffold_4-343	42.9
scaffold_42	268520	268687	scaffold_42-4	42.9
scaffold_5	93566873	93567040	scaffold_5-191	42.9
scaffold_5	117920831	117920998	scaffold_5-275	42.9
scaffold_6	31179598	31179765	scaffold_6-275	42.9
scaffold_6	34591107	34591274	scaffold_6-245	42.9
scaffold_6	73426351	73426518	scaffold_6-299	42.9
scaffold_6	107153907	107154074	scaffold_6-176	42.9
scaffold_6	108721597	108721764	scaffold_6-284	42.9
scaffold_6	137191987	137192154	scaffold_6-214	42.9
scaffold_7	30280213	30280380	scaffold_7-212	42.9
scaffold_7	64892082	64892249	scaffold_7-300	42.9
scaffold_7	77947159	77947326	scaffold_7-369	42.9
scaffold_7	113074839	113075006	scaffold_7-350	42.9
scaffold_7	115005863	115006030	scaffold_7-238	42.9
scaffold_8	23870359	23870526	scaffold_8-227	42.9
scaffold_8	74713063	74713230	scaffold_8-247	42.9
scaffold_9	44269278	44269445	scaffold_9-192	42.9
scaffold_9	47308285	47308452	scaffold_9-160	42.9
scaffold_9	47543601	47543768	scaffold_9-191	42.9
scaffold_1	75879866	75880033	scaffold_1-570	42.5
scaffold_1	95961653	95961820	scaffold_1-523	42.5
scaffold_1	118586642	118586809	scaffold_1-497	42.5
scaffold_1	151287380	151287547	scaffold_1-489	42.5
scaffold_1	163833498	163833665	scaffold_1-303	42.5
scaffold_1	204066533	204066700	scaffold_1-245	42.5
scaffold_10	28128205	28128372	scaffold_10-51	42.5
scaffold_2	34351425	34351592	scaffold_2-190	42.5
scaffold_2	34906622	34906789	scaffold_2-334	42.5
scaffold_2	54290002	54290169	scaffold_2-330	42.5
scaffold_2	76799851	76800018	scaffold_2-295	42.5
scaffold_28	178621	178788	scaffold_28-11	42.5
scaffold_3	36285581	36285748	scaffold_3-191	42.5
scaffold_3	96288011	96288178	scaffold_3-219	42.5
scaffold_4	3349308	3349475	scaffold_4-227	42.5
scaffold_4	59429147	59429314	scaffold_4-279	42.5
scaffold_4	61611907	61612074	scaffold_4-317	42.5
scaffold_4	102796913	102797080	scaffold_4-300	42.5
scaffold_4	110683380	110683547	scaffold_4-267	42.5
scaffold_6	13718226	13718393	scaffold_6-307	42.5
scaffold_6	29588286	29588453	scaffold_6-197	42.5
scaffold_6	41131528	41131695	scaffold_6-232	42.5
scaffold_7	19551363	19551530	scaffold_7-267	42.5
scaffold_7	91217408	91217575	scaffold_7-208	42.5
scaffold_7	103058648	103058815	scaffold_7-311	42.5
scaffold_7	104025409	104025576	scaffold_7-163	42.5
scaffold_8	4725981	4726148	scaffold_8-220	42.5
scaffold_8	8021435	8021602	scaffold_8-166	42.5
scaffold_8	27406573	27406740	scaffold_8-260	42.5
scaffold_8	55663229	55663396	scaffold_8-188	42.5
scaffold_8	65838285	65838452	scaffold_8-283	42.5
scaffold_1	85947366	85947533	scaffold_1-334	42.2
scaffold_10	4720573	4720740	scaffold_10-128	42.2
scaffold_10	32109824	32109991	scaffold_10-54	42.2
scaffold_104	136738	136905	scaffold_104-2	42.2
scaffold_2	55067983	55068150	scaffold_2-327	42.2
scaffold_2	83181496	83181663	scaffold_2-298	42.2
scaffold_2214	1688	1855	scaffold_2214-1	42.2
scaffold_3	6822593	6822760	scaffold_3-229	42.2
scaffold_3	22500263	22500430	scaffold_3-238	42.2
scaffold_4	47373417	47373584	scaffold_4-297	42.2
scaffold_4	51542549	51542716	scaffold_4-225	42.2
scaffold_4	70867171	70867338	scaffold_4-332	42.2
scaffold_48	537213	537380	scaffold_48-2	42.2
scaffold_5	6299573	6299740	scaffold_5-201	42.2
scaffold_5	22784349	22784516	scaffold_5-196	42.2
scaffold_5	72089425	72089592	scaffold_5-168	42.2
scaffold_5	118227131	118227298	scaffold_5-193	42.2
scaffold_7	31631388	31631555	scaffold_7-357	42.2
scaffold_7	57841475	57841642	scaffold_7-265	42.2
scaffold_8	11051042	11051209	scaffold_8-258	42.2
scaffold_8	72924314	72924481	scaffold_8-236	42.2
scaffold_8	105911249	105911416	scaffold_8-219	42.2
scaffold_9	35498835	35499002	scaffold_9-169	42.2
scaffold_1	62218221	62218388	scaffold_1-422	41.8
scaffold_1	91768964	91769131	scaffold_1-502	41.8
scaffold_2	92763127	92763294	scaffold_2-280	41.8
scaffold_27	340670	340837	scaffold_27-9	41.8
scaffold_27	645497	645664	scaffold_27-4	41.8
scaffold_3	6983198	6983365	scaffold_3-236	41.8
scaffold_3	10876546	10876713	scaffold_3-222	41.8
scaffold_3	19692803	19692970	scaffold_3-228	41.8
scaffold_3	44775498	44775665	scaffold_3-249	41.8
scaffold_4	9113708	9113875	scaffold_4-251	41.8
scaffold_4	17038507	17038674	scaffold_4-230	41.8
scaffold_4	107303420	107303587	scaffold_4-219	41.8
scaffold_4	121038013	121038180	scaffold_4-282	41.8
scaffold_5	30543568	30543735	scaffold_5-242	41.8
scaffold_5	48092140	48092307	scaffold_5-245	41.8
scaffold_5	57634993	57635160	scaffold_5-221	41.8
scaffold_5	98360623	98360790	scaffold_5-267	41.8
scaffold_5	110267054	110267221	scaffold_5-210	41.8
scaffold_6	9134875	9135042	scaffold_6-235	41.8
scaffold_6	20274338	20274505	scaffold_6-254	41.8
scaffold_6	29646101	29646268	scaffold_6-289	41.8
scaffold_6	52975629	52975796	scaffold_6-154	41.8
scaffold_6	61378203	61378370	scaffold_6-305	41.8
scaffold_7	21491270	21491437	scaffold_7-128	41.8
scaffold_8	18503670	18503837	scaffold_8-239	41.8
scaffold_8	35274705	35274872	scaffold_8-273	41.8
scaffold_8	73474772	73474939	scaffold_8-213	41.8
scaffold_9	66971927	66972094	scaffold_9-193	41.8
scaffold_9	81106726	81106893	scaffold_9-219	41.8
scaffold_9	81484343	81484510	scaffold_9-222	41.8
scaffold_1	8570434	8570601	scaffold_1-554	41.4
scaffold_1	28730981	28731148	scaffold_1-469	41.4
scaffold_1	75506250	75506417	scaffold_1-346	41.4
scaffold_1	126591404	126591571	scaffold_1-456	41.4
scaffold_1	135732441	135732608	scaffold_1-470	41.4
scaffold_1	159171522	159171689	scaffold_1-423	41.4
scaffold_10	19073079	19073246	scaffold_10-136	41.4
scaffold_10	27344397	27344564	scaffold_10-119	41.4
scaffold_2	85130414	85130581	scaffold_2-227	41.4
scaffold_2	108030000	108030167	scaffold_2-272	41.4
scaffold_4	12287077	12287244	scaffold_4-325	41.4
scaffold_421	77907	78074	scaffold_421-1	41.4
scaffold_5	2325760	2325927	scaffold_5-202	41.4
scaffold_5	81903715	81903882	scaffold_5-251	41.4
scaffold_5	115986562	115986729	scaffold_5-253	41.4
scaffold_6	28644629	28644796	scaffold_6-260	41.4
scaffold_6	122760581	122760748	scaffold_6-216	41.4
scaffold_6	125441797	125441964	scaffold_6-356	41.4
scaffold_60	425106	425273	scaffold_60-4	41.4
scaffold_7	25660657	25660824	scaffold_7-285	41.4
scaffold_8	7288102	7288269	scaffold_8-198	41.4
scaffold_8	52219105	52219272	scaffold_8-267	41.4
scaffold_8	65805470	65805637	scaffold_8-149	41.4
scaffold_8	77384905	77385072	scaffold_8-324	41.4
scaffold_9	17643323	17643490	scaffold_9-251	41.4
scaffold_9	37872546	37872713	scaffold_9-129	41.4
scaffold_1	1665675	1665842	scaffold_1-386	41
scaffold_1	119263972	119264139	scaffold_1-308	41
scaffold_1	152446860	152447027	scaffold_1-509	41
scaffold_1	199185039	199185206	scaffold_1-504	41
scaffold_10	11874099	11874266	scaffold_10-134	41
scaffold_10	32110331	32110498	scaffold_10-86	41
scaffold_1323	11997	12164	scaffold_1323-1	41
scaffold_1418	3598	3765	scaffold_1418-1	41
scaffold_2	3640926	3641093	scaffold_2-324	41
scaffold_2	96510029	96510196	scaffold_2-339	41
scaffold_3	15973562	15973729	scaffold_3-242	41
scaffold_3	16083941	16084108	scaffold_3-260	41
scaffold_3	78231792	78231959	scaffold_3-214	41
scaffold_3	93271076	93271243	scaffold_3-253	41
scaffold_4	39729399	39729566	scaffold_4-198	41
scaffold_4	52736346	52736513	scaffold_4-262	41
scaffold_4	123596219	123596386	scaffold_4-135	41
scaffold_4	128954411	128954578	scaffold_4-196	41
scaffold_5	78559472	78559639	scaffold_5-254	41
scaffold_6	9453683	9453850	scaffold_6-288	41
scaffold_6	118381094	118381261	scaffold_6-321	41
scaffold_6	132693914	132694081	scaffold_6-267	41
scaffold_7	21422934	21423101	scaffold_7-342	41
scaffold_7	29764481	29764648	scaffold_7-276	41
scaffold_7	43610137	43610304	scaffold_7-328	41
scaffold_7	54004168	54004335	scaffold_7-271	41
scaffold_7	65632367	65632534	scaffold_7-402	41
scaffold_7	94478978	94479145	scaffold_7-240	41
scaffold_7	101911056	101911223	scaffold_7-198	41
scaffold_8	7235329	7235496	scaffold_8-281	41
scaffold_8	77399986	77400153	scaffold_8-235	41
scaffold_8	94722013	94722180	scaffold_8-264	41
scaffold_9	52040601	52040768	scaffold_9-235	41
scaffold_9	66620410	66620577	scaffold_9-183	41
scaffold_1	5847864	5848031	scaffold_1-472	40.6
scaffold_1	17186798	17186965	scaffold_1-458	40.6
scaffold_1	54035946	54036113	scaffold_1-405	40.6
scaffold_1	126508250	126508417	scaffold_1-396	40.6
scaffold_1	201214345	201214512	scaffold_1-440	40.6
scaffold_10	554212	554379	scaffold_10-95	40.6
scaffold_10	13909706	13909873	scaffold_10-146	40.6
scaffold_10	15603971	15604138	scaffold_10-82	40.6
scaffold_10	19947417	19947584	scaffold_10-115	40.6
scaffold_2	6650737	6650904	scaffold_2-355	40.6
scaffold_2	34340076	34340243	scaffold_2-232	40.6
scaffold_2	40770178	40770345	scaffold_2-264	40.6
scaffold_2	85804136	85804303	scaffold_2-217	40.6
scaffold_4	17809240	17809407	scaffold_4-312	40.6
scaffold_4	47906737	47906904	scaffold_4-328	40.6
scaffold_4	52424182	52424349	scaffold_4-258	40.6
scaffold_4	53511697	53511864	scaffold_4-294	40.6
scaffold_4	99732576	99732743	scaffold_4-347	40.6
scaffold_6	21193392	21193559	scaffold_6-223	40.6
scaffold_6	119472089	119472256	scaffold_6-272	40.6
scaffold_7	2435043	2435210	scaffold_7-236	40.6
scaffold_7	6202603	6202770	scaffold_7-288	40.6
scaffold_7	31643611	31643778	scaffold_7-364	40.6
scaffold_7	90803629	90803796	scaffold_7-280	40.6
scaffold_7	109583209	109583376	scaffold_7-256	40.6
scaffold_7	115063123	115063290	scaffold_7-167	40.6
scaffold_8	8756938	8757105	scaffold_8-211	40.6
scaffold_8	50349810	50349977	scaffold_8-210	40.6
scaffold_87	163186	163353	scaffold_87-1	40.6
scaffold_1	73983961	73984128	scaffold_1-402	40.3
scaffold_1	129672637	129672804	scaffold_1-601	40.3
scaffold_1	201649096	201649263	scaffold_1-202	40.3
scaffold_140	57821	57988	scaffold_140-4	40.3
scaffold_2	118231508	118231675	scaffold_2-354	40.3
[truncated: 20,166 more rows]

## Sheet: Foxh1, 1K
ChIP-Seq peak call coordinates: Foxh1, 1,024-cell stage
Scaffold	Start	End	Peak ID	Peak score
scaffold_6	45883928	45884067	scaffold_6-3	186.8
scaffold_3	52921081	52921220	scaffold_3-3	170.3
scaffold_6	133029692	133029831	scaffold_6-4	162.9
scaffold_5	74116384	74116523	scaffold_5-1	161.3
scaffold_1	69463616	69463755	scaffold_1-2	158.7
scaffold_3	42208216	42208355	scaffold_3-5	154.2
scaffold_9	6546101	6546240	scaffold_9-2	153.9
scaffold_3	115020738	115020877	scaffold_3-6	151.7
scaffold_1	90667652	90667791	scaffold_1-4	148.8
scaffold_4	103189501	103189640	scaffold_4-2	148.8
scaffold_1	201376983	201377122	scaffold_1-5	145.5
scaffold_6	13184348	13184487	scaffold_6-6	145.5
scaffold_9	20853937	20854076	scaffold_9-3	144.6
scaffold_7	76352195	76352334	scaffold_7-2	144.3
scaffold_6	76719823	76719962	scaffold_6-7	143.6
scaffold_6	84645424	84645563	scaffold_6-5	143.6
scaffold_5	98413078	98413217	scaffold_5-3	142.3
scaffold_5	98439847	98439986	scaffold_5-2	142.3
scaffold_1	163493716	163493855	scaffold_1-6	142
scaffold_4	120156041	120156180	scaffold_4-3	141.7
scaffold_7	20070939	20071078	scaffold_7-3	141.7
scaffold_4	31776802	31776941	scaffold_4-4	140.7
scaffold_6	73966866	73967005	scaffold_6-9	140.4
scaffold_3	80485860	80485999	scaffold_3-7	140.1
scaffold_1	77943452	77943591	scaffold_1-7	138.1
scaffold_2	657922	658061	scaffold_2-3	138.1
scaffold_2	40770800	40770939	scaffold_2-2	137.8
scaffold_3	14215899	14216038	scaffold_3-8	137.8
scaffold_2	76239541	76239680	scaffold_2-4	136.5
scaffold_7	76357570	76357709	scaffold_7-4	136.2
scaffold_4	47078467	47078606	scaffold_4-5	135.9
scaffold_1	132946586	132946725	scaffold_1-9	135.2
scaffold_6	108692355	108692494	scaffold_6-10	134.6
scaffold_10	29405968	29406107	scaffold_10-1	134.3
scaffold_9	44245116	44245255	scaffold_9-5	134.3
scaffold_1	195375160	195375299	scaffold_1-10	133.9
scaffold_4	14814887	14815026	scaffold_4-6	133.9
scaffold_6	88490961	88491100	scaffold_6-12	133.6
scaffold_5	117938658	117938797	scaffold_5-4	133.3
scaffold_6	20972503	20972642	scaffold_6-11	133.3
scaffold_1	102367656	102367795	scaffold_1-12	132.7
scaffold_3	91760578	91760717	scaffold_3-9	132.7
scaffold_6	124214239	124214378	scaffold_6-13	132.7
scaffold_7	106984741	106984880	scaffold_7-5	132.7
scaffold_1	95969817	95969956	scaffold_1-11	132.3
scaffold_375	373	512	scaffold_375-1	132
scaffold_5	98435800	98435939	scaffold_5-5	131.7
scaffold_113	189123	189262	scaffold_113-1	131.4
scaffold_3	35713118	35713257	scaffold_3-10	131.1
scaffold_2	126315255	126315394	scaffold_2-5	130.1
scaffold_4	41320809	41320948	scaffold_4-7	130.1
scaffold_6	80424822	80424961	scaffold_6-14	130.1
scaffold_3	27001708	27001847	scaffold_3-11	129.4
scaffold_2	106251391	106251530	scaffold_2-6	129.1
scaffold_3	52997873	52998012	scaffold_3-12	129.1
scaffold_1	88144860	88144999	scaffold_1-14	128.8
scaffold_1	144742484	144742623	scaffold_1-13	128.8
scaffold_6	124216994	124217133	scaffold_6-15	128.5
scaffold_4	60005745	60005884	scaffold_4-8	128.2
scaffold_4	48390974	48391113	scaffold_4-9	127.8
scaffold_10	27022861	27023000	scaffold_10-2	127.2
scaffold_7	114603206	114603345	scaffold_7-6	127.2
scaffold_8	65353409	65353548	scaffold_8-1	127.2
scaffold_2	36467131	36467270	scaffold_2-7	126.9
scaffold_9	7484917	7485056	scaffold_9-6	126.9
scaffold_1	21664657	21664796	scaffold_1-15	126.5
scaffold_4	46710369	46710508	scaffold_4-10	126.5
scaffold_7	31977177	31977316	scaffold_7-7	126.5
scaffold_7	93973540	93973679	scaffold_7-8	126.5
scaffold_73	447550	447689	scaffold_73-1	126.5
scaffold_9	41888895	41889034	scaffold_9-7	126.5
scaffold_4	107725214	107725353	scaffold_4-11	126.2
scaffold_52	169573	169712	scaffold_52-1	126.2
scaffold_7	94207508	94207647	scaffold_7-9	126.2
scaffold_9	17123838	17123977	scaffold_9-9	125.9
scaffold_1	88260283	88260422	scaffold_1-17	125.6
scaffold_6	73969302	73969441	scaffold_6-18	125.6
scaffold_9	79443561	79443700	scaffold_9-8	125.6
scaffold_1	50807015	50807154	scaffold_1-18	125.3
scaffold_6	32386201	32386340	scaffold_6-17	125.3
scaffold_8	65381616	65381755	scaffold_8-2	125.3
scaffold_1	137218831	137218970	scaffold_1-20	124.9
scaffold_9	46791267	46791406	scaffold_9-10	124.9
scaffold_1	107290263	107290402	scaffold_1-19	124.6
scaffold_2	99095460	99095599	scaffold_2-8	124.6
scaffold_4	75360954	75361093	scaffold_4-13	124.3
scaffold_4	96261458	96261597	scaffold_4-12	124.3
scaffold_5	30605226	30605365	scaffold_5-6	124.3
scaffold_7	110973851	110973990	scaffold_7-10	124.3
scaffold_1	43079663	43079802	scaffold_1-21	124
scaffold_1	148912108	148912247	scaffold_1-22	124
scaffold_5	32126718	32126857	scaffold_5-7	124
scaffold_7	46714543	46714682	scaffold_7-11	124
scaffold_8	53014315	53014454	scaffold_8-3	124
scaffold_8	82987741	82987880	scaffold_8-5	124
scaffold_2	695110	695249	scaffold_2-9	123.6
scaffold_2	5096848	5096987	scaffold_2-13	123
scaffold_5	63653964	63654103	scaffold_5-9	123
scaffold_8	66614377	66614516	scaffold_8-6	123
scaffold_8	97689522	97689661	scaffold_8-4	123
scaffold_2	21767921	21768060	scaffold_2-16	122.7
scaffold_3	16127081	16127220	scaffold_3-13	122.7
scaffold_5	88290930	88291069	scaffold_5-8	122.7
scaffold_1691	10128	10267	scaffold_1691-1	122.4
scaffold_2	88168495	88168634	scaffold_2-12	122.4
scaffold_6	68613287	68613426	scaffold_6-19	122.4
scaffold_2	83151762	83151901	scaffold_2-15	122
scaffold_2	116947833	116947972	scaffold_2-10	122
scaffold_3	35375739	35375878	scaffold_3-14	122
scaffold_9	35651455	35651594	scaffold_9-12	122
scaffold_1	54822139	54822278	scaffold_1-24	121.7
scaffold_5	6709161	6709300	scaffold_5-11	121.7
scaffold_5	55818277	55818416	scaffold_5-10	121.7
scaffold_7	48194329	48194468	scaffold_7-12	121.7
scaffold_9	54813021	54813160	scaffold_9-11	121.7
scaffold_1	102366385	102366524	scaffold_1-26	121.4
scaffold_1	125058542	125058681	scaffold_1-25	121.4
scaffold_2	42900520	42900659	scaffold_2-11	121.4
scaffold_2	104194090	104194229	scaffold_2-14	121.4
scaffold_8	105826960	105827099	scaffold_8-7	121.4
scaffold_5	103612934	103613073	scaffold_5-12	121.1
scaffold_1	8012126	8012265	scaffold_1-27	120.7
scaffold_1	152996132	152996271	scaffold_1-28	120.7
scaffold_2	119313553	119313692	scaffold_2-17	120.7
scaffold_40	350793	350932	scaffold_40-1	120.7
scaffold_6	18325464	18325603	scaffold_6-21	120.7
scaffold_6	21738323	21738462	scaffold_6-20	120.7
scaffold_6	7195095	7195234	scaffold_6-22	120.4
scaffold_8	86612467	86612606	scaffold_8-8	120.4
scaffold_9	33234268	33234407	scaffold_9-14	120.4
scaffold_9	93359175	93359314	scaffold_9-15	120.4
scaffold_2	92799088	92799227	scaffold_2-19	120.1
scaffold_3	25187747	25187886	scaffold_3-17	120.1
scaffold_5	65387677	65387816	scaffold_5-15	120.1
scaffold_7	31975990	31976129	scaffold_7-13	120.1
scaffold_1	193640122	193640261	scaffold_1-29	119.8
scaffold_1	197871668	197871807	scaffold_1-31	119.8
scaffold_2	5264913	5265052	scaffold_2-18	119.8
scaffold_3	49503265	49503404	scaffold_3-16	119.8
scaffold_3	88817216	88817355	scaffold_3-18	119.8
scaffold_5	70697545	70697684	scaffold_5-14	119.8
scaffold_5	74866622	74866761	scaffold_5-13	119.8
scaffold_3	26952474	26952613	scaffold_3-15	119.5
scaffold_4	33031531	33031670	scaffold_4-15	119.5
scaffold_4	103188519	103188658	scaffold_4-14	119.5
scaffold_6	106552517	106552656	scaffold_6-23	119.5
scaffold_7	76083216	76083355	scaffold_7-15	119.5
scaffold_9	29268880	29269019	scaffold_9-13	119.5
scaffold_1	64402375	64402514	scaffold_1-32	119.1
scaffold_5	50071658	50071797	scaffold_5-17	119.1
scaffold_5	120452125	120452264	scaffold_5-16	119.1
scaffold_7	21476136	21476275	scaffold_7-14	119.1
scaffold_7	93975723	93975862	scaffold_7-17	119.1
scaffold_8	35426868	35427007	scaffold_8-9	119.1
scaffold_2	83148360	83148499	scaffold_2-20	118.8
scaffold_4	61586405	61586544	scaffold_4-16	118.8
scaffold_7	87064254	87064393	scaffold_7-18	118.8
scaffold_7	110263962	110264101	scaffold_7-20	118.8
scaffold_7	123090055	123090194	scaffold_7-19	118.8
scaffold_8	93116500	93116639	scaffold_8-10	118.8
scaffold_1	84900153	84900292	scaffold_1-34	118.5
scaffold_1	158946682	158946821	scaffold_1-30	118.5
scaffold_5	86561935	86562074	scaffold_5-19	118.5
scaffold_7	20069245	20069384	scaffold_7-21	118.5
scaffold_9	68596652	68596791	scaffold_9-16	118.5
scaffold_2	75008914	75009053	scaffold_2-21	118.2
scaffold_3	107881767	107881906	scaffold_3-20	118.2
scaffold_5	117932499	117932638	scaffold_5-18	118.2
scaffold_1	132036489	132036628	scaffold_1-36	117.9
scaffold_1	139753005	139753144	scaffold_1-33	117.9
scaffold_5	60316195	60316334	scaffold_5-20	117.9
scaffold_5b	1541148	1541287	scaffold_5b-1	117.9
scaffold_6	75194475	75194614	scaffold_6-24	117.9
scaffold_7	56312264	56312403	scaffold_7-16	117.9
scaffold_9	44200709	44200848	scaffold_9-17	117.9
scaffold_1	129007451	129007590	scaffold_1-35	117.5
scaffold_5	88881081	88881220	scaffold_5-21	117.5
scaffold_6	89601204	89601343	scaffold_6-25	117.5
scaffold_8	52275322	52275461	scaffold_8-12	117.5
scaffold_8	83085370	83085509	scaffold_8-11	117.5
scaffold_9	61578127	61578266	scaffold_9-18	117.5
scaffold_9	77269487	77269626	scaffold_9-19	117.5
scaffold_1	31912858	31912997	scaffold_1-37	117.2
scaffold_1	182441230	182441369	scaffold_1-38	117.2
scaffold_3	91735413	91735552	scaffold_3-19	117.2
scaffold_4	51418601	51418740	scaffold_4-17	117.2
scaffold_7	71293323	71293462	scaffold_7-23	117.2
scaffold_3	88654627	88654766	scaffold_3-21	116.9
scaffold_4	107100069	107100208	scaffold_4-18	116.9
scaffold_7	71508673	71508812	scaffold_7-22	116.9
scaffold_8	26441777	26441916	scaffold_8-13	116.9
scaffold_3	95706733	95706872	scaffold_3-22	116.6
scaffold_6	13741989	13742128	scaffold_6-26	116.6
scaffold_6	42083397	42083536	scaffold_6-28	116.6
scaffold_1	142060099	142060238	scaffold_1-39	116.2
scaffold_3	68653313	68653452	scaffold_3-23	116.2
scaffold_1	55421900	55422039	scaffold_1-40	115.9
scaffold_1	172329384	172329523	scaffold_1-41	115.9
scaffold_10	15499334	15499473	scaffold_10-4	115.9
scaffold_5b	4034745	4034884	scaffold_5b-2	115.9
scaffold_7	17116081	17116220	scaffold_7-24	115.9
scaffold_8	77649576	77649715	scaffold_8-14	115.9
scaffold_10	6363929	6364068	scaffold_10-3	115.6
scaffold_4	61602695	61602834	scaffold_4-21	115.6
scaffold_4	105375935	105376074	scaffold_4-20	115.6
scaffold_6	113542856	113542995	scaffold_6-27	115.6
scaffold_8	53810604	53810743	scaffold_8-15	115.6
scaffold_3	95705847	95705986	scaffold_3-26	115.3
scaffold_4	106682870	106683009	scaffold_4-23	115.3
scaffold_4	120161151	120161290	scaffold_4-22	115.3
scaffold_6	118657692	118657831	scaffold_6-29	115.3
scaffold_1	133927911	133928050	scaffold_1-42	115
scaffold_3	5677219	5677358	scaffold_3-24	115
scaffold_6	31971600	31971739	scaffold_6-30	115
scaffold_9	26850174	26850313	scaffold_9-20	115
scaffold_1	115027347	115027486	scaffold_1-44	114.6
scaffold_10	8208760	8208899	scaffold_10-5	114.6
scaffold_3	96357085	96357224	scaffold_3-27	114.6
scaffold_4	94684008	94684147	scaffold_4-19	114.6
scaffold_1	45343730	45343869	scaffold_1-45	114.3
scaffold_2	41878078	41878217	scaffold_2-23	114.3
scaffold_3	83455933	83456072	scaffold_3-25	114.3
scaffold_4	92084231	92084370	scaffold_4-26	114.3
scaffold_5	2902886	2903025	scaffold_5-23	114.3
scaffold_5	4528728	4528867	scaffold_5-22	114.3
scaffold_5	80639886	80640025	scaffold_5-24	114.3
scaffold_7	31995204	31995343	scaffold_7-25	114.3
scaffold_9	24721230	24721369	scaffold_9-21	114.3
scaffold_2	90313298	90313437	scaffold_2-24	114
scaffold_3	3288538	3288677	scaffold_3-28	114
scaffold_4	36983148	36983287	scaffold_4-25	114
scaffold_4	60123108	60123247	scaffold_4-24	114
scaffold_6	76415948	76416087	scaffold_6-31	114
scaffold_6	108692823	108692962	scaffold_6-32	114
scaffold_8	47170038	47170177	scaffold_8-16	114
scaffold_5	10538559	10538698	scaffold_5-25	113.7
scaffold_5	19037031	19037170	scaffold_5-26	113.7
scaffold_6	97993448	97993587	scaffold_6-33	113.7
scaffold_6	108756275	108756414	scaffold_6-35	113.7
scaffold_7	93908110	93908249	scaffold_7-27	113.7
scaffold_8	54957738	54957877	scaffold_8-18	113.7
scaffold_2	49761404	49761543	scaffold_2-25	113.3
scaffold_3	24033723	24033862	scaffold_3-30	113.3
scaffold_4	100544477	100544616	scaffold_4-27	113.3
scaffold_7	41442731	41442870	scaffold_7-28	113.3
scaffold_8	48834796	48834935	scaffold_8-19	113.3
scaffold_8	59160091	59160230	scaffold_8-17	113.3
scaffold_1	93757663	93757802	scaffold_1-43	113
scaffold_1	153000273	153000412	scaffold_1-46	113
scaffold_3	89562593	89562732	scaffold_3-29	113
scaffold_4	46785765	46785904	scaffold_4-29	113
scaffold_4	70587214	70587353	scaffold_4-28	113
scaffold_7	40096755	40096894	scaffold_7-29	113
scaffold_1	173450576	173450715	scaffold_1-47	112.7
scaffold_2	72023904	72024043	scaffold_2-26	112.7
scaffold_4	100610303	100610442	scaffold_4-30	112.7
scaffold_6	56072262	56072401	scaffold_6-34	112.7
scaffold_5	11869391	11869530	scaffold_5-28	112.4
scaffold_5	39270541	39270680	scaffold_5-27	112.4
scaffold_7	18138169	18138308	scaffold_7-30	112.4
scaffold_8	41655722	41655861	scaffold_8-21	112.4
scaffold_9	93182925	93183064	scaffold_9-22	112.4
scaffold_6	103498164	103498303	scaffold_6-36	112.1
scaffold_6	106515599	106515738	scaffold_6-37	112.1
scaffold_8	43863700	43863839	scaffold_8-20	112.1
scaffold_1	51554067	51554206	scaffold_1-51	111.7
scaffold_1	203082511	203082650	scaffold_1-48	111.7
scaffold_3	77281841	77281980	scaffold_3-31	111.7
scaffold_4	22539041	22539180	scaffold_4-33	111.7
scaffold_1	16791399	16791538	scaffold_1-50	111.4
scaffold_1	48300553	48300692	scaffold_1-49	111.4
scaffold_10	6364085	6364224	scaffold_10-7	111.4
scaffold_10	21778206	21778345	scaffold_10-8	111.4
scaffold_10	28897403	28897542	scaffold_10-6	111.4
scaffold_323	52763	52902	scaffold_323-1	111.4
scaffold_4	102798778	102798917	scaffold_4-31	111.4
scaffold_7	70157057	70157196	scaffold_7-32	111.4
scaffold_8	51373266	51373405	scaffold_8-22	111.4
scaffold_2	38551036	38551175	scaffold_2-27	111.1
scaffold_2	75498002	75498141	scaffold_2-29	111.1
scaffold_6	77878329	77878468	scaffold_6-38	111.1
scaffold_6	136339138	136339277	scaffold_6-39	111.1
scaffold_8	7855630	7855769	scaffold_8-23	111.1
scaffold_9	4563840	4563979	scaffold_9-24	111.1
scaffold_9	26583615	26583754	scaffold_9-23	111.1
scaffold_1	152393975	152394114	scaffold_1-53	110.8
scaffold_2	130600804	130600943	scaffold_2-28	110.8
scaffold_4	30356276	30356415	scaffold_4-34	110.8
scaffold_6	68604073	68604212	scaffold_6-40	110.8
scaffold_6	103458886	103459025	scaffold_6-41	110.8
scaffold_8	82990185	82990324	scaffold_8-24	110.8
scaffold_3	91754760	91754899	scaffold_3-32	110.4
scaffold_3	116475716	116475855	scaffold_3-33	110.4
scaffold_6	91169924	91170063	scaffold_6-45	110.4
scaffold_7	75012858	75012997	scaffold_7-31	110.4
scaffold_8	60944730	60944869	scaffold_8-25	110.4
scaffold_9	54891879	54892018	scaffold_9-27	110.4
scaffold_1	132357634	132357773	scaffold_1-54	110.1
scaffold_1	152884581	152884720	scaffold_1-52	110.1
scaffold_1	173262063	173262202	scaffold_1-55	110.1
scaffold_3	79973090	79973229	scaffold_3-34	110.1
scaffold_5	84010039	84010178	scaffold_5-32	110.1
scaffold_6	52843173	52843312	scaffold_6-44	110.1
scaffold_6	86622170	86622309	scaffold_6-46	110.1
scaffold_6	140943488	140943627	scaffold_6-42	110.1
scaffold_6658	1349	1488	scaffold_6658-1	110.1
scaffold_9	71235186	71235325	scaffold_9-25	110.1
scaffold_2	59056568	59056707	scaffold_2-31	109.8
scaffold_2	124329533	124329672	scaffold_2-30	109.8
scaffold_3	71011080	71011219	scaffold_3-37	109.8
scaffold_3	90654535	90654674	scaffold_3-38	109.8
scaffold_3	95423423	95423562	scaffold_3-36	109.8
scaffold_4	56543369	56543508	scaffold_4-35	109.8
scaffold_5	73166124	73166263	scaffold_5-29	109.8
scaffold_5	76691763	76691902	scaffold_5-30	109.8
scaffold_5b	4698960	4699099	scaffold_5b-3	109.8
scaffold_6	87058264	87058403	scaffold_6-43	109.8
scaffold_8	62433835	62433974	scaffold_8-26	109.8
scaffold_1	43583481	43583620	scaffold_1-57	109.5
scaffold_1	115933964	115934103	scaffold_1-60	109.5
scaffold_3	50332495	50332634	scaffold_3-35	109.5
scaffold_4	107652095	107652234	scaffold_4-38	109.5
scaffold_5	88882045	88882184	scaffold_5-34	109.5
scaffold_6	83641730	83641869	scaffold_6-48	109.5
scaffold_7	36199366	36199505	scaffold_7-33	109.5
scaffold_8	57192973	57193112	scaffold_8-29	109.5
scaffold_9	66580117	66580256	scaffold_9-28	109.5
scaffold_1	60806370	60806509	scaffold_1-63	109.2
scaffold_1	65722572	65722711	scaffold_1-61	109.2
scaffold_1	72257538	72257677	scaffold_1-59	109.2
scaffold_1	97165133	97165272	scaffold_1-64	109.2
scaffold_3	83881262	83881401	scaffold_3-39	109.2
scaffold_5	10256992	10257131	scaffold_5-38	109.2
scaffold_5	45272567	45272706	scaffold_5-31	109.2
scaffold_5	60101152	60101291	scaffold_5-36	109.2
scaffold_5	97705530	97705669	scaffold_5-33	109.2
scaffold_6	68604910	68605049	scaffold_6-47	109.2
scaffold_8	59830212	59830351	scaffold_8-30	109.2
scaffold_9	26147122	26147261	scaffold_9-26	109.2
scaffold_1	26736276	26736415	scaffold_1-62	108.8
scaffold_1	196392281	196392420	scaffold_1-65	108.8
scaffold_10	28898595	28898734	scaffold_10-9	108.8
scaffold_4	90331920	90332059	scaffold_4-36	108.8
scaffold_4	98339233	98339372	scaffold_4-37	108.8
scaffold_5	72464368	72464507	scaffold_5-35	108.8
scaffold_5	118296208	118296347	scaffold_5-37	108.8
scaffold_8	52766208	52766347	scaffold_8-27	108.8
scaffold_1	48193196	48193335	scaffold_1-56	108.5
scaffold_1	61424938	61425077	scaffold_1-69	108.5
scaffold_2	58368668	58368807	scaffold_2-32	108.5
scaffold_2	69127313	69127452	scaffold_2-33	108.5
scaffold_2	85555662	85555801	scaffold_2-35	108.5
scaffold_3	46227474	46227613	scaffold_3-40	108.5
scaffold_5	56475803	56475942	scaffold_5-40	108.5
scaffold_7	55604919	55605058	scaffold_7-34	108.5
scaffold_8	32892555	32892694	scaffold_8-28	108.5
scaffold_8	54959265	54959404	scaffold_8-34	108.5
scaffold_8	63625569	63625708	scaffold_8-31	108.5
scaffold_1	39687603	39687742	scaffold_1-67	108.2
scaffold_1	126787239	126787378	scaffold_1-66	108.2
scaffold_2	39078250	39078389	scaffold_2-37	108.2
scaffold_3	74548642	74548781	scaffold_3-41	108.2
scaffold_4	37105828	37105967	scaffold_4-39	108.2
scaffold_4	54648257	54648396	scaffold_4-41	108.2
scaffold_2	3998166	3998305	scaffold_2-38	107.9
scaffold_2	144059643	144059782	scaffold_2-34	107.9
scaffold_3	92126896	92127035	scaffold_3-42	107.9
scaffold_4	26278437	26278576	scaffold_4-40	107.9
scaffold_4	27194177	27194316	scaffold_4-42	107.9
scaffold_4	38221827	38221966	scaffold_4-43	107.9
scaffold_5	94040887	94041026	scaffold_5-41	107.9
scaffold_8	31199415	31199554	scaffold_8-36	107.9
scaffold_8	70856745	70856884	scaffold_8-32	107.9
scaffold_8	105511021	105511160	scaffold_8-33	107.9
scaffold_9	96786344	96786483	scaffold_9-30	107.9
scaffold_2	15785305	15785444	scaffold_2-36	107.5
scaffold_2	26311471	26311610	scaffold_2-39	107.5
scaffold_2	38203954	38204093	scaffold_2-40	107.5
scaffold_9	61740685	61740824	scaffold_9-29	107.5
scaffold_1	148246895	148247034	scaffold_1-71	107.2
scaffold_4	13646544	13646683	scaffold_4-44	107.2
scaffold_8	88236462	88236601	scaffold_8-35	107.2
scaffold_9	44277715	44277854	scaffold_9-31	107.2
scaffold_1	160613843	160613982	scaffold_1-73	106.9
scaffold_1	171397867	171398006	scaffold_1-72	106.9
scaffold_7	57578994	57579133	scaffold_7-38	106.9
scaffold_7	77696241	77696380	scaffold_7-36	106.9
scaffold_1	177728916	177729055	scaffold_1-74	106.6
scaffold_1	183829238	183829377	scaffold_1-75	106.6
scaffold_1	189944079	189944218	scaffold_1-76	106.6
scaffold_10	12926878	12927017	scaffold_10-10	106.6
scaffold_3	92431665	92431804	scaffold_3-45	106.6
scaffold_3	111304781	111304920	scaffold_3-43	106.6
scaffold_4	52743405	52743544	scaffold_4-45	106.6
scaffold_4	63066531	63066670	scaffold_4-46	106.6
scaffold_629	30611	30750	scaffold_629-1	106.6
scaffold_7	76026621	76026760	scaffold_7-35	106.6
scaffold_8	93656620	93656759	scaffold_8-37	106.6
scaffold_2	7491044	7491183	scaffold_2-41	106.3
scaffold_4	36984399	36984538	scaffold_4-47	106.3
scaffold_5	21556285	21556424	scaffold_5-42	106.3
scaffold_5	21740555	21740694	scaffold_5-44	106.3
scaffold_7	39878756	39878895	scaffold_7-39	106.3
scaffold_1	45916716	45916855	scaffold_1-77	105.9
scaffold_3	92125143	92125282	scaffold_3-44	105.9
scaffold_5	111344520	111344659	scaffold_5-47	105.9
scaffold_6	15144667	15144806	scaffold_6-55	105.9
scaffold_6	74929329	74929468	scaffold_6-51	105.9
scaffold_2	10806135	10806274	scaffold_2-43	105.6
scaffold_541	22277	22416	scaffold_541-1	105.6
scaffold_65	336686	336825	scaffold_65-1	105.6
scaffold_8	27339103	27339242	scaffold_8-38	105.6
scaffold_2	10812969	10813108	scaffold_2-44	105.3
scaffold_3	96360782	96360921	scaffold_3-49	105.3
scaffold_3	97577093	97577232	scaffold_3-47	105.3
scaffold_4	63909326	63909465	scaffold_4-51	105.3
scaffold_5	8219699	8219838	scaffold_5-50	105.3
scaffold_5	22335952	22336091	scaffold_5-48	105.3
scaffold_5	41590009	41590148	scaffold_5-46	105.3
scaffold_5	42132857	42132996	scaffold_5-45	105.3
scaffold_5	89943587	89943726	scaffold_5-43	105.3
scaffold_6	103470591	103470730	scaffold_6-50	105.3
scaffold_1	129648021	129648160	scaffold_1-78	105
scaffold_2	25365711	25365850	scaffold_2-42	105
scaffold_2	51584496	51584635	scaffold_2-45	105
scaffold_3	20853652	20853791	scaffold_3-53	105
scaffold_3	69465608	69465747	scaffold_3-46	105
scaffold_4	26287396	26287535	scaffold_4-49	105
scaffold_4	34849525	34849664	scaffold_4-48	105
scaffold_5	86208534	86208673	scaffold_5-49	105
scaffold_5b	1533932	1534071	scaffold_5b-4	105
scaffold_6	30143470	30143609	scaffold_6-57	105
scaffold_6	52048585	52048724	scaffold_6-56	105
scaffold_6	68567976	68568115	scaffold_6-53	105
scaffold_6	100808232	100808371	scaffold_6-54	105
scaffold_10	25282859	25282998	scaffold_10-11	104.6
scaffold_2	76575490	76575629	scaffold_2-46	104.6
scaffold_3	72954634	72954773	scaffold_3-52	104.6
scaffold_3	97583188	97583327	scaffold_3-51	104.6
scaffold_7	44116651	44116790	scaffold_7-40	104.6
scaffold_7	82056144	82056283	scaffold_7-43	104.6
scaffold_8	27855815	27855954	scaffold_8-39	104.6
scaffold_1	74123550	74123689	scaffold_1-80	104.3
scaffold_2	96594088	96594227	scaffold_2-48	104.3
scaffold_2	106293708	106293847	scaffold_2-50	104.3
scaffold_2	128804975	128805114	scaffold_2-47	104.3
scaffold_3	109179923	109180062	scaffold_3-48	104.3
scaffold_3	112067113	112067252	scaffold_3-50	104.3
scaffold_7	30025541	30025680	scaffold_7-42	104.3
scaffold_7	94504563	94504702	scaffold_7-44	104.3
scaffold_5	73171616	73171755	scaffold_5-51	104
scaffold_5	88301643	88301782	scaffold_5-54	104
scaffold_6	97309405	97309544	scaffold_6-61	104
scaffold_6	99158119	99158258	scaffold_6-58	104
scaffold_8	32986357	32986496	scaffold_8-40	104
scaffold_1	101863237	101863376	scaffold_1-82	103.7
scaffold_2	13741114	13741253	scaffold_2-51	103.7
scaffold_3	34113938	34114077	scaffold_3-56	103.7
scaffold_4	93469600	93469739	scaffold_4-52	103.7
scaffold_5	101986556	101986695	scaffold_5-52	103.7
scaffold_5	103946754	103946893	scaffold_5-53	103.7
scaffold_6	45463610	45463749	scaffold_6-60	103.7
scaffold_6	76885391	76885530	scaffold_6-59	103.7
scaffold_8	48051674	48051813	scaffold_8-42	103.7
scaffold_8	64908416	64908555	scaffold_8-41	103.7
scaffold_9	27320944	27321083	scaffold_9-32	103.7
scaffold_9	44459342	44459481	scaffold_9-33	103.7
scaffold_1	81908397	81908536	scaffold_1-79	103.4
scaffold_1	137986203	137986342	scaffold_1-86	103.4
scaffold_2	83642401	83642540	scaffold_2-55	103.4
scaffold_2	88192632	88192771	scaffold_2-49	103.4
scaffold_2	123147727	123147866	scaffold_2-52	103.4
scaffold_3	114236953	114237092	scaffold_3-55	103.4
scaffold_53	73652	73791	scaffold_53-1	103.4
scaffold_6	84975619	84975758	scaffold_6-62	103.4
scaffold_8	11500810	11500949	scaffold_8-43	103.4
scaffold_1	123649625	123649764	scaffold_1-85	103
scaffold_1	197526037	197526176	scaffold_1-90	103
scaffold_3	105504193	105504332	scaffold_3-57	103
scaffold_4	69392828	69392967	scaffold_4-53	103
scaffold_5	10697734	10697873	scaffold_5-56	103
scaffold_6	109405520	109405659	scaffold_6-64	103
scaffold_7	49662910	49663049	scaffold_7-45	103
scaffold_7	113566103	113566242	scaffold_7-46	103
scaffold_7	118285117	118285256	scaffold_7-41	103
scaffold_8	36313478	36313617	scaffold_8-47	103
scaffold_1	34563310	34563449	scaffold_1-84	102.7
scaffold_1	163452338	163452477	scaffold_1-87	102.7
scaffold_1	167819442	167819581	scaffold_1-89	102.7
scaffold_2	136908301	136908440	scaffold_2-53	102.7
scaffold_3	34296512	34296651	scaffold_3-60	102.7
scaffold_3	95413468	95413607	scaffold_3-59	102.7
scaffold_365	81908	82047	scaffold_365-1	102.7
scaffold_5	65053497	65053636	scaffold_5-55	102.7
scaffold_6	29858580	29858719	scaffold_6-63	102.7
scaffold_6	97860736	97860875	scaffold_6-65	102.7
scaffold_8	48634419	48634558	scaffold_8-45	102.7
scaffold_8c	2591848	2591987	scaffold_8c-1	102.7
scaffold_1	130899270	130899409	scaffold_1-93	102.4
scaffold_1	147858624	147858763	scaffold_1-91	102.4
scaffold_1	176320791	176320930	scaffold_1-88	102.4
scaffold_1	186579216	186579355	scaffold_1-83	102.4
scaffold_10	30439140	30439279	scaffold_10-13	102.4
scaffold_2	60854633	60854772	scaffold_2-56	102.4
scaffold_2	65176261	65176400	scaffold_2-57	102.4
scaffold_3	103603182	103603321	scaffold_3-63	102.4
scaffold_4	139803150	139803289	scaffold_4-57	102.4
scaffold_6	102006551	102006690	scaffold_6-66	102.4
scaffold_7	87753298	87753437	scaffold_7-48	102.4
scaffold_8	36246243	36246382	scaffold_8-48	102.4
scaffold_8	42798473	42798612	scaffold_8-44	102.4
scaffold_9	50272423	50272562	scaffold_9-35	102.4
scaffold_1	81236348	81236487	scaffold_1-96	102.1
scaffold_1	137869750	137869889	scaffold_1-94	102.1
scaffold_10	28676921	28677060	scaffold_10-12	102.1
scaffold_2	104789052	104789191	scaffold_2-54	102.1
scaffold_3	59128212	59128351	scaffold_3-54	102.1
scaffold_3	83945015	83945154	scaffold_3-64	102.1
scaffold_3	101216093	101216232	scaffold_3-61	102.1
scaffold_3	103225980	103226119	scaffold_3-62	102.1
scaffold_4	44346859	44346998	scaffold_4-56	102.1
scaffold_4	90802171	90802310	scaffold_4-54	102.1
scaffold_42	211442	211581	scaffold_42-1	102.1
scaffold_5	1642828	1642967	scaffold_5-58	102.1
scaffold_5	11306913	11307052	scaffold_5-61	102.1
scaffold_5	60159021	60159160	scaffold_5-60	102.1
scaffold_6	84566116	84566255	scaffold_6-69	102.1
scaffold_7	58457032	58457171	scaffold_7-49	102.1
scaffold_8	37640202	37640341	scaffold_8-49	102.1
scaffold_9	27323043	27323182	scaffold_9-34	102.1
scaffold_1	87036036	87036175	scaffold_1-98	101.8
scaffold_3	27002740	27002879	scaffold_3-58	101.8
scaffold_4	21507224	21507363	scaffold_4-55	101.8
scaffold_5	73337035	73337174	scaffold_5-59	101.8
scaffold_6	9449005	9449144	scaffold_6-70	101.8
scaffold_6	38722051	38722190	scaffold_6-68	101.8
scaffold_6	127122288	127122427	scaffold_6-67	101.8
scaffold_7	48490325	48490464	scaffold_7-50	101.8
scaffold_7	91710302	91710441	scaffold_7-52	101.8
scaffold_8	15954436	15954575	scaffold_8-46	101.8
scaffold_8	65785109	65785248	scaffold_8-50	101.8
scaffold_8	67664059	67664198	scaffold_8-53	101.8
scaffold_8	72117299	72117438	scaffold_8-51	101.8
scaffold_8	98527779	98527918	scaffold_8-52	101.8
scaffold_1	70523132	70523271	scaffold_1-103	101.4
scaffold_3	5683982	5684121	scaffold_3-66	101.4
scaffold_5	97706082	97706221	scaffold_5-57	101.4
scaffold_7	80393371	80393510	scaffold_7-26	101.4
scaffold_9	25359844	25359983	scaffold_9-38	101.4
scaffold_9	43984061	43984200	scaffold_9-36	101.4
scaffold_1	84962800	84962939	scaffold_1-92	101.1
scaffold_1	116443657	116443796	scaffold_1-95	101.1
scaffold_2	80730068	80730207	scaffold_2-60	101.1
scaffold_3	107876365	107876504	scaffold_3-65	101.1
scaffold_4	75455414	75455553	scaffold_4-60	101.1
scaffold_4	115756494	115756633	scaffold_4-58	101.1
scaffold_5	115084936	115085075	scaffold_5-65	101.1
scaffold_5	118170529	118170668	scaffold_5-63	101.1
scaffold_6	34611686	34611825	scaffold_6-71	101.1
scaffold_7	88943113	88943252	scaffold_7-51	101.1
scaffold_8	83124914	83125053	scaffold_8-57	101.1
scaffold_9	54811583	54811722	scaffold_9-40	101.1
scaffold_9	54892951	54893090	scaffold_9-42	101.1
scaffold_1	24636575	24636714	scaffold_1-104	100.8
scaffold_1	68070619	68070758	scaffold_1-100	100.8
scaffold_1	86284418	86284557	scaffold_1-108	100.8
scaffold_1	86562066	86562205	scaffold_1-97	100.8
scaffold_2	16312102	16312241	scaffold_2-61	100.8
scaffold_2	94321690	94321829	scaffold_2-58	100.8
scaffold_3	70243218	70243357	scaffold_3-69	100.8
scaffold_3	116336489	116336628	scaffold_3-67	100.8
scaffold_4	31272900	31273039	scaffold_4-59	100.8
scaffold_9	3157036	3157175	scaffold_9-39	100.8
scaffold_9	3457896	3458035	scaffold_9-41	100.8
scaffold_9	58123033	58123172	scaffold_9-37	100.8
scaffold_1	34644660	34644799	scaffold_1-99	100.5
scaffold_1	37717181	37717320	scaffold_1-105	100.5
scaffold_1	99577191	99577330	scaffold_1-101	100.5
scaffold_1	150392465	150392604	scaffold_1-102	100.5
scaffold_1	171829619	171829758	scaffold_1-106	100.5
scaffold_3	8131833	8131972	scaffold_3-70	100.5
scaffold_3	21873975	21874114	scaffold_3-68	100.5
scaffold_3	30152188	30152327	scaffold_3-71	100.5
scaffold_306	84963	85102	scaffold_306-1	100.5
scaffold_4	27783008	27783147	scaffold_4-61	100.5
scaffold_4	51415255	51415394	scaffold_4-62	100.5
scaffold_4	90332700	90332839	scaffold_4-64	100.5
scaffold_5	20608740	20608879	scaffold_5-66	100.5
scaffold_8	60606114	60606253	scaffold_8-56	100.5
scaffold_8	66277263	66277402	scaffold_8-55	100.5
scaffold_107	288121	288260	scaffold_107-1	100.1
scaffold_18	1410144	1410283	scaffold_18-1	100.1
scaffold_2	119888153	119888292	scaffold_2-59	100.1
scaffold_3	111467053	111467192	scaffold_3-72	100.1
scaffold_5	32893287	32893426	scaffold_5-67	100.1
scaffold_5	65049830	65049969	scaffold_5-70	100.1
scaffold_6	33200093	33200232	scaffold_6-72	100.1
scaffold_6	130080647	130080786	scaffold_6-73	100.1
scaffold_8	59470227	59470366	scaffold_8-58	100.1
scaffold_8	86195723	86195862	scaffold_8-54	100.1
scaffold_1	48169541	48169680	scaffold_1-112	99.8
scaffold_1	61190474	61190613	scaffold_1-107	99.8
scaffold_1	87646281	87646420	scaffold_1-111	99.8
scaffold_1	197155796	197155935	scaffold_1-110	99.8
scaffold_2	28413777	28413916	scaffold_2-62	99.8
scaffold_5	39269833	39269972	scaffold_5-69	99.8
scaffold_53	75648	75787	scaffold_53-2	99.8
scaffold_6	54488769	54488908	scaffold_6-75	99.8
scaffold_6	111431696	111431835	scaffold_6-74	99.8
scaffold_7	60408825	60408964	scaffold_7-54	99.8
scaffold_8	74699356	74699495	scaffold_8-59	99.8
scaffold_1	129421484	129421623	scaffold_1-113	99.5
scaffold_1	132949952	132950091	scaffold_1-114	99.5
scaffold_10	28913840	28913979	scaffold_10-14	99.5
scaffold_173	69533	69672	scaffold_173-1	99.5
scaffold_2	19313998	19314137	scaffold_2-63	99.5
scaffold_2	40034253	40034392	scaffold_2-64	99.5
scaffold_3	19698285	19698424	scaffold_3-76	99.5
scaffold_3	105456787	105456926	scaffold_3-73	99.5
scaffold_3	111043121	111043260	scaffold_3-74	99.5
scaffold_6	36227635	36227774	scaffold_6-76	99.5
scaffold_7	111330958	111331097	scaffold_7-56	99.5
scaffold_7	114579426	114579565	scaffold_7-53	99.5
scaffold_8	19021550	19021689	scaffold_8-61	99.5
scaffold_1	85706690	85706829	scaffold_1-118	99.2
scaffold_1	86917204	86917343	scaffold_1-117	99.2
scaffold_1	114752571	114752710	scaffold_1-109	99.2
scaffold_2	81306631	81306770	scaffold_2-67	99.2
scaffold_2	93984219	93984358	scaffold_2-66	99.2
scaffold_4	104444291	104444430	scaffold_4-63	99.2
scaffold_5	55709729	55709868	scaffold_5-74	99.2
scaffold_5	88710860	88710999	scaffold_5-73	99.2
scaffold_6	118540442	118540581	scaffold_6-77	99.2
scaffold_7	95472621	95472760	scaffold_7-55	99.2
scaffold_9	57239337	57239476	scaffold_9-44	99.2
scaffold_1	14160490	14160629	scaffold_1-119	98.9
scaffold_10	32766017	32766156	scaffold_10-15	98.9
scaffold_2	100543791	100543930	scaffold_2-65	98.9
scaffold_4	21337889	21338028	scaffold_4-65	98.9
scaffold_4	59120535	59120674	scaffold_4-66	98.9
scaffold_5	11289977	11290116	scaffold_5-71	98.9
scaffold_6	34610764	34610903	scaffold_6-78	98.9
scaffold_6	68536066	68536205	scaffold_6-79	98.9
scaffold_7	85110220	85110359	scaffold_7-57	98.9
scaffold_7	115046026	115046165	scaffold_7-58	98.9
scaffold_8	74698882	74699021	scaffold_8-62	98.9
scaffold_9	26554998	26555137	scaffold_9-43	98.9
scaffold_2	71136622	71136761	scaffold_2-70	98.5
scaffold_2	91509252	91509391	scaffold_2-69	98.5
scaffold_3	30151997	30152136	scaffold_3-77	98.5
scaffold_3	93273512	93273651	scaffold_3-75	98.5
scaffold_4	12406014	12406153	scaffold_4-72	98.5
scaffold_4	26335725	26335864	scaffold_4-71	98.5
scaffold_4	44248604	44248743	scaffold_4-67	98.5
scaffold_4	67976732	67976871	scaffold_4-68	98.5
scaffold_4	102297405	102297544	scaffold_4-69	98.5
scaffold_5	32012765	32012904	scaffold_5-72	98.5
scaffold_5	120073029	120073168	scaffold_5-75	98.5
scaffold_6	7849711	7849850	scaffold_6-81	98.5
scaffold_6	15147367	15147506	scaffold_6-82	98.5
scaffold_9	29689250	29689389	scaffold_9-46	98.5
scaffold_9	79628419	79628558	scaffold_9-45	98.5
scaffold_1	114091667	114091806	scaffold_1-116	98.2
scaffold_10	18406512	18406651	scaffold_10-16	98.2
scaffold_2	44597659	44597798	scaffold_2-68	98.2
scaffold_3	36421702	36421841	scaffold_3-78	98.2
scaffold_3	112475000	112475139	scaffold_3-81	98.2
scaffold_4	102815645	102815784	scaffold_4-73	98.2
scaffold_4	124812555	124812694	scaffold_4-74	98.2
scaffold_41	170227	170366	scaffold_41-1	98.2
scaffold_6	91167885	91168024	scaffold_6-83	98.2
scaffold_7	16005350	16005489	scaffold_7-60	98.2
scaffold_7	87063153	87063292	scaffold_7-47	98.2
scaffold_8	88442142	88442281	scaffold_8-60	98.2
scaffold_8620	548	687	scaffold_8620-1	98.2
scaffold_1	25099665	25099804	scaffold_1-120	97.9
scaffold_1	107549962	107550101	scaffold_1-121	97.9
scaffold_3	30151776	30151915	scaffold_3-82	97.9
scaffold_3	98595483	98595622	scaffold_3-80	97.9
scaffold_4	3595835	3595974	scaffold_4-70	97.9
scaffold_5	110876345	110876484	scaffold_5-77	97.9
scaffold_5	120451796	120451935	scaffold_5-68	97.9
scaffold_6	113790198	113790337	scaffold_6-84	97.9
scaffold_7	54221373	54221512	scaffold_7-61	97.9
scaffold_7	103422776	103422915	scaffold_7-59	97.9
scaffold_8	87210889	87211028	scaffold_8-63	97.9
scaffold_9	25372210	25372349	scaffold_9-49	97.9
scaffold_9	69481426	69481565	scaffold_9-47	97.9
scaffold_1	71269780	71269919	scaffold_1-123	97.6
scaffold_1	158152201	158152340	scaffold_1-122	97.6
scaffold_2	14353224	14353363	scaffold_2-72	97.6
scaffold_2	78883586	78883725	scaffold_2-73	97.6
scaffold_3	25495550	25495689	scaffold_3-85	97.6
scaffold_3	54360814	54360953	scaffold_3-84	97.6
scaffold_35	184444	184583	scaffold_35-1	97.6
scaffold_6	98634987	98635126	scaffold_6-80	97.6
scaffold_7	29527393	29527532	scaffold_7-64	97.6
scaffold_8	40117199	40117338	scaffold_8-68	97.6
scaffold_8	41037500	41037639	scaffold_8-65	97.6
scaffold_2	54304224	54304363	scaffold_2-74	97.2
scaffold_3	19497886	19498025	scaffold_3-87	97.2
scaffold_3	89127790	89127929	scaffold_3-79	97.2
scaffold_4	97996575	97996714	scaffold_4-77	97.2
scaffold_5	8566653	8566792	scaffold_5-79	97.2
scaffold_7	31979161	31979300	scaffold_7-65	97.2
scaffold_7	48565020	48565159	scaffold_7-66	97.2
scaffold_7	69344566	69344705	scaffold_7-63	97.2
scaffold_7	112872954	112873093	scaffold_7-62	97.2
scaffold_8	58815110	58815249	scaffold_8-71	97.2
scaffold_8	74334365	74334504	scaffold_8-67	97.2
scaffold_9	50279585	50279724	scaffold_9-50	97.2
scaffold_1	178940281	178940420	scaffold_1-128	96.9
scaffold_10	3585002	3585141	scaffold_10-17	96.9
scaffold_10	30775880	30776019	scaffold_10-18	96.9
scaffold_2	5282651	5282790	scaffold_2-75	96.9
scaffold_2	58391414	58391553	scaffold_2-71	96.9
scaffold_2	98852491	98852630	scaffold_2-76	96.9
scaffold_3	52479110	52479249	scaffold_3-83	96.9
scaffold_3	79782726	79782865	scaffold_3-89	96.9
scaffold_3	108796210	108796349	scaffold_3-88	96.9
scaffold_4	23263610	23263749	scaffold_4-76	96.9
scaffold_5	46873116	46873255	scaffold_5-82	96.9
scaffold_5	84432990	84433129	scaffold_5-80	96.9
scaffold_6	83587989	83588128	scaffold_6-85	96.9
scaffold_77	331999	332138	scaffold_77-1	96.9
scaffold_8	83586763	83586902	scaffold_8-69	96.9
scaffold_8	103003403	103003542	scaffold_8-64	96.9
scaffold_1	171550093	171550232	scaffold_1-127	96.6
scaffold_2	76791275	76791414	scaffold_2-77	96.6
scaffold_3	25507439	25507578	scaffold_3-86	96.6
scaffold_4	27116751	27116890	scaffold_4-78	96.6
scaffold_5	79845830	79845969	scaffold_5-76	96.6
scaffold_7	84721655	84721794	scaffold_7-68	96.6
scaffold_8	11721011	11721150	scaffold_8-70	96.6
scaffold_8	46191308	46191447	scaffold_8-72	96.6
scaffold_8	67614190	67614329	scaffold_8-73	96.6
scaffold_1	89454134	89454273	scaffold_1-125	96.3
scaffold_1	110916373	110916512	scaffold_1-135	96.3
scaffold_1	112685365	112685504	scaffold_1-131	96.3
scaffold_3	68888343	68888482	scaffold_3-91	96.3
scaffold_5	35810332	35810471	scaffold_5-81	96.3
scaffold_6	49720623	49720762	scaffold_6-86	96.3
scaffold_7	25557472	25557611	scaffold_7-69	96.3
scaffold_7	40049159	40049298	scaffold_7-70	96.3
scaffold_7	106397966	106398105	scaffold_7-71	96.3
scaffold_8	9701486	9701625	scaffold_8-77	96.3
scaffold_8	26357452	26357591	scaffold_8-78	96.3
scaffold_1	33526300	33526439	scaffold_1-133	96
scaffold_1	137768415	137768554	scaffold_1-130	96
scaffold_1	175363762	175363901	scaffold_1-137	96
scaffold_1	177058797	177058936	scaffold_1-126	96
scaffold_10	34017174	34017313	scaffold_10-20	96
scaffold_2	75233285	75233424	scaffold_2-79	96
scaffold_3	17206811	17206950	scaffold_3-90	96
scaffold_3	78245851	78245990	scaffold_3-93	96
scaffold_4	116124549	116124688	scaffold_4-79	96
scaffold_7	40426741	40426880	scaffold_7-67	96
scaffold_1	110917374	110917513	scaffold_1-145	95.6
scaffold_1	129617511	129617650	scaffold_1-132	95.6
scaffold_1	129945977	129946116	scaffold_1-143	95.6
scaffold_1	153438304	153438443	scaffold_1-141	95.6
scaffold_1	175345022	175345161	scaffold_1-144	95.6
scaffold_2	15152360	15152499	scaffold_2-78	95.6
scaffold_2	51299998	51300137	scaffold_2-80	95.6
scaffold_3	90869877	90870016	scaffold_3-92	95.6
scaffold_345	38201	38340	scaffold_345-1	95.6
scaffold_4	10723058	10723197	scaffold_4-50	95.6
scaffold_5	10437515	10437654	scaffold_5-85	95.6
scaffold_5	81168263	81168402	scaffold_5-83	95.6
scaffold_5	89432307	89432446	scaffold_5-84	95.6
scaffold_7	109960183	109960322	scaffold_7-74	95.6
scaffold_79	258179	258318	scaffold_79-1	95.6
scaffold_8	36279001	36279140	scaffold_8-79	95.6
scaffold_8	36287158	36287297	scaffold_8-74	95.6
scaffold_8	37226675	37226814	scaffold_8-80	95.6
scaffold_8	73167671	73167810	scaffold_8-76	95.6
scaffold_84	81298	81437	scaffold_84-1	95.6
scaffold_9	30620353	30620492	scaffold_9-51	95.6
scaffold_9	92088930	92089069	scaffold_9-54	95.6
scaffold_1	18287288	18287427	scaffold_1-140	95.3
scaffold_1	34174184	34174323	scaffold_1-150	95.3
scaffold_1	40613142	40613281	scaffold_1-136	95.3
scaffold_1	130458152	130458291	scaffold_1-129	95.3
scaffold_1	136458550	136458689	scaffold_1-146	95.3
scaffold_10	6115061	6115200	scaffold_10-23	95.3
scaffold_10	11550573	11550712	scaffold_10-24	95.3
scaffold_10	22342642	22342781	scaffold_10-21	95.3
scaffold_2	65164418	65164557	scaffold_2-85	95.3
scaffold_3	12597253	12597392	scaffold_3-94	95.3
scaffold_3	98190488	98190627	scaffold_3-95	95.3
scaffold_4	82843998	82844137	scaffold_4-85	95.3
scaffold_5	47981189	47981328	scaffold_5-86	95.3
scaffold_5	107243422	107243561	scaffold_5-93	95.3
scaffold_6	52583122	52583261	scaffold_6-87	95.3
scaffold_7	64407339	64407478	scaffold_7-73	95.3
scaffold_7	64903462	64903601	scaffold_7-72	95.3
scaffold_8	41193570	41193709	scaffold_8-75	95.3
scaffold_1	72000389	72000528	scaffold_1-153	95
scaffold_1	85741084	85741223	scaffold_1-149	95
scaffold_1	156635223	156635362	scaffold_1-151	95
scaffold_1	175361571	175361710	scaffold_1-138	95
scaffold_1	183549807	183549946	scaffold_1-134	95
scaffold_10	17159325	17159464	scaffold_10-22	95
scaffold_2	34173123	34173262	scaffold_2-81	95
scaffold_2	41872703	41872842	scaffold_2-83	95
scaffold_3	27735116	27735255	scaffold_3-99	95
scaffold_3	90680545	90680684	scaffold_3-96	95
scaffold_3	101742201	101742340	scaffold_3-97	95
scaffold_4	22617978	22618117	scaffold_4-86	95
scaffold_4	69684183	69684322	scaffold_4-83	95
scaffold_5	14634338	14634477	scaffold_5-91	95
scaffold_5	45756452	45756591	scaffold_5-87	95
scaffold_6	104654743	104654882	scaffold_6-88	95
scaffold_6	108059006	108059145	scaffold_6-89	95
scaffold_6	109428817	109428956	scaffold_6-90	95
scaffold_65	358399	358538	scaffold_65-2	95
scaffold_8	49363120	49363259	scaffold_8-81	95
scaffold_8	72288398	72288537	scaffold_8-82	95
scaffold_9	30186640	30186779	scaffold_9-52	95
scaffold_9	52039615	52039754	scaffold_9-57	95
scaffold_9	52040507	52040646	scaffold_9-55	95
scaffold_1	28110443	28110582	scaffold_1-156	94.7
scaffold_1	132280968	132281107	scaffold_1-155	94.7
scaffold_1	183163686	183163825	scaffold_1-147	94.7
scaffold_1	195835468	195835607	scaffold_1-81	94.7
scaffold_2	44779076	44779215	scaffold_2-90	94.7
scaffold_2	78883366	78883505	scaffold_2-84	94.7
scaffold_4	4473269	4473408	scaffold_4-81	94.7
scaffold_4	40079082	40079221	scaffold_4-88	94.7
scaffold_5	21553474	21553613	scaffold_5-88	94.7
scaffold_5	48849287	48849426	scaffold_5-89	94.7
scaffold_5	66018549	66018688	scaffold_5-92	94.7
scaffold_5	97500528	97500667	scaffold_5-95	94.7
scaffold_6	117751326	117751465	scaffold_6-94	94.7
scaffold_6	127140591	127140730	scaffold_6-91	94.7
scaffold_7	70209545	70209684	scaffold_7-75	94.7
scaffold_7	97181501	97181640	scaffold_7-76	94.7
scaffold_8	18071034	18071173	scaffold_8-84	94.7
scaffold_8	43697903	43698042	scaffold_8-85	94.7
scaffold_9	48365679	48365818	scaffold_9-53	94.7
scaffold_1	44255872	44256011	scaffold_1-152	94.3
scaffold_1	75079659	75079798	scaffold_1-160	94.3
scaffold_1	112603385	112603524	scaffold_1-148	94.3
scaffold_1	119810481	119810620	scaffold_1-159	94.3
scaffold_1	122091639	122091778	scaffold_1-154	94.3
scaffold_1	132345190	132345329	scaffold_1-157	94.3
scaffold_2	76577942	76578081	scaffold_2-91	94.3
scaffold_2	127665740	127665879	scaffold_2-82	94.3
scaffold_3	32824122	32824261	scaffold_3-102	94.3
scaffold_4	116513944	116514083	scaffold_4-87	94.3
scaffold_5	31457682	31457821	scaffold_5-90	94.3
scaffold_5	101165204	101165343	scaffold_5-94	94.3
scaffold_6	33200417	33200556	scaffold_6-92	94.3
scaffold_6	45070961	45071100	scaffold_6-93	94.3
scaffold_6	90559035	90559174	scaffold_6-96	94.3
scaffold_9	43994504	43994643	scaffold_9-59	94.3
scaffold_1	48854647	48854786	scaffold_1-162	94
scaffold_1	175236106	175236245	scaffold_1-158	94
scaffold_1	186571567	186571706	scaffold_1-139	94
scaffold_2	49764153	49764292	scaffold_2-92	94
scaffold_2	52337087	52337226	scaffold_2-89	94
scaffold_2	58183496	58183635	scaffold_2-88	94
scaffold_3	2651641	2651780	scaffold_3-100	94
scaffold_3	32500266	32500405	scaffold_3-101	94
scaffold_5	20945662	20945801	scaffold_5-96	94
scaffold_6	57186407	57186546	scaffold_6-97	94
scaffold_7	88314704	88314843	scaffold_7-80	94
scaffold_8	56397786	56397925	scaffold_8-83	94
scaffold_8	62428634	62428773	scaffold_8-89	94
scaffold_9	8834808	8834947	scaffold_9-60	94
scaffold_9	64038235	64038374	scaffold_9-58	94
scaffold_1	27112305	27112444	scaffold_1-166	93.7
scaffold_1	70181007	70181146	scaffold_1-164	93.7
scaffold_1	70537428	70537567	scaffold_1-163	93.7
scaffold_1	72001054	72001193	scaffold_1-161	93.7
scaffold_1	135664636	135664775	scaffold_1-165	93.7
scaffold_2	37352877	37353016	scaffold_2-95	93.7
scaffold_2	111017525	111017664	scaffold_2-86	93.7
scaffold_4	35998760	35998899	scaffold_4-90	93.7
scaffold_4	95659572	95659711	scaffold_4-93	93.7
scaffold_5	46754246	46754385	scaffold_5-97	93.7
scaffold_7	87434937	87435076	scaffold_7-81	93.7
scaffold_8	58006074	58006213	scaffold_8-87	93.7
scaffold_1	155027520	155027659	scaffold_1-169	93.4
scaffold_2	83705762	83705901	scaffold_2-96	93.4
scaffold_4	99513756	99513895	scaffold_4-96	93.4
scaffold_4	109771767	109771906	scaffold_4-89	93.4
scaffold_47	443805	443944	scaffold_47-1	93.4
scaffold_5	112347196	112347335	scaffold_5-98	93.4
scaffold_6	8334527	8334666	scaffold_6-95	93.4
scaffold_6	21099130	21099269	scaffold_6-98	93.4
scaffold_6	94810082	94810221	scaffold_6-99	93.4
scaffold_7	34065663	34065802	scaffold_7-77	93.4
scaffold_7	51293604	51293743	scaffold_7-79	93.4
scaffold_8	18067707	18067846	scaffold_8-94	93.4
scaffold_8	52274596	52274735	scaffold_8-91	93.4
scaffold_8	68775660	68775799	scaffold_8-93	93.4
scaffold_1	14161507	14161646	scaffold_1-171	93.1
scaffold_1	94558331	94558470	scaffold_1-168	93.1
scaffold_2	1094180	1094319	scaffold_2-94	93.1
scaffold_2	41675166	41675305	scaffold_2-87	93.1
scaffold_2	74847105	74847244	scaffold_2-98	93.1
scaffold_2	128828233	128828372	scaffold_2-93	93.1
scaffold_3	70733582	70733721	scaffold_3-98	93.1
scaffold_4	30535425	30535564	scaffold_4-94	93.1
scaffold_4	49231219	49231358	scaffold_4-97	93.1
scaffold_4	78478392	78478531	scaffold_4-91	93.1
scaffold_6	84538835	84538974	scaffold_6-102	93.1
scaffold_8	42347661	42347800	scaffold_8-90	93.1
scaffold_8	56336344	56336483	scaffold_8-88	93.1
scaffold_8	72125700	72125839	scaffold_8-86	93.1
scaffold_9	54894333	54894472	scaffold_9-56	93.1
scaffold_9	56189462	56189601	scaffold_9-61	93.1
scaffold_1	16594087	16594226	scaffold_1-142	92.7
scaffold_1	100930221	100930360	scaffold_1-170	92.7
scaffold_2	59746983	59747122	scaffold_2-97	92.7
scaffold_2	85252393	85252532	scaffold_2-100	92.7
scaffold_3	18191052	18191191	scaffold_3-104	92.7
scaffold_3	74667329	74667468	scaffold_3-109	92.7
scaffold_4	35208316	35208455	scaffold_4-92	92.7
scaffold_4	38774282	38774421	scaffold_4-101	92.7
scaffold_4	54848029	54848168	scaffold_4-84	92.7
scaffold_4	58606559	58606698	scaffold_4-99	92.7
scaffold_4	100593958	100594097	scaffold_4-100	92.7
scaffold_5	50679773	50679912	scaffold_5-101	92.7
scaffold_6	27357976	27358115	scaffold_6-103	92.7
scaffold_6	71864609	71864748	scaffold_6-101	92.7
scaffold_6	116306593	116306732	scaffold_6-100	92.7
scaffold_7	94220178	94220317	scaffold_7-78	92.7
scaffold_8	36337269	36337408	scaffold_8-92	92.7
scaffold_9	44294239	44294378	scaffold_9-63	92.7
scaffold_1	28248993	28249132	scaffold_1-167	92.4
scaffold_1	62720864	62721003	scaffold_1-172	92.4
scaffold_1	129089478	129089617	scaffold_1-180	92.4
scaffold_10	28910403	28910542	scaffold_10-25	92.4
scaffold_1766	7808	7947	scaffold_1766-1	92.4
scaffold_2	31615663	31615802	scaffold_2-108	92.4
scaffold_2	39035179	39035318	scaffold_2-101	92.4
scaffold_2	96757371	96757510	scaffold_2-106	92.4
scaffold_3	20471810	20471949	scaffold_3-112	92.4
scaffold_3	95664073	95664212	scaffold_3-113	92.4
scaffold_328	19853	19992	scaffold_328-1	92.4
scaffold_4	27501938	27502077	scaffold_4-105	92.4
scaffold_4	93183758	93183897	scaffold_4-102	92.4
scaffold_4	103775943	103776082	scaffold_4-104	92.4
scaffold_5	52957032	52957171	scaffold_5-102	92.4
scaffold_5	89348821	89348960	scaffold_5-103	92.4
scaffold_6	73970155	73970294	scaffold_6-105	92.4
scaffold_6	103507251	103507390	scaffold_6-104	92.4
scaffold_7	64014258	64014397	scaffold_7-84	92.4
scaffold_7	82269153	82269292	scaffold_7-85	92.4
scaffold_8	50115184	50115323	scaffold_8-100	92.4
scaffold_8	91439340	91439479	scaffold_8-99	92.4
scaffold_1	119297057	119297196	scaffold_1-178	92.1
scaffold_1	124245237	124245376	scaffold_1-174	92.1
scaffold_1	162973060	162973199	scaffold_1-181	92.1
scaffold_1	175358237	175358376	scaffold_1-173	92.1
scaffold_10	30465011	30465150	scaffold_10-26	92.1
scaffold_2	10933043	10933182	scaffold_2-107	92.1
scaffold_2	46171107	46171246	scaffold_2-102	92.1
scaffold_2	54264649	54264788	scaffold_2-104	92.1
scaffold_2	81746067	81746206	scaffold_2-103	92.1
scaffold_3	95637719	95637858	scaffold_3-107	92.1
scaffold_3	98713488	98713627	scaffold_3-114	92.1
scaffold_3	116840367	116840506	scaffold_3-108	92.1
scaffold_4	33033686	33033825	scaffold_4-106	92.1
scaffold_4	90575071	90575210	scaffold_4-108	92.1
scaffold_4	105912489	105912628	scaffold_4-95	92.1
scaffold_6	57257146	57257285	scaffold_6-110	92.1
scaffold_7	63657549	63657688	scaffold_7-90	92.1
scaffold_7	76369825	76369964	scaffold_7-83	92.1
scaffold_7	83486519	83486658	scaffold_7-82	92.1
scaffold_8	24213261	24213400	scaffold_8-97	92.1
scaffold_8	81397252	81397391	scaffold_8-95	92.1
scaffold_1	52584033	52584172	scaffold_1-175	91.8
scaffold_1	53277394	53277533	scaffold_1-188	91.8
scaffold_1	135210710	135210849	scaffold_1-176	91.8
scaffold_1	161417486	161417625	scaffold_1-177	91.8
scaffold_2	17988513	17988652	scaffold_2-112	91.8
scaffold_2	21768969	21769108	scaffold_2-110	91.8
scaffold_2	65187714	65187853	scaffold_2-111	91.8
scaffold_3	81497006	81497145	scaffold_3-116	91.8
scaffold_3	92842853	92842992	scaffold_3-106	91.8
scaffold_4	116141410	116141549	scaffold_4-107	91.8
scaffold_5	4951245	4951384	scaffold_5-105	91.8
scaffold_6	85949366	85949505	scaffold_6-109	91.8
scaffold_6	87074621	87074760	scaffold_6-107	91.8
scaffold_6	91089133	91089272	scaffold_6-113	91.8
scaffold_6	103470282	103470421	scaffold_6-112	91.8
scaffold_7	19362073	19362212	scaffold_7-88	91.8
scaffold_7	73262219	73262358	scaffold_7-93	91.8
scaffold_7	91044754	91044893	scaffold_7-89	91.8
scaffold_7	92674763	92674902	scaffold_7-86	91.8
scaffold_8	36285182	36285321	scaffold_8-98	91.8
scaffold_8	87164150	87164289	scaffold_8-96	91.8
scaffold_9	28995780	28995919	scaffold_9-65	91.8
scaffold_1	88328858	88328997	scaffold_1-179	91.4
scaffold_1	129350449	129350588	scaffold_1-185	91.4
scaffold_1	184920508	184920647	scaffold_1-189	91.4
scaffold_19	1184745	1184884	scaffold_19-1	91.4
scaffold_3	6840335	6840474	scaffold_3-103	91.4
scaffold_3	26951503	26951642	scaffold_3-110	91.4
scaffold_3	27913105	27913244	scaffold_3-111	91.4
scaffold_3	34847073	34847212	scaffold_3-117	91.4
scaffold_3	96015220	96015359	scaffold_3-118	91.4
scaffold_4	102472311	102472450	scaffold_4-110	91.4
scaffold_5	48099685	48099824	scaffold_5-99	91.4
scaffold_6	38917037	38917176	scaffold_6-115	91.4
scaffold_6	103527639	103527778	scaffold_6-111	91.4
scaffold_67	77709	77848	scaffold_67-1	91.4
scaffold_7	44109317	44109456	scaffold_7-94	91.4
scaffold_7	65673008	65673147	scaffold_7-87	91.4
scaffold_7	94211938	94212077	scaffold_7-91	91.4
scaffold_8	19096789	19096928	scaffold_8-102	91.4
scaffold_8	19393524	19393663	scaffold_8-101	91.4
scaffold_8	66187719	66187858	scaffold_8-106	91.4
scaffold_1	39554836	39554975	scaffold_1-187	91.1
scaffold_1	61897484	61897623	scaffold_1-183	91.1
scaffold_1	76982267	76982406	scaffold_1-184	91.1
scaffold_1	97996227	97996366	scaffold_1-186	91.1
scaffold_1	132944670	132944809	scaffold_1-182	91.1
scaffold_2	79924787	79924926	scaffold_2-99	91.1
scaffold_2	90198307	90198446	scaffold_2-113	91.1
scaffold_3	50988109	50988248	scaffold_3-115	91.1
scaffold_3	91519782	91519921	scaffold_3-119	91.1
scaffold_4	49046800	49046939	scaffold_4-111	91.1
scaffold_4	67128187	67128326	scaffold_4-112	91.1
scaffold_4	111558495	111558634	scaffold_4-98	91.1
scaffold_40	19043	19182	scaffold_40-2	91.1
scaffold_5	94038469	94038608	scaffold_5-110	91.1
scaffold_6	10249645	10249784	scaffold_6-106	91.1
scaffold_6	28925634	28925773	scaffold_6-108	91.1
scaffold_7	94227424	94227563	scaffold_7-96	91.1
scaffold_8	19071906	19072045	scaffold_8-103	91.1
scaffold_1	67553903	67554042	scaffold_1-191	90.8
scaffold_1	104218798	104218937	scaffold_1-190	90.8
scaffold_1	169220520	169220659	scaffold_1-193	90.8
scaffold_2	34294756	34294895	scaffold_2-109	90.8
scaffold_2	71145668	71145807	scaffold_2-115	90.8
scaffold_4	97004911	97005050	scaffold_4-113	90.8
scaffold_5	2292002	2292141	scaffold_5-107	90.8
scaffold_5	37012580	37012719	scaffold_5-104	90.8
scaffold_5	97536752	97536891	scaffold_5-106	90.8
scaffold_6	50136939	50137078	scaffold_6-120	90.8
scaffold_6	67996828	67996967	scaffold_6-119	90.8
scaffold_6	88797930	88798069	scaffold_6-116	90.8
scaffold_6	113542127	113542266	scaffold_6-114	90.8
scaffold_7	106048394	106048533	scaffold_7-99	90.8
scaffold_8	19020789	19020928	scaffold_8-104	90.8
scaffold_8	58493788	58493927	scaffold_8-109	90.8
scaffold_9	3461272	3461411	scaffold_9-64	90.8
scaffold_9	71576277	71576416	scaffold_9-71	90.8
scaffold_1	41206468	41206607	scaffold_1-192	90.5
scaffold_1	56933163	56933302	scaffold_1-195	90.5
scaffold_1	149060783	149060922	scaffold_1-198	90.5
scaffold_10	4049401	4049540	scaffold_10-28	90.5
scaffold_10	25885668	25885807	scaffold_10-27	90.5
scaffold_2	60488133	60488272	scaffold_2-114	90.5
scaffold_2	66215764	66215903	scaffold_2-119	90.5
scaffold_2	73359322	73359461	scaffold_2-116	90.5
scaffold_2	73379733	73379872	scaffold_2-117	90.5
scaffold_5	94978003	94978142	scaffold_5-109	90.5
scaffold_5	103704682	103704821	scaffold_5-111	90.5
scaffold_66	301470	301609	scaffold_66-1	90.5
scaffold_7	21596410	21596549	scaffold_7-102	90.5
scaffold_7	33571233	33571372	scaffold_7-92	90.5
scaffold_7	51561739	51561878	scaffold_7-97	90.5
scaffold_9	48744595	48744734	scaffold_9-66	90.5
scaffold_9	56518764	56518903	scaffold_9-70	90.5
scaffold_9	68394690	68394829	scaffold_9-67	90.5
scaffold_1	68698295	68698434	scaffold_1-197	90.2
scaffold_1	120692051	120692190	scaffold_1-196	90.2
scaffold_1	153311072	153311211	scaffold_1-194	90.2
scaffold_1	155326987	155327126	scaffold_1-201	90.2
scaffold_2	3416777	3416916	scaffold_2-122	90.2
scaffold_2	22352792	22352931	scaffold_2-123	90.2
scaffold_2	27786036	27786175	scaffold_2-120	90.2
scaffold_2	38225007	38225146	scaffold_2-121	90.2
scaffold_3	46730743	46730882	scaffold_3-126	90.2
scaffold_3	51492481	51492620	scaffold_3-129	90.2
scaffold_3	65569497	65569636	scaffold_3-122	90.2
scaffold_3	76124597	76124736	scaffold_3-127	90.2
scaffold_3	101056533	101056672	scaffold_3-121	90.2
scaffold_4	102977777	102977916	scaffold_4-114	90.2
scaffold_5	47583305	47583444	scaffold_5-112	90.2
scaffold_6	48626290	48626429	scaffold_6-121	90.2
scaffold_6	51762088	51762227	scaffold_6-118	90.2
scaffold_7	63509228	63509367	scaffold_7-98	90.2
scaffold_1	104391288	104391427	scaffold_1-200	89.8
scaffold_1	132357159	132357298	scaffold_1-205	89.8
scaffold_1	180318576	180318715	scaffold_1-203	89.8
scaffold_2	118091608	118091747	scaffold_2-105	89.8
scaffold_3	27350885	27351024	scaffold_3-124	89.8
scaffold_3	64825062	64825201	scaffold_3-123	89.8
scaffold_38	140180	140319	scaffold_38-1	89.8
scaffold_4	91139993	91140132	scaffold_4-120	89.8
scaffold_5	120072364	120072503	scaffold_5-100	89.8
scaffold_6	19875896	19876035	scaffold_6-124	89.8
scaffold_6	42049033	42049172	scaffold_6-126	89.8
scaffold_6	121141405	121141544	scaffold_6-125	89.8
scaffold_7	79942606	79942745	scaffold_7-100	89.8
scaffold_7	100397289	100397428	scaffold_7-103	89.8
scaffold_9	54813372	54813511	scaffold_9-73	89.8
scaffold_1	98129780	98129919	scaffold_1-202	89.5
scaffold_10	28980959	28981098	scaffold_10-29	89.5
scaffold_2	55934106	55934245	scaffold_2-127	89.5
scaffold_4	60107737	60107876	scaffold_4-117	89.5
scaffold_4	92039466	92039605	scaffold_4-123	89.5
scaffold_4	115688504	115688643	scaffold_4-122	89.5
scaffold_4	116565165	116565304	scaffold_4-116	89.5
scaffold_5	24969102	24969241	scaffold_5-108	89.5
scaffold_5	118263925	118264064	scaffold_5-115	89.5
scaffold_6	34601562	34601701	scaffold_6-117	89.5
scaffold_6	46316529	46316668	scaffold_6-122	89.5
scaffold_6	120804042	120804181	scaffold_6-123	89.5
scaffold_70	369359	369498	scaffold_70-1	89.5
scaffold_8	52479975	52480114	scaffold_8-107	89.5
scaffold_8	59091621	59091760	scaffold_8-114	89.5
scaffold_8	64491486	64491625	scaffold_8-110	89.5
scaffold_8	66295673	66295812	scaffold_8-108	89.5
scaffold_8	83095094	83095233	scaffold_8-112	89.5
scaffold_9	8614288	8614427	scaffold_9-69	89.5
scaffold_9	34133211	34133350	scaffold_9-72	89.5
scaffold_1	66670716	66670855	scaffold_1-206	89.2
scaffold_1	69444340	69444479	scaffold_1-209	89.2
scaffold_1	202978561	202978700	scaffold_1-211	89.2
scaffold_10	28887969	28888108	scaffold_10-31	89.2
scaffold_2	1513668	1513807	scaffold_2-126	89.2
scaffold_2	22909727	22909866	scaffold_2-128	89.2
scaffold_2	39964644	39964783	scaffold_2-124	89.2
scaffold_2	68606507	68606646	scaffold_2-129	89.2
scaffold_2	83705516	83705655	scaffold_2-118	89.2
scaffold_3	24329361	24329500	scaffold_3-135	89.2
scaffold_3	32489759	32489898	scaffold_3-133	89.2
scaffold_3	35940506	35940645	scaffold_3-128	89.2
scaffold_3	104287888	104288027	scaffold_3-130	89.2
scaffold_4	61356384	61356523	scaffold_4-118	89.2
scaffold_4	107836877	107837016	scaffold_4-125	89.2
scaffold_4	114761593	114761732	scaffold_4-124	89.2
scaffold_5	3697553	3697692	scaffold_5-117	89.2
scaffold_5	5710774	5710913	scaffold_5-114	89.2
scaffold_6	60099781	60099920	scaffold_6-132	89.2
scaffold_6	88918181	88918320	scaffold_6-127	89.2
scaffold_7	91756026	91756165	scaffold_7-95	89.2
scaffold_7	108288852	108288991	scaffold_7-104	89.2
scaffold_9	23063367	23063506	scaffold_9-74	89.2
scaffold_1	73550438	73550577	scaffold_1-204	88.9
scaffold_1	151281156	151281295	scaffold_1-207	88.9
scaffold_2	48168805	48168944	scaffold_2-138	88.9
scaffold_2	62724497	62724636	scaffold_2-132	88.9
scaffold_2	66216783	66216922	scaffold_2-136	88.9
scaffold_2	67514264	67514403	scaffold_2-131	88.9
scaffold_3	89512900	89513039	scaffold_3-134	88.9
scaffold_3	95417807	95417946	scaffold_3-136	88.9
scaffold_3	110097836	110097975	scaffold_3-120	88.9
scaffold_4	44012960	44013099	scaffold_4-119	88.9
scaffold_6	40932693	40932832	scaffold_6-133	88.9
scaffold_6	94509576	94509715	scaffold_6-130	88.9
scaffold_7	34672616	34672755	scaffold_7-101	88.9
scaffold_7	100947595	100947734	scaffold_7-105	88.9
scaffold_8	39790392	39790531	scaffold_8-113	88.9
scaffold_8	71634645	71634784	scaffold_8-116	88.9
scaffold_8	72126181	72126320	scaffold_8-117	88.9
scaffold_8	81591531	81591670	scaffold_8-120	88.9
scaffold_8	93643106	93643245	scaffold_8-115	88.9
scaffold_9	70414161	70414300	scaffold_9-68	88.9
scaffold_1	8020467	8020606	scaffold_1-218	88.5
scaffold_1	123637239	123637378	scaffold_1-210	88.5
scaffold_1	137226214	137226353	scaffold_1-217	88.5
scaffold_1	175236593	175236732	scaffold_1-212	88.5
scaffold_2	11492448	11492587	scaffold_2-134	88.5
scaffold_2	76703670	76703809	scaffold_2-140	88.5
scaffold_3	92390404	92390543	scaffold_3-132	88.5
scaffold_4	17317048	17317187	scaffold_4-115	88.5
scaffold_4	21711589	21711728	scaffold_4-121	88.5
scaffold_4	122348872	122349011	scaffold_4-126	88.5
scaffold_40	351658	351797	scaffold_40-3	88.5
scaffold_5	30605828	30605967	scaffold_5-113	88.5
scaffold_5	73616590	73616729	scaffold_5-116	88.5
scaffold_52	526305	526444	scaffold_52-2	88.5
scaffold_6	37726452	37726591	scaffold_6-128	88.5
scaffold_8	105508536	105508675	scaffold_8-121	88.5
scaffold_1	47441621	47441760	scaffold_1-215	88.2
scaffold_1	167946065	167946204	scaffold_1-213	88.2
scaffold_2	14938260	14938399	scaffold_2-133	88.2
scaffold_2	36464738	36464877	scaffold_2-135	88.2
scaffold_2	53585443	53585582	scaffold_2-130	88.2
scaffold_2	76779341	76779480	scaffold_2-139	88.2
scaffold_2	80553317	80553456	scaffold_2-142	88.2
scaffold_22	320037	320176	scaffold_22-1	88.2
scaffold_3	21528219	21528358	scaffold_3-138	88.2
scaffold_3	81463463	81463602	scaffold_3-131	88.2
scaffold_3	111441157	111441296	scaffold_3-137	88.2
scaffold_4	43449149	43449288	scaffold_4-127	88.2
scaffold_4	68575317	68575456	scaffold_4-130	88.2
scaffold_5	80485177	80485316	scaffold_5-118	88.2
scaffold_5	98446392	98446531	scaffold_5-119	88.2
scaffold_5b	1536680	1536819	scaffold_5b-5	88.2
scaffold_6	43332088	43332227	scaffold_6-136	88.2
scaffold_6	103527443	103527582	scaffold_6-129	88.2
scaffold_7	21514706	21514845	scaffold_7-106	88.2
scaffold_7	40670917	40671056	scaffold_7-114	88.2
scaffold_7	60979828	60979967	scaffold_7-107	88.2
scaffold_8	52847742	52847881	scaffold_8-118	88.2
scaffold_8	53578188	53578327	scaffold_8-122	88.2
scaffold_1	33593617	33593756	scaffold_1-220	87.9
scaffold_1	45119024	45119163	scaffold_1-223	87.9
scaffold_1	71581478	71581617	scaffold_1-228	87.9
scaffold_1	87781824	87781963	scaffold_1-225	87.9
scaffold_1	108687695	108687834	scaffold_1-219	87.9
scaffold_1	125429743	125429882	scaffold_1-221	87.9
scaffold_1	143331381	143331520	scaffold_1-226	87.9
scaffold_1	146992493	146992632	scaffold_1-216	87.9
scaffold_1	187580743	187580882	scaffold_1-230	87.9
scaffold_2	48834297	48834436	scaffold_2-145	87.9
scaffold_2	63305470	63305609	scaffold_2-143	87.9
scaffold_2	87544338	87544477	scaffold_2-144	87.9
scaffold_2	90306538	90306677	scaffold_2-141	87.9
scaffold_3	16384061	16384200	scaffold_3-139	87.9
scaffold_4	104691025	104691164	scaffold_4-129	87.9
scaffold_5	30585537	30585676	scaffold_5-120	87.9
scaffold_6	104363964	104364103	scaffold_6-139	87.9
scaffold_7	5358279	5358418	scaffold_7-111	87.9
scaffold_7	76022998	76023137	scaffold_7-112	87.9
scaffold_8	90198702	90198841	scaffold_8-111	87.9
scaffold_9	37582346	37582485	scaffold_9-77	87.9
scaffold_9	54866337	54866476	scaffold_9-80	87.9
scaffold_1	103304553	103304692	scaffold_1-208	87.6
scaffold_1	184413277	184413416	scaffold_1-229	87.6
scaffold_2	83956496	83956635	scaffold_2-137	87.6
scaffold_2	139440503	139440642	scaffold_2-125	87.6
scaffold_3	48965511	48965650	scaffold_3-140	87.6
scaffold_4	31381885	31382024	scaffold_4-131	87.6
scaffold_5	17991115	17991254	scaffold_5-121	87.6
scaffold_6	56372324	56372463	scaffold_6-131	87.6
scaffold_6	58743042	58743181	scaffold_6-140	87.6
scaffold_6	91218641	91218780	scaffold_6-146	87.6
scaffold_7	40421895	40422034	scaffold_7-115	87.6
scaffold_7	63515178	63515317	scaffold_7-109	87.6
scaffold_9	28238313	28238452	scaffold_9-75	87.6
scaffold_9	54503016	54503155	scaffold_9-81	87.6
scaffold_1	72272760	72272899	scaffold_1-214	87.3
scaffold_1	111025052	111025191	scaffold_1-231	87.3
scaffold_1	145659843	145659982	scaffold_1-235	87.3
scaffold_1	165791273	165791412	scaffold_1-227	87.3
scaffold_2	68859860	68859999	scaffold_2-146	87.3
scaffold_233	129330	129469	scaffold_233-1	87.3
scaffold_3	112074091	112074230	scaffold_3-141	87.3
scaffold_3300	143	282	scaffold_3300-1	87.3
scaffold_4	3477320	3477459	scaffold_4-135	87.3
scaffold_4	53598746	53598885	scaffold_4-134	87.3
scaffold_4	106641377	106641516	scaffold_4-136	87.3
scaffold_4	125340694	125340833	scaffold_4-128	87.3
scaffold_5	71349355	71349494	scaffold_5-124	87.3
scaffold_6	90560992	90561131	scaffold_6-135	87.3
scaffold_7	19029688	19029827	scaffold_7-110	87.3
scaffold_7	73545232	73545371	scaffold_7-108	87.3
scaffold_8	72290585	72290724	scaffold_8-125	87.3
scaffold_9	27321176	27321315	scaffold_9-84	87.3
scaffold_9	69479835	69479974	scaffold_9-78	87.3
scaffold_1	39769707	39769846	scaffold_1-234	86.9
scaffold_1	40136725	40136864	scaffold_1-222	86.9
scaffold_1	144740960	144741099	scaffold_1-236	86.9
scaffold_3	9601422	9601561	scaffold_3-125	86.9
scaffold_3	63916844	63916983	scaffold_3-143	86.9
scaffold_4	83711104	83711243	scaffold_4-132	86.9
scaffold_4	86913722	86913861	scaffold_4-141	86.9
scaffold_4	115668866	115669005	scaffold_4-139	86.9
scaffold_4	127519727	127519866	scaffold_4-103	86.9
scaffold_4	133206078	133206217	scaffold_4-137	86.9
scaffold_5	47278061	47278200	scaffold_5-127	86.9
scaffold_5	58898284	58898423	scaffold_5-123	86.9
scaffold_6	20971332	20971471	scaffold_6-144	86.9
scaffold_6	52208483	52208622	scaffold_6-137	86.9
scaffold_6	56787157	56787296	scaffold_6-141	86.9
scaffold_6	69615751	69615890	scaffold_6-148	86.9
scaffold_6	111433990	111434129	scaffold_6-142	86.9
scaffold_6	136372511	136372650	scaffold_6-134	86.9
scaffold_7	47504451	47504590	scaffold_7-118	86.9
scaffold_8	46878935	46879074	scaffold_8-127	86.9
scaffold_8	56953389	56953528	scaffold_8-126	86.9
scaffold_8	82649194	82649333	scaffold_8-123	86.9
scaffold_1	1475122	1475261	scaffold_1-238	86.6
scaffold_1	33727462	33727601	scaffold_1-233	86.6
scaffold_1	93229104	93229243	scaffold_1-224	86.6
scaffold_1	115026868	115027007	scaffold_1-239	86.6
scaffold_1	176974012	176974151	scaffold_1-242	86.6
scaffold_2	60812969	60813108	scaffold_2-151	86.6
scaffold_3	48978262	48978401	scaffold_3-144	86.6
scaffold_3300	768	907	scaffold_3300-2	86.6
scaffold_4	64626561	64626700	scaffold_4-138	86.6
scaffold_5	3713335	3713474	scaffold_5-122	86.6
scaffold_5	50735907	50736046	scaffold_5-125	86.6
scaffold_5	84303417	84303556	scaffold_5-134	86.6
scaffold_5	107693119	107693258	scaffold_5-128	86.6
scaffold_5	118063337	118063476	scaffold_5-133	86.6
scaffold_6	9462897	9463036	scaffold_6-149	86.6
scaffold_6	60571264	60571403	scaffold_6-138	86.6
scaffold_8	24203875	24204014	scaffold_8-119	86.6
scaffold_8	37023699	37023838	scaffold_8-124	86.6
scaffold_8	78659193	78659332	scaffold_8-129	86.6
scaffold_1	60662908	60663047	scaffold_1-237	86.3
scaffold_1	120889675	120889814	scaffold_1-240	86.3
scaffold_1	122114139	122114278	scaffold_1-243	86.3
scaffold_1	158974713	158974852	scaffold_1-244	86.3
scaffold_1	181807117	181807256	scaffold_1-247	86.3
scaffold_1	191947540	191947679	scaffold_1-232	86.3
scaffold_2	47733996	47734135	scaffold_2-150	86.3
scaffold_2	85104572	85104711	scaffold_2-147	86.3
scaffold_2	98008976	98009115	scaffold_2-153	86.3
scaffold_3	18720023	18720162	scaffold_3-147	86.3
scaffold_3	57247386	57247525	scaffold_3-146	86.3
scaffold_4	100590123	100590262	scaffold_4-133	86.3
scaffold_4	105915338	105915477	scaffold_4-145	86.3
scaffold_4	109770863	109771002	scaffold_4-146	86.3
scaffold_4129	4687	4826	scaffold_4129-2	86.3
scaffold_5	2411044	2411183	scaffold_5-132	86.3
scaffold_5	43805543	43805682	scaffold_5-136	86.3
scaffold_5	44786014	44786153	scaffold_5-130	86.3
scaffold_5b	1538649	1538788	scaffold_5b-6	86.3
scaffold_6	96131032	96131171	scaffold_6-151	86.3
scaffold_7	13414681	13414820	scaffold_7-121	86.3
scaffold_7	84720092	84720231	scaffold_7-122	86.3
scaffold_8	93292413	93292552	scaffold_8-131	86.3
scaffold_9	81074324	81074463	scaffold_9-82	86.3
scaffold_9	95451188	95451327	scaffold_9-83	86.3
scaffold_1	46667836	46667975	scaffold_1-249	86
scaffold_1	167760478	167760617	scaffold_1-241	86
scaffold_10	12985994	12986133	scaffold_10-34	86
scaffold_2	5100447	5100586	scaffold_2-155	86
scaffold_2	83025716	83025855	scaffold_2-152	86
scaffold_275	34971	35110	scaffold_275-1	86
scaffold_3	19708005	19708144	scaffold_3-142	86
scaffold_3	21843916	21844055	scaffold_3-145	86
scaffold_4	22410539	22410678	scaffold_4-144	86
scaffold_4	61106701	61106840	scaffold_4-143	86
scaffold_5	11291287	11291426	scaffold_5-131	86
scaffold_5	84509653	84509792	scaffold_5-139	86
scaffold_5	98433020	98433159	scaffold_5-137	86
scaffold_551	12872	13011	scaffold_551-1	86
scaffold_5b	1532543	1532682	scaffold_5b-7	86
scaffold_6	67037819	67037958	scaffold_6-145	86
scaffold_6	68091627	68091766	scaffold_6-155	86
scaffold_7	5340658	5340797	scaffold_7-125	86
scaffold_7	60386003	60386142	scaffold_7-120	86
scaffold_7	117353711	117353850	scaffold_7-117	86
scaffold_8	18825230	18825369	scaffold_8-133	86
scaffold_8	56835088	56835227	scaffold_8-134	86
scaffold_9	66647010	66647149	scaffold_9-85	86
scaffold_2	41175029	41175168	scaffold_2-149	85.7
scaffold_3	32498800	32498939	scaffold_3-150	85.7
scaffold_4	7763338	7763477	scaffold_4-140	85.7
scaffold_4	36826732	36826871	scaffold_4-148	85.7
scaffold_5	2373520	2373659	scaffold_5-129	85.7
scaffold_5	99857191	99857330	scaffold_5-141	85.7
scaffold_6	61082283	61082422	scaffold_6-157	85.7
scaffold_6	103525339	103525478	scaffold_6-159	85.7
scaffold_6	128967414	128967553	scaffold_6-156	85.7
scaffold_7	63426141	63426280	scaffold_7-116	85.7
scaffold_7	94212981	94213120	scaffold_7-124	85.7
scaffold_8	49579673	49579812	scaffold_8-132	85.7
scaffold_8	58268566	58268705	scaffold_8-128	85.7
scaffold_1	27276514	27276653	scaffold_1-252	85.3
scaffold_1	41384081	41384220	scaffold_1-258	85.3
scaffold_1	46955290	46955429	scaffold_1-254	85.3
scaffold_1	67564345	67564484	scaffold_1-251	85.3
scaffold_1	171032093	171032232	scaffold_1-248	85.3
scaffold_100	122541	122680	scaffold_100-1	85.3
scaffold_101	65978	66117	scaffold_101-1	85.3
scaffold_2	49553264	49553403	scaffold_2-154	85.3
scaffold_201	63976	64115	scaffold_201-1	85.3
scaffold_3	19700977	19701116	scaffold_3-153	85.3
scaffold_3	24344285	24344424	scaffold_3-152	85.3
scaffold_3	96359360	96359499	scaffold_3-154	85.3
scaffold_4	36212548	36212687	scaffold_4-147	85.3
scaffold_4	70239758	70239897	scaffold_4-151	85.3
scaffold_4	72237178	72237317	scaffold_4-154	85.3
scaffold_5	10931418	10931557	scaffold_5-142	85.3
scaffold_5	15826376	15826515	scaffold_5-147	85.3
scaffold_5	48166120	48166259	scaffold_5-126	85.3
scaffold_5	75394164	75394303	scaffold_5-135	85.3
scaffold_6	42706341	42706480	scaffold_6-153	85.3
scaffold_6	94804661	94804800	scaffold_6-150	85.3
scaffold_6	118656316	118656455	scaffold_6-154	85.3
scaffold_7	8804488	8804627	scaffold_7-119	85.3
scaffold_7	73544981	73545120	scaffold_7-128	85.3
scaffold_7	87515691	87515830	scaffold_7-123	85.3
scaffold_8	67615574	67615713	scaffold_8-135	85.3
scaffold_9	68571103	68571242	scaffold_9-87	85.3
scaffold_9	81767721	81767860	scaffold_9-86	85.3
scaffold_1	49784392	49784531	scaffold_1-260	85
scaffold_1	145912050	145912189	scaffold_1-256	85
scaffold_1	153644110	153644249	scaffold_1-246	85
scaffold_2	62726753	62726892	scaffold_2-157	85
scaffold_2	75562051	75562190	scaffold_2-148	85
scaffold_2	80102970	80103109	scaffold_2-158	85
scaffold_3	16454357	16454496	scaffold_3-155	85
scaffold_3	25659392	25659531	scaffold_3-156	85
scaffold_3	30923117	30923256	scaffold_3-151	85
scaffold_4	64566805	64566944	scaffold_4-155	85
scaffold_4	127688135	127688274	scaffold_4-149	85
scaffold_4	128396239	128396378	scaffold_4-152	85
scaffold_5	41427943	41428082	scaffold_5-143	85
scaffold_5	43406953	43407092	scaffold_5-150	85
scaffold_5	51292190	51292329	scaffold_5-145	85
scaffold_5	108733499	108733638	scaffold_5-140	85
scaffold_59	402239	402378	scaffold_59-1	85
scaffold_6	43638612	43638751	scaffold_6-166	85
scaffold_6	133820135	133820274	scaffold_6-152	85
scaffold_7	39883902	39884041	scaffold_7-129	85
scaffold_7	76348675	76348814	scaffold_7-132	85
scaffold_9	56527024	56527163	scaffold_9-89	85
scaffold_1	52630768	52630907	scaffold_1-245	84.7
scaffold_1	123633323	123633462	scaffold_1-269	84.7
scaffold_1	128501511	128501650	scaffold_1-257	84.7
scaffold_1	135212104	135212243	scaffold_1-262	84.7
scaffold_1	175037489	175037628	scaffold_1-266	84.7
scaffold_10	20278581	20278720	scaffold_10-33	84.7
scaffold_2	83645446	83645585	scaffold_2-156	84.7
scaffold_3	17074446	17074585	scaffold_3-160	84.7
scaffold_3	56993859	56993998	scaffold_3-149	84.7
scaffold_3	102976341	102976480	scaffold_3-148	84.7
scaffold_4	53163994	53164133	scaffold_4-153	84.7
scaffold_4	54557998	54558137	scaffold_4-150	84.7
scaffold_40	351230	351369	scaffold_40-4	84.7
scaffold_5	5967658	5967797	scaffold_5-146	84.7
scaffold_5	14747811	14747950	scaffold_5-151	84.7
scaffold_5	94160677	94160816	scaffold_5-144	84.7
scaffold_6	65060604	65060743	scaffold_6-160	84.7
scaffold_6	81757264	81757403	scaffold_6-167	84.7
scaffold_7	79521167	79521306	scaffold_7-130	84.7
scaffold_7	97620494	97620633	scaffold_7-131	84.7
scaffold_8571	1438	1577	scaffold_8571-1	84.7
scaffold_9	50274159	50274298	scaffold_9-88	84.7
scaffold_1	5190412	5190551	scaffold_1-199	84.4
scaffold_1	71681790	71681929	scaffold_1-272	84.4
scaffold_1	109121113	109121252	scaffold_1-259	84.4
scaffold_1	185658262	185658401	scaffold_1-250	84.4
scaffold_2	61994907	61995046	scaffold_2-160	84.4
scaffold_3	22510507	22510646	scaffold_3-157	84.4
scaffold_3	91681858	91681997	scaffold_3-159	84.4
scaffold_4	77297382	77297521	scaffold_4-158	84.4
scaffold_4	94018640	94018779	scaffold_4-156	84.4
scaffold_5	7941740	7941879	scaffold_5-155	84.4
scaffold_5	31008090	31008229	scaffold_5-154	84.4
scaffold_5	32478353	32478492	scaffold_5-156	84.4
scaffold_5	80001336	80001475	scaffold_5-152	84.4
scaffold_5	90909855	90909994	scaffold_5-148	84.4
scaffold_6	72628692	72628831	scaffold_6-162	84.4
scaffold_6	73979698	73979837	scaffold_6-164	84.4
scaffold_7	19009013	19009152	scaffold_7-127	84.4
scaffold_7	64978423	64978562	scaffold_7-138	84.4
scaffold_71	280796	280935	scaffold_71-1	84.4
scaffold_8	51488613	51488752	scaffold_8-139	84.4
scaffold_1	34425883	34426022	scaffold_1-270	84
scaffold_1	94172123	94172262	scaffold_1-264	84
scaffold_1	97597550	97597689	scaffold_1-253	84
scaffold_1	97700677	97700816	scaffold_1-265	84
scaffold_1	110486592	110486731	scaffold_1-261	84
scaffold_1	173636726	173636865	scaffold_1-268	84
scaffold_1	182638786	182638925	scaffold_1-255	84
scaffold_2	59148174	59148313	scaffold_2-162	84
scaffold_2	96960096	96960235	scaffold_2-159	84
scaffold_2	102951942	102952081	scaffold_2-161	84
scaffold_3	76016914	76017053	scaffold_3-168	84
scaffold_3	84799102	84799241	scaffold_3-163	84
scaffold_3	90635564	90635703	scaffold_3-161	84
scaffold_3	116864894	116865033	scaffold_3-162	84
scaffold_4129	4532	4671	scaffold_4129-1	84
scaffold_5	15340279	15340418	scaffold_5-138	84
scaffold_5	31071168	31071307	scaffold_5-160	84
scaffold_53	106126	106265	scaffold_53-3	84
scaffold_6	14699419	14699558	scaffold_6-158	84
scaffold_6	54487801	54487940	scaffold_6-169	84
scaffold_7	25323394	25323533	scaffold_7-139	84
scaffold_7	50997813	50997952	scaffold_7-141	84
scaffold_7	72461488	72461627	scaffold_7-137	84
scaffold_8	27341977	27342116	scaffold_8-130	84
scaffold_8	38742223	38742362	scaffold_8-141	84
scaffold_8	45326783	45326922	scaffold_8-140	84
scaffold_8	70433354	70433493	scaffold_8-137	84
scaffold_9	28458267	28458406	scaffold_9-91	84
scaffold_9	52070901	52071040	scaffold_9-94	84
scaffold_9	57240570	57240709	scaffold_9-90	84
scaffold_1	60301678	60301817	scaffold_1-267	83.7
scaffold_1	73770193	73770332	scaffold_1-278	83.7
scaffold_1	84910947	84911086	scaffold_1-276	83.7
scaffold_1	137927312	137927451	scaffold_1-271	83.7
scaffold_1	166686875	166687014	scaffold_1-263	83.7
scaffold_1	169239475	169239614	scaffold_1-277	83.7
scaffold_2	109170683	109170822	scaffold_2-165	83.7
scaffold_3	5688459	5688598	scaffold_3-164	83.7
scaffold_3	88593348	88593487	scaffold_3-167	83.7
scaffold_5	4205540	4205679	scaffold_5-164	83.7
scaffold_5	19301962	19302101	scaffold_5-153	83.7
scaffold_5	72089212	72089351	scaffold_5-159	83.7
scaffold_5	84301469	84301608	scaffold_5-149	83.7
scaffold_6	63695874	63696013	scaffold_6-163	83.7
scaffold_6	78579715	78579854	scaffold_6-143	83.7
scaffold_6	104644796	104644935	scaffold_6-170	83.7
scaffold_7	49653077	49653216	scaffold_7-135	83.7
scaffold_8	41195648	41195787	scaffold_8-138	83.7
scaffold_9	47726021	47726160	scaffold_9-79	83.7
scaffold_9	49462414	49462553	scaffold_9-93	83.7
scaffold_1	172206071	172206210	scaffold_1-279	83.4
scaffold_1	206508795	206508934	scaffold_1-273	83.4
scaffold_10	3380109	3380248	scaffold_10-36	83.4
scaffold_126	39454	39593	scaffold_126-1	83.4
scaffold_2	27445945	27446084	scaffold_2-171	83.4
scaffold_2	40805314	40805453	scaffold_2-172	83.4
scaffold_2	44344470	44344609	scaffold_2-164	83.4
scaffold_2	71476884	71477023	scaffold_2-174	83.4
scaffold_2	86622345	86622484	scaffold_2-166	83.4
scaffold_2	92984929	92985068	scaffold_2-163	83.4
scaffold_3	16483715	16483854	scaffold_3-176	83.4
scaffold_3	25502653	25502792	scaffold_3-173	83.4
scaffold_3	106761362	106761501	scaffold_3-170	83.4
scaffold_3	108223364	108223503	scaffold_3-178	83.4
scaffold_5	2409514	2409653	scaffold_5-165	83.4
scaffold_5	32436781	32436920	scaffold_5-166	83.4
scaffold_5	57025442	57025581	scaffold_5-157	83.4
scaffold_5	72003823	72003962	scaffold_5-167	83.4
scaffold_6	24914577	24914716	scaffold_6-175	83.4
scaffold_6	65703266	65703405	scaffold_6-179	83.4
scaffold_6	90302710	90302849	scaffold_6-168	83.4
scaffold_6	127146427	127146566	scaffold_6-174	83.4
scaffold_7	91413917	91414056	scaffold_7-140	83.4
scaffold_7	93366648	93366787	scaffold_7-133	83.4
scaffold_7	93969523	93969662	scaffold_7-142	83.4
scaffold_7	103341908	103342047	scaffold_7-134	83.4
scaffold_8	46701489	46701628	scaffold_8-142	83.4
scaffold_8	69589205	69589344	scaffold_8-143	83.4
scaffold_8	75060716	75060855	scaffold_8-136	83.4
scaffold_8	86358803	86358942	scaffold_8-144	83.4
scaffold_9	23990741	23990880	scaffold_9-96	83.4
scaffold_9	43594978	43595117	scaffold_9-98	83.4
scaffold_1	34867814	34867953	scaffold_1-274	83.1
scaffold_1	64779679	64779818	scaffold_1-283	83.1
scaffold_1	187275681	187275820	scaffold_1-281	83.1
scaffold_10	9105924	9106063	scaffold_10-37	83.1
scaffold_10	18403736	18403875	scaffold_10-38	83.1
scaffold_2	21769669	21769808	scaffold_2-176	83.1
scaffold_2	37497600	37497739	scaffold_2-175	83.1
scaffold_2	58424267	58424406	scaffold_2-177	83.1
scaffold_2	77942610	77942749	scaffold_2-170	83.1
scaffold_2	90116620	90116759	scaffold_2-179	83.1
scaffold_3	5673350	5673489	scaffold_3-174	83.1
scaffold_3	6947240	6947379	scaffold_3-171	83.1
scaffold_3	8429990	8430129	scaffold_3-158	83.1
scaffold_3	10559320	10559459	scaffold_3-180	83.1
scaffold_3	34368724	34368863	scaffold_3-179	83.1
scaffold_3	34727751	34727890	scaffold_3-165	83.1
scaffold_3	49252032	49252171	scaffold_3-169	83.1
scaffold_4	14949661	14949800	scaffold_4-157	83.1
scaffold_4	67336857	67336996	scaffold_4-161	83.1
scaffold_4	93465056	93465195	scaffold_4-160	83.1
scaffold_5	10925867	10926006	scaffold_5-162	83.1
scaffold_5	90085655	90085794	scaffold_5-161	83.1
scaffold_6	77889041	77889180	scaffold_6-173	83.1
scaffold_6	113545646	113545785	scaffold_6-177	83.1
scaffold_7	29764143	29764282	scaffold_7-143	83.1
scaffold_7	106045374	106045513	scaffold_7-145	83.1
scaffold_8	18694932	18695071	scaffold_8-148	83.1
scaffold_8	53734616	53734755	scaffold_8-147	83.1
scaffold_9	44247088	44247227	scaffold_9-92	83.1
scaffold_9	59974067	59974206	scaffold_9-95	83.1
scaffold_1	20042130	20042269	scaffold_1-292	82.8
scaffold_1	39949074	39949213	scaffold_1-280	82.8
scaffold_1	53990260	53990399	scaffold_1-291	82.8
scaffold_152	48212	48351	scaffold_152-1	82.8
scaffold_155	32571	32710	scaffold_155-1	82.8
scaffold_2	12912217	12912356	scaffold_2-182	82.8
scaffold_2	14120212	14120351	scaffold_2-184	82.8
scaffold_2	31623410	31623549	scaffold_2-181	82.8
scaffold_2	65055926	65056065	scaffold_2-178	82.8
scaffold_3	106389204	106389343	scaffold_3-188	82.8
scaffold_4	79933012	79933151	scaffold_4-165	82.8
scaffold_5	77758203	77758342	scaffold_5-172	82.8
scaffold_5	86600122	86600261	scaffold_5-169	82.8
scaffold_6	20993810	20993949	scaffold_6-171	82.8
scaffold_6	98309367	98309506	scaffold_6-184	82.8
scaffold_6	107154449	107154588	scaffold_6-189	82.8
scaffold_6	130081114	130081253	scaffold_6-180	82.8
scaffold_8	50113998	50114137	scaffold_8-149	82.8
scaffold_8	52684736	52684875	scaffold_8-145	82.8
scaffold_9	36185912	36186051	scaffold_9-100	82.8
scaffold_9	54875075	54875214	scaffold_9-101	82.8
scaffold_9	79693047	79693186	scaffold_9-99	82.8
scaffold_1	78551504	78551643	scaffold_1-294	82.4
scaffold_1	115079010	115079149	scaffold_1-275	82.4
scaffold_1	126869640	126869779	scaffold_1-286	82.4
scaffold_1	157906359	157906498	scaffold_1-282	82.4
scaffold_1	203956723	203956862	scaffold_1-289	82.4
scaffold_2	83139028	83139167	scaffold_2-173	82.4
scaffold_2	140699164	140699303	scaffold_2-190	82.4
scaffold_3	5686984	5687123	scaffold_3-185	82.4
scaffold_3	29622930	29623069	scaffold_3-175	82.4
scaffold_3	34650563	34650702	scaffold_3-177	82.4
scaffold_3	66287573	66287712	scaffold_3-184	82.4
scaffold_3	75320618	75320757	scaffold_3-186	82.4
scaffold_3	83462799	83462938	scaffold_3-172	82.4
scaffold_3	95412806	95412945	scaffold_3-182	82.4
scaffold_33	546864	547003	scaffold_33-2	82.4
scaffold_4	43559608	43559747	scaffold_4-173	82.4
scaffold_4	80461414	80461553	scaffold_4-169	82.4
scaffold_4	100970759	100970898	scaffold_4-159	82.4
scaffold_485	97712	97851	scaffold_485-1	82.4
scaffold_5	61348263	61348402	scaffold_5-174	82.4
scaffold_5	87522955	87523094	scaffold_5-171	82.4
scaffold_6	22812602	22812741	scaffold_6-183	82.4
scaffold_6	29397943	29398082	scaffold_6-185	82.4
scaffold_6	34613552	34613691	scaffold_6-172	82.4
scaffold_6	63691237	63691376	scaffold_6-187	82.4
scaffold_6	66473176	66473315	scaffold_6-188	82.4
scaffold_6	109678172	109678311	scaffold_6-176	82.4
scaffold_6	141777296	141777435	scaffold_6-178	82.4
scaffold_7	65695692	65695831	scaffold_7-136	82.4
scaffold_7	88823910	88824049	scaffold_7-149	82.4
scaffold_7	103030116	103030255	scaffold_7-147	82.4
scaffold_8	54952328	54952467	scaffold_8-153	82.4
scaffold_8	62516836	62516975	scaffold_8-146	82.4
scaffold_8	68218606	68218745	scaffold_8-155	82.4
scaffold_9	27220324	27220463	scaffold_9-97	82.4
scaffold_1	13398120	13398259	scaffold_1-287	82.1
scaffold_1	106481970	106482109	scaffold_1-299	82.1
scaffold_1	113882919	113883058	scaffold_1-298	82.1
scaffold_1	124559185	124559324	scaffold_1-285	82.1
scaffold_1	187324742	187324881	scaffold_1-296	82.1
scaffold_2	8770827	8770966	scaffold_2-186	82.1
scaffold_2	31642195	31642334	scaffold_2-185	82.1
scaffold_2	48644423	48644562	scaffold_2-194	82.1
scaffold_2	90285259	90285398	scaffold_2-188	82.1
scaffold_3	64691772	64691911	scaffold_3-181	82.1
scaffold_3	81413269	81413408	scaffold_3-190	82.1
scaffold_3	97593916	97594055	scaffold_3-166	82.1
scaffold_3	98698767	98698906	scaffold_3-189	82.1
scaffold_4	97859474	97859613	scaffold_4-163	82.1
scaffold_4	129685885	129686024	scaffold_4-168	82.1
scaffold_5	20973860	20973999	scaffold_5-168	82.1
scaffold_5	45142102	45142241	scaffold_5-163	82.1
scaffold_5	100159266	100159405	scaffold_5-175	82.1
scaffold_6	41574389	41574528	scaffold_6-190	82.1
scaffold_6	51933285	51933424	scaffold_6-192	82.1
scaffold_6	96616740	96616879	scaffold_6-182	82.1
scaffold_6	106553019	106553158	scaffold_6-191	82.1
scaffold_7	50999857	50999996	scaffold_7-151	82.1
scaffold_7	86458350	86458489	scaffold_7-144	82.1
scaffold_8	6276010	6276149	scaffold_8-156	82.1
scaffold_8	41192381	41192520	scaffold_8-152	82.1
scaffold_8	48972031	48972170	scaffold_8-150	82.1
scaffold_8	82877460	82877599	scaffold_8-158	82.1
scaffold_9	25323850	25323989	scaffold_9-102	82.1
scaffold_1	47055954	47056093	scaffold_1-307	81.8
scaffold_1	58974154	58974293	scaffold_1-305	81.8
scaffold_1	101553016	101553155	scaffold_1-304	81.8
scaffold_1	133777780	133777919	scaffold_1-288	81.8
scaffold_1	158136189	158136328	scaffold_1-284	81.8
scaffold_1	181765478	181765617	scaffold_1-295	81.8
scaffold_1	193228534	193228673	scaffold_1-290	81.8
scaffold_2	48824391	48824530	scaffold_2-193	81.8
scaffold_2	83147051	83147190	scaffold_2-187	81.8
scaffold_2	138164396	138164535	scaffold_2-167	81.8
scaffold_3	26860334	26860473	scaffold_3-187	81.8
scaffold_4	21244797	21244936	scaffold_4-162	81.8
scaffold_4	40718724	40718863	scaffold_4-179	81.8
scaffold_4	69665347	69665486	scaffold_4-167	81.8
scaffold_4	90703150	90703289	scaffold_4-170	81.8
scaffold_4	98443673	98443812	scaffold_4-176	81.8
scaffold_4	105624059	105624198	scaffold_4-175	81.8
scaffold_4	113326926	113327065	scaffold_4-166	81.8
scaffold_4	116549280	116549419	scaffold_4-174	81.8
scaffold_4	116582445	116582584	scaffold_4-178	81.8
scaffold_6	87065586	87065725	scaffold_6-196	81.8
scaffold_7	21446916	21447055	scaffold_7-156	81.8
scaffold_7	60079880	60080019	scaffold_7-150	81.8
scaffold_7	86407732	86407871	scaffold_7-155	81.8
scaffold_7	87517750	87517889	scaffold_7-157	81.8
scaffold_7	94613841	94613980	scaffold_7-154	81.8
scaffold_7	103051720	103051859	scaffold_7-152	81.8
scaffold_8	31126898	31127037	scaffold_8-154	81.8
scaffold_8	68431243	68431382	scaffold_8-151	81.8
scaffold_8	83384780	83384919	scaffold_8-157	81.8
scaffold_8	94758802	94758941	scaffold_8-162	81.8
scaffold_1	8019556	8019695	scaffold_1-310	81.5
scaffold_1	48685817	48685956	scaffold_1-302	81.5
scaffold_1	100810956	100811095	scaffold_1-311	81.5
scaffold_1	110727190	110727329	scaffold_1-293	81.5
scaffold_1	139159883	139160022	scaffold_1-308	81.5
scaffold_100	176652	176791	scaffold_100-3	81.5
scaffold_109	2304	2443	scaffold_109-1	81.5
scaffold_2	49443557	49443696	scaffold_2-198	81.5
scaffold_2	73981662	73981801	scaffold_2-192	81.5
scaffold_2	75494674	75494813	scaffold_2-197	81.5
scaffold_2	133556605	133556744	scaffold_2-180	81.5
scaffold_3	100629825	100629964	scaffold_3-183	81.5
scaffold_3	109036848	109036987	scaffold_3-198	81.5
scaffold_3	114942456	114942595	scaffold_3-193	81.5
scaffold_4	50039518	50039657	scaffold_4-164	81.5
scaffold_4	96036307	96036446	scaffold_4-172	81.5
scaffold_5	101675846	101675985	scaffold_5-170	81.5
scaffold_6	35878046	35878185	scaffold_6-195	81.5
scaffold_6	88466433	88466572	scaffold_6-193	81.5
scaffold_6	124216723	124216862	scaffold_6-186	81.5
scaffold_7	100578391	100578530	scaffold_7-148	81.5
scaffold_8	91470798	91470937	scaffold_8-159	81.5
scaffold_9	39055845	39055984	scaffold_9-103	81.5
scaffold_9	79693332	79693471	scaffold_9-106	81.5
scaffold_9	81073899	81074038	scaffold_9-105	81.5
scaffold_1	64172357	64172496	scaffold_1-303	81.1
scaffold_1	132951117	132951256	scaffold_1-300	81.1
scaffold_2	68658222	68658361	scaffold_2-191	81.1
scaffold_2	90197189	90197328	scaffold_2-196	81.1
scaffold_2	143198976	143199115	scaffold_2-203	81.1
scaffold_3	78246173	78246312	scaffold_3-191	81.1
scaffold_4	66515708	66515847	scaffold_4-180	81.1
scaffold_4	127693219	127693358	scaffold_4-184	81.1
scaffold_4	132547661	132547800	scaffold_4-182	81.1
scaffold_5	2411332	2411471	scaffold_5-180	81.1
scaffold_5	29398867	29399006	scaffold_5-181	81.1
scaffold_5	40453186	40453325	scaffold_5-173	81.1
scaffold_5	55824191	55824330	scaffold_5-182	81.1
scaffold_5	64817373	64817512	scaffold_5-176	81.1
scaffold_6	118259462	118259601	scaffold_6-201	81.1
scaffold_7	123092060	123092199	scaffold_7-159	81.1
scaffold_8	90780015	90780154	scaffold_8-168	81.1
scaffold_8	90780295	90780434	scaffold_8-161	81.1
scaffold_9	12969374	12969513	scaffold_9-108	81.1
scaffold_1	47614638	47614777	scaffold_1-306	80.8
scaffold_1	126406013	126406152	scaffold_1-312	80.8
scaffold_1	202721573	202721712	scaffold_1-297	80.8
scaffold_10	2990269	2990408	scaffold_10-39	80.8
scaffold_101	230266	230405	scaffold_101-2	80.8
scaffold_154	205115	205254	scaffold_154-1	80.8
scaffold_198	50532	50671	scaffold_198-1	80.8
scaffold_2	10706098	10706237	scaffold_2-202	80.8
scaffold_2	57647078	57647217	scaffold_2-201	80.8
scaffold_2	58247017	58247156	scaffold_2-204	80.8
scaffold_2	59113463	59113602	scaffold_2-195	80.8
scaffold_2	59368692	59368831	scaffold_2-210	80.8
scaffold_2	75196913	75197052	scaffold_2-211	80.8
scaffold_2	79242384	79242523	scaffold_2-212	80.8
scaffold_2	87820195	87820334	scaffold_2-200	80.8
scaffold_3	48962168	48962307	scaffold_3-202	80.8
scaffold_3	50554552	50554691	scaffold_3-197	80.8
scaffold_3	81440593	81440732	scaffold_3-192	80.8
scaffold_3	85033787	85033926	scaffold_3-203	80.8
scaffold_3	103177398	103177537	scaffold_3-200	80.8
scaffold_3	107402844	107402983	scaffold_3-194	80.8
scaffold_3	115301693	115301832	scaffold_3-195	80.8
scaffold_4	78067758	78067897	scaffold_4-188	80.8
scaffold_4	94066000	94066139	scaffold_4-177	80.8
scaffold_4	95149301	95149440	scaffold_4-183	80.8
scaffold_5	13515821	13515960	scaffold_5-183	80.8
scaffold_5b	1523570	1523709	scaffold_5b-8	80.8
scaffold_6	105098763	105098902	scaffold_6-199	80.8
scaffold_6	137183147	137183286	scaffold_6-200	80.8
scaffold_7	41140587	41140726	scaffold_7-160	80.8
scaffold_7	43352399	43352538	scaffold_7-158	80.8
scaffold_7	98697000	98697139	scaffold_7-126	80.8
scaffold_7	99070427	99070566	scaffold_7-162	80.8
scaffold_8	6647741	6647880	scaffold_8-173	80.8
scaffold_8	31324859	31324998	scaffold_8-174	80.8
scaffold_8	37210720	37210859	scaffold_8-169	80.8
scaffold_9	67616649	67616788	scaffold_9-112	80.8
scaffold_1	29779508	29779647	scaffold_1-301	80.5
scaffold_1	34139845	34139984	scaffold_1-309	80.5
scaffold_1	69310025	69310164	scaffold_1-315	80.5
scaffold_1	135760777	135760916	scaffold_1-313	80.5
scaffold_1	155436841	155436980	scaffold_1-314	80.5
scaffold_2	15986212	15986351	scaffold_2-209	80.5
scaffold_2	83721670	83721809	scaffold_2-199	80.5
scaffold_3	23821163	23821302	scaffold_3-196	80.5
scaffold_3	40399102	40399241	scaffold_3-199	80.5
scaffold_3	88805482	88805621	scaffold_3-201	80.5
scaffold_3	95415941	95416080	scaffold_3-206	80.5
scaffold_3	107836289	107836428	scaffold_3-204	80.5
scaffold_4	70780293	70780432	scaffold_4-186	80.5
scaffold_4	75454420	75454559	scaffold_4-171	80.5
scaffold_4	91140754	91140893	scaffold_4-190	80.5
scaffold_6	23410800	23410939	scaffold_6-181	80.5
scaffold_6	25783208	25783347	scaffold_6-206	80.5
scaffold_6	54004438	54004577	scaffold_6-209	80.5
scaffold_6	136611891	136612030	scaffold_6-197	80.5
scaffold_8	26642740	26642879	scaffold_8-164	80.5
scaffold_8	35401882	35402021	scaffold_8-166	80.5
scaffold_8	49148305	49148444	scaffold_8-163	80.5
scaffold_8	64336558	64336697	scaffold_8-175	80.5
scaffold_8	81593310	81593449	scaffold_8-160	80.5
scaffold_8	100607205	100607344	scaffold_8-172	80.5
scaffold_9	30186137	30186276	scaffold_9-113	80.5
scaffold_9	41356279	41356418	scaffold_9-111	80.5
scaffold_9	44247479	44247618	scaffold_9-110	80.5
scaffold_9	50700821	50700960	scaffold_9-114	80.5
scaffold_1	61161821	61161960	scaffold_1-317	80.2
scaffold_1	102365858	102365997	scaffold_1-318	80.2
scaffold_1	106866004	106866143	scaffold_1-327	80.2
scaffold_1	162977453	162977592	scaffold_1-321	80.2
scaffold_10	2984368	2984507	scaffold_10-41	80.2
scaffold_10	28641460	28641599	scaffold_10-40	80.2
scaffold_2	85798332	85798471	scaffold_2-207	80.2
scaffold_2	89038499	89038638	scaffold_2-183	80.2
scaffold_2	97982879	97983018	scaffold_2-205	80.2
scaffold_3	28926383	28926522	scaffold_3-213	80.2
scaffold_3	90848236	90848375	scaffold_3-205	80.2
scaffold_338	58780	58919	scaffold_338-1	80.2
scaffold_4	90448763	90448902	scaffold_4-181	80.2
scaffold_5	29911388	29911527	scaffold_5-179	80.2
scaffold_52	441633	441772	scaffold_52-3	80.2
scaffold_6	9973775	9973914	scaffold_6-205	80.2
scaffold_6	39720519	39720658	scaffold_6-214	80.2
scaffold_6	63845521	63845660	scaffold_6-204	80.2
scaffold_6	78143255	78143394	scaffold_6-215	80.2
scaffold_6	95257228	95257367	scaffold_6-211	80.2
scaffold_6	108102348	108102487	scaffold_6-203	80.2
scaffold_6	117235814	117235953	scaffold_6-208	80.2
scaffold_8	21036266	21036405	scaffold_8-177	80.2
scaffold_8	46881337	46881476	scaffold_8-178	80.2
scaffold_1	9058186	9058325	scaffold_1-316	79.9
scaffold_1	16799490	16799629	scaffold_1-322	79.9
scaffold_1	41594961	41595100	scaffold_1-332	79.9
scaffold_1	71246398	71246537	scaffold_1-323	79.9
scaffold_1	94340477	94340616	scaffold_1-319	79.9
scaffold_1	123984946	123985085	scaffold_1-324	79.9
scaffold_1	124230352	124230491	scaffold_1-325	79.9
scaffold_1	128869889	128870028	scaffold_1-331	79.9
scaffold_1	175748417	175748556	scaffold_1-326	79.9
scaffold_151	131279	131418	scaffold_151-1	79.9
scaffold_152	48792	48931	scaffold_152-2	79.9
scaffold_2	15140662	15140801	scaffold_2-226	79.9
scaffold_2	52336671	52336810	scaffold_2-219	79.9
scaffold_2	68086163	68086302	scaffold_2-221	79.9
scaffold_2	98664106	98664245	scaffold_2-218	79.9
scaffold_2	103505787	103505926	scaffold_2-189	79.9
scaffold_3	13419554	13419693	scaffold_3-218	79.9
scaffold_3	74663124	74663263	scaffold_3-212	79.9
scaffold_4	68405164	68405303	scaffold_4-187	79.9
scaffold_40	20365	20504	scaffold_40-5	79.9
scaffold_5	10972336	10972475	scaffold_5-187	79.9
scaffold_5	118190791	118190930	scaffold_5-185	79.9
scaffold_6	50923076	50923215	scaffold_6-216	79.9
scaffold_6	136685207	136685346	scaffold_6-202	79.9
scaffold_7	31996868	31997007	scaffold_7-164	79.9
scaffold_7	107454160	107454299	scaffold_7-166	79.9
scaffold_8	8679349	8679488	scaffold_8-184	79.9
scaffold_8	65833717	65833856	scaffold_8-171	79.9
scaffold_8	77332686	77332825	scaffold_8-170	79.9
scaffold_9	20872851	20872990	scaffold_9-116	79.9
scaffold_9	47894583	47894722	scaffold_9-115	79.9
scaffold_9	79740991	79741130	scaffold_9-109	79.9
scaffold_1	130573536	130573675	scaffold_1-336	79.5
scaffold_10	21499242	21499381	scaffold_10-30	79.5
scaffold_10	23671490	23671629	scaffold_10-44	79.5
scaffold_2	5520329	5520468	scaffold_2-232	79.5
scaffold_2	31629216	31629355	scaffold_2-227	79.5
scaffold_2	65184092	65184231	scaffold_2-206	79.5
scaffold_2	93899635	93899774	scaffold_2-214	79.5
scaffold_2	111308814	111308953	scaffold_2-220	79.5
scaffold_2	112579297	112579436	scaffold_2-216	79.5
scaffold_2	118326720	118326859	scaffold_2-225	79.5
scaffold_2	140069098	140069237	scaffold_2-213	79.5
scaffold_3	17432292	17432431	scaffold_3-211	79.5
scaffold_3	22040601	22040740	scaffold_3-217	79.5
scaffold_3	79843851	79843990	scaffold_3-207	79.5
scaffold_3	86467407	86467546	scaffold_3-214	79.5
scaffold_4	22586931	22587070	scaffold_4-194	79.5
scaffold_4	75680804	75680943	scaffold_4-191	79.5
scaffold_5	9328514	9328653	scaffold_5-191	79.5
scaffold_5	52959965	52960104	scaffold_5-184	79.5
scaffold_6	29586552	29586691	scaffold_6-222	79.5
scaffold_6	74019291	74019430	scaffold_6-207	79.5
scaffold_6	97445742	97445881	scaffold_6-210	79.5
scaffold_6	119014982	119015121	scaffold_6-218	79.5
scaffold_7	57728775	57728914	scaffold_7-163	79.5
scaffold_8	104260577	104260716	scaffold_8-182	79.5
scaffold_812	722	861	scaffold_812-1	79.5
scaffold_9	52137786	52137925	scaffold_9-117	79.5
scaffold_1	27498398	27498537	scaffold_1-330	79.2
scaffold_1	61991119	61991258	scaffold_1-329	79.2
scaffold_1	90244021	90244160	scaffold_1-339	79.2
scaffold_1	95759909	95760048	scaffold_1-343	79.2
scaffold_1	106339710	106339849	scaffold_1-335	79.2
scaffold_1	132179385	132179524	scaffold_1-320	79.2
scaffold_10	4463642	4463781	scaffold_10-42	79.2
scaffold_1199	2196	2335	scaffold_1199-1	79.2
scaffold_2	15145542	15145681	scaffold_2-224	79.2
scaffold_2	72069649	72069788	scaffold_2-233	79.2
scaffold_2	75500091	75500230	scaffold_2-237	79.2
scaffold_2	85786034	85786173	scaffold_2-239	79.2
scaffold_2	118091938	118092077	scaffold_2-215	79.2
scaffold_2	119205471	119205610	scaffold_2-222	79.2
scaffold_2	137808181	137808320	scaffold_2-228	79.2
scaffold_3	17761281	17761420	scaffold_3-220	79.2
scaffold_3	81627835	81627974	scaffold_3-224	79.2
scaffold_3	110704027	110704166	scaffold_3-215	79.2
scaffold_3	114754834	114754973	scaffold_3-210	79.2
scaffold_321	59532	59671	scaffold_321-1	79.2
scaffold_4	29109762	29109901	scaffold_4-189	79.2
scaffold_5	2400124	2400263	scaffold_5-177	79.2
scaffold_5	4159214	4159353	scaffold_5-192	79.2
scaffold_5	40319852	40319991	scaffold_5-186	79.2
scaffold_5	51296176	51296315	scaffold_5-188	79.2
scaffold_6	26607013	26607152	scaffold_6-225	79.2
scaffold_6	34615376	34615515	scaffold_6-219	79.2
scaffold_6	37776177	37776316	scaffold_6-217	79.2
scaffold_6	58743919	58744058	scaffold_6-228	79.2
scaffold_6	79632631	79632770	scaffold_6-224	79.2
scaffold_6	126573712	126573851	scaffold_6-221	79.2
scaffold_7	6220613	6220752	scaffold_7-165	79.2
scaffold_7	6701756	6701895	scaffold_7-168	79.2
scaffold_7	25083027	25083166	scaffold_7-167	79.2
scaffold_7	65089449	65089588	scaffold_7-170	79.2
scaffold_8	18824987	18825126	scaffold_8-179	79.2
scaffold_8	86547971	86548110	scaffold_8-167	79.2
scaffold_1	99166949	99167088	scaffold_1-334	78.9
scaffold_1	101257764	101257903	scaffold_1-333	78.9
scaffold_1	115533339	115533478	scaffold_1-341	78.9
scaffold_1	138494135	138494274	scaffold_1-344	78.9
scaffold_10	16710735	16710874	scaffold_10-43	78.9
scaffold_2	49763391	49763530	scaffold_2-238	78.9
scaffold_3	80844252	80844391	scaffold_3-225	78.9
scaffold_3	85393478	85393617	scaffold_3-221	78.9
scaffold_3	91261857	91261996	scaffold_3-228	78.9
scaffold_3	93328293	93328432	scaffold_3-229	78.9
scaffold_4	17647176	17647315	scaffold_4-193	78.9
scaffold_4	114760846	114760985	scaffold_4-195	78.9
scaffold_5	1764564	1764703	scaffold_5-178	78.9
scaffold_5	7333351	7333490	scaffold_5-194	78.9
scaffold_5	14029866	14030005	scaffold_5-189	78.9
scaffold_5	32586814	32586953	scaffold_5-190	78.9
scaffold_6	36524650	36524789	scaffold_6-213	78.9
scaffold_6	37451229	37451368	scaffold_6-232	78.9
scaffold_6	50216208	50216347	scaffold_6-235	78.9
scaffold_6	52972933	52973072	scaffold_6-223	78.9
scaffold_6	66363934	66364073	scaffold_6-212	78.9
scaffold_6	87774700	87774839	scaffold_6-230	78.9
scaffold_6	105736517	105736656	scaffold_6-226	78.9
scaffold_7	52172364	52172503	scaffold_7-174	78.9
scaffold_7	82798356	82798495	scaffold_7-161	78.9
scaffold_7	103050552	103050691	scaffold_7-169	78.9
scaffold_7	113833525	113833664	scaffold_7-173	78.9
scaffold_8	40639218	40639357	scaffold_8-188	78.9
scaffold_8	69461989	69462128	scaffold_8-187	78.9
scaffold_8	74730155	74730294	scaffold_8-180	78.9
scaffold_1	16775067	16775206	scaffold_1-346	78.6
scaffold_1	24383873	24384012	scaffold_1-337	78.6
scaffold_1	28730565	28730704	scaffold_1-351	78.6
scaffold_1	104388538	104388677	scaffold_1-352	78.6
scaffold_1	110085294	110085433	scaffold_1-342	78.6
scaffold_1	133779781	133779920	scaffold_1-353	78.6
scaffold_2	15405119	15405258	scaffold_2-240	78.6
scaffold_2	16114395	16114534	scaffold_2-234	78.6
scaffold_2	48946805	48946944	scaffold_2-236	78.6
scaffold_2	59040623	59040762	scaffold_2-241	78.6
scaffold_2	71680077	71680216	scaffold_2-208	78.6
scaffold_2	72124886	72125025	scaffold_2-217	78.6
scaffold_2	96996107	96996246	scaffold_2-243	78.6
scaffold_2	119448008	119448147	scaffold_2-229	78.6
scaffold_3	12126912	12127051	scaffold_3-231	78.6
scaffold_3	34037494	34037633	scaffold_3-219	78.6
scaffold_3	66447597	66447736	scaffold_3-208	78.6
scaffold_3	73662890	73663029	scaffold_3-230	78.6
scaffold_3	98759451	98759590	scaffold_3-227	78.6
scaffold_354	11030	11169	scaffold_354-1	78.6
scaffold_4	11569782	11569921	scaffold_4-192	78.6
scaffold_4	29749751	29749890	scaffold_4-197	78.6
scaffold_4	40793520	40793659	scaffold_4-199	78.6
scaffold_4	96129639	96129778	scaffold_4-196	78.6
scaffold_4	107147104	107147243	scaffold_4-200	78.6
scaffold_4	120155283	120155422	scaffold_4-185	78.6
scaffold_5	20844089	20844228	scaffold_5-202	78.6
scaffold_5	26378057	26378196	scaffold_5-207	78.6
scaffold_5	62599906	62600045	scaffold_5-198	78.6
scaffold_5	80200116	80200255	scaffold_5-201	78.6
scaffold_5	80865227	80865366	scaffold_5-203	78.6
scaffold_5	90982766	90982905	scaffold_5-209	78.6
scaffold_5	98195657	98195796	scaffold_5-193	78.6
scaffold_6	13598540	13598679	scaffold_6-236	78.6
scaffold_6	76726207	76726346	scaffold_6-227	78.6
scaffold_6	94227065	94227204	scaffold_6-238	78.6
scaffold_6	104365061	104365200	scaffold_6-220	78.6
scaffold_6	113875101	113875240	scaffold_6-234	78.6
scaffold_7	40206590	40206729	scaffold_7-171	78.6
scaffold_7	82744453	82744592	scaffold_7-175	78.6
scaffold_8	36313918	36314057	scaffold_8-190	78.6
scaffold_8	36368418	36368557	scaffold_8-192	78.6
scaffold_8	67089269	67089408	scaffold_8-189	78.6
scaffold_8	68366965	68367104	scaffold_8-195	78.6
scaffold_8	72813822	72813961	scaffold_8-193	78.6
scaffold_8	83087470	83087609	scaffold_8-183	78.6
scaffold_8	86355237	86355376	scaffold_8-181	78.6
scaffold_9	26373354	26373493	scaffold_9-118	78.6
scaffold_1	71270704	71270843	scaffold_1-355	78.2
scaffold_1	81753582	81753721	scaffold_1-338	78.2
scaffold_1	87650958	87651097	scaffold_1-347	78.2
scaffold_1	99512055	99512194	scaffold_1-354	78.2
scaffold_1	110950531	110950670	scaffold_1-349	78.2
scaffold_19	410180	410319	scaffold_19-2	78.2
scaffold_2	71141435	71141574	scaffold_2-230	78.2
[truncated: 164,533 more rows]

## Sheet: Foxh1, eG
ChIP-Seq peak call coordinates: Foxh1, early gastrula stage
Scaffold	Start	End	Peak ID	Peak score
scaffold_1	153000294	153000427	scaffold_1-1	321.7
scaffold_5	98439892	98440025	scaffold_5-2	229.7
scaffold_3	14215958	14216091	scaffold_3-1	213.6
scaffold_6	44255416	44255549	scaffold_6-3	202.6
scaffold_5	117938694	117938827	scaffold_5-1	199
scaffold_3	5673328	5673461	scaffold_3-2	186.9
scaffold_5	111344532	111344665	scaffold_5-4	170.6
scaffold_1	152996161	152996294	scaffold_1-3	167.9
scaffold_4	139803180	139803313	scaffold_4-2	167.6
scaffold_8	24213262	24213395	scaffold_8-3	167.3
scaffold_1	55061755	55061888	scaffold_1-2	165.8
scaffold_4	61586556	61586689	scaffold_4-1	159.6
scaffold_3	52997857	52997990	scaffold_3-3	153.3
scaffold_8	4725945	4726078	scaffold_8-1	148
scaffold_4	128396248	128396381	scaffold_4-3	144.2
scaffold_5	118063351	118063484	scaffold_5-3	143.2
scaffold_5	117923780	117923913	scaffold_5-6	136.1
scaffold_53	75695	75828	scaffold_53-1	130.4
scaffold_5	118190784	118190917	scaffold_5-7	128.5
scaffold_5	98435789	98435922	scaffold_5-5	126.9
scaffold_4	59524771	59524904	scaffold_4-4	126.4
scaffold_2	85131395	85131528	scaffold_2-2	124.9
scaffold_8	24203873	24204006	scaffold_8-6	122.1
scaffold_10	35476592	35476725	scaffold_10-2	120.5
scaffold_4	58606583	58606716	scaffold_4-6	117.3
scaffold_1	202964774	202964907	scaffold_1-6	116.5
scaffold_10	6141444	6141577	scaffold_10-4	115.1
scaffold_306	84993	85126	scaffold_306-1	114.9
scaffold_10	12984876	12985009	scaffold_10-3	113.3
scaffold_2	36467107	36467240	scaffold_2-3	112
scaffold_1	82044859	82044992	scaffold_1-7	110.5
scaffold_5	118186513	118186646	scaffold_5-8	108.8
scaffold_8	105510984	105511117	scaffold_8-7	107.6
scaffold_8	82989967	82990100	scaffold_8-2	107
scaffold_4	3568856	3568989	scaffold_4-5	106.9
scaffold_2	31629206	31629339	scaffold_2-5	106.5
scaffold_3	88173571	88173704	scaffold_3-4	105.5
scaffold_8	65353443	65353576	scaffold_8-4	102.5
scaffold_8	74698922	74699055	scaffold_8-8	100.2
scaffold_3	93273531	93273664	scaffold_3-5	98.9
scaffold_65	347880	348013	scaffold_65-1	98.3
scaffold_2	41878132	41878265	scaffold_2-4	97.7
scaffold_5	88882049	88882182	scaffold_5-13	95
scaffold_6	18325456	18325589	scaffold_6-5	95
scaffold_9	6546134	6546267	scaffold_9-2	95
scaffold_1	202940779	202940912	scaffold_1-8	94.4
scaffold_1	102367630	102367763	scaffold_1-9	94.3
scaffold_5	73333119	73333252	scaffold_5-11	93.9
scaffold_113	189081	189214	scaffold_113-1	93.4
scaffold_3	93328295	93328428	scaffold_3-6	92.4
scaffold_5	30743145	30743278	scaffold_5-12	92.3
scaffold_4	82514689	82514822	scaffold_4-13	91.3
scaffold_7	25556639	25556772	scaffold_7-4	91.3
scaffold_9	5821869	5822002	scaffold_9-1	91
scaffold_10	30464986	30465119	scaffold_10-7	90.2
scaffold_7	109960203	109960336	scaffold_7-3	89.6
scaffold_8	1813360	1813493	scaffold_8-9	89
scaffold_7	43615741	43615874	scaffold_7-2	88.9
scaffold_4	103180259	103180392	scaffold_4-9	88.6
scaffold_5	82206874	82207007	scaffold_5-14	88.4
scaffold_1	38134251	38134384	scaffold_1-14	88.3
scaffold_6	38741950	38742083	scaffold_6-6	88.3
scaffold_6	141777297	141777430	scaffold_6-8	87.9
scaffold_3	5663421	5663554	scaffold_3-8	85.7
scaffold_10	12887171	12887304	scaffold_10-5	85.4
scaffold_2	18423882	18424015	scaffold_2-6	85.3
scaffold_4	64792522	64792655	scaffold_4-10	85.1
scaffold_5	21553468	21553601	scaffold_5-10	85.1
scaffold_3	76124603	76124736	scaffold_3-9	85
scaffold_10	4031888	4032021	scaffold_10-6	84.7
scaffold_6	113790192	113790325	scaffold_6-7	84.6
scaffold_2	695228	695361	scaffold_2-8	84.3
scaffold_6	97445836	97445969	scaffold_6-9	83
scaffold_2	10806112	10806245	scaffold_2-9	82.9
scaffold_7	82798342	82798475	scaffold_7-5	82.1
scaffold_1	183163692	183163825	scaffold_1-19	82
scaffold_1	87646295	87646428	scaffold_1-17	81.4
scaffold_10	6363942	6364075	scaffold_10-8	79.7
scaffold_4	6901689	6901822	scaffold_4-12	79.7
scaffold_27	430446	430579	scaffold_27-1	76.7
scaffold_3	16019061	16019194	scaffold_3-10	76.6
scaffold_4	120156044	120156177	scaffold_4-11	76.6
scaffold_7	25557477	25557610	scaffold_7-7	76.4
scaffold_1	55051020	55051153	scaffold_1-20	76.3
scaffold_1	181765431	181765564	scaffold_1-24	75.8
scaffold_7	8863572	8863705	scaffold_7-6	74.8
scaffold_7	103422784	103422917	scaffold_7-10	74.6
scaffold_42	211497	211630	scaffold_42-1	73.3
scaffold_2	150849667	150849800	scaffold_2-10	73.1
scaffold_3	10357851	10357984	scaffold_3-11	72.8
scaffold_8	89799406	89799539	scaffold_8-10	72.4
scaffold_8	11500825	11500958	scaffold_8-12	71.5
scaffold_6	124214247	124214380	scaffold_6-11	71.3
scaffold_65	358417	358550	scaffold_65-2	71.1
scaffold_7	88918405	88918538	scaffold_7-8	69.7
scaffold_2	76779348	76779481	scaffold_2-11	69.4
scaffold_1	201377016	201377149	scaffold_1-26	68.8
scaffold_2	111309352	111309485	scaffold_2-14	68.8
scaffold_4	93456444	93456577	scaffold_4-16	68.7
scaffold_2	131952450	131952583	scaffold_2-12	68.3
scaffold_6	97447389	97447522	scaffold_6-14	68.3
scaffold_100	174247	174380	scaffold_100-1	68.1
scaffold_2	131707095	131707228	scaffold_2-13	67.7
scaffold_6	9462895	9463028	scaffold_6-13	67.7
scaffold_9	45272740	45272873	scaffold_9-6	67.7
scaffold_3	25187714	25187847	scaffold_3-13	66.7
scaffold_1	142060064	142060197	scaffold_1-29	66.4
scaffold_5	2400126	2400259	scaffold_5-21	66.4
scaffold_6	29858560	29858693	scaffold_6-16	66.4
scaffold_7	82693110	82693243	scaffold_7-9	66.4
scaffold_109	2332	2465	scaffold_109-1	66.3
scaffold_4	60123072	60123205	scaffold_4-14	66
scaffold_233	129329	129462	scaffold_233-1	65.1
scaffold_1	87650885	87651018	scaffold_1-36	65
scaffold_2	40770801	40770934	scaffold_2-15	64.5
scaffold_6	124216961	124217094	scaffold_6-15	64.5
scaffold_2	83151770	83151903	scaffold_2-17	64.3
scaffold_9	27323015	27323148	scaffold_9-4	64.3
scaffold_4	17948603	17948736	scaffold_4-17	64.1
scaffold_6	137183130	137183263	scaffold_6-17	64.1
scaffold_8	9701475	9701608	scaffold_8-14	63.4
scaffold_7	103030077	103030210	scaffold_7-12	63.2
scaffold_3	66329949	66330082	scaffold_3-15	63
scaffold_10	4062728	4062861	scaffold_10-9	62.8
scaffold_6	75194475	75194608	scaffold_6-12	62.8
scaffold_9	36748126	36748259	scaffold_9-5	62.7
scaffold_6658	1355	1488	scaffold_6658-1	62
scaffold_2	77654892	77655025	scaffold_2-16	61.7
scaffold_1	132946570	132946703	scaffold_1-31	61.4
scaffold_5	71349376	71349509	scaffold_5-15	61.2
scaffold_9	26168583	26168716	scaffold_9-7	61.2
scaffold_1	114426645	114426778	scaffold_1-45	61.1
scaffold_5	118071970	118072103	scaffold_5-16	60.8
scaffold_375	385	518	scaffold_375-1	60.4
scaffold_3	35713152	35713285	scaffold_3-14	60.1
scaffold_7	102918564	102918697	scaffold_7-14	60.1
scaffold_3	6840289	6840422	scaffold_3-17	59.2
scaffold_9	86821368	86821501	scaffold_9-8	59.2
scaffold_6	9449000	9449133	scaffold_6-18	59
scaffold_7	20069200	20069333	scaffold_7-13	59
scaffold_5	118070584	118070717	scaffold_5-17	58.7
scaffold_1	43583494	43583627	scaffold_1-38	58.5
scaffold_7	21525205	21525338	scaffold_7-11	58.2
scaffold_5	11306419	11306552	scaffold_5-18	58.1
scaffold_7	94207470	94207603	scaffold_7-15	57.8
scaffold_4	60005772	60005905	scaffold_4-18	57.1
scaffold_3	25207833	25207966	scaffold_3-18	56.4
scaffold_3	74667381	74667514	scaffold_3-19	56.4
scaffold_6	132978632	132978765	scaffold_6-20	56.2
scaffold_7	114938476	114938609	scaffold_7-16	55.4
scaffold_1	61424935	61425068	scaffold_1-49	55.1
scaffold_8	65381631	65381764	scaffold_8-15	55.1
scaffold_2448	2087	2220	scaffold_2448-1	54.5
scaffold_7	103051740	103051873	scaffold_7-17	54.2
scaffold_9	82463672	82463805	scaffold_9-10	54.1
scaffold_5	111343396	111343529	scaffold_5-26	53.9
scaffold_2	84406962	84407095	scaffold_2-21	53.8
scaffold_4	124815014	124815147	scaffold_4-27	53.5
scaffold_5	72003863	72003996	scaffold_5-22	53.5
scaffold_5	110876326	110876459	scaffold_5-20	53.1
scaffold_7	44543139	44543272	scaffold_7-20	52.7
scaffold_1	152997347	152997480	scaffold_1-64	52.4
scaffold_4	22512029	22512162	scaffold_4-22	52.2
scaffold_5	74866684	74866817	scaffold_5-24	52.1
scaffold_851	3434	3567	scaffold_851-1	52.1
scaffold_1	143338753	143338886	scaffold_1-57	51.9
scaffold_2	10812986	10813119	scaffold_2-22	51.8
scaffold_3	92390411	92390544	scaffold_3-20	51.8
scaffold_4	61601307	61601440	scaffold_4-23	51.8
scaffold_5	33871586	33871719	scaffold_5-25	51.4
scaffold_8	82987750	82987883	scaffold_8-23	51.1
scaffold_1	159312909	159313042	scaffold_1-52	50.9
scaffold_5	98446417	98446550	scaffold_5-23	50.9
scaffold_6	28455722	28455855	scaffold_6-21	50.8
scaffold_4	61589993	61590126	scaffold_4-19	50.7
scaffold_69	283560	283693	scaffold_69-1	50.7
scaffold_1	55051291	55051424	scaffold_1-50	50.2
scaffold_5	45590439	45590572	scaffold_5-32	50.2
scaffold_1	163493709	163493842	scaffold_1-60	50.1
scaffold_2	96757374	96757507	scaffold_2-19	49.7
scaffold_5	11306946	11307079	scaffold_5-28	49.7
scaffold_8	91786838	91786971	scaffold_8-27	49.1
scaffold_5	11456858	11456991	scaffold_5-27	48.9
scaffold_6	32700224	32700357	scaffold_6-22	48.8
scaffold_1	169239463	169239596	scaffold_1-61	48.5
scaffold_2	44597542	44597675	scaffold_2-23	48.5
scaffold_5	85680166	85680299	scaffold_5-29	48.5
scaffold_8	62433772	62433905	scaffold_8-22	47.8
scaffold_8	106837351	106837484	scaffold_8-24	47.5
scaffold_7	25660942	25661075	scaffold_7-24	47.4
scaffold_1	181744146	181744279	scaffold_1-62	47.2
scaffold_9	89304022	89304155	scaffold_9-13	46.6
scaffold_2	83642333	83642466	scaffold_2-25	46.4
scaffold_9	46889043	46889176	scaffold_9-11	46.4
scaffold_4	14932276	14932409	scaffold_4-25	46.2
scaffold_4	61602704	61602837	scaffold_4-26	46.2
scaffold_7	103406388	103406521	scaffold_7-21	46.2
scaffold_1	43635055	43635188	scaffold_1-67	46.1
scaffold_6	133029662	133029795	scaffold_6-24	46.1
scaffold_4	94885440	94885573	scaffold_4-33	45.9
scaffold_1	88260297	88260430	scaffold_1-65	45.6
scaffold_4	44346887	44347020	scaffold_4-28	45.6
scaffold_5	118170524	118170657	scaffold_5-33	45.6
scaffold_8	8692256	8692389	scaffold_8-26	45.6
scaffold_4	85284230	85284363	scaffold_4-30	45.5
scaffold_9	44245121	44245254	scaffold_9-14	45.5
scaffold_3	27001729	27001862	scaffold_3-23	45.4
scaffold_8	9923001	9923134	scaffold_8-25	45.2
scaffold_8	52275308	52275441	scaffold_8-28	45.2
scaffold_2	75008894	75009027	scaffold_2-31	45.1
scaffold_5	26001155	26001288	scaffold_5-31	45.1
scaffold_3	82566242	82566375	scaffold_3-25	44.9
scaffold_3	25213113	25213246	scaffold_3-22	44.8
scaffold_5	60732769	60732902	scaffold_5-30	44.6
scaffold_9	46871813	46871946	scaffold_9-15	44.5
scaffold_2	83148368	83148501	scaffold_2-27	44.4
scaffold_5	87522948	87523081	scaffold_5-34	44.4
scaffold_9	44274882	44275015	scaffold_9-18	44.4
scaffold_2	99095477	99095610	scaffold_2-26	44.2
scaffold_9	7106658	7106791	scaffold_9-17	44.1
scaffold_3	22510511	22510644	scaffold_3-21	43.9
scaffold_7	21476101	21476234	scaffold_7-23	43.6
scaffold_9	58123020	58123153	scaffold_9-19	43.5
scaffold_10	29606142	29606275	scaffold_10-10	43.1
scaffold_10	32109782	32109915	scaffold_10-13	42.9
scaffold_7	3690894	3691027	scaffold_7-31	42.9
scaffold_69	90745	90878	scaffold_69-2	42.8
scaffold_7	17776780	17776913	scaffold_7-26	42.5
scaffold_100	158176	158309	scaffold_100-2	42.4
scaffold_3	67237981	67238114	scaffold_3-24	42.1
scaffold_6	121141394	121141527	scaffold_6-28	41.9
scaffold_2	119964395	119964528	scaffold_2-28	41.8
scaffold_4	106682885	106683018	scaffold_4-38	41.5
scaffold_2	14406000	14406133	scaffold_2-32	41.4
scaffold_6	109034182	109034315	scaffold_6-27	41.4
scaffold_7	82798801	82798934	scaffold_7-37	41.4
scaffold_4	129124210	129124343	scaffold_4-35	41.2
scaffold_5b	1541132	1541265	scaffold_5b-1	41.2
scaffold_5	48166133	48166266	scaffold_5-36	41.1
scaffold_6	100808232	100808365	scaffold_6-29	40.9
scaffold_1	18709577	18709710	scaffold_1-75	40.8
scaffold_7	69490322	69490455	scaffold_7-27	40.8
scaffold_2	128828237	128828370	scaffold_2-30	40.6
scaffold_3	5684054	5684187	scaffold_3-26	40.6
scaffold_4	75398835	75398968	scaffold_4-41	40.4
scaffold_10	13417409	13417542	scaffold_10-18	40.2
scaffold_1	145527878	145528011	scaffold_1-86	40.1
scaffold_1	183834372	183834505	scaffold_1-80	40.1
scaffold_1	113731538	113731671	scaffold_1-79	39.9
scaffold_5	11289929	11290062	scaffold_5-35	39.9
scaffold_9	59974479	59974612	scaffold_9-21	39.9
scaffold_4	123729909	123730042	scaffold_4-40	39.8
scaffold_10	4049400	4049533	scaffold_10-17	39.6
scaffold_4	137763728	137763861	scaffold_4-36	39.6
scaffold_6	141794478	141794611	scaffold_6-30	39.6
scaffold_7	88735330	88735463	scaffold_7-33	39.6
scaffold_7	100861876	100862009	scaffold_7-28	39.5
scaffold_3	110097843	110097976	scaffold_3-28	38.9
scaffold_7	35145843	35145976	scaffold_7-32	38.9
scaffold_7	103050552	103050685	scaffold_7-30	38.9
scaffold_2	84424377	84424510	scaffold_2-40	38.8
scaffold_4	103189515	103189648	scaffold_4-34	38.8
scaffold_1	124580376	124580509	scaffold_1-78	38.6
scaffold_1	25099686	25099819	scaffold_1-88	38.5
scaffold_1	38135122	38135255	scaffold_1-84	38.5
scaffold_4	129146710	129146843	scaffold_4-39	38.5
scaffold_6	21099130	21099263	scaffold_6-32	38.4
scaffold_1	144708635	144708768	scaffold_1-81	38.2
scaffold_1	196392278	196392411	scaffold_1-97	38.2
scaffold_2	83705484	83705617	scaffold_2-33	38.1
scaffold_7	112872991	112873124	scaffold_7-40	38.1
scaffold_109	16646	16779	scaffold_109-2	37.9
scaffold_1	195166889	195167022	scaffold_1-101	37.8
scaffold_7	123092030	123092163	scaffold_7-34	37.8
scaffold_2	150849190	150849323	scaffold_2-38	37.6
scaffold_6	133751618	133751751	scaffold_6-34	37.6
scaffold_3	91752938	91753071	scaffold_3-27	37.5
scaffold_8	46605947	46606080	scaffold_8-30	37.5
scaffold_5	2255305	2255438	scaffold_5-38	37.3
scaffold_6	136372518	136372651	scaffold_6-37	36.9
scaffold_6	132974186	132974319	scaffold_6-38	36.8
scaffold_9	8614308	8614441	scaffold_9-22	36.6
scaffold_1	60806354	60806487	scaffold_1-92	36.5
scaffold_1	189944086	189944219	scaffold_1-98	36.5
scaffold_2	6342091	6342224	scaffold_2-37	36.5
scaffold_4	124812444	124812577	scaffold_4-43	36.2
scaffold_7	46714543	46714676	scaffold_7-35	36.2
scaffold_9	3457913	3458046	scaffold_9-25	35.9
scaffold_9	42014374	42014507	scaffold_9-30	35.9
scaffold_6	57245378	57245511	scaffold_6-42	35.8
scaffold_6	97442001	97442134	scaffold_6-47	35.8
scaffold_9	58187335	58187468	scaffold_9-29	35.8
scaffold_1	202978602	202978735	scaffold_1-108	35.6
scaffold_2	5282676	5282809	scaffold_2-35	35.6
scaffold_2	77656476	77656609	scaffold_2-41	35.6
scaffold_1	26736260	26736393	scaffold_1-102	35.5
scaffold_6	106552523	106552656	scaffold_6-39	35.5
scaffold_3	112785019	112785152	scaffold_3-32	35.3
scaffold_6	76524792	76524925	scaffold_6-41	35.3
scaffold_9	52672946	52673079	scaffold_9-27	35.3
scaffold_3	24761748	24761881	scaffold_3-29	35.2
scaffold_1	205845051	205845184	scaffold_1-105	35.1
scaffold_5	30609097	30609230	scaffold_5-37	35.1
scaffold_5	109919463	109919596	scaffold_5-42	35.1
scaffold_1	58012834	58012967	scaffold_1-110	34.9
scaffold_10	15499339	15499472	scaffold_10-19	34.8
scaffold_7	16005351	16005484	scaffold_7-43	34.8
scaffold_9	49553419	49553552	scaffold_9-28	34.8
scaffold_1	123649674	123649807	scaffold_1-104	34.6
scaffold_5	118064107	118064240	scaffold_5-44	34.6
scaffold_8	46881379	46881512	scaffold_8-35	34.6
scaffold_4	120161214	120161347	scaffold_4-42	34.5
scaffold_988	49932	50065	scaffold_988-1	34.5
scaffold_1	49784393	49784526	scaffold_1-94	34.3
scaffold_1	55053370	55053503	scaffold_1-109	34.3
scaffold_9	9057081	9057214	scaffold_9-26	34.3
scaffold_1	55048775	55048908	scaffold_1-103	34.2
scaffold_3	17930811	17930944	scaffold_3-33	34.2
scaffold_8	18825229	18825362	scaffold_8-33	34.2
scaffold_1	148912122	148912255	scaffold_1-114	33.9
scaffold_7	27477331	27477464	scaffold_7-48	33.9
scaffold_7	64407334	64407467	scaffold_7-38	33.9
scaffold_7	83486585	83486718	scaffold_7-47	33.9
scaffold_6	91089135	91089268	scaffold_6-40	33.8
scaffold_6	124967053	124967186	scaffold_6-44	33.8
scaffold_8	95273477	95273610	scaffold_8-36	33.8
scaffold_3	93262358	93262491	scaffold_3-31	33.6
scaffold_7	26450847	26450980	scaffold_7-46	33.6
scaffold_1	53282840	53282973	scaffold_1-116	33.5
scaffold_3	58006575	58006708	scaffold_3-35	33.5
scaffold_6	20972422	20972555	scaffold_6-43	33.5
scaffold_7	31979170	31979303	scaffold_7-50	33.5
scaffold_5	60316140	60316273	scaffold_5-39	33.3
scaffold_6	30282117	30282250	scaffold_6-45	33.3
scaffold_8	87412267	87412400	scaffold_8-31	33.3
scaffold_2	128800902	128801035	scaffold_2-42	33.2
scaffold_4	78713765	78713898	scaffold_4-46	33.2
scaffold_6	83641789	83641922	scaffold_6-50	33.2
scaffold_3	14200055	14200188	scaffold_3-34	33.1
scaffold_1	18040937	18041070	scaffold_1-112	32.9
scaffold_5	99120642	99120775	scaffold_5-49	32.8
scaffold_9	66651582	66651715	scaffold_9-38	32.8
scaffold_3	78245834	78245967	scaffold_3-36	32.6
scaffold_5	30605781	30605914	scaffold_5-48	32.6
scaffold_9	44267321	44267454	scaffold_9-35	32.6
scaffold_9	32813345	32813478	scaffold_9-33	32.5
scaffold_2	68637653	68637786	scaffold_2-46	32.3
scaffold_8	93114683	93114816	scaffold_8-38	32.3
scaffold_3	79973098	79973231	scaffold_3-38	32.2
scaffold_5	118068465	118068598	scaffold_5-47	32.2
scaffold_5	98413083	98413216	scaffold_5-41	32.1
scaffold_8	6517189	6517322	scaffold_8-37	32.1
scaffold_1	159304735	159304868	scaffold_1-115	31.9
scaffold_7	84973650	84973783	scaffold_7-49	31.9
scaffold_1	158136191	158136324	scaffold_1-119	31.8
scaffold_10	12852929	12853062	scaffold_10-21	31.8
scaffold_4	10659301	10659434	scaffold_4-54	31.6
scaffold_4	107419035	107419168	scaffold_4-45	31.6
scaffold_1	74879170	74879303	scaffold_1-128	31.5
scaffold_1	85956215	85956348	scaffold_1-118	31.5
scaffold_8	11146821	11146954	scaffold_8-42	31.5
scaffold_8	94758858	94758991	scaffold_8-44	31.5
scaffold_9	34133277	34133410	scaffold_9-37	31.5
scaffold_9	43984080	43984213	scaffold_9-34	31.5
scaffold_173	69540	69673	scaffold_173-1	31.3
scaffold_2	135761138	135761271	scaffold_2-47	31.3
scaffold_4	53508871	53509004	scaffold_4-47	31.3
scaffold_6	122558940	122559073	scaffold_6-48	31.3
scaffold_2	33207517	33207650	scaffold_2-48	31.2
scaffold_4	9194355	9194488	scaffold_4-53	31.2
scaffold_4	121682861	121682994	scaffold_4-52	31.2
scaffold_2	5264889	5265022	scaffold_2-44	31.1
scaffold_8	15065451	15065584	scaffold_8-46	31.1
scaffold_6	132991086	132991219	scaffold_6-54	30.9
scaffold_6	136339186	136339319	scaffold_6-49	30.9
scaffold_1	131295079	131295212	scaffold_1-137	30.8
scaffold_3	91754770	91754903	scaffold_3-41	30.8
scaffold_5	30244962	30245095	scaffold_5-51	30.8
scaffold_6	138187425	138187558	scaffold_6-55	30.8
scaffold_9	7332230	7332363	scaffold_9-40	30.8
scaffold_1	55049378	55049511	scaffold_1-121	30.6
scaffold_1	203382903	203383036	scaffold_1-134	30.6
scaffold_10	6129743	6129876	scaffold_10-20	30.6
scaffold_2	84417025	84417158	scaffold_2-45	30.6
scaffold_3	59373721	59373854	scaffold_3-42	30.6
scaffold_5	10690802	10690935	scaffold_5-61	30.6
scaffold_8	1796175	1796308	scaffold_8-43	30.5
scaffold_1	94510081	94510214	scaffold_1-133	30.3
scaffold_3	5594155	5594288	scaffold_3-37	30.3
scaffold_6	56723797	56723930	scaffold_6-52	30.3
scaffold_9	96193712	96193845	scaffold_9-43	30.3
scaffold_1	129319040	129319173	scaffold_1-131	30.2
scaffold_1	183821894	183822027	scaffold_1-124	30.2
scaffold_4	22586948	22587081	scaffold_4-51	30.2
scaffold_5	111341312	111341445	scaffold_5-50	30.2
scaffold_1	35477709	35477842	scaffold_1-120	30.1
scaffold_10	3664306	3664439	scaffold_10-23	30.1
scaffold_3	40736636	40736769	scaffold_3-45	30.1
scaffold_4	22618013	22618146	scaffold_4-48	29.9
scaffold_4	69392823	69392956	scaffold_4-55	29.9
scaffold_1	126376083	126376216	scaffold_1-129	29.8
scaffold_1	197526045	197526178	scaffold_1-132	29.8
scaffold_2	135765243	135765376	scaffold_2-53	29.8
scaffold_3	6844177	6844310	scaffold_3-47	29.8
scaffold_5	16214992	16215125	scaffold_5-52	29.8
scaffold_7	86160708	86160841	scaffold_7-52	29.8
scaffold_9	73851288	73851421	scaffold_9-44	29.8
scaffold_5	30693463	30693596	scaffold_5-53	29.6
scaffold_94	51283	51416	scaffold_94-1	29.6
scaffold_1	130489399	130489532	scaffold_1-143	29.5
scaffold_10	9697364	9697497	scaffold_10-25	29.5
scaffold_5	40010608	40010741	scaffold_5-54	29.5
scaffold_1	159267960	159268093	scaffold_1-146	29.3
scaffold_100	175067	175200	scaffold_100-3	29.2
scaffold_9	54811590	54811723	scaffold_9-46	29.2
scaffold_1	181741936	181742069	scaffold_1-138	29
scaffold_10	30463587	30463720	scaffold_10-24	29
scaffold_6	95719839	95719972	scaffold_6-57	29
scaffold_1	16250609	16250742	scaffold_1-147	28.9
scaffold_1	95969897	95970030	scaffold_1-141	28.9
scaffold_7	21506777	21506910	scaffold_7-62	28.9
scaffold_8	9904052	9904185	scaffold_8-49	28.9
scaffold_2	58183517	58183650	scaffold_2-60	28.8
scaffold_3	69113375	69113508	scaffold_3-43	28.8
scaffold_5b	1538670	1538803	scaffold_5b-2	28.8
scaffold_7	20070878	20071011	scaffold_7-58	28.8
scaffold_8	48051635	48051768	scaffold_8-45	28.8
scaffold_10	9643385	9643518	scaffold_10-31	28.6
scaffold_1	143352497	143352630	scaffold_1-139	28.5
scaffold_3	42448234	42448367	scaffold_3-48	28.5
scaffold_3	66446612	66446745	scaffold_3-51	28.5
scaffold_1	1475124	1475257	scaffold_1-154	28.3
scaffold_3	88817242	88817375	scaffold_3-53	28.3
scaffold_4	9060238	9060371	scaffold_4-67	28.3
scaffold_4	83645450	83645583	scaffold_4-61	28.2
scaffold_4	121046941	121047074	scaffold_4-60	28
scaffold_9	74541056	74541189	scaffold_9-57	28
scaffold_10	33531606	33531739	scaffold_10-28	27.9
scaffold_2	38203913	38204046	scaffold_2-55	27.9
scaffold_4	93465085	93465218	scaffold_4-63	27.9
scaffold_8	62420832	62420965	scaffold_8-54	27.9
scaffold_1	67569994	67570127	scaffold_1-156	27.8
scaffold_1	120963062	120963195	scaffold_1-151	27.8
scaffold_3	91760702	91760835	scaffold_3-50	27.8
scaffold_8	7787673	7787806	scaffold_8-52	27.8
scaffold_8	83087726	83087859	scaffold_8-50	27.8
scaffold_1	173939402	173939535	scaffold_1-153	27.6
scaffold_5	47584981	47585114	scaffold_5-59	27.6
scaffold_9	26079847	26079980	scaffold_9-45	27.6
scaffold_9	77760539	77760672	scaffold_9-48	27.6
scaffold_2	1345082	1345215	scaffold_2-56	27.5
scaffold_4	129129782	129129915	scaffold_4-62	27.5
scaffold_7	21446913	21447046	scaffold_7-67	27.5
scaffold_6	113789180	113789313	scaffold_6-62	27.3
scaffold_2	1345359	1345492	scaffold_2-62	27.2
scaffold_3	53246028	53246161	scaffold_3-55	27.2
scaffold_6	109428784	109428917	scaffold_6-58	27
scaffold_1	122103193	122103326	scaffold_1-148	26.9
scaffold_1	202152704	202152837	scaffold_1-158	26.9
scaffold_3	85765214	85765347	scaffold_3-57	26.9
scaffold_5	117920981	117921114	scaffold_5-65	26.9
scaffold_6	103379211	103379344	scaffold_6-60	26.9
scaffold_8	48096749	48096882	scaffold_8-62	26.9
scaffold_8	105508503	105508636	scaffold_8-56	26.9
scaffold_9	27333655	27333788	scaffold_9-54	26.9
scaffold_7	82529182	82529315	scaffold_7-64	26.8
scaffold_8	72288386	72288519	scaffold_8-59	26.8
scaffold_8	82374757	82374890	scaffold_8-55	26.8
scaffold_5	117940190	117940323	scaffold_5-69	26.6
scaffold_5	41427940	41428073	scaffold_5-64	26.5
scaffold_5	109795233	109795366	scaffold_5-70	26.5
scaffold_4	120099015	120099148	scaffold_4-65	26.3
scaffold_5	73471016	73471149	scaffold_5-63	26.3
scaffold_5	2400556	2400689	scaffold_5-71	26.2
scaffold_9	20853914	20854047	scaffold_9-55	26.2
scaffold_1	55334122	55334255	scaffold_1-157	26
scaffold_155	32593	32726	scaffold_155-1	26
scaffold_3	32356108	32356241	scaffold_3-60	26
scaffold_100	226502	226635	scaffold_100-4	25.9
scaffold_2	100587027	100587160	scaffold_2-64	25.9
scaffold_2	104194138	104194271	scaffold_2-66	25.9
scaffold_4	103923056	103923189	scaffold_4-68	25.9
scaffold_5	98432990	98433123	scaffold_5-66	25.9
scaffold_7	5358283	5358416	scaffold_7-70	25.9
scaffold_2	68606498	68606631	scaffold_2-65	25.8
scaffold_10	35472233	35472366	scaffold_10-33	25.6
scaffold_3	17207326	17207459	scaffold_3-65	25.6
scaffold_4	58777759	58777892	scaffold_4-72	25.6
scaffold_3	91735391	91735524	scaffold_3-59	25.5
scaffold_5	94044583	94044716	scaffold_5-78	25.5
scaffold_9	80269056	80269189	scaffold_9-63	25.5
scaffold_9	92085939	92086072	scaffold_9-71	25.5
scaffold_6	123119631	123119764	scaffold_6-66	25.3
scaffold_7	74079362	74079495	scaffold_7-71	25.3
scaffold_10	9705261	9705394	scaffold_10-34	25.2
scaffold_10	30439112	30439245	scaffold_10-32	25.2
scaffold_5	44679632	44679765	scaffold_5-73	25.2
scaffold_8	21505975	21506108	scaffold_8-60	25.2
scaffold_8	83093237	83093370	scaffold_8-65	25.2
scaffold_5	5730211	5730344	scaffold_5-81	25
scaffold_5	26100807	26100940	scaffold_5-80	25
scaffold_5	73441249	73441382	scaffold_5-74	25
scaffold_8	81397271	81397404	scaffold_8-67	25
scaffold_8	86612490	86612623	scaffold_8-66	25
scaffold_3	44369067	44369200	scaffold_3-64	24.9
scaffold_4	106642906	106643039	scaffold_4-82	24.9
scaffold_5	114127711	114127844	scaffold_5-90	24.9
scaffold_7	39551394	39551527	scaffold_7-79	24.9
scaffold_8	11393392	11393525	scaffold_8-61	24.9
scaffold_1	61773095	61773228	scaffold_1-162	24.8
scaffold_7	8809915	8810048	scaffold_7-72	24.8
scaffold_7	120670238	120670371	scaffold_7-73	24.6
scaffold_9	20852672	20852805	scaffold_9-70	24.6
scaffold_9	80976436	80976569	scaffold_9-58	24.6
scaffold_100	176734	176867	scaffold_100-6	24.5
scaffold_2	2682681	2682814	scaffold_2-70	24.5
scaffold_2	55985597	55985730	scaffold_2-76	24.5
scaffold_2	68669606	68669739	scaffold_2-75	24.5
scaffold_3	23054603	23054736	scaffold_3-67	24.5
scaffold_9	12008259	12008392	scaffold_9-72	24.5
scaffold_9	46791332	46791465	scaffold_9-67	24.5
scaffold_2	94321653	94321786	scaffold_2-80	24.3
scaffold_3	5677242	5677375	scaffold_3-61	24.3
scaffold_5	32436821	32436954	scaffold_5-86	24.3
scaffold_5	72037788	72037921	scaffold_5-82	24.3
scaffold_5	26092077	26092210	scaffold_5-84	24.2
scaffold_8	16263378	16263511	scaffold_8-70	24.2
scaffold_1	108687692	108687825	scaffold_1-174	24
scaffold_2	44309524	44309657	scaffold_2-67	24
scaffold_2	77645667	77645800	scaffold_2-71	24
scaffold_4	26278457	26278590	scaffold_4-73	24
scaffold_4	93183760	93183893	scaffold_4-78	24
scaffold_4	103188582	103188715	scaffold_4-87	24
scaffold_1	68070647	68070780	scaffold_1-165	23.9
scaffold_1	128480484	128480617	scaffold_1-169	23.9
scaffold_1	129320949	129321082	scaffold_1-170	23.9
scaffold_2	76577939	76578072	scaffold_2-68	23.9
scaffold_2	144059616	144059749	scaffold_2-79	23.9
scaffold_7	99070447	99070580	scaffold_7-85	23.9
scaffold_9	12001733	12001866	scaffold_9-74	23.8
scaffold_1	25803212	25803345	scaffold_1-181	23.6
scaffold_2	42491360	42491493	scaffold_2-82	23.6
scaffold_3	78231761	78231894	scaffold_3-69	23.6
scaffold_4	82219730	82219863	scaffold_4-91	23.6
scaffold_5	111350598	111350731	scaffold_5-83	23.6
scaffold_5	118188604	118188737	scaffold_5-76	23.6
scaffold_5	122507762	122507895	scaffold_5-88	23.6
scaffold_6	119419869	119420002	scaffold_6-69	23.6
scaffold_7	73262236	73262369	scaffold_7-88	23.6
scaffold_2	31128060	31128193	scaffold_2-84	23.5
scaffold_3	16028796	16028929	scaffold_3-66	23.5
scaffold_7	17510025	17510158	scaffold_7-84	23.5
scaffold_7	43896241	43896374	scaffold_7-80	23.5
scaffold_8	25124800	25124933	scaffold_8-72	23.5
scaffold_9	17123831	17123964	scaffold_9-77	23.5
scaffold_1766	7807	7940	scaffold_1766-1	23.3
scaffold_2	96750002	96750135	scaffold_2-85	23.3
scaffold_3	83945015	83945148	scaffold_3-76	23.3
scaffold_4	67336830	67336963	scaffold_4-94	23.3
scaffold_7	8913383	8913516	scaffold_7-109	23.3
scaffold_7	117353713	117353846	scaffold_7-90	23.3
scaffold_100	172672	172805	scaffold_100-5	23.2
scaffold_2	28569634	28569767	scaffold_2-87	23.2
scaffold_5	82212629	82212762	scaffold_5-87	23.2
scaffold_7	94220238	94220371	scaffold_7-75	23.2
scaffold_7	94494912	94495045	scaffold_7-87	23.2
scaffold_8	82288518	82288651	scaffold_8-77	23.2
scaffold_1	71148515	71148648	scaffold_1-182	23
scaffold_2	111316937	111317070	scaffold_2-86	23
scaffold_5	10972318	10972451	scaffold_5-89	23
scaffold_6	2991826	2991959	scaffold_6-72	23
scaffold_6	119000617	119000750	scaffold_6-80	23
scaffold_8	1785236	1785369	scaffold_8-73	23
scaffold_1	190777750	190777883	scaffold_1-178	22.9
scaffold_10	30775883	30776016	scaffold_10-36	22.9
scaffold_2	83535329	83535462	scaffold_2-98	22.9
scaffold_2	117776618	117776751	scaffold_2-100	22.9
scaffold_3	44791923	44792056	scaffold_3-71	22.9
scaffold_3	86350328	86350461	scaffold_3-73	22.9
scaffold_6	90579100	90579233	scaffold_6-82	22.9
scaffold_9	92619598	92619731	scaffold_9-80	22.9
scaffold_7	6305871	6306004	scaffold_7-92	22.8
scaffold_3	55531862	55531995	scaffold_3-78	22.6
scaffold_3	83456002	83456135	scaffold_3-70	22.6
scaffold_4	3565082	3565215	scaffold_4-95	22.6
scaffold_8	31126892	31127025	scaffold_8-78	22.6
scaffold_9	3461300	3461433	scaffold_9-76	22.6
scaffold_9	47290945	47291078	scaffold_9-84	22.6
scaffold_1	28110464	28110597	scaffold_1-189	22.5
scaffold_1	71681771	71681904	scaffold_1-187	22.5
scaffold_7	70807894	70808027	scaffold_7-95	22.5
scaffold_8	62421841	62421974	scaffold_8-74	22.5
scaffold_9	1481697	1481830	scaffold_9-79	22.5
scaffold_9	44221047	44221180	scaffold_9-87	22.5
scaffold_2	85628302	85628435	scaffold_2-93	22.3
scaffold_7	6220627	6220760	scaffold_7-108	22.3
scaffold_9	37500687	37500820	scaffold_9-86	22.3
scaffold_9	69481432	69481565	scaffold_9-85	22.3
scaffold_1	49767514	49767647	scaffold_1-183	22.2
scaffold_1	86736731	86736864	scaffold_1-188	22.2
scaffold_5b	1534017	1534150	scaffold_5b-4	22.2
scaffold_7	22448036	22448169	scaffold_7-101	22.2
scaffold_9	35394670	35394803	scaffold_9-81	22.2
scaffold_9	44270966	44271099	scaffold_9-82	22.2
scaffold_4	116875373	116875506	scaffold_4-97	22
scaffold_5	77091376	77091509	scaffold_5-97	22
scaffold_7	1771091	1771224	scaffold_7-89	22
scaffold_8	9754533	9754666	scaffold_8-75	22
scaffold_9	54158653	54158786	scaffold_9-91	22
scaffold_1	183589850	183589983	scaffold_1-179	21.9
scaffold_42	648024	648157	scaffold_42-3	21.9
scaffold_8	83085333	83085466	scaffold_8-84	21.9
scaffold_1	9067217	9067350	scaffold_1-199	21.8
scaffold_5	94152731	94152864	scaffold_5-95	21.8
scaffold_6	101565957	101566090	scaffold_6-93	21.8
scaffold_6	118335388	118335521	scaffold_6-87	21.8
scaffold_7	24943918	24944051	scaffold_7-103	21.8
scaffold_9	3467196	3467329	scaffold_9-95	21.8
scaffold_9	54110673	54110806	scaffold_9-83	21.8
scaffold_1	183829218	183829351	scaffold_1-194	21.6
scaffold_2	85150040	85150173	scaffold_2-104	21.6
scaffold_2	96759136	96759269	scaffold_2-116	21.6
scaffold_4	139965020	139965153	scaffold_4-96	21.6
scaffold_8	82217369	82217502	scaffold_8-94	21.6
scaffold_2	76608946	76609079	scaffold_2-102	21.5
scaffold_6	104654713	104654846	scaffold_6-97	21.5
scaffold_8	48096893	48097026	scaffold_8-89	21.5
scaffold_9	7328317	7328450	scaffold_9-101	21.5
scaffold_4	120106615	120106748	scaffold_4-93	21.3
scaffold_7	106005570	106005703	scaffold_7-111	21.3
scaffold_7	107454236	107454369	scaffold_7-104	21.3
scaffold_7	115799647	115799780	scaffold_7-102	21.3
scaffold_8	8024763	8024896	scaffold_8-91	21.3
scaffold_8	89003747	89003880	scaffold_8-85	21.3
scaffold_1	124559147	124559280	scaffold_1-205	21.2
scaffold_2	12586114	12586247	scaffold_2-111	21.2
scaffold_2	83155342	83155475	scaffold_2-97	21.2
scaffold_2	135802518	135802651	scaffold_2-101	21.2
scaffold_7	103083922	103084055	scaffold_7-113	21.2
scaffold_9	54813008	54813141	scaffold_9-96	21.2
scaffold_4	74192948	74193081	scaffold_4-100	21
scaffold_5	90211767	90211900	scaffold_5-94	21
scaffold_5	117933054	117933187	scaffold_5-98	21
scaffold_6	45883945	45884078	scaffold_6-92	21
scaffold_7	36918978	36919111	scaffold_7-115	21
scaffold_8	78530267	78530400	scaffold_8-99	21
scaffold_10	26053602	26053735	scaffold_10-49	20.9
scaffold_2	111308854	111308987	scaffold_2-96	20.9
scaffold_6	73583243	73583376	scaffold_6-79	20.9
scaffold_8	24340967	24341100	scaffold_8-92	20.9
scaffold_8	42920497	42920630	scaffold_8-97	20.9
scaffold_8	74714206	74714339	scaffold_8-103	20.9
scaffold_9	42479891	42480024	scaffold_9-109	20.9
scaffold_9	83653404	83653537	scaffold_9-114	20.9
scaffold_1	42689130	42689263	scaffold_1-201	20.7
scaffold_1	201644914	201645047	scaffold_1-202	20.7
scaffold_10	2461371	2461504	scaffold_10-44	20.7
scaffold_3	54619393	54619526	scaffold_3-85	20.7
scaffold_4	21711608	21711741	scaffold_4-104	20.7
scaffold_7	88943025	88943158	scaffold_7-107	20.7
scaffold_8	15954436	15954569	scaffold_8-101	20.7
scaffold_10	6109239	6109372	scaffold_10-50	20.6
scaffold_10	13891826	13891959	scaffold_10-43	20.6
scaffold_5	11388376	11388509	scaffold_5-101	20.6
scaffold_6	90561023	90561156	scaffold_6-91	20.6
scaffold_7	20053214	20053347	scaffold_7-124	20.6
scaffold_9	53073663	53073796	scaffold_9-100	20.6
scaffold_1	197516675	197516808	scaffold_1-211	20.5
scaffold_8	4896537	4896670	scaffold_8-113	20.5
scaffold_8	64336551	64336684	scaffold_8-95	20.5
scaffold_9	50274211	50274344	scaffold_9-99	20.5
scaffold_2	75233313	75233446	scaffold_2-112	20.3
scaffold_3	19693190	19693323	scaffold_3-92	20.3
scaffold_5	20916142	20916275	scaffold_5-100	20.3
scaffold_9	23080689	23080822	scaffold_9-108	20.3
scaffold_9	47546845	47546978	scaffold_9-125	20.3
scaffold_1691	10108	10241	scaffold_1691-1	20.2
scaffold_2	1150675	1150808	scaffold_2-130	20.2
scaffold_2679	4645	4778	scaffold_2679-1	20.2
scaffold_3	19708019	19708152	scaffold_3-93	20.2
scaffold_5	19592556	19592689	scaffold_5-102	20.2
scaffold_7	956905	957038	scaffold_7-117	20.2
scaffold_9	26110075	26110208	scaffold_9-119	20.2
scaffold_5	89868753	89868886	scaffold_5-106	20
scaffold_6	29661980	29662113	scaffold_6-110	20
scaffold_9	37611063	37611196	scaffold_9-106	20
scaffold_109	6942	7075	scaffold_109-3	19.9
scaffold_2	6678185	6678318	scaffold_2-109	19.9
scaffold_3	5583450	5583583	scaffold_3-87	19.9
scaffold_7	26466674	26466807	scaffold_7-152	19.9
scaffold_8	7235309	7235442	scaffold_8-102	19.9
scaffold_9	12003467	12003600	scaffold_9-122	19.9
scaffold_9	54806926	54807059	scaffold_9-103	19.9
scaffold_10	12978290	12978423	scaffold_10-57	19.7
scaffold_10	35465226	35465359	scaffold_10-71	19.7
scaffold_6	7849732	7849865	scaffold_6-127	19.7
scaffold_6	35696059	35696192	scaffold_6-122	19.7
scaffold_7	18825751	18825884	scaffold_7-142	19.7
scaffold_7	103727929	103728062	scaffold_7-140	19.7
scaffold_2	137823619	137823752	scaffold_2-122	19.6
scaffold_6	36227640	36227773	scaffold_6-121	19.6
scaffold_7	101915054	101915187	scaffold_7-139	19.6
scaffold_8	22001524	22001657	scaffold_8-130	19.6
scaffold_8c	2724795	2724928	scaffold_8c-2	19.6
scaffold_2	74847068	74847201	scaffold_2-125	19.5
scaffold_6	22769312	22769445	scaffold_6-114	19.5
scaffold_6	123202920	123203053	scaffold_6-142	19.5
scaffold_62	124454	124587	scaffold_62-1	19.5
scaffold_7	60280830	60280963	scaffold_7-144	19.5
scaffold_8	48088982	48089115	scaffold_8-116	19.5
scaffold_1	62214949	62215082	scaffold_1-239	19.3
scaffold_3	19933109	19933242	scaffold_3-102	19.3
scaffold_42	213342	213475	scaffold_42-4	19.3
scaffold_6	136611895	136612028	scaffold_6-115	19.3
scaffold_8	19021532	19021665	scaffold_8-114	19.3
scaffold_9	54866326	54866459	scaffold_9-121	19.3
scaffold_1	187303723	187303856	scaffold_1-220	19.2
scaffold_100	161449	161582	scaffold_100-8	19.2
scaffold_2	91509238	91509371	scaffold_2-129	19.2
scaffold_4	56543354	56543487	scaffold_4-121	19.2
scaffold_6	39585709	39585842	scaffold_6-120	19.2
scaffold_6	97441114	97441247	scaffold_6-131	19.2
scaffold_8	26405251	26405384	scaffold_8-124	19.2
scaffold_8	65352466	65352599	scaffold_8-132	19.2
scaffold_1	11398735	11398868	scaffold_1-233	19
scaffold_2	91510513	91510646	scaffold_2-137	19
scaffold_3	54701082	54701215	scaffold_3-97	19
scaffold_4	67977588	67977721	scaffold_4-136	19
scaffold_4	52713198	52713331	scaffold_4-139	18.9
scaffold_5	24655942	24656075	scaffold_5-112	18.9
scaffold_6	67073093	67073226	scaffold_6-130	18.9
scaffold_7	31625382	31625515	scaffold_7-159	18.9
scaffold_8	10988592	10988725	scaffold_8-115	18.9
scaffold_9	33269422	33269555	scaffold_9-129	18.9
scaffold_1	122090726	122090859	scaffold_1-234	18.7
scaffold_1	126506447	126506580	scaffold_1-240	18.7
scaffold_10	2461949	2462082	scaffold_10-75	18.7
scaffold_10	28913856	28913989	scaffold_10-73	18.7
scaffold_2	7490857	7490990	scaffold_2-132	18.7
scaffold_2	67152997	67153130	scaffold_2-142	18.7
scaffold_3	94878102	94878235	scaffold_3-107	18.7
scaffold_3	113126165	113126298	scaffold_3-109	18.7
scaffold_6	7863367	7863500	scaffold_6-148	18.7
scaffold_7	93366608	93366741	scaffold_7-137	18.7
scaffold_8	56475671	56475804	scaffold_8-126	18.7
scaffold_1	70181048	70181181	scaffold_1-232	18.6
scaffold_10	36764242	36764375	scaffold_10-69	18.6
scaffold_2	1361685	1361818	scaffold_2-136	18.6
scaffold_2	85123119	85123252	scaffold_2-133	18.6
scaffold_4	95224997	95225130	scaffold_4-135	18.6
scaffold_5	89999037	89999170	scaffold_5-133	18.6
scaffold_6	20027835	20027968	scaffold_6-139	18.6
scaffold_8	91807731	91807864	scaffold_8-127	18.6
scaffold_1	126373743	126373876	scaffold_1-248	18.5
scaffold_10	1090867	1091000	scaffold_10-77	18.5
scaffold_2	114809127	114809260	scaffold_2-145	18.5
scaffold_7	82700970	82701103	scaffold_7-131	18.5
scaffold_8	7214381	7214514	scaffold_8-123	18.5
scaffold_1	67540300	67540433	scaffold_1-261	18.3
scaffold_2	128805656	128805789	scaffold_2-160	18.3
scaffold_4	123670659	123670792	scaffold_4-147	18.3
scaffold_7	68922122	68922255	scaffold_7-166	18.3
scaffold_8	24557823	24557956	scaffold_8-151	18.3
scaffold_2	54299271	54299404	scaffold_2-156	18.2
scaffold_2	64921837	64921970	scaffold_2-181	18.2
scaffold_2	83139070	83139203	scaffold_2-151	18.2
scaffold_4	24512667	24512800	scaffold_4-146	18.2
scaffold_5	10022958	10023091	scaffold_5-121	18.2
scaffold_5	13803023	13803156	scaffold_5-113	18.2
scaffold_5	73616576	73616709	scaffold_5-134	18.2
scaffold_5	98417724	98417857	scaffold_5-156	18.2
scaffold_5	110399294	110399427	scaffold_5-152	18.2
scaffold_65	323757	323890	scaffold_65-7	18.2
scaffold_7	91194519	91194652	scaffold_7-156	18.2
scaffold_7	114931003	114931136	scaffold_7-176	18.2
scaffold_8b	1496208	1496341	scaffold_8b-6	18.2
scaffold_9	8807918	8808051	scaffold_9-137	18.2
scaffold_9	36797031	36797164	scaffold_9-135	18.2
scaffold_1	49748780	49748913	scaffold_1-316	18
scaffold_1	128481481	128481614	scaffold_1-272	18
scaffold_2	68629594	68629727	scaffold_2-157	18
scaffold_2	84414766	84414899	scaffold_2-149	18
scaffold_2	104135916	104136049	scaffold_2-182	18
scaffold_3	108223456	108223589	scaffold_3-120	18
scaffold_7	32268348	32268481	scaffold_7-200	18
scaffold_7	68602206	68602339	scaffold_7-154	18
scaffold_7	89666218	89666351	scaffold_7-168	18
scaffold_7	101173151	101173284	scaffold_7-184	18
scaffold_8	24200667	24200800	scaffold_8-143	18
scaffold_8	62423098	62423231	scaffold_8-164	18
scaffold_9	44182937	44183070	scaffold_9-142	18
scaffold_9	46854475	46854608	scaffold_9-132	18
scaffold_9	48365655	48365788	scaffold_9-182	18
scaffold_1	159182920	159183053	scaffold_1-243	17.9
scaffold_10	15163185	15163318	scaffold_10-78	17.9
scaffold_3	17242060	17242193	scaffold_3-118	17.9
scaffold_5	70883029	70883162	scaffold_5-126	17.9
scaffold_5	73336998	73337131	scaffold_5-128	17.9
scaffold_6	84415089	84415222	scaffold_6-161	17.9
scaffold_8	32986359	32986492	scaffold_8-162	17.9
scaffold_8	82367518	82367651	scaffold_8-147	17.9
scaffold_9	96201681	96201814	scaffold_9-146	17.9
scaffold_2	127665656	127665789	scaffold_2-147	17.7
scaffold_6	138085251	138085384	scaffold_6-162	17.7
scaffold_7	64178140	64178273	scaffold_7-158	17.7
scaffold_9	27269138	27269271	scaffold_9-147	17.7
scaffold_1	54136930	54137063	scaffold_1-263	17.6
scaffold_1	163574109	163574242	scaffold_1-267	17.6
scaffold_1	202951844	202951977	scaffold_1-298	17.6
scaffold_1340	7038	7171	scaffold_1340-1	17.6
scaffold_2	65055698	65055831	scaffold_2-188	17.6
scaffold_5	94038523	94038656	scaffold_5-164	17.6
scaffold_5	117932530	117932663	scaffold_5-130	17.6
scaffold_7	94493907	94494040	scaffold_7-165	17.6
scaffold_8	52888932	52889065	scaffold_8-153	17.6
scaffold_1	127263080	127263213	scaffold_1-269	17.5
scaffold_3	54630049	54630182	scaffold_3-111	17.5
scaffold_4	9116832	9116965	scaffold_4-167	17.5
scaffold_5	2397190	2397323	scaffold_5-145	17.5
scaffold_7	14206254	14206387	scaffold_7-198	17.5
scaffold_7	116438388	116438521	scaffold_7-180	17.5
scaffold_7	123171192	123171325	scaffold_7-201	17.5
scaffold_8	74699357	74699490	scaffold_8-149	17.5
scaffold_1	128501591	128501724	scaffold_1-273	17.3
scaffold_2	69004996	69005129	scaffold_2-170	17.3
scaffold_2	114948033	114948166	scaffold_2-173	17.3
scaffold_2	139229397	139229530	scaffold_2-194	17.3
scaffold_52	526324	526457	scaffold_52-1	17.3
scaffold_6	21616357	21616490	scaffold_6-188	17.3
scaffold_6	120182976	120183109	scaffold_6-172	17.3
scaffold_9	36107187	36107320	scaffold_9-176	17.3
scaffold_1	70523152	70523285	scaffold_1-275	17.2
scaffold_2	6659955	6660088	scaffold_2-175	17.2
scaffold_2	65184110	65184243	scaffold_2-195	17.2
scaffold_3	59365343	59365476	scaffold_3-129	17.2
scaffold_4	1059394	1059527	scaffold_4-191	17.2
scaffold_6	9447645	9447778	scaffold_6-180	17.2
scaffold_6	46658570	46658703	scaffold_6-183	17.2
scaffold_6	132977808	132977941	scaffold_6-217	17.2
scaffold_7	58365046	58365179	scaffold_7-162	17.2
scaffold_9	35651409	35651542	scaffold_9-159	17.2
scaffold_9	97739284	97739417	scaffold_9-160	17.2
scaffold_1	55049656	55049789	scaffold_1-336	17
scaffold_10	33400283	33400416	scaffold_10-97	17
scaffold_2	65164401	65164534	scaffold_2-171	17
scaffold_2	96579274	96579407	scaffold_2-197	17
scaffold_4	94791982	94792115	scaffold_4-171	17
scaffold_446	11569	11702	scaffold_446-1	17
scaffold_5	16347977	16348110	scaffold_5-158	17
scaffold_5	80639852	80639985	scaffold_5-165	17
scaffold_7	6016498	6016631	scaffold_7-210	17
scaffold_7	31975988	31976121	scaffold_7-207	17
scaffold_10	12822718	12822851	scaffold_10-86	16.9
scaffold_2	91881579	91881712	scaffold_2-189	16.9
scaffold_237	120250	120383	scaffold_237-2	16.9
scaffold_3	85042247	85042380	scaffold_3-133	16.9
scaffold_3	92448372	92448505	scaffold_3-126	16.9
scaffold_7	27070776	27070909	scaffold_7-191	16.9
scaffold_7	40426727	40426860	scaffold_7-253	16.9
scaffold_7	90756885	90757018	scaffold_7-203	16.9
scaffold_7	110973855	110973988	scaffold_7-205	16.9
scaffold_8	83586758	83586891	scaffold_8-170	16.9
scaffold_9	44277697	44277830	scaffold_9-202	16.9
scaffold_1	22586989	22587122	scaffold_1-320	16.7
scaffold_1	24170329	24170462	scaffold_1-334	16.7
scaffold_1	89454123	89454256	scaffold_1-287	16.7
scaffold_1	152444549	152444682	scaffold_1-286	16.7
scaffold_1	202972886	202973019	scaffold_1-318	16.7
scaffold_10	24275610	24275743	scaffold_10-98	16.7
scaffold_2	30723106	30723239	scaffold_2-224	16.7
scaffold_2	106295103	106295236	scaffold_2-198	16.7
scaffold_4	9119450	9119583	scaffold_4-162	16.7
scaffold_4	58786831	58786964	scaffold_4-203	16.7
scaffold_6	16028495	16028628	scaffold_6-174	16.7
scaffold_6	116006761	116006894	scaffold_6-187	16.7
scaffold_1	38132012	38132145	scaffold_1-330	16.6
scaffold_1	64777160	64777293	scaffold_1-314	16.6
scaffold_1	125097741	125097874	scaffold_1-301	16.6
scaffold_1	159304067	159304200	scaffold_1-315	16.6
scaffold_3	25293120	25293253	scaffold_3-132	16.6
scaffold_4	53511587	53511720	scaffold_4-192	16.6
scaffold_5	51233025	51233158	scaffold_5-159	16.6
scaffold_5	53058191	53058324	scaffold_5-200	16.6
scaffold_6	68604058	68604191	scaffold_6-178	16.6
scaffold_6	98309386	98309519	scaffold_6-211	16.6
scaffold_69	61772	61905	scaffold_69-3	16.6
scaffold_7	41442814	41442947	scaffold_7-214	16.6
scaffold_7	117345398	117345531	scaffold_7-220	16.6
scaffold_8	72117278	72117411	scaffold_8-222	16.6
scaffold_140	56426	56559	scaffold_140-1	16.5
scaffold_2	42504354	42504487	scaffold_2-228	16.5
scaffold_3	5688462	5688595	scaffold_3-127	16.5
scaffold_4	3582795	3582928	scaffold_4-237	16.5
scaffold_4	60117384	60117517	scaffold_4-193	16.5
scaffold_6	124288279	124288412	scaffold_6-200	16.5
scaffold_6	133766887	133767020	scaffold_6-214	16.5
scaffold_8	44425207	44425340	scaffold_8-180	16.5
scaffold_8	52843301	52843434	scaffold_8-190	16.5
scaffold_9	26157143	26157276	scaffold_9-177	16.5
scaffold_1	76921122	76921255	scaffold_1-328	16.3
scaffold_4	85408825	85408958	scaffold_4-225	16.3
scaffold_5	21564775	21564908	scaffold_5-237	16.3
scaffold_6	7850207	7850340	scaffold_6-242	16.3
scaffold_7	15506555	15506688	scaffold_7-219	16.3
scaffold_7	41429202	41429335	scaffold_7-256	16.3
scaffold_7	86459244	86459377	scaffold_7-221	16.3
scaffold_8	7777890	7778023	scaffold_8-198	16.3
scaffold_8	82264618	82264751	scaffold_8-171	16.3
scaffold_1	9477010	9477143	scaffold_1-348	16.2
scaffold_1	60249330	60249463	scaffold_1-304	16.2
scaffold_1	72257497	72257630	scaffold_1-396	16.2
scaffold_1	137530687	137530820	scaffold_1-297	16.2
scaffold_2	6647480	6647613	scaffold_2-229	16.2
scaffold_2	135801738	135801871	scaffold_2-209	16.2
scaffold_3	47991922	47992055	scaffold_3-151	16.2
scaffold_4	101713146	101713279	scaffold_4-190	16.2
scaffold_5	6709159	6709292	scaffold_5-196	16.2
scaffold_6	62940142	62940275	scaffold_6-189	16.2
scaffold_8	70680819	70680952	scaffold_8-182	16.2
scaffold_8c	3670501	3670634	scaffold_8c-4	16.2
scaffold_9	6582879	6583012	scaffold_9-168	16.2
scaffold_9	7404146	7404279	scaffold_9-189	16.2
scaffold_1	42657859	42657992	scaffold_1-385	16
scaffold_2	81272354	81272487	scaffold_2-242	16
scaffold_2	104188509	104188642	scaffold_2-226	16
scaffold_2	108027804	108027937	scaffold_2-262	16
scaffold_2	128761454	128761587	scaffold_2-225	16
scaffold_4	44465961	44466094	scaffold_4-238	16
scaffold_6	104019035	104019168	scaffold_6-202	16
scaffold_6	109465812	109465945	scaffold_6-193	16
scaffold_6	136797045	136797178	scaffold_6-218	16
scaffold_1	9260932	9261065	scaffold_1-338	15.9
scaffold_1	42770210	42770343	scaffold_1-327	15.9
scaffold_1	73696226	73696359	scaffold_1-378	15.9
scaffold_1	202145869	202146002	scaffold_1-373	15.9
scaffold_2	91548532	91548665	scaffold_2-253	15.9
scaffold_2	103834419	103834552	scaffold_2-272	15.9
scaffold_4	57906351	57906484	scaffold_4-166	15.9
scaffold_4	80602070	80602203	scaffold_4-296	15.9
scaffold_4	122670507	122670640	scaffold_4-197	15.9
scaffold_47	104332	104465	scaffold_47-2	15.9
scaffold_5	5401049	5401182	scaffold_5-209	15.9
scaffold_5	72050407	72050540	scaffold_5-199	15.9
scaffold_7	20049039	20049172	scaffold_7-245	15.9
scaffold_7	74322379	74322512	scaffold_7-223	15.9
scaffold_9	7405873	7406006	scaffold_9-210	15.9
scaffold_9	20698335	20698468	scaffold_9-183	15.9
scaffold_1	202966234	202966367	scaffold_1-364	15.7
scaffold_10	17436677	17436810	scaffold_10-116	15.7
scaffold_2	76575538	76575671	scaffold_2-239	15.7
scaffold_2	128804938	128805071	scaffold_2-257	15.7
scaffold_3	74878449	74878582	scaffold_3-138	15.7
scaffold_4	102815589	102815722	scaffold_4-211	15.7
scaffold_4	130765594	130765727	scaffold_4-212	15.7
scaffold_5	108077700	108077833	scaffold_5-189	15.7
scaffold_7	15499926	15500059	scaffold_7-242	15.7
scaffold_7	102906692	102906825	scaffold_7-247	15.7
scaffold_8	16292739	16292872	scaffold_8-208	15.7
scaffold_8	66366472	66366605	scaffold_8-173	15.7
scaffold_1	56268519	56268652	scaffold_1-331	15.6
scaffold_1	81636509	81636642	scaffold_1-397	15.6
scaffold_10	6122045	6122178	scaffold_10-138	15.6
scaffold_2	5442527	5442660	scaffold_2-276	15.6
scaffold_2	22730046	22730179	scaffold_2-258	15.6
scaffold_2	76714959	76715092	scaffold_2-230	15.6
scaffold_2	91974079	91974212	scaffold_2-255	15.6
scaffold_2	109453468	109453601	scaffold_2-241	15.6
scaffold_293	41619	41752	scaffold_293-1	15.6
scaffold_3	42446634	42446767	scaffold_3-162	15.6
scaffold_3	81285480	81285613	scaffold_3-189	15.6
scaffold_3	98759457	98759590	scaffold_3-152	15.6
scaffold_4	38593738	38593871	scaffold_4-227	15.6
scaffold_4	110717025	110717158	scaffold_4-304	15.6
scaffold_5	48163497	48163630	scaffold_5-219	15.6
scaffold_5298	3061	3194	scaffold_5298-1	15.6
scaffold_6	111434126	111434259	scaffold_6-225	15.6
scaffold_7	94488954	94489087	scaffold_7-237	15.6
scaffold_2	78077715	78077848	scaffold_2-264	15.5
scaffold_2	120853748	120853881	scaffold_2-259	15.5
scaffold_3	16006383	16006516	scaffold_3-146	15.5
scaffold_3	23573878	23574011	scaffold_3-142	15.5
scaffold_3	28785946	28786079	scaffold_3-193	15.5
scaffold_4	116993263	116993396	scaffold_4-184	15.5
scaffold_5	30579852	30579985	scaffold_5-193	15.5
scaffold_5	95100660	95100793	scaffold_5-215	15.5
scaffold_5	107166728	107166861	scaffold_5-203	15.5
scaffold_5	113091704	113091837	scaffold_5-250	15.5
scaffold_5b	4201278	4201411	scaffold_5b-12	15.5
scaffold_6	34651391	34651524	scaffold_6-245	15.5
scaffold_6	34702040	34702173	scaffold_6-256	15.5
scaffold_6	90946422	90946555	scaffold_6-247	15.5
scaffold_7	21512186	21512319	scaffold_7-231	15.5
scaffold_7	31995213	31995346	scaffold_7-260	15.5
scaffold_7	78612306	78612439	scaffold_7-275	15.5
scaffold_7	106984742	106984875	scaffold_7-252	15.5
scaffold_9	10903883	10904016	scaffold_9-197	15.5
scaffold_9	93182960	93183093	scaffold_9-187	15.5
scaffold_1	202969828	202969961	scaffold_1-441	15.3
scaffold_2	54264695	54264828	scaffold_2-251	15.3
scaffold_2	104190024	104190157	scaffold_2-244	15.3
scaffold_3	5686971	5687104	scaffold_3-169	15.3
scaffold_3	31539301	31539434	scaffold_3-185	15.3
scaffold_4	73847038	73847171	scaffold_4-241	15.3
scaffold_7	68059211	68059344	scaffold_7-230	15.3
scaffold_7	76354693	76354826	scaffold_7-222	15.3
scaffold_8	82252498	82252631	scaffold_8-202	15.3
scaffold_9	49142618	49142751	scaffold_9-237	15.3
scaffold_9	59021744	59021877	scaffold_9-214	15.3
scaffold_1	178994219	178994352	scaffold_1-429	15.2
scaffold_100	217539	217672	scaffold_100-10	15.2
scaffold_2	3641052	3641185	scaffold_2-279	15.2
scaffold_400	54649	54782	scaffold_400-2	15.2
scaffold_5	9386563	9386696	scaffold_5-208	15.2
scaffold_6	1384106	1384239	scaffold_6-205	15.2
scaffold_6	113791249	113791382	scaffold_6-270	15.2
scaffold_7	94501136	94501269	scaffold_7-282	15.2
scaffold_8	50115188	50115321	scaffold_8-241	15.2
scaffold_8	65806249	65806382	scaffold_8-204	15.2
scaffold_9	22045613	22045746	scaffold_9-200	15.2
scaffold_9	44272794	44272927	scaffold_9-225	15.2
scaffold_109	14977	15110	scaffold_109-4	15
scaffold_125	220077	220210	scaffold_125-1	15
scaffold_3	59366907	59367040	scaffold_3-188	15
scaffold_4	120371066	120371199	scaffold_4-319	15
scaffold_5	15989873	15990006	scaffold_5-254	15
scaffold_7	87435002	87435135	scaffold_7-263	15
scaffold_72	106920	107053	scaffold_72-1	15
scaffold_8	48106573	48106706	scaffold_8-227	15
scaffold_8	74706794	74706927	scaffold_8-249	15
scaffold_8b	1497361	1497494	scaffold_8b-12	15
scaffold_9	85769318	85769451	scaffold_9-238	15
scaffold_1	75479342	75479475	scaffold_1-404	14.9
scaffold_109	13545	13678	scaffold_109-5	14.9
scaffold_2	106251396	106251529	scaffold_2-320	14.9
scaffold_3	30030617	30030750	scaffold_3-161	14.9
scaffold_3	76525987	76526120	scaffold_3-175	14.9
scaffold_4	100921722	100921855	scaffold_4-301	14.9
scaffold_4	123606938	123607071	scaffold_4-235	14.9
scaffold_5	51264462	51264595	scaffold_5-222	14.9
scaffold_6	56484445	56484578	scaffold_6-266	14.9
scaffold_6	76426960	76427093	scaffold_6-272	14.9
scaffold_6	104028906	104029039	scaffold_6-281	14.9
scaffold_7	6198657	6198790	scaffold_7-279	14.9
scaffold_8	82376144	82376277	scaffold_8-259	14.9
scaffold_8	96759168	96759301	scaffold_8-230	14.9
scaffold_8b	1731880	1732013	scaffold_8b-17	14.9
scaffold_9	97561132	97561265	scaffold_9-206	14.9
scaffold_1	169245240	169245373	scaffold_1-452	14.7
scaffold_1	187059760	187059893	scaffold_1-446	14.7
scaffold_10	11118750	11118883	scaffold_10-157	14.7
scaffold_2	657995	658128	scaffold_2-295	14.7
scaffold_2	17931877	17932010	scaffold_2-305	14.7
scaffold_3	33939290	33939423	scaffold_3-180	14.7
scaffold_38	176758	176891	scaffold_38-2	14.7
scaffold_4	22616589	22616722	scaffold_4-268	14.7
scaffold_4	62143847	62143980	scaffold_4-274	14.7
scaffold_4	97579753	97579886	scaffold_4-254	14.7
scaffold_5	90707281	90707414	scaffold_5-234	14.7
scaffold_52	169567	169700	scaffold_52-2	14.7
scaffold_6	87774673	87774806	scaffold_6-299	14.7
scaffold_6264	937	1070	scaffold_6264-1	14.7
scaffold_7	85801830	85801963	scaffold_7-315	14.7
scaffold_9	17118784	17118917	scaffold_9-242	14.7
scaffold_9	54871249	54871382	scaffold_9-253	14.7
scaffold_9	70479147	70479280	scaffold_9-243	14.7
scaffold_1	58013224	58013357	scaffold_1-443	14.6
scaffold_10	554205	554338	scaffold_10-175	14.6
scaffold_10	13955888	13956021	scaffold_10-140	14.6
scaffold_2	131707074	131707207	scaffold_2-275	14.6
scaffold_4	83133455	83133588	scaffold_4-313	14.6
scaffold_5	48101370	48101503	scaffold_5-247	14.6
scaffold_6	95425526	95425659	scaffold_6-293	14.6
scaffold_6	106396661	106396794	scaffold_6-255	14.6
scaffold_8	9476740	9476873	scaffold_8-229	14.6
scaffold_8	58815280	58815413	scaffold_8-228	14.6
scaffold_9	26169945	26170078	scaffold_9-257	14.6
scaffold_1	152994211	152994344	scaffold_1-383	14.5
scaffold_1	154441196	154441329	scaffold_1-479	14.5
scaffold_10	15225068	15225201	scaffold_10-152	14.5
scaffold_2	3620224	3620357	scaffold_2-299	14.5
scaffold_2	85130327	85130460	scaffold_2-306	14.5
scaffold_3	44371432	44371565	scaffold_3-179	14.5
scaffold_3	93309109	93309242	scaffold_3-186	14.5
scaffold_306	46031	46164	scaffold_306-2	14.5
scaffold_4	53509999	53510132	scaffold_4-362	14.5
scaffold_5	83956302	83956435	scaffold_5-201	14.5
scaffold_6	20993752	20993885	scaffold_6-324	14.5
scaffold_6	29246748	29246881	scaffold_6-334	14.5
scaffold_7	89861353	89861486	scaffold_7-362	14.5
scaffold_7	94492696	94492829	scaffold_7-338	14.5
scaffold_8	48128748	48128881	scaffold_8-233	14.5
scaffold_8	81967848	81967981	scaffold_8-303	14.5
scaffold_8	91804072	91804205	scaffold_8-258	14.5
scaffold_9	50272502	50272635	scaffold_9-273	14.5
scaffold_1	55540909	55541042	scaffold_1-507	14.3
scaffold_1	60247475	60247608	scaffold_1-381	14.3
scaffold_10	6028649	6028782	scaffold_10-167	14.3
scaffold_2	85134980	85135113	scaffold_2-393	14.3
scaffold_3	74861460	74861593	scaffold_3-171	14.3
scaffold_346	22288	22421	scaffold_346-1	14.3
scaffold_4	81699316	81699449	scaffold_4-329	14.3
scaffold_6	59768312	59768445	scaffold_6-297	14.3
scaffold_7	25586700	25586833	scaffold_7-426	14.3
scaffold_7	113107816	113107949	scaffold_7-377	14.3
scaffold_8	74729069	74729202	scaffold_8-253	14.3
scaffold_8	78913509	78913642	scaffold_8-285	14.3
scaffold_9	5275141	5275274	scaffold_9-262	14.3
scaffold_1	38084385	38084518	scaffold_1-554	14.2
scaffold_1	53274087	53274220	scaffold_1-637	14.2
scaffold_1	115788339	115788472	scaffold_1-492	14.2
scaffold_1	153051881	153052014	scaffold_1-456	14.2
scaffold_1	175199026	175199159	scaffold_1-448	14.2
scaffold_10	11550587	11550720	scaffold_10-197	14.2
scaffold_25	925036	925169	scaffold_25-2	14.2
scaffold_4	122348875	122349008	scaffold_4-339	14.2
scaffold_53	75761	75894	scaffold_53-7	14.2
scaffold_6	21890121	21890254	scaffold_6-316	14.2
scaffold_6	111448069	111448202	scaffold_6-349	14.2
scaffold_6	137824599	137824732	scaffold_6-298	14.2
scaffold_7	91162729	91162862	scaffold_7-319	14.2
scaffold_7	101893345	101893478	scaffold_7-400	14.2
scaffold_9	78258740	78258873	scaffold_9-258	14.2
scaffold_9	79443526	79443659	scaffold_9-277	14.2
scaffold_9	80370064	80370197	scaffold_9-278	14.2
scaffold_1	73484604	73484737	scaffold_1-437	14
scaffold_1	91551568	91551701	scaffold_1-530	14
scaffold_10	13912311	13912444	scaffold_10-185	14
scaffold_2	96740921	96741054	scaffold_2-318	14
scaffold_2069	5289	5422	scaffold_2069-1	14
scaffold_3	40563777	40563910	scaffold_3-231	14
scaffold_3	112702949	112703082	scaffold_3-209	14
scaffold_32	402808	402941	scaffold_32-1	14
scaffold_4	42060157	42060290	scaffold_4-312	14
scaffold_5	15988043	15988176	scaffold_5-312	14
scaffold_5	72032729	72032862	scaffold_5-274	14
scaffold_6	18448686	18448819	scaffold_6-308	14
scaffold_6	38810789	38810922	scaffold_6-332	14
scaffold_7	71292025	71292158	scaffold_7-394	14
scaffold_8	74704502	74704635	scaffold_8-296	14
scaffold_8c	3544552	3544685	scaffold_8c-8	14
scaffold_1	22422173	22422306	scaffold_1-567	13.9
scaffold_1	22909485	22909618	scaffold_1-523	13.9
scaffold_1	70537449	70537582	scaffold_1-509	13.9
scaffold_1	75071122	75071255	scaffold_1-595	13.9
scaffold_1	75882359	75882492	scaffold_1-571	13.9
scaffold_10	17958132	17958265	scaffold_10-190	13.9
scaffold_2	7493781	7493914	scaffold_2-461	13.9
scaffold_2	10697720	10697853	scaffold_2-420	13.9
scaffold_2	21192942	21193075	scaffold_2-375	13.9
scaffold_2	87878450	87878583	scaffold_2-351	13.9
scaffold_217	46752	46885	scaffold_217-1	13.9
scaffold_3	5258958	5259091	scaffold_3-211	13.9
scaffold_3	28762790	28762923	scaffold_3-262	13.9
scaffold_308	28658	28791	scaffold_308-1	13.9
scaffold_4	12223047	12223180	scaffold_4-397	13.9
scaffold_4	53505465	53505598	scaffold_4-403	13.9
scaffold_4	86210784	86210917	scaffold_4-341	13.9
scaffold_5	26251649	26251782	scaffold_5-286	13.9
scaffold_5	87521945	87522078	scaffold_5-291	13.9
scaffold_6	76573101	76573234	scaffold_6-368	13.9
scaffold_7	82555252	82555385	scaffold_7-421	13.9
scaffold_7	94496859	94496992	scaffold_7-322	13.9
scaffold_7917	1787	1920	scaffold_7917-1	13.9
scaffold_8	23870312	23870445	scaffold_8-307	13.9
scaffold_8	47227907	47228040	scaffold_8-321	13.9
scaffold_8	88160650	88160783	scaffold_8-267	13.9
scaffold_8	95940536	95940669	scaffold_8-281	13.9
scaffold_9	17159054	17159187	scaffold_9-300	13.9
scaffold_9	72588902	72589035	scaffold_9-280	13.9
scaffold_1	66909079	66909212	scaffold_1-552	13.7
scaffold_1	71729496	71729629	scaffold_1-547	13.7
scaffold_1	86791716	86791849	scaffold_1-561	13.7
scaffold_1	127755901	127756034	scaffold_1-556	13.7
scaffold_1	135076122	135076255	scaffold_1-622	13.7
scaffold_1	172478488	172478621	scaffold_1-598	13.7
scaffold_10	30310193	30310326	scaffold_10-203	13.7
scaffold_2	14163843	14163976	scaffold_2-399	13.7
scaffold_2	21767943	21768076	scaffold_2-385	13.7
scaffold_2	84037308	84037441	scaffold_2-360	13.7
scaffold_3	40735269	40735402	scaffold_3-225	13.7
scaffold_3	67097741	67097874	scaffold_3-229	13.7
scaffold_3	98516341	98516474	scaffold_3-201	13.7
scaffold_4	67976736	67976869	scaffold_4-322	13.7
scaffold_5	11420093	11420226	scaffold_5-298	13.7
scaffold_5	16214467	16214600	scaffold_5-300	13.7
scaffold_5	97997040	97997173	scaffold_5-268	13.7
scaffold_6	13854281	13854414	scaffold_6-344	13.7
scaffold_6	73580665	73580798	scaffold_6-413	13.7
scaffold_6	78327666	78327799	scaffold_6-360	13.7
scaffold_7	27466346	27466479	scaffold_7-331	13.7
scaffold_7	103452132	103452265	scaffold_7-381	13.7
scaffold_7	107462119	107462252	scaffold_7-307	13.7
scaffold_8	1841633	1841766	scaffold_8-298	13.7
scaffold_8	24214645	24214778	scaffold_8-308	13.7
scaffold_1	9302105	9302238	scaffold_1-535	13.6
scaffold_1	70186953	70187086	scaffold_1-549	13.6
scaffold_1	93372648	93372781	scaffold_1-500	13.6
scaffold_1	204060832	204060965	scaffold_1-590	13.6
scaffold_2	10817267	10817400	scaffold_2-350	13.6
scaffold_2	70810811	70810944	scaffold_2-356	13.6
scaffold_23	945994	946127	scaffold_23-2	13.6
scaffold_237	61227	61360	scaffold_237-3	13.6
scaffold_3	41153323	41153456	scaffold_3-230	13.6
scaffold_3	59373440	59373573	scaffold_3-273	13.6
scaffold_4	44454083	44454216	scaffold_4-392	13.6
scaffold_4	73108615	73108748	scaffold_4-382	13.6
scaffold_4	100908811	100908944	scaffold_4-402	13.6
scaffold_6	34602983	34603116	scaffold_6-357	13.6
scaffold_6	105301852	105301985	scaffold_6-319	13.6
scaffold_6	109405524	109405657	scaffold_6-407	13.6
scaffold_8	85665483	85665616	scaffold_8-372	13.6
scaffold_8	91912598	91912731	scaffold_8-263	13.6
scaffold_9	36828746	36828879	scaffold_9-283	13.6
scaffold_9	44469135	44469268	scaffold_9-294	13.6
scaffold_9	47276876	47277009	scaffold_9-259	13.6
scaffold_1	87649736	87649869	scaffold_1-539	13.5
scaffold_10	33208929	33209062	scaffold_10-209	13.5
scaffold_2	107294449	107294582	scaffold_2-411	13.5
scaffold_2	126011438	126011571	scaffold_2-516	13.5
scaffold_3	27663494	27663627	scaffold_3-251	13.5
scaffold_3	67096941	67097074	scaffold_3-239	13.5
scaffold_4	80625296	80625429	scaffold_4-444	13.5
scaffold_4	95073256	95073389	scaffold_4-328	13.5
scaffold_5	21550634	21550767	scaffold_5-325	13.5
scaffold_5	28109738	28109871	scaffold_5-313	13.5
scaffold_5	37271795	37271928	scaffold_5-342	13.5
scaffold_5	65877499	65877632	scaffold_5-304	13.5
scaffold_5	98452681	98452814	scaffold_5-323	13.5
scaffold_5	117958724	117958857	scaffold_5-284	13.5
scaffold_5b	36886	37019	scaffold_5b-23	13.5
scaffold_6	29196394	29196527	scaffold_6-361	13.5
scaffold_6	54546917	54547050	scaffold_6-362	13.5
scaffold_6	77936414	77936547	scaffold_6-333	13.5
scaffold_6	129443143	129443276	scaffold_6-330	13.5
scaffold_7	32265804	32265937	scaffold_7-391	13.5
scaffold_7	99004016	99004149	scaffold_7-318	13.5
scaffold_9	44317946	44318079	scaffold_9-293	13.5
scaffold_9	71340515	71340648	scaffold_9-332	13.5
scaffold_9	79648072	79648205	scaffold_9-285	13.5
scaffold_1	52528252	52528385	scaffold_1-659	13.3
scaffold_1	56044009	56044142	scaffold_1-573	13.3
scaffold_1	61908131	61908264	scaffold_1-562	13.3
scaffold_1	86741260	86741393	scaffold_1-540	13.3
scaffold_1	95759888	95760021	scaffold_1-638	13.3
scaffold_1	156635174	156635307	scaffold_1-803	13.3
scaffold_10	12986001	12986134	scaffold_10-214	13.3
scaffold_10	24715898	24716031	scaffold_10-231	13.3
scaffold_10	28473492	28473625	scaffold_10-234	13.3
scaffold_2	77617434	77617567	scaffold_2-394	13.3
scaffold_3	67681248	67681381	scaffold_3-245	13.3
scaffold_3	116330529	116330662	scaffold_3-293	13.3
scaffold_4	24584337	24584470	scaffold_4-414	13.3
scaffold_4	52698932	52699065	scaffold_4-348	13.3
scaffold_4	67857270	67857403	scaffold_4-527	13.3
scaffold_433	10987	11120	scaffold_433-1	13.3
scaffold_5	8219671	8219804	scaffold_5-328	13.3
scaffold_5	98405672	98405805	scaffold_5-314	13.3
scaffold_6	128805104	128805237	scaffold_6-399	13.3
scaffold_7	23235874	23236007	scaffold_7-386	13.3
scaffold_7	25083075	25083208	scaffold_7-416	13.3
scaffold_7	27474946	27475079	scaffold_7-367	13.3
scaffold_7	28149897	28150030	scaffold_7-408	13.3
scaffold_7	36586565	36586698	scaffold_7-383	13.3
scaffold_7	42805272	42805405	scaffold_7-407	13.3
scaffold_7	101983477	101983610	scaffold_7-395	13.3
scaffold_7	107454506	107454639	scaffold_7-448	13.3
scaffold_8	97689553	97689686	scaffold_8-312	13.3
scaffold_9	79248546	79248679	scaffold_9-358	13.3
scaffold_988	50247	50380	scaffold_988-3	13.3
scaffold_1	53514234	53514367	scaffold_1-602	13.2
scaffold_1	73741094	73741227	scaffold_1-503	13.2
scaffold_1	126568791	126568924	scaffold_1-749	13.2
scaffold_1	133923918	133924051	scaffold_1-711	13.2
scaffold_1	143331286	143331419	scaffold_1-589	13.2
scaffold_1	175163376	175163509	scaffold_1-628	13.2
scaffold_1	175749552	175749685	scaffold_1-584	13.2
scaffold_1	190393335	190393468	scaffold_1-604	13.2
scaffold_2	5096900	5097033	scaffold_2-381	13.2
scaffold_2	77676448	77676581	scaffold_2-324	13.2
scaffold_2	133813778	133813911	scaffold_2-429	13.2
scaffold_3	7301345	7301478	scaffold_3-248	13.2
scaffold_3	81463454	81463587	scaffold_3-247	13.2
scaffold_35	98717	98850	scaffold_35-4	13.2
scaffold_4	1909935	1910068	scaffold_4-417	13.2
scaffold_4	10663506	10663639	scaffold_4-429	13.2
scaffold_4	25638676	25638809	scaffold_4-430	13.2
scaffold_4	65200755	65200888	scaffold_4-461	13.2
scaffold_6	6749129	6749262	scaffold_6-406	13.2
scaffold_6	70501702	70501835	scaffold_6-398	13.2
scaffold_6	72082321	72082454	scaffold_6-352	13.2
scaffold_6	97670492	97670625	scaffold_6-385	13.2
scaffold_6	108987134	108987267	scaffold_6-350	13.2
scaffold_65	291644	291777	scaffold_65-13	13.2
scaffold_7	13366404	13366537	scaffold_7-378	13.2
scaffold_8	4718115	4718248	scaffold_8-266	13.2
scaffold_9	80333012	80333145	scaffold_9-318	13.2
scaffold_1	18526169	18526302	scaffold_1-543	13
scaffold_1	20355949	20356082	scaffold_1-681	13
scaffold_1	64836295	64836428	scaffold_1-714	13
scaffold_1	87062862	87062995	scaffold_1-620	13
scaffold_1	120542579	120542712	scaffold_1-656	13
scaffold_1	150669955	150670088	scaffold_1-648	13
scaffold_10	8272151	8272284	scaffold_10-268	13
scaffold_2	77641282	77641415	scaffold_2-488	13
scaffold_2	140749738	140749871	scaffold_2-405	13
scaffold_2	143184462	143184595	scaffold_2-479	13
scaffold_3	14121881	14122014	scaffold_3-267	13
scaffold_3	19706605	19706738	scaffold_3-218	13
scaffold_4	61110605	61110738	scaffold_4-496	13
scaffold_4	92717438	92717571	scaffold_4-506	13
scaffold_6	29202645	29202778	scaffold_6-419	13
scaffold_6	95424191	95424324	scaffold_6-411	13
scaffold_6	133755332	133755465	scaffold_6-418	13
scaffold_7	54381829	54381962	scaffold_7-475	13
scaffold_8	52759627	52759760	scaffold_8-338	13
scaffold_9	3468570	3468703	scaffold_9-337	13
scaffold_1	12908016	12908149	scaffold_1-705	12.9
scaffold_1	42780221	42780354	scaffold_1-738	12.9
scaffold_1	182986882	182987015	scaffold_1-703	12.9
scaffold_10	6159088	6159221	scaffold_10-221	12.9
scaffold_2	96637993	96638126	scaffold_2-438	12.9
scaffold_2	129892061	129892194	scaffold_2-530	12.9
scaffold_3	91710048	91710181	scaffold_3-282	12.9
scaffold_347	39432	39565	scaffold_347-1	12.9
scaffold_5	2409574	2409707	scaffold_5-333	12.9
scaffold_5	8764571	8764704	scaffold_5-408	12.9
scaffold_5	53761380	53761513	scaffold_5-360	12.9
scaffold_5	93414295	93414428	scaffold_5-326	12.9
scaffold_6	59744828	59744961	scaffold_6-364	12.9
scaffold_6	106971833	106971966	scaffold_6-397	12.9
scaffold_7	1664776	1664909	scaffold_7-435	12.9
scaffold_7	26454665	26454798	scaffold_7-451	12.9
scaffold_7	64978435	64978568	scaffold_7-434	12.9
scaffold_7	65304000	65304133	scaffold_7-452	12.9
scaffold_8	9711380	9711513	scaffold_8-341	12.9
scaffold_9	21272402	21272535	scaffold_9-309	12.9
scaffold_1	45207253	45207386	scaffold_1-806	12.7
scaffold_1	60648761	60648894	scaffold_1-700	12.7
scaffold_1	66837469	66837602	scaffold_1-691	12.7
scaffold_1	201660167	201660300	scaffold_1-645	12.7
scaffold_10	12867297	12867430	scaffold_10-215	12.7
scaffold_2	84572346	84572479	scaffold_2-483	12.7
scaffold_2	85137306	85137439	scaffold_2-454	12.7
scaffold_2	108717754	108717887	scaffold_2-390	12.7
scaffold_2	135677552	135677685	scaffold_2-417	12.7
scaffold_3	81268693	81268826	scaffold_3-311	12.7
scaffold_4	103197961	103198094	scaffold_4-460	12.7
scaffold_5	94108758	94108891	scaffold_5-353	12.7
scaffold_5	98452396	98452529	scaffold_5-318	12.7
scaffold_7	100239919	100240052	scaffold_7-412	12.7
scaffold_8	13183405	13183538	scaffold_8-393	12.7
scaffold_8	42038196	42038329	scaffold_8-344	12.7
scaffold_9	47304392	47304525	scaffold_9-362	12.7
scaffold_9	48201030	48201163	scaffold_9-432	12.7
scaffold_9	69471104	69471237	scaffold_9-371	12.7
scaffold_9	97695861	97695994	scaffold_9-342	12.7
scaffold_1	45796730	45796863	scaffold_1-755	12.6
scaffold_1	66962830	66962963	scaffold_1-846	12.6
scaffold_1	128559052	128559185	scaffold_1-733	12.6
scaffold_1	171780979	171781112	scaffold_1-735	12.6
scaffold_10	720068	720201	scaffold_10-247	12.6
scaffold_10	11874100	11874233	scaffold_10-229	12.6
scaffold_2	6649413	6649546	scaffold_2-617	12.6
scaffold_2	14160499	14160632	scaffold_2-588	12.6
scaffold_2	100595101	100595234	scaffold_2-457	12.6
scaffold_3	28763611	28763744	scaffold_3-325	12.6
scaffold_3	54433893	54434026	scaffold_3-301	12.6
scaffold_3	74800093	74800226	scaffold_3-316	12.6
scaffold_36	657211	657344	scaffold_36-3	12.6
scaffold_4	54557990	54558123	scaffold_4-512	12.6
scaffold_4	64566794	64566927	scaffold_4-560	12.6
scaffold_4	107063559	107063692	scaffold_4-492	12.6
scaffold_4	109373168	109373301	scaffold_4-443	12.6
scaffold_5	108729349	108729482	scaffold_5-447	12.6
scaffold_6	41431209	41431342	scaffold_6-501	12.6
scaffold_6	97459086	97459219	scaffold_6-482	12.6
scaffold_6	111448725	111448858	scaffold_6-524	12.6
scaffold_7	16001078	16001211	scaffold_7-468	12.6
scaffold_7	45097776	45097909	scaffold_7-465	12.6
scaffold_7	76026090	76026223	scaffold_7-527	12.6
scaffold_7	76068787	76068920	scaffold_7-535	12.6
scaffold_7	103738132	103738265	scaffold_7-500	12.6
scaffold_7	113092692	113092825	scaffold_7-546	12.6
scaffold_8	19198502	19198635	scaffold_8-497	12.6
scaffold_8	93116379	93116512	scaffold_8-305	12.6
scaffold_8	94424490	94424623	scaffold_8-366	12.6
scaffold_9	77269452	77269585	scaffold_9-381	12.6
scaffold_1	143353507	143353640	scaffold_1-750	12.4
scaffold_100	219207	219340	scaffold_100-13	12.4
scaffold_2	5119216	5119349	scaffold_2-499	12.4
scaffold_2	38543656	38543789	scaffold_2-565	12.4
scaffold_2	44930149	44930282	scaffold_2-535	12.4
scaffold_2	47668063	47668196	scaffold_2-505	12.4
scaffold_2	117762175	117762308	scaffold_2-474	12.4
scaffold_205	128527	128660	scaffold_205-2	12.4
scaffold_3	5119378	5119511	scaffold_3-295	12.4
scaffold_3	40735050	40735183	scaffold_3-259	12.4
scaffold_3	66441090	66441223	scaffold_3-334	12.4
scaffold_3	98775756	98775889	scaffold_3-338	12.4
scaffold_3	116057936	116058069	scaffold_3-344	12.4
scaffold_4	80302433	80302566	scaffold_4-507	12.4
scaffold_4	108538028	108538161	scaffold_4-545	12.4
scaffold_4	116952191	116952324	scaffold_4-563	12.4
scaffold_4	140112577	140112710	scaffold_4-532	12.4
scaffold_5	89943596	89943729	scaffold_5-399	12.4
scaffold_5	90191933	90192066	scaffold_5-414	12.4
scaffold_5	90220462	90220595	scaffold_5-348	12.4
scaffold_6	132992019	132992152	scaffold_6-447	12.4
scaffold_7	101893936	101894069	scaffold_7-538	12.4
scaffold_7	105700253	105700386	scaffold_7-493	12.4
scaffold_7	109592282	109592415	scaffold_7-517	12.4
scaffold_8	63358215	63358348	scaffold_8-352	12.4
scaffold_8	64491448	64491581	scaffold_8-381	12.4
scaffold_8196	718	851	scaffold_8196-1	12.4
scaffold_9	5275807	5275940	scaffold_9-345	12.4
scaffold_9	12199038	12199171	scaffold_9-373	12.4
scaffold_1	142181705	142181838	scaffold_1-731	12.3
scaffold_2	33537635	33537768	scaffold_2-556	12.3
scaffold_3	10899550	10899683	scaffold_3-332	12.3
scaffold_4	52613957	52614090	scaffold_4-518	12.3
scaffold_4	75360938	75361071	scaffold_4-562	12.3
scaffold_4	92296506	92296639	scaffold_4-526	12.3
scaffold_5	7148248	7148381	scaffold_5-379	12.3
scaffold_5	10694374	10694507	scaffold_5-423	12.3
scaffold_5	41418486	41418619	scaffold_5-382	12.3
scaffold_5	85067993	85068126	scaffold_5-494	12.3
scaffold_5	93991335	93991468	scaffold_5-373	12.3
scaffold_6	26034853	26034986	scaffold_6-497	12.3
scaffold_6	68959370	68959503	scaffold_6-495	12.3
scaffold_7	52881556	52881689	scaffold_7-472	12.3
scaffold_7	67023817	67023950	scaffold_7-523	12.3
scaffold_7	94487450	94487583	scaffold_7-577	12.3
scaffold_8	91990521	91990654	scaffold_8-379	12.3
scaffold_9	528570	528703	scaffold_9-409	12.3
scaffold_9	44833548	44833681	scaffold_9-350	12.3
scaffold_1	64041999	64042132	scaffold_1-742	12.2
scaffold_1	67775460	67775593	scaffold_1-776	12.2
scaffold_1	105954553	105954686	scaffold_1-816	12.2
scaffold_1	126065363	126065496	scaffold_1-848	12.2
scaffold_1	128267306	128267439	scaffold_1-893	12.2
scaffold_1	201573496	201573629	scaffold_1-827	12.2
scaffold_10	12861427	12861560	scaffold_10-278	12.2
scaffold_10	19275899	19276032	scaffold_10-331	12.2
scaffold_2	1383056	1383189	scaffold_2-649	12.2
scaffold_2	7004900	7005033	scaffold_2-757	12.2
scaffold_2	59913670	59913803	scaffold_2-646	12.2
scaffold_2	78079414	78079547	scaffold_2-587	12.2
scaffold_2	120335091	120335224	scaffold_2-580	12.2
scaffold_3	5753931	5754064	scaffold_3-306	12.2
scaffold_3	49451417	49451550	scaffold_3-335	12.2
scaffold_3	70974650	70974783	scaffold_3-331	12.2
scaffold_370	40550	40683	scaffold_370-3	12.2
scaffold_4	17596286	17596419	scaffold_4-548	12.2
scaffold_4	20383894	20384027	scaffold_4-596	12.2
scaffold_4	47420454	47420587	scaffold_4-494	12.2
scaffold_5	107243441	107243574	scaffold_5-452	12.2
scaffold_5	117860794	117860927	scaffold_5-364	12.2
scaffold_6	20034650	20034783	scaffold_6-500	12.2
scaffold_6	31183204	31183337	scaffold_6-477	12.2
scaffold_6	97333112	97333245	scaffold_6-485	12.2
scaffold_6	121305221	121305354	scaffold_6-487	12.2
scaffold_6	125057133	125057266	scaffold_6-463	12.2
scaffold_7	115062630	115062763	scaffold_7-547	12.2
scaffold_75	43504	43637	scaffold_75-5	12.2
scaffold_8	31014704	31014837	scaffold_8-451	12.2
scaffold_1	140383753	140383886	scaffold_1-741	12
scaffold_1	179187161	179187294	scaffold_1-877	12
scaffold_1	189067640	189067773	scaffold_1-756	12
scaffold_1	196408067	196408200	scaffold_1-963	12
scaffold_10	1079128	1079261	scaffold_10-326	12
scaffold_10	11387291	11387424	scaffold_10-290	12
scaffold_10	20020205	20020338	scaffold_10-282	12
scaffold_2	21696997	21697130	scaffold_2-642	12
scaffold_2	49341019	49341152	scaffold_2-610	12
scaffold_2	65231424	65231557	scaffold_2-584	12
scaffold_2	83146986	83147119	scaffold_2-571	12
scaffold_2	86388173	86388306	scaffold_2-629	12
scaffold_2	94059464	94059597	scaffold_2-612	12
scaffold_2	96594126	96594259	scaffold_2-533	12
scaffold_3	48550199	48550332	scaffold_3-386	12
scaffold_3	105773917	105774050	scaffold_3-365	12
scaffold_328	19860	19993	scaffold_328-5	12
scaffold_38	742149	742282	scaffold_38-15	12
scaffold_4	124749607	124749740	scaffold_4-579	12
scaffold_5b	926808	926941	scaffold_5b-26	12
scaffold_6	106401136	106401269	scaffold_6-533	12
scaffold_6	136371652	136371785	scaffold_6-437	12
scaffold_6	137186444	137186577	scaffold_6-560	12
scaffold_7	8862657	8862790	scaffold_7-626	12
scaffold_7	82739350	82739483	scaffold_7-505	12
scaffold_7	101916504	101916637	scaffold_7-515	12
scaffold_8	48128319	48128452	scaffold_8-428	12
scaffold_8	49277736	49277869	scaffold_8-404	12
scaffold_8	55654181	55654314	scaffold_8-505	12
scaffold_8	55668608	55668741	scaffold_8-461	12
scaffold_8	66277244	66277377	scaffold_8-415	12
scaffold_8	89167107	89167240	scaffold_8-392	12
scaffold_9	20014830	20014963	scaffold_9-473	12
scaffold_9	37212443	37212576	scaffold_9-496	12
scaffold_9	64038263	64038396	scaffold_9-407	12
scaffold_1	54188697	54188830	scaffold_1-951	11.9
scaffold_1	60415281	60415414	scaffold_1-956	11.9
scaffold_1	66958628	66958761	scaffold_1-925	11.9
scaffold_1	120118018	120118151	scaffold_1-794	11.9
scaffold_10	32115154	32115287	scaffold_10-311	11.9
scaffold_10	36698177	36698310	scaffold_10-265	11.9
scaffold_2	84414447	84414580	scaffold_2-579	11.9
scaffold_2	102951912	102952045	scaffold_2-716	11.9
scaffold_2	135757288	135757421	scaffold_2-568	11.9
scaffold_3	32500287	32500420	scaffold_3-367	11.9
scaffold_4	13164331	13164464	scaffold_4-602	11.9
scaffold_4	51996396	51996529	scaffold_4-505	11.9
scaffold_4	71049998	71050131	scaffold_4-608	11.9
scaffold_4	117198514	117198647	scaffold_4-524	11.9
scaffold_4	123418394	123418527	scaffold_4-605	11.9
scaffold_5	10986274	10986407	scaffold_5-502	11.9
scaffold_5	55825853	55825986	scaffold_5-389	11.9
scaffold_5	101986511	101986644	scaffold_5-628	11.9
scaffold_5	117734361	117734494	scaffold_5-411	11.9
scaffold_6	19086270	19086403	scaffold_6-544	11.9
scaffold_6	38189155	38189288	scaffold_6-516	11.9
scaffold_6	99158171	99158304	scaffold_6-478	11.9
scaffold_6	129519750	129519883	scaffold_6-476	11.9
scaffold_7	15498383	15498516	scaffold_7-569	11.9
scaffold_7	86457658	86457791	scaffold_7-598	11.9
scaffold_7	94495497	94495630	scaffold_7-552	11.9
scaffold_7	109600638	109600771	scaffold_7-575	11.9
scaffold_7	109958909	109959042	scaffold_7-580	11.9
scaffold_74	102414	102547	scaffold_74-1	11.9
scaffold_777	787	920	scaffold_777-2	11.9
scaffold_8	20595031	20595164	scaffold_8-521	11.9
scaffold_8	24654570	24654703	scaffold_8-472	11.9
scaffold_8	65807229	65807362	scaffold_8-441	11.9
scaffold_9	44455881	44456014	scaffold_9-500	11.9
scaffold_1	9142283	9142416	scaffold_1-984	11.7
scaffold_1	68165526	68165659	scaffold_1-905	11.7
scaffold_1	95966528	95966661	scaffold_1-924	11.7
scaffold_1	100565683	100565816	scaffold_1-926	11.7
scaffold_1	129616563	129616696	scaffold_1-898	11.7
scaffold_1	131187268	131187401	scaffold_1-782	11.7
scaffold_1	159305985	159306118	scaffold_1-842	11.7
scaffold_1	180318557	180318690	scaffold_1-990	11.7
scaffold_10	12545193	12545326	scaffold_10-276	11.7
scaffold_2	3639831	3639964	scaffold_2-699	11.7
scaffold_2	54668328	54668461	scaffold_2-695	11.7
scaffold_2	77728275	77728408	scaffold_2-672	11.7
scaffold_2	83923739	83923872	scaffold_2-660	11.7
scaffold_27	586897	587030	scaffold_27-4	11.7
scaffold_3	16262553	16262686	scaffold_3-393	11.7
scaffold_3	78250411	78250544	scaffold_3-373	11.7
scaffold_3	84540086	84540219	scaffold_3-398	11.7
scaffold_3	93557811	93557944	scaffold_3-376	11.7
scaffold_36	656412	656545	scaffold_36-2	11.7
scaffold_5	2399442	2399575	scaffold_5-534	11.7
scaffold_5	26742520	26742653	scaffold_5-445	11.7
scaffold_5	37273573	37273706	scaffold_5-470	11.7
scaffold_5	53967706	53967839	scaffold_5-497	11.7
scaffold_6	26041788	26041921	scaffold_6-561	11.7
scaffold_6	87361886	87362019	scaffold_6-537	11.7
scaffold_6	119109633	119109766	scaffold_6-595	11.7
scaffold_7	11181281	11181414	scaffold_7-536	11.7
scaffold_7	27379005	27379138	scaffold_7-560	11.7
scaffold_7	31644079	31644212	scaffold_7-570	11.7
scaffold_7	82796476	82796609	scaffold_7-579	11.7
scaffold_7	114933943	114934076	scaffold_7-613	11.7
scaffold_8	56877983	56878116	scaffold_8-530	11.7
scaffold_8	66337325	66337458	scaffold_8-539	11.7
scaffold_9	25359821	25359954	scaffold_9-465	11.7
scaffold_9	71893172	71893305	scaffold_9-505	11.7
scaffold_1	68617775	68617908	scaffold_1-908	11.6
scaffold_1	145956121	145956254	scaffold_1-1002	11.6
scaffold_140	214082	214215	scaffold_140-2	11.6
scaffold_2	11761496	11761629	scaffold_2-694	11.6
scaffold_2	17988550	17988683	scaffold_2-603	11.6
scaffold_2	32753118	32753251	scaffold_2-549	11.6
scaffold_2	68644224	68644357	scaffold_2-684	11.6
scaffold_2	70810579	70810712	scaffold_2-711	11.6
scaffold_2	135596898	135597031	scaffold_2-626	11.6
scaffold_3	19887476	19887609	scaffold_3-382	11.6
scaffold_3	66544466	66544599	scaffold_3-431	11.6
scaffold_4	106664316	106664449	scaffold_4-617	11.6
scaffold_4	107476035	107476168	scaffold_4-700	11.6
scaffold_4	139737983	139738116	scaffold_4-634	11.6
scaffold_5	63946067	63946200	scaffold_5-516	11.6
scaffold_5	73526174	73526307	scaffold_5-557	11.6
scaffold_6	30831200	30831333	scaffold_6-620	11.6
scaffold_6	58573309	58573442	scaffold_6-574	11.6
scaffold_6	107740290	107740423	scaffold_6-618	11.6
scaffold_62	294574	294707	scaffold_62-2	11.6
scaffold_7	6307135	6307268	scaffold_7-856	11.6
scaffold_7	91274571	91274704	scaffold_7-602	11.6
scaffold_7	104876600	104876733	scaffold_7-612	11.6
scaffold_7	107389241	107389374	scaffold_7-633	11.6
scaffold_8	78194428	78194561	scaffold_8-507	11.6
scaffold_9	86840869	86841002	scaffold_9-475	11.6
scaffold_1	2370219	2370352	scaffold_1-972	11.4
scaffold_1	59249539	59249672	scaffold_1-833	11.4
scaffold_1	122091590	122091723	scaffold_1-949	11.4
scaffold_1	123685889	123686022	scaffold_1-994	11.4
scaffold_1	126399760	126399893	scaffold_1-887	11.4
scaffold_1	128841395	128841528	scaffold_1-1100	11.4
scaffold_1	159305807	159305940	scaffold_1-1016	11.4
scaffold_1	162179679	162179812	scaffold_1-1107	11.4
scaffold_1	169588636	169588769	scaffold_1-1036	11.4
scaffold_1	170165917	170166050	scaffold_1-1075	11.4
scaffold_10	6463156	6463289	scaffold_10-405	11.4
scaffold_10	7072792	7072925	scaffold_10-366	11.4
scaffold_10	33355279	33355412	scaffold_10-334	11.4
scaffold_2	53585410	53585543	scaffold_2-739	11.4
scaffold_2	76791223	76791356	scaffold_2-671	11.4
scaffold_2	91521785	91521918	scaffold_2-705	11.4
scaffold_2	120335393	120335526	scaffold_2-696	11.4
scaffold_3	25214410	25214543	scaffold_3-465	11.4
scaffold_3	87723365	87723498	scaffold_3-424	11.4
scaffold_4	22511428	22511561	scaffold_4-662	11.4
scaffold_4	33206264	33206397	scaffold_4-701	11.4
scaffold_4	100932124	100932257	scaffold_4-645	11.4
scaffold_6	56681657	56681790	scaffold_6-572	11.4
scaffold_6	87341879	87342012	scaffold_6-536	11.4
scaffold_7	13348991	13349124	scaffold_7-701	11.4
scaffold_7	25677342	25677475	scaffold_7-554	11.4
scaffold_7	65026056	65026189	scaffold_7-634	11.4
scaffold_7	78305739	78305872	scaffold_7-666	11.4
scaffold_8	6647745	6647878	scaffold_8-463	11.4
scaffold_8	37751782	37751915	scaffold_8-534	11.4
scaffold_8	74706491	74706624	scaffold_8-468	11.4
scaffold_9	77150959	77151092	scaffold_9-472	11.4
scaffold_9	84822067	84822200	scaffold_9-567	11.4
scaffold_9	92647573	92647706	scaffold_9-489	11.4
scaffold_9	93359194	93359327	scaffold_9-488	11.4
scaffold_9	96195615	96195748	scaffold_9-509	11.4
scaffold_1	9144731	9144864	scaffold_1-1038	11.3
scaffold_1	87652247	87652380	scaffold_1-1026	11.3
scaffold_1	126523575	126523708	scaffold_1-1074	11.3
scaffold_1	149819409	149819542	scaffold_1-987	11.3
scaffold_10	12617076	12617209	scaffold_10-317	11.3
scaffold_10	23806526	23806659	scaffold_10-340	11.3
scaffold_10	36762383	36762516	scaffold_10-352	11.3
scaffold_100	224177	224310	scaffold_100-19	11.3
scaffold_140	45032	45165	scaffold_140-3	11.3
scaffold_3	3416113	3416246	scaffold_3-567	11.3
scaffold_3	43274490	43274623	scaffold_3-401	11.3
scaffold_3	49143419	49143552	scaffold_3-583	11.3
scaffold_3	51483162	51483295	scaffold_3-350	11.3
scaffold_3	54421836	54421969	scaffold_3-535	11.3
scaffold_3	54739862	54739995	scaffold_3-464	11.3
scaffold_3	74846669	74846802	scaffold_3-498	11.3
scaffold_3	94004367	94004500	scaffold_3-452	11.3
scaffold_4	20381352	20381485	scaffold_4-637	11.3
scaffold_4	58601544	58601677	scaffold_4-857	11.3
scaffold_4	62625684	62625817	scaffold_4-764	11.3
scaffold_4	80089467	80089600	scaffold_4-513	11.3
scaffold_5	73398562	73398695	scaffold_5-510	11.3
scaffold_5	81282843	81282976	scaffold_5-598	11.3
scaffold_5	94900952	94901085	scaffold_5-559	11.3
scaffold_6	43084388	43084521	scaffold_6-694	11.3
scaffold_6	58384066	58384199	scaffold_6-670	11.3
scaffold_6	92386563	92386696	scaffold_6-499	11.3
scaffold_6	93114052	93114185	scaffold_6-565	11.3
scaffold_7	30018816	30018949	scaffold_7-585	11.3
scaffold_7	60405888	60406021	scaffold_7-763	11.3
scaffold_7	75285897	75286030	scaffold_7-409	11.3
scaffold_7	111952295	111952428	scaffold_7-683	11.3
scaffold_8	24175463	24175596	scaffold_8-489	11.3
scaffold_8	41592152	41592285	scaffold_8-541	11.3
scaffold_8	89003105	89003238	scaffold_8-437	11.3
scaffold_9	20695965	20696098	scaffold_9-563	11.3
scaffold_9	44876759	44876892	scaffold_9-517	11.3
scaffold_9	49357804	49357937	scaffold_9-524	11.3
scaffold_1	4916451	4916584	scaffold_1-1071	11.2
scaffold_1	86066536	86066669	scaffold_1-1049	11.2
scaffold_1	86757322	86757455	scaffold_1-1054	11.2
scaffold_1	171779876	171780009	scaffold_1-1033	11.2
scaffold_1	173283611	173283744	scaffold_1-1098	11.2
scaffold_10	7135251	7135384	scaffold_10-373	11.2
scaffold_10	22433866	22433999	scaffold_10-303	11.2
scaffold_2	14133325	14133458	scaffold_2-781	11.2
scaffold_2	87305284	87305417	scaffold_2-830	11.2
scaffold_2	123105239	123105372	scaffold_2-817	11.2
scaffold_3	10901564	10901697	scaffold_3-345	11.2
scaffold_3	100190527	100190660	scaffold_3-473	11.2
scaffold_4	10661193	10661326	scaffold_4-754	11.2
scaffold_4	13163616	13163749	scaffold_4-656	11.2
scaffold_4	52171461	52171594	scaffold_4-743	11.2
scaffold_4	95150616	95150749	scaffold_4-734	11.2
scaffold_5	6294569	6294702	scaffold_5-591	11.2
scaffold_5	11347170	11347303	scaffold_5-558	11.2
scaffold_5	35174491	35174624	scaffold_5-496	11.2
scaffold_5	72921838	72921971	scaffold_5-553	11.2
scaffold_5	95557881	95558014	scaffold_5-512	11.2
scaffold_6	18335416	18335549	scaffold_6-652	11.2
scaffold_6	46590759	46590892	scaffold_6-619	11.2
scaffold_6	109406394	109406527	scaffold_6-631	11.2
scaffold_6	109412869	109413002	scaffold_6-676	11.2
scaffold_6	118264289	118264422	scaffold_6-596	11.2
scaffold_6	124238861	124238994	scaffold_6-504	11.2
scaffold_6	124294470	124294603	scaffold_6-666	11.2
scaffold_6	137741558	137741691	scaffold_6-649	11.2
scaffold_7	104003116	104003249	scaffold_7-675	11.2
scaffold_8	42539484	42539617	scaffold_8-578	11.2
scaffold_9	16215358	16215491	scaffold_9-508	11.2
scaffold_9	36899428	36899561	scaffold_9-518	11.2
scaffold_9	80540915	80541048	scaffold_9-491	11.2
scaffold_9	96194898	96195031	scaffold_9-469	11.2
scaffold_1	53458660	53458793	scaffold_1-941	11
scaffold_1	127055662	127055795	scaffold_1-1031	11
scaffold_1	143255604	143255737	scaffold_1-1205	11
scaffold_1	155864902	155865035	scaffold_1-1021	11
scaffold_10	7151614	7151747	scaffold_10-409	11
scaffold_10	16417918	16418051	scaffold_10-357	11
scaffold_10	21084068	21084201	scaffold_10-402	11
scaffold_1731	8856	8989	scaffold_1731-1	11
scaffold_2	54293433	54293566	scaffold_2-774	11
scaffold_3	10730498	10730631	scaffold_3-487	11
scaffold_3	10879083	10879216	scaffold_3-468	11
scaffold_3	67093368	67093501	scaffold_3-483	11
scaffold_38	470438	470571	scaffold_38-20	11
scaffold_4	1221964	1222097	scaffold_4-844	11
scaffold_4	61611949	61612082	scaffold_4-725	11
scaffold_4	81629654	81629787	scaffold_4-811	11
scaffold_4	82172913	82173046	scaffold_4-881	11
scaffold_4	87982665	87982798	scaffold_4-687	11
[truncated: 6,711 more rows]

## Sheet: Smad1, MBT
ChIP-Seq peak call coordinates: Smad1, MBT
[truncated: 11,766 more rows]

[truncated: 12 more sheets: Smad1, eG, Smad2, 1K, Smad2, eG, Sox3, 1K, Sox3, eG, Sox3, lG, Tbx6, eTailbud, Tbxt, lG, Tbxt, eTailbud, VegT, 1K, VegT, eG, VegT, lG]
