# Supplementary material for: Maternal pluripotency factors initiate extensive chromatin remodelling to predefine first response to inductive signals
Source: Nat Commun. 2019 Sep 19;10:4269. doi: 10.1038/s41467-019-12263-w (PMC6753111; doi:10.1038/s41467-019-12263-w)
Supplement: Supplementary file 10 — Supplementary Data 7 [file 41467_2019_12263_MOESM10_ESM.xlsx]

## Sheet: MyoD, MyoD-HA.oe, eG
ChIP-Seq peak call coordinates: MyoD-HA (over-expression), early gastrula stage
Scaffold	Start	End	Peak ID	Peak score
scaffold_4	23275297	23275512	scaffold_4-1	1285.1
scaffold_2	1345087	1345302	scaffold_2-1	1163
scaffold_1	87650817	87651032	scaffold_1-1	1127.8
scaffold_5	87521775	87521990	scaffold_5-1	1084.8
scaffold_5	73464077	73464292	scaffold_5-2	1053.3
scaffold_8	59897966	59898181	scaffold_8-2	993.2
scaffold_8	42041325	42041540	scaffold_8-1	985.3
scaffold_6	57157049	57157264	scaffold_6-2	982
scaffold_4	23268439	23268654	scaffold_4-2	981.5
scaffold_6	57222457	57222672	scaffold_6-1	976.2
scaffold_2	84434952	84435167	scaffold_2-3	901.3
scaffold_8	90722733	90722948	scaffold_8-3	881.8
scaffold_9	37610953	37611168	scaffold_9-1	881
scaffold_5	12691257	12691472	scaffold_5-3	866.6
scaffold_7	81729626	81729841	scaffold_7-1	861.7
scaffold_5	118628599	118628814	scaffold_5-4	852.2
scaffold_2	36468690	36468905	scaffold_2-6	837.6
scaffold_2	128190213	128190428	scaffold_2-4	835.2
scaffold_1	44575028	44575243	scaffold_1-2	804.3
scaffold_4	110720715	110720930	scaffold_4-4	795.4
scaffold_3	91754123	91754338	scaffold_3-2	792.9
scaffold_1	87563577	87563792	scaffold_1-3	789.7
scaffold_10	20894601	20894816	scaffold_10-2	788.4
scaffold_5	73306770	73306985	scaffold_5-5	783.8
scaffold_5	13069532	13069747	scaffold_5-6	780.4
scaffold_8	48105989	48106204	scaffold_8-4	773.2
scaffold_6	113326044	113326259	scaffold_6-3	770.2
scaffold_4	79997757	79997972	scaffold_4-3	763.5
scaffold_4	121695933	121696148	scaffold_4-5	759
scaffold_1	87557911	87558126	scaffold_1-4	755
scaffold_10	7141114	7141329	scaffold_10-1	754.4
scaffold_2	108915208	108915423	scaffold_2-2	751.6
scaffold_2	139577563	139577778	scaffold_2-5	750.8
scaffold_7	24951608	24951823	scaffold_7-4	749.5
scaffold_7	46947558	46947773	scaffold_7-5	742.9
scaffold_1	91579264	91579479	scaffold_1-5	739.3
scaffold_7	65799726	65799941	scaffold_7-6	737.8
scaffold_3	36285582	36285797	scaffold_3-1	734
scaffold_7	115119954	115120169	scaffold_7-2	732.3
scaffold_8	78080841	78081056	scaffold_8-5	724.7
scaffold_7	113653137	113653352	scaffold_7-3	723.9
scaffold_42	213306	213521	scaffold_42-1	716
scaffold_3	1834158	1834373	scaffold_3-5	709
scaffold_3	108223367	108223582	scaffold_3-4	701.8
scaffold_2	46968061	46968276	scaffold_2-7	697
scaffold_5	26759848	26760063	scaffold_5-8	695.1
scaffold_4	17081508	17081723	scaffold_4-6	694.2
scaffold_3	28785921	28786136	scaffold_3-3	690.6
scaffold_4	139673811	139674026	scaffold_4-7	674.5
scaffold_271	122302	122517	scaffold_271-1	673.9
scaffold_1	49742186	49742401	scaffold_1-7	673.7
scaffold_1	126572191	126572406	scaffold_1-8	668.8
scaffold_1	87646342	87646557	scaffold_1-6	668
scaffold_10	11910020	11910235	scaffold_10-6	667.8
scaffold_9	22098754	22098969	scaffold_9-4	667.5
scaffold_5	73328007	73328222	scaffold_5-7	664.8
scaffold_5	26906655	26906870	scaffold_5-9	664.6
scaffold_8	55227459	55227674	scaffold_8-6	657.6
scaffold_2	1361637	1361852	scaffold_2-8	650.8
scaffold_6	28339034	28339249	scaffold_6-4	647.4
scaffold_8	78076697	78076912	scaffold_8-10	643
scaffold_3	74892451	74892666	scaffold_3-6	642.4
scaffold_8	78813373	78813588	scaffold_8-7	640.9
scaffold_10	7119998	7120213	scaffold_10-3	632.8
scaffold_9	5821876	5822091	scaffold_9-2	627.5
scaffold_1	72918554	72918769	scaffold_1-9	627.1
scaffold_8	78171612	78171827	scaffold_8-8	627.1
scaffold_4	57627158	57627373	scaffold_4-8	625.2
scaffold_10	7114866	7115081	scaffold_10-5	619.5
scaffold_1	190393367	190393582	scaffold_1-13	613.8
scaffold_8	55655247	55655462	scaffold_8-9	613.1
scaffold_3	90344926	90345141	scaffold_3-8	611.9
scaffold_1	190836309	190836524	scaffold_1-11	611
scaffold_5	117735268	117735483	scaffold_5-10	611
scaffold_6	31589392	31589607	scaffold_6-5	609.1
scaffold_2	47033607	47033822	scaffold_2-9	608.5
scaffold_9	69467387	69467602	scaffold_9-3	607.4
scaffold_4	132813322	132813537	scaffold_4-10	606.6
scaffold_6	104652581	104652796	scaffold_6-7	604.9
scaffold_10	12858141	12858356	scaffold_10-4	603.8
scaffold_3	75307278	75307493	scaffold_3-7	602.8
scaffold_1	86794206	86794421	scaffold_1-10	599.2
scaffold_3	91731356	91731571	scaffold_3-11	596.8
scaffold_10	26676652	26676867	scaffold_10-8	593.4
scaffold_1	100165739	100165954	scaffold_1-12	591.3
scaffold_4	51327510	51327725	scaffold_4-9	587.7
scaffold_6	55427404	55427619	scaffold_6-8	585.4
scaffold_1	46704565	46704780	scaffold_1-14	585.2
scaffold_2	6524071	6524286	scaffold_2-11	583.7
scaffold_5	72489814	72490029	scaffold_5-11	583.5
scaffold_7	25315551	25315766	scaffold_7-9	582.2
scaffold_134	126989	127204	scaffold_134-1	581
scaffold_6	67547563	67547778	scaffold_6-6	577.8
scaffold_9	11384352	11384567	scaffold_9-8	574.2
scaffold_6	26041727	26041942	scaffold_6-9	571.4
scaffold_2	68637708	68637923	scaffold_2-12	570.4
scaffold_2	89788954	89789169	scaffold_2-10	569.1
scaffold_3	103066449	103066664	scaffold_3-15	568
scaffold_6	29762987	29763202	scaffold_6-10	566.6
scaffold_10	13953274	13953489	scaffold_10-7	563.6
scaffold_1	173283574	173283789	scaffold_1-18	562.7
scaffold_1	96284583	96284798	scaffold_1-15	558.7
scaffold_6	17804495	17804710	scaffold_6-14	557.2
scaffold_1	61753283	61753498	scaffold_1-22	556.8
scaffold_3	91706572	91706787	scaffold_3-10	556
scaffold_4	106089526	106089741	scaffold_4-11	556
scaffold_9	44434522	44434737	scaffold_9-5	555.1
scaffold_5	2633204	2633419	scaffold_5-12	553.2
scaffold_3	26369934	26370149	scaffold_3-9	550.9
scaffold_1	126568747	126568962	scaffold_1-21	549.6
scaffold_9	22091086	22091301	scaffold_9-6	548.8
scaffold_2	77656392	77656607	scaffold_2-13	544.1
scaffold_4	126954733	126954948	scaffold_4-12	543.9
scaffold_1	122109977	122110192	scaffold_1-17	543.3
scaffold_5	91266395	91266610	scaffold_5-14	542
scaffold_7	115099962	115100177	scaffold_7-7	541.4
scaffold_2	38731977	38732192	scaffold_2-29	541.2
scaffold_3	86540417	86540632	scaffold_3-12	540.7
scaffold_1	144774049	144774264	scaffold_1-19	539.5
scaffold_7	100861767	100861982	scaffold_7-8	537.6
scaffold_1	97290775	97290990	scaffold_1-23	536.9
scaffold_2	40712240	40712455	scaffold_2-14	535.6
scaffold_7	83175437	83175652	scaffold_7-10	535
scaffold_9	69449135	69449350	scaffold_9-7	533.3
scaffold_6	55430857	55431072	scaffold_6-13	533.1
scaffold_2	65846721	65846936	scaffold_2-18	532.7
scaffold_5	81918834	81919049	scaffold_5-15	529.1
scaffold_8	62095244	62095459	scaffold_8-13	529.1
scaffold_8	6337403	6337618	scaffold_8-12	528
scaffold_54	330158	330373	scaffold_54-1	527.4
scaffold_3	59619563	59619778	scaffold_3-13	525.7
scaffold_2	68766602	68766817	scaffold_2-15	524.6
scaffold_8	61055237	61055452	scaffold_8-14	521.9
scaffold_4	63245608	63245823	scaffold_4-13	520.2
scaffold_1	165580769	165580984	scaffold_1-20	517.7
scaffold_2	14187581	14187796	scaffold_2-21	517.7
scaffold_8	95251384	95251599	scaffold_8-11	516.6
scaffold_5	43869264	43869479	scaffold_5-17	516.4
scaffold_2	42491378	42491593	scaffold_2-16	513.4
scaffold_6	13685300	13685515	scaffold_6-11	512.1
scaffold_5	26742789	26743004	scaffold_5-22	511.9
scaffold_10	12984795	12985010	scaffold_10-9	511.3
scaffold_10	7132021	7132236	scaffold_10-11	510.2
scaffold_8	46607517	46607732	scaffold_8-15	510
scaffold_5	73458415	73458630	scaffold_5-16	509
scaffold_1	87652205	87652420	scaffold_1-27	507.3
scaffold_1	38125513	38125728	scaffold_1-16	505.6
scaffold_8	86473239	86473454	scaffold_8-16	505.2
scaffold_1	61315935	61316150	scaffold_1-25	502.6
scaffold_7	103999261	103999476	scaffold_7-11	502.4
scaffold_8	94963287	94963502	scaffold_8-21	501.6
scaffold_5	114141597	114141812	scaffold_5-13	501.4
scaffold_1	159269340	159269555	scaffold_1-24	501.1
scaffold_5	90220363	90220578	scaffold_5-21	500.9
scaffold_6	80830378	80830593	scaffold_6-15	500.1
scaffold_2	1364533	1364748	scaffold_2-17	498.8
scaffold_1	122736557	122736772	scaffold_1-28	497.5
scaffold_1	35656118	35656333	scaffold_1-31	497.3
scaffold_1	173756168	173756383	scaffold_1-32	496.9
scaffold_7	25113943	25114158	scaffold_7-12	494.8
scaffold_3	21303083	21303298	scaffold_3-16	494.6
scaffold_6	44255336	44255551	scaffold_6-12	493.7
scaffold_3	76617773	76617988	scaffold_3-17	493.1
scaffold_2	96761930	96762145	scaffold_2-20	492.2
scaffold_5	100103432	100103647	scaffold_5-18	492.2
scaffold_6	36000797	36001012	scaffold_6-17	492.2
scaffold_10	4001520	4001735	scaffold_10-10	491.8
scaffold_83	307359	307574	scaffold_83-1	490.6
scaffold_3	55682604	55682819	scaffold_3-20	489.5
scaffold_8	74713074	74713289	scaffold_8-22	489.5
scaffold_3	29247091	29247306	scaffold_3-18	489.3
scaffold_3	74348725	74348940	scaffold_3-14	488.6
scaffold_4	63033037	63033252	scaffold_4-14	487.8
scaffold_2	1351810	1352025	scaffold_2-19	487.6
scaffold_8	37751688	37751903	scaffold_8-17	486.7
scaffold_4	61590017	61590232	scaffold_4-16	485.7
scaffold_9	85199339	85199554	scaffold_9-9	484.8
scaffold_207	142249	142464	scaffold_207-1	484
scaffold_2	23084695	23084910	scaffold_2-22	483.6
scaffold_2	58734852	58735067	scaffold_2-28	483.1
scaffold_8	45083519	45083734	scaffold_8-18	482.3
scaffold_2	40765585	40765800	scaffold_2-32	481.2
scaffold_6	131953466	131953681	scaffold_6-16	479.5
scaffold_9	77526349	77526564	scaffold_9-10	478.5
scaffold_9	9058419	9058634	scaffold_9-12	478.3
scaffold_1	86736712	86736927	scaffold_1-38	478.1
scaffold_4	94792075	94792290	scaffold_4-15	477.4
scaffold_5	118626767	118626982	scaffold_5-19	476.4
scaffold_4	20890200	20890415	scaffold_4-17	476.2
scaffold_1	162571061	162571276	scaffold_1-26	475.7
scaffold_1	204613777	204613992	scaffold_1-29	474.9
scaffold_1	9268918	9269133	scaffold_1-33	473.8
scaffold_2	6350728	6350943	scaffold_2-26	472.3
scaffold_5	31938294	31938509	scaffold_5-20	472.3
scaffold_1	175231930	175232145	scaffold_1-35	472.1
scaffold_8	2674202	2674417	scaffold_8-19	471.9
scaffold_2	90302284	90302499	scaffold_2-35	470.2
scaffold_3	74797179	74797394	scaffold_3-21	470
scaffold_1	51144120	51144335	scaffold_1-30	469.8
scaffold_5	73465424	73465639	scaffold_5-23	469.8
scaffold_1	38086242	38086457	scaffold_1-36	469.6
scaffold_5	10269408	10269623	scaffold_5-24	468.3
scaffold_2	85559588	85559803	scaffold_2-30	467.9
scaffold_2	78076286	78076501	scaffold_2-27	467.1
scaffold_6	117027253	117027468	scaffold_6-18	466
scaffold_1	132739400	132739615	scaffold_1-42	463.2
scaffold_1	97211586	97211801	scaffold_1-34	462.8
scaffold_2	78228064	78228279	scaffold_2-25	461.8
scaffold_9	27269084	27269299	scaffold_9-11	461.8
scaffold_5	13744185	13744400	scaffold_5-28	460.9
scaffold_2	40400229	40400444	scaffold_2-31	460.3
scaffold_9	37840610	37840825	scaffold_9-14	460.3
scaffold_3	111111493	111111708	scaffold_3-19	460.1
scaffold_7	64978337	64978552	scaffold_7-13	459.9
scaffold_10	36703447	36703662	scaffold_10-13	459.6
scaffold_8	49551672	49551887	scaffold_8-24	457.7
scaffold_2	85137266	85137481	scaffold_2-24	457.5
scaffold_2	80829672	80829887	scaffold_2-23	457.3
scaffold_3	30030535	30030750	scaffold_3-24	456.9
scaffold_9	7376121	7376336	scaffold_9-13	454.6
scaffold_2	78280659	78280874	scaffold_2-34	454.3
scaffold_1	73689690	73689905	scaffold_1-37	453.9
scaffold_6	133741075	133741290	scaffold_6-20	452.2
scaffold_1	134658275	134658490	scaffold_1-40	450.5
scaffold_6	76585099	76585314	scaffold_6-19	450.1
scaffold_8	62103314	62103529	scaffold_8-25	449.5
scaffold_5	11990139	11990354	scaffold_5-26	448.8
scaffold_5	13079561	13079776	scaffold_5-30	448.4
scaffold_8	45085145	45085360	scaffold_8-23	448
scaffold_4	67223522	67223737	scaffold_4-18	447.2
scaffold_9	5770750	5770965	scaffold_9-17	446.9
scaffold_4	95150652	95150867	scaffold_4-21	442.5
scaffold_1	724247	724462	scaffold_1-41	441.2
scaffold_205	146614	146829	scaffold_205-1	441.2
scaffold_5	53307686	53307901	scaffold_5-29	440
scaffold_1	72921114	72921329	scaffold_1-45	439.3
scaffold_7	78612259	78612474	scaffold_7-14	438.7
scaffold_8	78511010	78511225	scaffold_8-35	438.3
scaffold_1	100140495	100140710	scaffold_1-43	437
scaffold_4	43570472	43570687	scaffold_4-19	435.7
scaffold_7	103034107	103034322	scaffold_7-15	435.3
scaffold_149	102134	102349	scaffold_149-1	434.4
scaffold_3	9792282	9792497	scaffold_3-22	434
scaffold_6	56482934	56483149	scaffold_6-22	433.6
scaffold_3	112295041	112295256	scaffold_3-25	433.2
scaffold_9	69565565	69565780	scaffold_9-16	433
scaffold_1	71070489	71070704	scaffold_1-39	432.8
scaffold_2	23022354	23022569	scaffold_2-43	432.5
scaffold_4	17739186	17739401	scaffold_4-24	432.5
scaffold_1	190777808	190778023	scaffold_1-46	432.1
scaffold_6	137183179	137183394	scaffold_6-24	431.1
scaffold_9	32833411	32833626	scaffold_9-15	430.4
scaffold_8	66032685	66032900	scaffold_8-31	429.4
scaffold_1	62539401	62539616	scaffold_1-51	429.2
scaffold_4	116291628	116291843	scaffold_4-25	427.7
scaffold_8	1793665	1793880	scaffold_8-34	427.2
scaffold_5	98315698	98315913	scaffold_5-27	427
scaffold_6	25363841	25364056	scaffold_6-21	427
scaffold_9	20827664	20827879	scaffold_9-20	427
scaffold_2	6678173	6678388	scaffold_2-33	426.4
scaffold_3	93269869	93270084	scaffold_3-23	426.4
scaffold_5	28085002	28085217	scaffold_5-25	425.6
scaffold_8	32724026	32724241	scaffold_8-37	425.6
scaffold_7	1905427	1905642	scaffold_7-21	425.3
scaffold_1	87649650	87649865	scaffold_1-44	424.9
scaffold_8	86331277	86331492	scaffold_8-27	424.5
scaffold_1	203082979	203083194	scaffold_1-54	424.3
scaffold_7	69532502	69532717	scaffold_7-16	423.9
scaffold_1	129656649	129656864	scaffold_1-57	423.6
scaffold_4	105578910	105579125	scaffold_4-20	423.4
scaffold_2	10623612	10623827	scaffold_2-36	422.6
scaffold_4	52262423	52262638	scaffold_4-27	421.3
scaffold_8	48051587	48051802	scaffold_8-29	420.3
scaffold_8	82374763	82374978	scaffold_8-32	420.3
scaffold_5	12706237	12706452	scaffold_5-33	420.1
scaffold_5	11305218	11305433	scaffold_5-32	419.8
scaffold_3	75315321	75315536	scaffold_3-26	419.6
scaffold_1	9278164	9278379	scaffold_1-49	419.4
scaffold_1	25457999	25458214	scaffold_1-47	419.4
scaffold_6	102154187	102154402	scaffold_6-23	419.2
scaffold_8	90726284	90726499	scaffold_8-36	419
scaffold_1	191819477	191819692	scaffold_1-58	418.1
scaffold_3	35706942	35707157	scaffold_3-32	417.3
scaffold_4	73108631	73108846	scaffold_4-22	417.3
scaffold_1	43103161	43103376	scaffold_1-48	417.1
scaffold_5	87375840	87376055	scaffold_5-31	416.9
scaffold_4	113369198	113369413	scaffold_4-26	416.7
scaffold_2	83646547	83646762	scaffold_2-37	416.2
scaffold_6	41416332	41416547	scaffold_6-26	415.4
scaffold_7	94447635	94447850	scaffold_7-18	415.2
scaffold_3	67114186	67114401	scaffold_3-28	415
scaffold_2	84414389	84414604	scaffold_2-38	413.3
scaffold_253	47698	47913	scaffold_253-1	412.9
scaffold_4	121043750	121043965	scaffold_4-23	412.6
scaffold_1	50044236	50044451	scaffold_1-53	412.4
scaffold_2	14158733	14158948	scaffold_2-42	412.2
scaffold_8	65765154	65765369	scaffold_8-38	410.9
scaffold_9	22045476	22045691	scaffold_9-18	410.7
scaffold_1	159241045	159241260	scaffold_1-50	410.5
scaffold_7	109601926	109602141	scaffold_7-20	410.3
scaffold_8	81967870	81968085	scaffold_8-28	409.9
scaffold_3	54619071	54619286	scaffold_3-27	409.3
scaffold_2	139181679	139181894	scaffold_2-40	409
scaffold_1	136742484	136742699	scaffold_1-52	408.8
scaffold_5	73333034	73333249	scaffold_5-35	408.6
scaffold_9	84472515	84472730	scaffold_9-23	408.2
scaffold_8	58250814	58251029	scaffold_8-26	408
scaffold_8	43914362	43914577	scaffold_8-41	407.3
scaffold_9	86821656	86821871	scaffold_9-19	407.1
scaffold_3	84556979	84557194	scaffold_3-29	406.7
scaffold_2	80304217	80304432	scaffold_2-41	405.7
scaffold_6	41392266	41392481	scaffold_6-30	404.8
scaffold_1	64281271	64281486	scaffold_1-59	404.4
scaffold_1	36348775	36348990	scaffold_1-56	404.2
scaffold_6	74396107	74396322	scaffold_6-27	403.3
scaffold_9	12650603	12650818	scaffold_9-25	402.7
scaffold_8	90708052	90708267	scaffold_8-40	402.3
scaffold_8	55427842	55428057	scaffold_8-33	401.8
scaffold_8	9921104	9921319	scaffold_8-30	400.8
scaffold_5	580389	580604	scaffold_5-36	400.6
scaffold_7	18146318	18146533	scaffold_7-17	400.1
scaffold_2380	3694	3909	scaffold_2380-1	399.5
scaffold_5	28253081	28253296	scaffold_5-34	399.5
scaffold_6	106301001	106301216	scaffold_6-34	398.7
scaffold_1	114212389	114212604	scaffold_1-55	398
scaffold_26	195051	195266	scaffold_26-1	397.4
scaffold_9	46712049	46712264	scaffold_9-22	396.5
scaffold_5	95668012	95668227	scaffold_5-39	396.1
scaffold_10	12859600	12859815	scaffold_10-15	395.9
scaffold_1	64087381	64087596	scaffold_1-66	395.1
scaffold_2	1363541	1363756	scaffold_2-48	394
scaffold_7	55173266	55173481	scaffold_7-25	393.8
scaffold_3	883451	883666	scaffold_3-35	393.6
scaffold_2	59829403	59829618	scaffold_2-39	393
scaffold_6	104026847	104027062	scaffold_6-25	393
scaffold_1	158133368	158133583	scaffold_1-65	391.9
scaffold_3	112926778	112926993	scaffold_3-36	391.9
scaffold_3	115419488	115419703	scaffold_3-31	391.5
scaffold_5	599415	599630	scaffold_5-38	391.3
scaffold_7	34897575	34897790	scaffold_7-19	390.4
scaffold_7	45087648	45087863	scaffold_7-26	390.2
scaffold_9	41859478	41859693	scaffold_9-21	390
scaffold_3	85901255	85901470	scaffold_3-30	389.8
scaffold_3	112691534	112691749	scaffold_3-34	389.4
scaffold_6	19271248	19271463	scaffold_6-28	388.1
scaffold_439	12843	13058	scaffold_439-1	385.8
scaffold_1	190804802	190805017	scaffold_1-61	385.5
scaffold_10	35366235	35366450	scaffold_10-16	385.5
scaffold_4	109745264	109745479	scaffold_4-30	385.3
scaffold_5	85072066	85072281	scaffold_5-40	385.3
scaffold_6	70501621	70501836	scaffold_6-32	385.3
scaffold_1	153345244	153345459	scaffold_1-76	385.1
scaffold_5	71356774	71356989	scaffold_5-37	385.1
scaffold_1	133730848	133731063	scaffold_1-60	384.5
scaffold_4	116750846	116751061	scaffold_4-31	384.3
scaffold_7	53069571	53069786	scaffold_7-22	384.3
scaffold_6	87185406	87185621	scaffold_6-33	384.1
scaffold_2	33000084	33000299	scaffold_2-44	383.8
scaffold_4	117005144	117005359	scaffold_4-28	383.2
scaffold_1	136093159	136093374	scaffold_1-64	382.8
scaffold_2	5293606	5293821	scaffold_2-49	382.6
scaffold_6	109362452	109362667	scaffold_6-29	382.6
scaffold_4	20501782	20501997	scaffold_4-29	381.3
scaffold_6	84415051	84415266	scaffold_6-31	381.3
scaffold_4	92364131	92364346	scaffold_4-33	381.1
scaffold_9	44267263	44267478	scaffold_9-26	381.1
scaffold_1	10477653	10477868	scaffold_1-73	379.6
scaffold_8	1796049	1796264	scaffold_8-47	379.6
scaffold_1	68621016	68621231	scaffold_1-74	378.6
scaffold_9	65900112	65900327	scaffold_9-24	378.6
scaffold_2	96715007	96715222	scaffold_2-46	378.3
scaffold_8	90717142	90717357	scaffold_8-44	378.1
scaffold_1	169239434	169239649	scaffold_1-77	377.9
scaffold_3	111330010	111330225	scaffold_3-33	377.7
scaffold_97	371968	372183	scaffold_97-1	377.5
scaffold_7	115055697	115055912	scaffold_7-23	377.1
scaffold_2	70822007	70822222	scaffold_2-45	376.9
scaffold_1	35674373	35674588	scaffold_1-69	376.4
scaffold_8	55661363	55661578	scaffold_8-39	376
scaffold_7	44952778	44952993	scaffold_7-29	375.6
scaffold_9	20698272	20698487	scaffold_9-27	374.7
scaffold_1	22586867	22587082	scaffold_1-62	374.3
scaffold_7	115068808	115069023	scaffold_7-24	374.3
scaffold_9	7404113	7404328	scaffold_9-28	374.3
scaffold_1	73690634	73690849	scaffold_1-63	374.1
scaffold_3	84495365	84495580	scaffold_3-39	373.5
scaffold_6	19235896	19236111	scaffold_6-37	373
scaffold_8	42058415	42058630	scaffold_8-45	372.8
scaffold_4	7392584	7392799	scaffold_4-56	371.6
scaffold_5	13494650	13494865	scaffold_5-41	371.4
scaffold_7	88918447	88918662	scaffold_7-27	371.4
scaffold_1	87568570	87568785	scaffold_1-67	371.1
scaffold_8	11500790	11501005	scaffold_8-51	371.1
scaffold_1	204080816	204081031	scaffold_1-72	370.9
scaffold_5	95545708	95545923	scaffold_5-43	370.5
scaffold_8	78093757	78093972	scaffold_8-42	370.5
scaffold_8	94708909	94709124	scaffold_8-43	370.1
scaffold_7	83077392	83077607	scaffold_7-28	369
scaffold_7	111168313	111168528	scaffold_7-32	369
scaffold_1	49767535	49767750	scaffold_1-70	368.4
scaffold_5	93118109	93118324	scaffold_5-46	368.2
scaffold_2	2653660	2653875	scaffold_2-50	368
scaffold_1	155925632	155925847	scaffold_1-68	366.3
scaffold_36	682216	682431	scaffold_36-1	366.3
scaffold_1	155849429	155849644	scaffold_1-71	366.1
scaffold_6	104654679	104654894	scaffold_6-38	366.1
scaffold_2	104141890	104142105	scaffold_2-52	365.9
scaffold_10	12983443	12983658	scaffold_10-19	365.4
scaffold_8	6578171	6578386	scaffold_8-57	365.2
scaffold_2	4265465	4265680	scaffold_2-51	365
scaffold_7	29885994	29886209	scaffold_7-33	364.4
scaffold_6	133596933	133597148	scaffold_6-41	364.2
scaffold_3	25112472	25112687	scaffold_3-37	363.9
scaffold_3	27863217	27863432	scaffold_3-46	363.9
scaffold_3	53245912	53246127	scaffold_3-41	363.9
scaffold_5	103209382	103209597	scaffold_5-44	363.7
scaffold_7	45110669	45110884	scaffold_7-31	363.7
scaffold_6	33259274	33259489	scaffold_6-36	363.5
scaffold_9	69466819	69467034	scaffold_9-31	363.3
scaffold_8	83384629	83384844	scaffold_8-48	363.1
scaffold_3	107854443	107854658	scaffold_3-38	362.7
scaffold_5	9861600	9861815	scaffold_5-45	362.3
scaffold_10	28273310	28273525	scaffold_10-18	361.6
scaffold_1	121074224	121074439	scaffold_1-83	361.4
scaffold_6	47164512	47164727	scaffold_6-39	360.1
scaffold_5	41586458	41586673	scaffold_5-42	359.5
scaffold_10	12861334	12861549	scaffold_10-17	359.3
scaffold_7	94209788	94210003	scaffold_7-37	359.1
scaffold_5	11021301	11021516	scaffold_5-47	358.9
scaffold_4	23270740	23270955	scaffold_4-44	358.7
scaffold_5	73471034	73471249	scaffold_5-49	358.7
scaffold_7	82570191	82570406	scaffold_7-30	357.8
scaffold_4	132826705	132826920	scaffold_4-32	357.6
scaffold_7	1669464	1669679	scaffold_7-36	357.4
scaffold_8	48096753	48096968	scaffold_8-49	357.4
scaffold_1	129319001	129319216	scaffold_1-78	357.2
scaffold_2	47696397	47696612	scaffold_2-54	357
scaffold_8	85926243	85926458	scaffold_8-46	356.3
scaffold_2	25450141	25450356	scaffold_2-47	356.1
scaffold_27	439330	439545	scaffold_27-1	356.1
scaffold_10	35465206	35465421	scaffold_10-20	355.7
scaffold_6	88606619	88606834	scaffold_6-35	355.7
scaffold_7	74685937	74686152	scaffold_7-34	355.7
scaffold_1	9263518	9263733	scaffold_1-91	355.5
scaffold_1	201292098	201292313	scaffold_1-79	355.3
scaffold_9	33797578	33797793	scaffold_9-33	355.3
scaffold_4	83210146	83210361	scaffold_4-42	355.1
scaffold_4	89394214	89394429	scaffold_4-37	354.8
scaffold_4	60768881	60769096	scaffold_4-38	354
scaffold_25	918750	918965	scaffold_25-1	353.8
scaffold_8	24222770	24222985	scaffold_8-54	353.1
scaffold_1	97311904	97312119	scaffold_1-75	352.9
scaffold_4	23269696	23269911	scaffold_4-39	352.9
scaffold_4	107418988	107419203	scaffold_4-36	352.7
scaffold_1	159197671	159197886	scaffold_1-87	351.5
scaffold_2	17684434	17684649	scaffold_2-53	351.5
scaffold_1	40630560	40630775	scaffold_1-86	351.2
scaffold_5	73300884	73301099	scaffold_5-48	351.2
scaffold_8	93201186	93201401	scaffold_8-52	351.2
scaffold_3	10923220	10923435	scaffold_3-42	351
scaffold_6	20250014	20250229	scaffold_6-40	350.8
scaffold_3	72267425	72267640	scaffold_3-40	350.6
scaffold_4	52614774	52614989	scaffold_4-49	350.6
scaffold_3	28841409	28841624	scaffold_3-44	350.4
scaffold_4	3567341	3567556	scaffold_4-34	349.8
scaffold_3	6861389	6861604	scaffold_3-55	349.5
scaffold_9	92619688	92619903	scaffold_9-29	349.5
scaffold_4	139660230	139660445	scaffold_4-40	349.3
scaffold_6	33127709	33127924	scaffold_6-43	348.7
scaffold_2	25374183	25374398	scaffold_2-55	347.6
scaffold_3	28846194	28846409	scaffold_3-43	347.6
scaffold_6	82639127	82639342	scaffold_6-45	347.2
scaffold_5	103493284	103493499	scaffold_5-55	346.2
scaffold_1	121005860	121006075	scaffold_1-80	345.9
scaffold_6	19239530	19239745	scaffold_6-42	345.5
scaffold_7	121615883	121616098	scaffold_7-42	345.5
scaffold_3	60406782	60406997	scaffold_3-47	344.9
scaffold_5	109393946	109394161	scaffold_5-51	344.7
scaffold_1	87640103	87640318	scaffold_1-81	344.3
scaffold_1	171133121	171133336	scaffold_1-82	343.8
scaffold_4	52613915	52614130	scaffold_4-43	343.8
scaffold_4	42470530	42470745	scaffold_4-46	343.4
scaffold_5	90262510	90262725	scaffold_5-52	342.8
scaffold_10	12852942	12853157	scaffold_10-21	342.3
scaffold_5	28103954	28104169	scaffold_5-54	342.3
scaffold_8	90709962	90710177	scaffold_8-50	342.3
scaffold_5	117734309	117734524	scaffold_5-59	341.9
scaffold_9	20728085	20728300	scaffold_9-34	341.9
scaffold_9	36887214	36887429	scaffold_9-35	341.7
scaffold_3	84387574	84387789	scaffold_3-48	340.7
scaffold_7	49393592	49393807	scaffold_7-38	340.2
scaffold_3	66446642	66446857	scaffold_3-45	340
scaffold_5	48147430	48147645	scaffold_5-61	339.6
scaffold_3	81214843	81215058	scaffold_3-57	339.4
scaffold_1	54277064	54277279	scaffold_1-92	339.2
scaffold_1	22412536	22412751	scaffold_1-84	339
scaffold_3	22812302	22812517	scaffold_3-54	338.8
scaffold_5	2596196	2596411	scaffold_5-50	338.8
scaffold_2	108913241	108913456	scaffold_2-66	337.9
scaffold_3	54739969	54740184	scaffold_3-51	337.9
scaffold_2	144237644	144237859	scaffold_2-56	337.7
scaffold_6	19239045	19239260	scaffold_6-48	337.7
scaffold_1	122103138	122103353	scaffold_1-85	336.8
scaffold_1	204070666	204070881	scaffold_1-94	336.8
scaffold_9	9458250	9458465	scaffold_9-37	336.8
scaffold_563	15211	15426	scaffold_563-1	336.4
scaffold_2	84999067	84999282	scaffold_2-65	335.6
scaffold_3	8221437	8221652	scaffold_3-50	335.6
scaffold_1	58010028	58010243	scaffold_1-107	335.2
scaffold_3	930924	931139	scaffold_3-52	335.2
scaffold_9	7107001	7107216	scaffold_9-32	334.9
scaffold_3	108203111	108203326	scaffold_3-49	334.7
scaffold_4	23306490	23306705	scaffold_4-48	334.7
scaffold_8	50349735	50349950	scaffold_8-55	334.1
scaffold_4	17024987	17025202	scaffold_4-51	333.9
scaffold_2	92327228	92327443	scaffold_2-61	333.5
scaffold_8	33001460	33001675	scaffold_8-62	333.5
scaffold_2	38543744	38543959	scaffold_2-58	333.2
scaffold_101	20067	20282	scaffold_101-1	332.8
scaffold_5	73441222	73441437	scaffold_5-53	332.8
scaffold_3	84553207	84553422	scaffold_3-58	332
scaffold_4	38242636	38242851	scaffold_4-41	332
scaffold_7	83366864	83367079	scaffold_7-41	332
scaffold_9	46242197	46242412	scaffold_9-30	330.9
scaffold_5	118227072	118227287	scaffold_5-65	330.5
scaffold_1	136115302	136115517	scaffold_1-88	330.1
scaffold_6	118854208	118854423	scaffold_6-46	330.1
scaffold_7	83078982	83079197	scaffold_7-46	330.1
scaffold_10	8279166	8279381	scaffold_10-23	329.4
scaffold_2	78282095	78282310	scaffold_2-57	329
scaffold_2	10817202	10817417	scaffold_2-64	328.8
scaffold_6	102156463	102156678	scaffold_6-44	328.4
scaffold_4	90211918	90212133	scaffold_4-45	328
scaffold_8	55861353	55861568	scaffold_8-58	327.7
scaffold_9	46341799	46342014	scaffold_9-36	327.7
scaffold_10	35452930	35453145	scaffold_10-26	327.5
scaffold_2	89381033	89381248	scaffold_2-62	327.5
scaffold_7	103993968	103994183	scaffold_7-39	327.5
scaffold_1	60806441	60806656	scaffold_1-90	327.3
scaffold_10	12982152	12982367	scaffold_10-22	326.9
scaffold_5	93971159	93971374	scaffold_5-56	326.9
scaffold_8	43900194	43900409	scaffold_8-65	326.7
scaffold_1	113718443	113718658	scaffold_1-89	326.3
scaffold_1	75015924	75016139	scaffold_1-101	325.6
scaffold_5	81921556	81921771	scaffold_5-58	325.2
scaffold_8	78097509	78097724	scaffold_8-60	325.2
scaffold_1	150670859	150671074	scaffold_1-100	324.8
scaffold_8	35377100	35377315	scaffold_8-56	324.8
scaffold_8	89612978	89613193	scaffold_8-61	324.8
scaffold_7	85614690	85614905	scaffold_7-50	324.4
scaffold_9	4237728	4237943	scaffold_9-41	324.4
scaffold_7	88916759	88916974	scaffold_7-53	323.5
scaffold_8c	3773002	3773217	scaffold_8c-1	323.5
scaffold_10	29621992	29622207	scaffold_10-25	323.3
scaffold_4	122907517	122907732	scaffold_4-47	323.1
scaffold_7	115062693	115062908	scaffold_7-40	322.7
scaffold_1	138694493	138694708	scaffold_1-93	322.4
scaffold_7	91289164	91289379	scaffold_7-43	322.2
scaffold_7	97853251	97853466	scaffold_7-51	322.2
scaffold_3	67096881	67097096	scaffold_3-53	321.6
scaffold_5	75024554	75024769	scaffold_5-66	321.6
scaffold_7	62160035	62160250	scaffold_7-52	321.2
scaffold_5	26877902	26878117	scaffold_5-64	321
scaffold_5	70634625	70634840	scaffold_5-63	321
scaffold_10	2938989	2939204	scaffold_10-24	320.8
scaffold_7	112940330	112940545	scaffold_7-54	320.8
scaffold_4	124872934	124873149	scaffold_4-60	320.5
scaffold_8	89005569	89005784	scaffold_8-63	320.5
scaffold_2	16762888	16763103	scaffold_2-59	320.3
scaffold_2	40724291	40724506	scaffold_2-69	320.3
scaffold_5	20465410	20465625	scaffold_5-60	319.5
scaffold_4	47189543	47189758	scaffold_4-61	319.3
scaffold_7	109630339	109630554	scaffold_7-55	318.8
scaffold_6	76390600	76390815	scaffold_6-47	318.6
scaffold_9	92617367	92617582	scaffold_9-39	318.6
scaffold_8	71162354	71162569	scaffold_8-69	318.2
scaffold_9	78151239	78151454	scaffold_9-40	318.2
scaffold_2	135638892	135639107	scaffold_2-60	318
scaffold_1	113727912	113728127	scaffold_1-102	317.8
scaffold_3	5753968	5754183	scaffold_3-64	317.6
scaffold_3	93241798	93242013	scaffold_3-59	317.4
scaffold_4	93421099	93421314	scaffold_4-52	317.4
scaffold_1	38142806	38143021	scaffold_1-96	317.2
scaffold_1	59228295	59228510	scaffold_1-97	317.2
scaffold_4	9097569	9097784	scaffold_4-55	317.2
scaffold_2	16208513	16208728	scaffold_2-67	316.9
scaffold_7	60718818	60719033	scaffold_7-44	316.5
scaffold_1	49748729	49748944	scaffold_1-98	316.3
scaffold_3	11435561	11435776	scaffold_3-63	316.3
scaffold_6	38820927	38821142	scaffold_6-52	316.1
scaffold_4	50731215	50731430	scaffold_4-59	315.5
scaffold_5	73339937	73340152	scaffold_5-57	315.5
scaffold_1	89507626	89507841	scaffold_1-121	315
scaffold_8	52269966	52270181	scaffold_8-59	314.8
scaffold_1	67017986	67018201	scaffold_1-116	314.6
scaffold_1	169181066	169181281	scaffold_1-95	314.6
scaffold_1	78070480	78070695	scaffold_1-115	314.2
scaffold_811	3200	3415	scaffold_811-1	314.2
scaffold_8	20801607	20801822	scaffold_8-68	313.8
scaffold_4	52768995	52769210	scaffold_4-50	313.3
scaffold_6	105741971	105742186	scaffold_6-49	313.3
scaffold_1	90625986	90626201	scaffold_1-109	313.1
scaffold_4	106301099	106301314	scaffold_4-54	313.1
scaffold_1	104706014	104706229	scaffold_1-108	312.9
scaffold_7	103070783	103070998	scaffold_7-47	312.9
scaffold_8	47176912	47177127	scaffold_8-67	312.7
scaffold_2	3630245	3630460	scaffold_2-63	312.5
scaffold_4	23163763	23163978	scaffold_4-62	312.3
scaffold_6	57158400	57158615	scaffold_6-50	312.3
scaffold_9	46548440	46548655	scaffold_9-38	312.3
scaffold_10	11547810	11548025	scaffold_10-27	312.1
scaffold_8	89628348	89628563	scaffold_8-64	312.1
scaffold_2	139569247	139569462	scaffold_2-70	311.9
scaffold_8	35322229	35322444	scaffold_8-66	311.7
scaffold_7	24958508	24958723	scaffold_7-45	311.4
scaffold_1	95908799	95909014	scaffold_1-103	311.2
scaffold_1	114089620	114089835	scaffold_1-99	311.2
scaffold_2	17821147	17821362	scaffold_2-72	311
scaffold_3	23821206	23821421	scaffold_3-62	311
scaffold_4	42685572	42685787	scaffold_4-58	310.8
scaffold_1	22910435	22910650	scaffold_1-105	310.6
scaffold_2	133576670	133576885	scaffold_2-71	310.6
scaffold_3	70459821	70460036	scaffold_3-60	310.4
scaffold_7	82475145	82475360	scaffold_7-48	310
scaffold_4	29049672	29049887	scaffold_4-57	309.7
scaffold_7	29861479	29861694	scaffold_7-56	309.7
scaffold_7	44555124	44555339	scaffold_7-49	309.5
scaffold_5	9760170	9760385	scaffold_5-67	309.3
scaffold_1	64041963	64042178	scaffold_1-112	309.1
scaffold_1	190787592	190787807	scaffold_1-104	309.1
scaffold_5	27802262	27802477	scaffold_5-62	309.1
scaffold_3	107447823	107448038	scaffold_3-61	308.9
scaffold_5	22282238	22282453	scaffold_5-73	308.9
scaffold_1	126049930	126050145	scaffold_1-106	308.7
scaffold_3	87094593	87094808	scaffold_3-70	308.7
scaffold_8	43899422	43899637	scaffold_8-70	308.1
scaffold_1	67540288	67540503	scaffold_1-120	307.4
scaffold_7	62794293	62794508	scaffold_7-63	307.2
scaffold_8c	3666291	3666506	scaffold_8c-2	307.2
scaffold_1	156374106	156374321	scaffold_1-117	307
scaffold_5	26896390	26896605	scaffold_5-71	306.6
scaffold_5	72003799	72004014	scaffold_5-69	306.6
scaffold_9	21046742	21046957	scaffold_9-45	306.6
scaffold_2	83181469	83181684	scaffold_2-81	306.4
scaffold_7	87161920	87162135	scaffold_7-62	305.9
scaffold_1	45865549	45865764	scaffold_1-114	305.7
scaffold_2	136910520	136910735	scaffold_2-68	305.7
scaffold_1	52298692	52298907	scaffold_1-118	305.5
scaffold_1	117068628	117068843	scaffold_1-119	305.3
scaffold_1	104182627	104182842	scaffold_1-132	304.7
scaffold_4	120461496	120461711	scaffold_4-53	304.7
scaffold_8c	2722712	2722927	scaffold_8c-3	304.7
scaffold_9	25323397	25323612	scaffold_9-42	304.7
scaffold_9	35411634	35411849	scaffold_9-43	304
scaffold_1	12167821	12168036	scaffold_1-137	303.2
scaffold_1	152990978	152991193	scaffold_1-125	303.2
scaffold_1	51269914	51270129	scaffold_1-110	303
scaffold_1	184879504	184879719	scaffold_1-113	303
scaffold_7	45109840	45110055	scaffold_7-58	302.8
scaffold_1	197489501	197489716	scaffold_1-111	302.5
scaffold_2	89720326	89720541	scaffold_2-80	302.3
scaffold_4	71878405	71878620	scaffold_4-64	301.7
scaffold_1	195200469	195200684	scaffold_1-122	301.3
scaffold_6	18541885	18542100	scaffold_6-51	301.3
scaffold_2	78288687	78288902	scaffold_2-82	300.6
scaffold_8	4125549	4125764	scaffold_8-71	300.4
scaffold_5	109919346	109919561	scaffold_5-68	300.2
scaffold_1	195194035	195194250	scaffold_1-124	299.4
scaffold_6	77936359	77936574	scaffold_6-87	298.9
scaffold_1	221447	221662	scaffold_1-160	298.5
scaffold_7	86160733	86160948	scaffold_7-57	298.5
scaffold_1	128754838	128755053	scaffold_1-139	298.3
scaffold_4	9899719	9899934	scaffold_4-63	298.3
scaffold_7	38695873	38696088	scaffold_7-60	298.3
scaffold_2	128255078	128255293	scaffold_2-77	298.1
scaffold_3	99914818	99915033	scaffold_3-68	298.1
scaffold_6	29234955	29235170	scaffold_6-53	298.1
scaffold_7	46959372	46959587	scaffold_7-59	298.1
scaffold_6	121286480	121286695	scaffold_6-56	297.7
scaffold_100	217519	217734	scaffold_100-1	296.8
scaffold_2	77683562	77683777	scaffold_2-76	296.8
scaffold_3	62176008	62176223	scaffold_3-77	296.8
scaffold_6	90530476	90530691	scaffold_6-55	296.8
scaffold_1	145215874	145216089	scaffold_1-127	296.6
scaffold_2	89376419	89376634	scaffold_2-73	296.6
scaffold_3	5760592	5760807	scaffold_3-71	296
scaffold_4	103180289	103180504	scaffold_4-67	296
scaffold_6	107067166	107067381	scaffold_6-58	295.6
scaffold_2	84256160	84256375	scaffold_2-74	295.3
scaffold_3	93262403	93262618	scaffold_3-65	295.3
scaffold_7	3230509	3230724	scaffold_7-61	295.3
scaffold_2	133805905	133806120	scaffold_2-87	295.1
scaffold_232	119199	119414	scaffold_232-1	294.7
scaffold_8	47999536	47999751	scaffold_8-75	294.7
scaffold_8	91053932	91054147	scaffold_8-73	294.3
scaffold_1	122513709	122513924	scaffold_1-135	294.1
scaffold_8	91987304	91987519	scaffold_8-91	293.9
scaffold_3	35579307	35579522	scaffold_3-69	293.7
scaffold_7	78305602	78305817	scaffold_7-71	293.7
scaffold_2	104119425	104119640	scaffold_2-75	293.4
scaffold_4	77414437	77414652	scaffold_4-76	293
scaffold_10	36760540	36760755	scaffold_10-29	292.8
scaffold_7	81738025	81738240	scaffold_7-67	292.8
scaffold_8	36277009	36277224	scaffold_8-72	292.8
scaffold_8	47950920	47951135	scaffold_8-74	292.6
scaffold_10	12978352	12978567	scaffold_10-28	292.4
scaffold_8	37778397	37778612	scaffold_8-77	292.4
scaffold_3	71029651	71029866	scaffold_3-75	292.2
scaffold_9	8489921	8490136	scaffold_9-46	292.2
scaffold_6	111052597	111052812	scaffold_6-54	292
scaffold_3	77292782	77292997	scaffold_3-76	291.7
scaffold_3	84483897	84484112	scaffold_3-73	291.5
scaffold_2	17131367	17131582	scaffold_2-93	291.3
scaffold_4	3227400	3227615	scaffold_4-66	291.1
scaffold_5	6299472	6299687	scaffold_5-78	291.1
scaffold_1	129622436	129622651	scaffold_1-123	290.9
scaffold_1	190776653	190776868	scaffold_1-142	290.7
scaffold_1	202964838	202965053	scaffold_1-128	290.7
scaffold_9	26169944	26170159	scaffold_9-47	290.3
scaffold_5	22545344	22545559	scaffold_5-70	289.8
scaffold_10	1083786	1084001	scaffold_10-32	289.6
scaffold_2	5857512	5857727	scaffold_2-96	289.6
scaffold_5	73303060	73303275	scaffold_5-74	289.6
scaffold_24	381036	381251	scaffold_24-2	289.4
scaffold_3	89792098	89792313	scaffold_3-83	289.4
scaffold_5	73079908	73080123	scaffold_5-72	289.4
scaffold_2	31631899	31632114	scaffold_2-79	289.2
scaffold_3	60064507	60064722	scaffold_3-67	289.2
scaffold_4	38747962	38748177	scaffold_4-65	289.2
scaffold_6	41415805	41416020	scaffold_6-59	289.2
scaffold_1	59965279	59965494	scaffold_1-130	289
scaffold_1	173758691	173758906	scaffold_1-126	289
scaffold_6	57118147	57118362	scaffold_6-64	289
scaffold_1	67775422	67775637	scaffold_1-129	288.8
scaffold_10	11410253	11410468	scaffold_10-31	288.8
scaffold_3	75260467	75260682	scaffold_3-78	288.8
scaffold_1	129230698	129230913	scaffold_1-138	288.6
scaffold_1	128841345	128841560	scaffold_1-131	288.4
scaffold_9	37578668	37578883	scaffold_9-44	288.4
scaffold_8	42054316	42054531	scaffold_8-79	288.1
scaffold_4	106732457	106732672	scaffold_4-78	287.7
scaffold_5	82137952	82138167	scaffold_5-77	287.7
scaffold_7	51908940	51909155	scaffold_7-64	287.7
scaffold_8	24557856	24558071	scaffold_8-76	287.7
scaffold_2	116192641	116192856	scaffold_2-84	287.5
scaffold_3	28851276	28851491	scaffold_3-66	287.5
scaffold_3	34097970	34098185	scaffold_3-72	287.3
scaffold_6	29598127	29598342	scaffold_6-57	287.3
scaffold_8	46602432	46602647	scaffold_8-84	286.9
scaffold_1	96021573	96021788	scaffold_1-133	286.7
scaffold_2	91225420	91225635	scaffold_2-89	286.5
scaffold_4	27678384	27678599	scaffold_4-69	286.5
scaffold_2	48415597	48415812	scaffold_2-78	286.2
scaffold_3	59801241	59801456	scaffold_3-74	286.2
scaffold_6	22253851	22254066	scaffold_6-68	286.2
scaffold_5	70734251	70734466	scaffold_5-75	286
scaffold_2	84443634	84443849	scaffold_2-90	285.8
scaffold_7	105876284	105876499	scaffold_7-68	285.6
scaffold_1	89004091	89004306	scaffold_1-141	285.4
scaffold_10	30454765	30454980	scaffold_10-30	285.4
scaffold_2	17694036	17694251	scaffold_2-95	285.2
scaffold_2	139127154	139127369	scaffold_2-85	285.2
scaffold_2	62988062	62988277	scaffold_2-88	285
scaffold_7	57841518	57841733	scaffold_7-66	284.8
scaffold_1	91578761	91578976	scaffold_1-136	284.6
scaffold_2	65184118	65184333	scaffold_2-83	284.6
scaffold_2	108027990	108028205	scaffold_2-94	284.1
scaffold_4	116834040	116834255	scaffold_4-73	284.1
scaffold_5	10981304	10981519	scaffold_5-76	283.7
scaffold_8	36773029	36773244	scaffold_8-81	283.7
scaffold_1	154555933	154556148	scaffold_1-134	283.5
scaffold_2	6659853	6660068	scaffold_2-91	283.5
scaffold_205	47814	48029	scaffold_205-2	283.5
scaffold_3	12152134	12152349	scaffold_3-82	283.5
scaffold_6	20120661	20120876	scaffold_6-65	283.3
scaffold_4	87522418	87522633	scaffold_4-75	282.6
scaffold_5	90636529	90636744	scaffold_5-82	282.6
scaffold_3	70974400	70974615	scaffold_3-86	282.4
scaffold_4	57541206	57541421	scaffold_4-72	282.4
scaffold_4	130879919	130880134	scaffold_4-71	282.2
scaffold_4	22625716	22625931	scaffold_4-77	282
scaffold_5	72046297	72046512	scaffold_5-84	281.8
scaffold_6	104051260	104051475	scaffold_6-66	281.6
scaffold_8	35274726	35274941	scaffold_8-82	281.6
scaffold_5	10128806	10129021	scaffold_5-79	281.4
scaffold_6	90412981	90413196	scaffold_6-62	281.4
scaffold_9	9021893	9022108	scaffold_9-49	281.4
scaffold_2	74897342	74897557	scaffold_2-92	281.2
scaffold_2	83163900	83164115	scaffold_2-86	281.2
scaffold_8	22168278	22168493	scaffold_8-78	281.2
scaffold_8	78099111	78099326	scaffold_8-83	281.2
scaffold_3	87114064	87114279	scaffold_3-94	281
scaffold_5	60732743	60732958	scaffold_5-86	281
scaffold_649	28394	28609	scaffold_649-1	281
scaffold_7	112993414	112993629	scaffold_7-72	281
scaffold_7	100853127	100853342	scaffold_7-65	280.7
scaffold_2	31927434	31927649	scaffold_2-98	280.5
scaffold_3	90232200	90232415	scaffold_3-92	280.5
scaffold_6	121900941	121901156	scaffold_6-63	280.5
scaffold_2	23089526	23089741	scaffold_2-102	280.1
scaffold_3	32356066	32356281	scaffold_3-80	280.1
scaffold_5	74418092	74418307	scaffold_5-90	280.1
scaffold_6	90545258	90545473	scaffold_6-70	280.1
scaffold_3	42446610	42446825	scaffold_3-88	279.9
scaffold_3	59090360	59090575	scaffold_3-91	279.9
scaffold_4	20245525	20245740	scaffold_4-68	279.9
scaffold_4	97544920	97545135	scaffold_4-81	279.9
scaffold_1	127225254	127225469	scaffold_1-145	279.3
scaffold_3	91263861	91264076	scaffold_3-97	279.3
scaffold_4	100519697	100519912	scaffold_4-80	279.3
scaffold_1	38088882	38089097	scaffold_1-156	279
scaffold_1	146512646	146512861	scaffold_1-148	279
scaffold_1	38131836	38132051	scaffold_1-144	278.8
scaffold_5	72025716	72025931	scaffold_5-81	278.8
scaffold_5	73384813	73385028	scaffold_5-80	278.8
scaffold_4	59256788	59257003	scaffold_4-70	278.6
scaffold_6	41450527	41450742	scaffold_6-61	278.6
scaffold_4	121045000	121045215	scaffold_4-83	278.4
scaffold_6	41411906	41412121	scaffold_6-60	278.4
scaffold_3	85904761	85904976	scaffold_3-79	278.2
scaffold_7	58938894	58939109	scaffold_7-74	278.2
scaffold_9	63377214	63377429	scaffold_9-52	278
scaffold_7	50997632	50997847	scaffold_7-75	277.8
scaffold_4	139280340	139280555	scaffold_4-74	277.6
scaffold_1	123699098	123699313	scaffold_1-143	277.4
scaffold_3	105069595	105069810	scaffold_3-81	277.4
scaffold_1	181760982	181761197	scaffold_1-150	277.1
scaffold_5	2914038	2914253	scaffold_5-85	277.1
scaffold_9	7106718	7106933	scaffold_9-48	277.1
scaffold_1	35678955	35679170	scaffold_1-146	276.9
scaffold_3	7536921	7537136	scaffold_3-99	276.9
scaffold_1	105615972	105616187	scaffold_1-149	276.7
scaffold_7	91185254	91185469	scaffold_7-70	276.7
scaffold_8	50418443	50418658	scaffold_8-87	276.7
scaffold_8	1779664	1779879	scaffold_8-80	276.1
scaffold_3	85819814	85820029	scaffold_3-84	275.9
scaffold_1	91554704	91554919	scaffold_1-158	275.7
scaffold_28	61016	61231	scaffold_28-1	275.7
scaffold_3	28741659	28741874	scaffold_3-87	275.7
scaffold_7	15918521	15918736	scaffold_7-73	275.4
scaffold_3	14138316	14138531	scaffold_3-89	275
scaffold_1	144582228	144582443	scaffold_1-155	274.6
scaffold_4	67341498	67341713	scaffold_4-84	274.6
scaffold_6	56320393	56320608	scaffold_6-67	274.4
scaffold_8c	2739041	2739256	scaffold_8c-4	274.4
scaffold_1	114711116	114711331	scaffold_1-165	274
scaffold_2	106257441	106257656	scaffold_2-113	274
scaffold_4	10665884	10666099	scaffold_4-82	274
scaffold_9	7395167	7395382	scaffold_9-50	274
scaffold_1	85630858	85631073	scaffold_1-140	273.8
scaffold_2	23026391	23026606	scaffold_2-97	273.8
scaffold_3	25207784	25207999	scaffold_3-90	273.5
scaffold_3	112722732	112722947	scaffold_3-100	273.3
scaffold_1	38134402	38134617	scaffold_1-159	273.1
scaffold_3	28788595	28788810	scaffold_3-85	273.1
scaffold_6	74413796	74414011	scaffold_6-69	273.1
scaffold_1	77953057	77953272	scaffold_1-161	272.9
scaffold_1	87643312	87643527	scaffold_1-147	272.7
scaffold_4	116993255	116993470	scaffold_4-79	272.7
scaffold_6	26024831	26025046	scaffold_6-72	272.7
scaffold_1	137569115	137569330	scaffold_1-157	272.5
scaffold_7	115047787	115048002	scaffold_7-76	272.5
scaffold_2	63242874	63243089	scaffold_2-99	272.3
scaffold_3	22342157	22342372	scaffold_3-93	272.3
scaffold_2	103619962	103620177	scaffold_2-101	272.1
scaffold_5	82136211	82136426	scaffold_5-89	272.1
scaffold_1	34163759	34163974	scaffold_1-166	271.8
scaffold_1	144708705	144708920	scaffold_1-151	271.8
scaffold_5	63984775	63984990	scaffold_5-96	271.8
scaffold_8	48068069	48068284	scaffold_8-86	271.8
scaffold_2	3996723	3996938	scaffold_2-108	271.6
scaffold_2	48335521	48335736	scaffold_2-100	271.6
scaffold_5	90216819	90217034	scaffold_5-83	271.4
scaffold_7	65035668	65035883	scaffold_7-81	271.4
scaffold_1	173078960	173079175	scaffold_1-152	271.2
scaffold_2	100612273	100612488	scaffold_2-107	271.2
scaffold_2	83981961	83982176	scaffold_2-105	271
scaffold_4	1055100	1055315	scaffold_4-85	270.8
scaffold_3	69111506	69111721	scaffold_3-103	270.6
scaffold_3	76612350	76612565	scaffold_3-95	270.6
scaffold_9	21911345	21911560	scaffold_9-51	270.6
scaffold_1	81615649	81615864	scaffold_1-154	270.2
scaffold_5	70635472	70635687	scaffold_5-87	270.2
scaffold_3	2718440	2718655	scaffold_3-105	269.9
scaffold_3	55643831	55644046	scaffold_3-120	269.9
scaffold_5	76349665	76349880	scaffold_5-91	269.9
scaffold_1	127714917	127715132	scaffold_1-164	269.7
scaffold_2	16765601	16765816	scaffold_2-104	269.7
scaffold_1	128267287	128267502	scaffold_1-153	269.5
scaffold_2	84433718	84433933	scaffold_2-103	269.5
scaffold_10	6132464	6132679	scaffold_10-33	269.3
scaffold_6	29236974	29237189	scaffold_6-71	269.1
scaffold_6	88702073	88702288	scaffold_6-78	269.1
scaffold_8	95259786	95260001	scaffold_8-88	268.7
scaffold_98	249869	250084	scaffold_98-1	268.7
scaffold_3	12150434	12150649	scaffold_3-102	268.5
scaffold_1	85677234	85677449	scaffold_1-171	267.4
scaffold_10	2461975	2462190	scaffold_10-34	267.4
scaffold_6	20486642	20486857	scaffold_6-81	267.4
scaffold_5	90214998	90215213	scaffold_5-88	267.2
scaffold_78	351967	352182	scaffold_78-1	267
scaffold_8	96934163	96934378	scaffold_8-85	267
scaffold_2	102951916	102952131	scaffold_2-109	266.8
scaffold_4	69347547	69347762	scaffold_4-94	266.6
scaffold_2	16216331	16216546	scaffold_2-110	266.1
scaffold_7	29851696	29851911	scaffold_7-77	266.1
scaffold_1	86248822	86249037	scaffold_1-167	265.9
scaffold_6	118678968	118679183	scaffold_6-74	265.9
scaffold_7	115581767	115581982	scaffold_7-83	265.7
scaffold_8	33724320	33724535	scaffold_8-90	265.7
scaffold_6	119673147	119673362	scaffold_6-76	265.3
scaffold_109	25238	25453	scaffold_109-1	265.1
scaffold_5	73346926	73347141	scaffold_5-93	265.1
scaffold_6	56084361	56084576	scaffold_6-75	264.9
scaffold_7	65819847	65820062	scaffold_7-80	264.9
scaffold_1	12922579	12922794	scaffold_1-163	264.6
scaffold_10	3589281	3589496	scaffold_10-38	264.6
scaffold_6	104155382	104155597	scaffold_6-73	264.6
scaffold_8	84234070	84234285	scaffold_8-92	264.4
scaffold_8	94897904	94898119	scaffold_8-89	264
scaffold_1	181765296	181765511	scaffold_1-162	263.8
scaffold_7	94517641	94517856	scaffold_7-78	263.8
scaffold_9	12626289	12626504	scaffold_9-53	263.6
scaffold_3	16019090	16019305	scaffold_3-101	263.4
scaffold_3	29789130	29789345	scaffold_3-107	263.4
scaffold_3	85837532	85837747	scaffold_3-96	263.4
scaffold_4	95073212	95073427	scaffold_4-87	263.4
scaffold_23	946006	946221	scaffold_23-1	263.2
scaffold_5	100194734	100194949	scaffold_5-97	263.2
scaffold_10	6121892	6122107	scaffold_10-35	262.7
scaffold_3	67097691	67097906	scaffold_3-98	262.5
scaffold_5	20602435	20602650	scaffold_5-92	262.5
scaffold_3	55638596	55638811	scaffold_3-109	262.3
scaffold_6	17812514	17812729	scaffold_6-79	262.3
scaffold_6	70293660	70293875	scaffold_6-77	261.7
scaffold_2	5063396	5063611	scaffold_2-106	261.3
scaffold_3	50656699	50656914	scaffold_3-110	261.3
scaffold_1	59480254	59480469	scaffold_1-168	261
scaffold_4	17753138	17753353	scaffold_4-88	261
scaffold_7	7155841	7156056	scaffold_7-85	261
scaffold_7	60522392	60522607	scaffold_7-79	261
scaffold_8	69290113	69290328	scaffold_8-94	261
scaffold_1	97729401	97729616	scaffold_1-169	260.8
scaffold_3	103766844	103767059	scaffold_3-106	260.8
scaffold_4	101726518	101726733	scaffold_4-86	260.8
scaffold_7	101173054	101173269	scaffold_7-88	260.6
scaffold_3	25594640	25594855	scaffold_3-104	260.4
scaffold_7	94470736	94470951	scaffold_7-101	260.4
scaffold_10	9734100	9734315	scaffold_10-37	260.2
scaffold_4	1212980	1213195	scaffold_4-90	260.2
scaffold_6	44254366	44254581	scaffold_6-82	259.8
scaffold_1	204063094	204063309	scaffold_1-172	259.4
scaffold_5	119650015	119650230	scaffold_5-104	259.4
scaffold_1	175753361	175753576	scaffold_1-173	258.9
scaffold_2	13754719	13754934	scaffold_2-114	258.7
scaffold_2	67152774	67152989	scaffold_2-111	258.7
scaffold_1	37042316	37042531	scaffold_1-179	257.9
scaffold_4	25707590	25707805	scaffold_4-92	257.9
scaffold_5	27991301	27991516	scaffold_5-100	257.9
scaffold_6	91124173	91124388	scaffold_6-84	257.9
scaffold_8b	1330919	1331134	scaffold_8b-2	257.9
scaffold_8	91061062	91061277	scaffold_8-104	257.7
scaffold_6	58389662	58389877	scaffold_6-86	257.5
scaffold_5	73457378	73457593	scaffold_5-94	257
scaffold_5	27796336	27796551	scaffold_5-98	256.8
scaffold_5	79653248	79653463	scaffold_5-101	256.8
scaffold_3	75257216	75257431	scaffold_3-108	256.4
scaffold_1	90320971	90321186	scaffold_1-176	255.8
scaffold_4	26470713	26470928	scaffold_4-89	255.8
scaffold_7	19392120	19392335	scaffold_7-86	255.8
scaffold_5	3809472	3809687	scaffold_5-99	255.5
scaffold_6	133758456	133758671	scaffold_6-80	255.5
scaffold_7	65681000	65681215	scaffold_7-91	255.3
scaffold_6	122560494	122560709	scaffold_6-91	255.1
scaffold_1	129789134	129789349	scaffold_1-183	254.9
scaffold_5	68603026	68603241	scaffold_5-95	254.9
scaffold_6	107550527	107550742	scaffold_6-85	254.9
scaffold_10	21530147	21530362	scaffold_10-45	254.7
scaffold_8	92579475	92579690	scaffold_8-97	254.5
scaffold_9	86036525	86036740	scaffold_9-54	254.5
scaffold_1	58017669	58017884	scaffold_1-177	254.3
scaffold_3	90638862	90639077	scaffold_3-113	254.3
scaffold_9	1517717	1517932	scaffold_9-65	254.3
scaffold_9	20861751	20861966	scaffold_9-56	254.1
scaffold_10	9705330	9705545	scaffold_10-39	253.9
scaffold_9	32211958	32212173	scaffold_9-60	253.9
scaffold_4	81719022	81719237	scaffold_4-95	253.4
scaffold_7	24943868	24944083	scaffold_7-90	253.4
scaffold_1	40479672	40479887	scaffold_1-184	253.2
scaffold_2	31925148	31925363	scaffold_2-145	253.2
scaffold_5	110013894	110014109	scaffold_5-106	253.2
scaffold_3	84486951	84487166	scaffold_3-111	253
scaffold_6	132993514	132993729	scaffold_6-90	253
scaffold_9	71666576	71666791	scaffold_9-59	253
scaffold_8	86919804	86920019	scaffold_8-96	252.8
scaffold_1	177851371	177851586	scaffold_1-182	252.6
scaffold_7	101911014	101911229	scaffold_7-87	252.6
scaffold_1	62518710	62518925	scaffold_1-170	252.4
scaffold_6	28320965	28321180	scaffold_6-93	252.4
scaffold_8	57339472	57339687	scaffold_8-93	252.4
scaffold_1	199632783	199632998	scaffold_1-174	252.2
scaffold_2	131502428	131502643	scaffold_2-119	252.2
scaffold_3	12589505	12589720	scaffold_3-122	252.2
scaffold_4	27844391	27844606	scaffold_4-101	252.2
scaffold_7	36586513	36586728	scaffold_7-84	252.2
scaffold_8	15844045	15844260	scaffold_8-107	252.2
scaffold_8	50383482	50383697	scaffold_8-109	252.2
scaffold_1	5836599	5836814	scaffold_1-181	251.9
scaffold_2	17680222	17680437	scaffold_2-116	251.9
scaffold_3	73948076	73948291	scaffold_3-121	251.9
scaffold_4	110683330	110683545	scaffold_4-91	251.9
scaffold_8	47853324	47853539	scaffold_8-100	251.9
scaffold_10	29611514	29611729	scaffold_10-42	251.7
scaffold_4	77413934	77414149	scaffold_4-98	251.7
scaffold_6	29607583	29607798	scaffold_6-88	250.9
scaffold_6	71014563	71014778	scaffold_6-89	250.9
scaffold_8	4263533	4263748	scaffold_8-95	250.9
scaffold_2	30326643	30326858	scaffold_2-112	250.7
scaffold_7	27474808	27475023	scaffold_7-82	250.7
scaffold_9	9057071	9057286	scaffold_9-55	250.5
scaffold_3	104445687	104445902	scaffold_3-117	250.3
scaffold_1	187017512	187017727	scaffold_1-188	250
scaffold_2	134454298	134454513	scaffold_2-115	249.8
scaffold_36	657145	657360	scaffold_36-2	249.8
scaffold_6	133772511	133772726	scaffold_6-83	249.8
scaffold_4	10199147	10199362	scaffold_4-93	249.4
scaffold_7	115097276	115097491	scaffold_7-94	249.4
scaffold_8	45865780	45865995	scaffold_8-103	249.2
scaffold_8	55428192	55428407	scaffold_8-98	249.2
scaffold_7	21479993	21480208	scaffold_7-89	248.8
scaffold_8	42708418	42708633	scaffold_8-111	248.8
scaffold_1	51204357	51204572	scaffold_1-178	248.6
scaffold_2	21489653	21489868	scaffold_2-122	248.3
scaffold_7	104015429	104015644	scaffold_7-95	248.3
scaffold_1	186941222	186941437	scaffold_1-186	248.1
scaffold_2	54443037	54443252	scaffold_2-121	248.1
scaffold_3	75291775	75291990	scaffold_3-125	248.1
scaffold_7	55444	55659	scaffold_7-98	248.1
scaffold_8	92315904	92316119	scaffold_8-102	248.1
scaffold_8c	1993561	1993776	scaffold_8c-5	248.1
scaffold_1	68622595	68622810	scaffold_1-175	247.9
scaffold_9	57176646	57176861	scaffold_9-62	247.9
scaffold_3	67586622	67586837	scaffold_3-114	247.7
scaffold_8	82300079	82300294	scaffold_8-113	247.5
scaffold_9	37593355	37593570	scaffold_9-57	247.5
scaffold_4	47391815	47392030	scaffold_4-96	247.3
scaffold_7	12621318	12621533	scaffold_7-97	247.3
scaffold_1	56295789	56296004	scaffold_1-195	246.9
scaffold_1	127243993	127244208	scaffold_1-180	246.9
scaffold_4	51360865	51361080	scaffold_4-100	246.9
scaffold_5	95548777	95548992	scaffold_5-102	246.9
scaffold_10	33618569	33618784	scaffold_10-41	246.7
scaffold_2	91521845	91522060	scaffold_2-117	246.7
scaffold_3	74853764	74853979	scaffold_3-119	246.7
scaffold_9	78130510	78130725	scaffold_9-61	246.7
scaffold_3	85277938	85278153	scaffold_3-130	246.4
scaffold_3	88177476	88177691	scaffold_3-112	246.4
scaffold_8	9922932	9923147	scaffold_8-106	246.4
scaffold_3	4255618	4255833	scaffold_3-118	246.2
scaffold_4	113459971	113460186	scaffold_4-97	246.2
scaffold_7	46952516	46952731	scaffold_7-92	246.2
scaffold_8	65884405	65884620	scaffold_8-99	246.2
scaffold_9	47163295	47163510	scaffold_9-66	246
scaffold_3	85792917	85793132	scaffold_3-141	245.6
scaffold_5	63445764	63445979	scaffold_5-103	245.6
scaffold_5	94674645	94674860	scaffold_5-105	245.6
scaffold_7	26440949	26441164	scaffold_7-93	245.6
scaffold_2	34300152	34300367	scaffold_2-118	245.4
scaffold_412	4684	4899	scaffold_412-1	245.4
scaffold_3	55445582	55445797	scaffold_3-116	245.2
scaffold_1	106491239	106491454	scaffold_1-185	245
scaffold_2	131592088	131592303	scaffold_2-126	245
scaffold_8	84523180	84523395	scaffold_8-121	244.7
scaffold_10	12887121	12887336	scaffold_10-40	244.5
scaffold_3	100895738	100895953	scaffold_3-115	244.5
scaffold_205	60936	61151	scaffold_205-3	244.3
scaffold_8	88160553	88160768	scaffold_8-101	244.3
scaffold_2	1370070	1370285	scaffold_2-129	244.1
scaffold_5	55921982	55922197	scaffold_5-109	244.1
scaffold_8	42040494	42040709	scaffold_8-108	244.1
scaffold_8b	1107922	1108137	scaffold_8b-3	244.1
scaffold_4	68696827	68697042	scaffold_4-102	243.9
scaffold_8	4130351	4130566	scaffold_8-115	243.9
scaffold_3	22501054	22501269	scaffold_3-131	243.7
scaffold_4162	2788	3003	scaffold_4162-1	243.7
scaffold_10	11815871	11816086	scaffold_10-44	243.5
scaffold_2	6325314	6325529	scaffold_2-125	243.5
scaffold_7	121618316	121618531	scaffold_7-96	243.5
scaffold_113	234063	234278	scaffold_113-1	243.3
scaffold_2	80988879	80989094	scaffold_2-127	243.3
scaffold_2	146367260	146367475	scaffold_2-124	243.3
scaffold_4	28070804	28071019	scaffold_4-104	243.3
scaffold_4	137763875	137764090	scaffold_4-99	243.1
scaffold_9	47534899	47535114	scaffold_9-63	242.8
scaffold_1	199791329	199791544	scaffold_1-194	242.6
scaffold_10	26945929	26946144	scaffold_10-49	242.6
scaffold_4	85458247	85458462	scaffold_4-134	242.4
scaffold_8	14468944	14469159	scaffold_8-116	242.4
scaffold_3	75280457	75280672	scaffold_3-134	242.2
scaffold_6	111329310	111329525	scaffold_6-96	242.2
scaffold_8	55660751	55660966	scaffold_8-112	242.2
scaffold_1	187568833	187569048	scaffold_1-189	242
scaffold_2	69412076	69412291	scaffold_2-132	242
scaffold_1	144717925	144718140	scaffold_1-191	241.8
scaffold_1	87570418	87570633	scaffold_1-187	241.6
scaffold_10	28154956	28155171	scaffold_10-43	241.6
scaffold_2	63740152	63740367	scaffold_2-123	241.6
scaffold_4	22385913	22386128	scaffold_4-105	241.6
scaffold_6	19232082	19232297	scaffold_6-99	241.4
scaffold_6	113328201	113328416	scaffold_6-97	241.4
scaffold_8	32584260	32584475	scaffold_8-110	241.4
scaffold_8	64331279	64331494	scaffold_8-120	241.4
scaffold_1	55402992	55403207	scaffold_1-196	241.1
scaffold_1	189969168	189969383	scaffold_1-190	241.1
scaffold_2	2171270	2171485	scaffold_2-133	241.1
scaffold_9	27256586	27256801	scaffold_9-64	241.1
scaffold_2	9082225	9082440	scaffold_2-120	240.3
scaffold_3	34206684	34206899	scaffold_3-127	240.3
scaffold_4	136910528	136910743	scaffold_4-106	240.3
scaffold_5	23520315	23520530	scaffold_5-114	239.9
scaffold_8	15954433	15954648	scaffold_8-105	239.9
scaffold_9	86015956	86016171	scaffold_9-70	239.9
scaffold_3	102972339	102972554	scaffold_3-140	239.7
scaffold_7	86175021	86175236	scaffold_7-100	239.7
scaffold_1	175198953	175199168	scaffold_1-192	239.2
scaffold_10	7142632	7142847	scaffold_10-46	239.2
scaffold_7	94465824	94466039	scaffold_7-103	239.2
scaffold_8	90718347	90718562	scaffold_8-119	239.2
scaffold_4	103928226	103928441	scaffold_4-110	239
scaffold_6	26030203	26030418	scaffold_6-94	239
scaffold_7	6016769	6016984	scaffold_7-102	239
scaffold_2	15548883	15549098	scaffold_2-131	238.8
scaffold_3	53739522	53739737	scaffold_3-128	238.8
scaffold_7	54381758	54381973	scaffold_7-104	238.6
scaffold_7	93394420	93394635	scaffold_7-105	238.6
scaffold_1	226847	227062	scaffold_1-202	238.4
scaffold_1	185127493	185127708	scaffold_1-204	238.4
scaffold_2	89366435	89366650	scaffold_2-134	238.4
scaffold_3	15446216	15446431	scaffold_3-124	238.4
scaffold_4	85402572	85402787	scaffold_4-108	238.4
scaffold_36	696036	696251	scaffold_36-3	238.2
scaffold_3	12059874	12060089	scaffold_3-129	238
scaffold_7	82483311	82483526	scaffold_7-106	238
scaffold_2	129049613	129049828	scaffold_2-130	237.8
scaffold_1	175231350	175231565	scaffold_1-199	237.5
scaffold_5	76841353	76841568	scaffold_5-107	237.5
scaffold_6	55570841	55571056	scaffold_6-95	237.5
scaffold_9	83360966	83361181	scaffold_9-69	237.5
scaffold_38	505003	505218	scaffold_38-2	237.3
scaffold_4	36628450	36628665	scaffold_4-109	237.3
scaffold_9	17399372	17399587	scaffold_9-73	237.3
scaffold_9	23297365	23297580	scaffold_9-77	237.3
scaffold_1	190784648	190784863	scaffold_1-193	237.1
scaffold_3	15373424	15373639	scaffold_3-123	237.1
scaffold_5b	1863602	1863817	scaffold_5b-1	237.1
scaffold_8	83041500	83041715	scaffold_8-114	236.9
scaffold_1	184945334	184945549	scaffold_1-214	236.7
scaffold_5	2302178	2302393	scaffold_5-112	236.7
scaffold_6	94607665	94607880	scaffold_6-92	236.7
scaffold_10	31992430	31992645	scaffold_10-48	236.5
scaffold_3	24047654	24047869	scaffold_3-126	236.5
scaffold_6	132978581	132978796	scaffold_6-100	236.5
scaffold_6	44252243	44252458	scaffold_6-101	236.3
scaffold_7	102359924	102360139	scaffold_7-126	236.3
scaffold_1	42422318	42422533	scaffold_1-197	236.1
scaffold_9	95563168	95563383	scaffold_9-86	235.9
scaffold_2	30315082	30315297	scaffold_2-139	235.6
scaffold_2	135595231	135595446	scaffold_2-144	235.6
scaffold_9	69468135	69468350	scaffold_9-67	235.6
scaffold_9	77806580	77806795	scaffold_9-71	235.6
scaffold_4	8386711	8386926	scaffold_4-103	235.4
scaffold_5	98424218	98424433	scaffold_5-111	235.4
scaffold_5	103497122	103497337	scaffold_5-110	235.4
scaffold_6	133766725	133766940	scaffold_6-109	235.4
scaffold_7	83042855	83043070	scaffold_7-99	235.2
scaffold_8	26371132	26371347	scaffold_8-122	235.2
scaffold_1	59102029	59102244	scaffold_1-206	235
scaffold_1	202748768	202748983	scaffold_1-205	235
scaffold_2	34351392	34351607	scaffold_2-138	235
scaffold_1	204617926	204618141	scaffold_1-211	234.8
scaffold_5	79663401	79663616	scaffold_5-113	234.8
scaffold_1	126012564	126012779	scaffold_1-200	234.6
scaffold_1	127750424	127750639	scaffold_1-201	234.6
scaffold_3	100901127	100901342	scaffold_3-138	234.4
scaffold_6	45021213	45021428	scaffold_6-98	234.4
scaffold_7	1660209	1660424	scaffold_7-113	234.4
scaffold_8	33220237	33220452	scaffold_8-117	234.2
scaffold_2	108029968	108030183	scaffold_2-142	233.9
scaffold_3	81268726	81268941	scaffold_3-133	233.9
scaffold_4	83630615	83630830	scaffold_4-114	233.9
scaffold_6	13672381	13672596	scaffold_6-105	233.9
scaffold_7	121861695	121861910	scaffold_7-108	233.9
scaffold_8	2690199	2690414	scaffold_8-138	233.9
scaffold_9	54806856	54807071	scaffold_9-68	233.9
scaffold_3	23057125	23057340	scaffold_3-139	233.5
scaffold_6	46266465	46266680	scaffold_6-103	233.5
scaffold_8196	681	896	scaffold_8196-1	233.5
scaffold_9	5806488	5806703	scaffold_9-72	233.3
scaffold_9	84564854	84565069	scaffold_9-74	233.3
scaffold_3	83559501	83559716	scaffold_3-135	233.1
scaffold_6	118753817	118754032	scaffold_6-102	233.1
scaffold_9	69989534	69989749	scaffold_9-75	233.1
scaffold_1	61131413	61131628	scaffold_1-219	232.9
scaffold_2	85131440	85131655	scaffold_2-135	232.9
scaffold_5	99121024	99121239	scaffold_5-108	232.9
scaffold_7	41854127	41854342	scaffold_7-110	232.9
scaffold_3	42502054	42502269	scaffold_3-136	232.7
scaffold_4	109716360	109716575	scaffold_4-112	232.7
scaffold_5	55823245	55823460	scaffold_5-119	232.7
scaffold_6	59774166	59774381	scaffold_6-104	232.7
scaffold_6	109038483	109038698	scaffold_6-107	232.7
scaffold_2	120776092	120776307	scaffold_2-136	232.5
scaffold_4	47377229	47377444	scaffold_4-111	232.3
scaffold_8	84051406	84051621	scaffold_8-123	232.3
scaffold_8	91804087	91804302	scaffold_8-118	232.3
scaffold_9	84779023	84779238	scaffold_9-79	232
scaffold_2	108922928	108923143	scaffold_2-137	231.8
scaffold_5	43907477	43907692	scaffold_5-116	231.8
scaffold_5	89820436	89820651	scaffold_5-118	231.8
scaffold_7	115069469	115069684	scaffold_7-116	231.8
scaffold_6	92405145	92405360	scaffold_6-106	231.6
scaffold_10	32115108	32115323	scaffold_10-47	231.2
scaffold_1	35477741	35477956	scaffold_1-198	231
scaffold_3	111981083	111981298	scaffold_3-137	231
scaffold_4	62371128	62371343	scaffold_4-115	231
scaffold_8	105859894	105860109	scaffold_8-124	231
scaffold_1	86757385	86757600	scaffold_1-210	230.8
scaffold_1	89838836	89839051	scaffold_1-208	230.8
scaffold_2	78059415	78059630	scaffold_2-146	230.8
scaffold_2	14163724	14163939	scaffold_2-147	230.6
scaffold_2	89331554	89331769	scaffold_2-149	230.6
scaffold_8	95296882	95297097	scaffold_8-129	230.4
scaffold_3	35635136	35635351	scaffold_3-143	230.1
scaffold_9	33347160	33347375	scaffold_9-76	230.1
scaffold_3	16365742	16365957	scaffold_3-142	229.9
scaffold_7	59640062	59640277	scaffold_7-107	229.9
scaffold_1	73771254	73771469	scaffold_1-218	229.7
scaffold_4	110690807	110691022	scaffold_4-113	229.7
scaffold_9	79327371	79327586	scaffold_9-78	229.5
scaffold_1	118243828	118244043	scaffold_1-207	229.3
scaffold_10	4263565	4263780	scaffold_10-52	229.3
scaffold_3	31485219	31485434	scaffold_3-146	229.3
scaffold_4	17161579	17161794	scaffold_4-118	229.3
scaffold_3	70979291	70979506	scaffold_3-145	229.1
scaffold_6	43053494	43053709	scaffold_6-110	229.1
scaffold_5	118068512	118068727	scaffold_5-115	228.9
scaffold_1	123074645	123074860	scaffold_1-203	228.7
scaffold_8	35271993	35272208	scaffold_8-125	228.7
scaffold_1	173075181	173075396	scaffold_1-220	228.4
scaffold_10	33402653	33402868	scaffold_10-54	228.4
scaffold_10	36746579	36746794	scaffold_10-50	228.4
scaffold_4	20333593	20333808	scaffold_4-117	228.4
scaffold_2	85312739	85312954	scaffold_2-143	228.2
scaffold_8	52843282	52843497	scaffold_8-127	228
scaffold_1	60833833	60834048	scaffold_1-213	227.8
scaffold_1	128630441	128630656	scaffold_1-217	227.8
scaffold_7	109595607	109595822	scaffold_7-114	227.8
scaffold_10	26848091	26848306	scaffold_10-55	227.6
scaffold_1	49784462	49784677	scaffold_1-209	227.4
scaffold_2	144059787	144060002	scaffold_2-141	227.4
scaffold_6	107146727	107146942	scaffold_6-113	227.4
scaffold_7	35997008	35997223	scaffold_7-117	227.4
scaffold_5	49748810	49749025	scaffold_5-117	227.2
scaffold_7	35145499	35145714	scaffold_7-109	227.2
scaffold_1	86023058	86023273	scaffold_1-221	226.8
scaffold_1	152440473	152440688	scaffold_1-212	226.8
scaffold_3	10953016	10953231	scaffold_3-144	226.8
scaffold_27	175880	176095	scaffold_27-2	226.5
scaffold_5	112322553	112322768	scaffold_5-130	226.5
scaffold_4	61585426	61585641	scaffold_4-119	226.3
scaffold_5	71938871	71939086	scaffold_5-121	226.3
scaffold_8	9930749	9930964	scaffold_8-128	226.3
scaffold_9	66733051	66733266	scaffold_9-87	226.3
scaffold_5b	1840105	1840320	scaffold_5b-3	226.1
scaffold_7	44499719	44499934	scaffold_7-119	226.1
scaffold_10	2855704	2855919	scaffold_10-53	225.9
scaffold_2	108909218	108909433	scaffold_2-150	225.9
scaffold_3	66353166	66353381	scaffold_3-149	225.9
scaffold_52	266384	266599	scaffold_52-1	225.9
scaffold_7	51035543	51035758	scaffold_7-122	225.9
scaffold_1	184928927	184929142	scaffold_1-224	225.7
scaffold_2	60079580	60079795	scaffold_2-140	225.5
scaffold_7	89369944	89370159	scaffold_7-111	225.5
scaffold_7	104040848	104041063	scaffold_7-112	225.5
scaffold_3	111109545	111109760	scaffold_3-152	225.3
scaffold_5	103250666	103250881	scaffold_5-123	225.3
scaffold_7	1714435	1714650	scaffold_7-118	225.3
scaffold_9	9014964	9015179	scaffold_9-81	225.3
scaffold_9	35401495	35401710	scaffold_9-80	225.3
scaffold_1	195194679	195194894	scaffold_1-225	225.1
scaffold_2	106294183	106294398	scaffold_2-148	225.1
scaffold_10	37514300	37514515	scaffold_10-51	224.8
scaffold_4	93211673	93211888	scaffold_4-121	224.8
scaffold_5	51300504	51300719	scaffold_5-126	224.8
scaffold_7	114922583	114922798	scaffold_7-115	224.8
scaffold_1	95636554	95636769	scaffold_1-216	224.6
scaffold_3	30462862	30463077	scaffold_3-147	224.6
scaffold_4	26305146	26305361	scaffold_4-122	224.6
scaffold_5b	1850461	1850676	scaffold_5b-2	224.4
scaffold_6	83565966	83566181	scaffold_6-121	224.2
scaffold_6	93853762	93853977	scaffold_6-112	224.2
scaffold_3	19887431	19887646	scaffold_3-161	223.8
scaffold_7	68630425	68630640	scaffold_7-121	223.8
scaffold_5	11388318	11388533	scaffold_5-120	223.6
scaffold_6	104046463	104046678	scaffold_6-114	223.6
scaffold_1	175716170	175716385	scaffold_1-222	223.2
scaffold_3	64163297	64163512	scaffold_3-151	223.2
scaffold_6	57237033	57237248	scaffold_6-108	223.2
scaffold_1	45867562	45867777	scaffold_1-226	222.9
scaffold_27	173397	173612	scaffold_27-3	222.9
scaffold_4	17019993	17020208	scaffold_4-123	222.9
scaffold_7	21502851	21503066	scaffold_7-120	222.9
scaffold_1	59249570	59249785	scaffold_1-229	222.7
scaffold_3	21305297	21305512	scaffold_3-150	222.7
scaffold_3	74889531	74889746	scaffold_3-156	222.7
scaffold_5	112031092	112031307	scaffold_5-127	222.7
scaffold_8	43968280	43968495	scaffold_8-126	222.7
scaffold_3	23415314	23415529	scaffold_3-163	222.5
scaffold_2	14155353	14155568	scaffold_2-163	222.3
scaffold_2	36399003	36399218	scaffold_2-153	222.3
scaffold_6	16027950	16028165	scaffold_6-116	222.3
scaffold_9	47496153	47496368	scaffold_9-82	222.3
scaffold_9	66230010	66230225	scaffold_9-97	222.1
scaffold_2	4000339	4000554	scaffold_2-152	221.9
scaffold_3	100034356	100034571	scaffold_3-153	221.9
scaffold_7	82541364	82541579	scaffold_7-128	221.9
scaffold_563	14839	15054	scaffold_563-2	221.7
scaffold_6	29606186	29606401	scaffold_6-115	221.7
scaffold_8	15463042	15463257	scaffold_8-130	221.7
scaffold_4	43351005	43351220	scaffold_4-124	221.5
scaffold_5	94913177	94913392	scaffold_5-133	221.5
scaffold_7	69479841	69480056	scaffold_7-124	221.5
scaffold_7	86436895	86437110	scaffold_7-127	221.5
scaffold_1	86145596	86145811	scaffold_1-215	221.2
scaffold_10	1148936	1149151	scaffold_10-57	221.2
scaffold_4	8259794	8260009	scaffold_4-129	221.2
scaffold_4	47186041	47186256	scaffold_4-133	221.2
scaffold_2	86075315	86075530	scaffold_2-157	220.8
scaffold_3	75807457	75807672	scaffold_3-148	220.8
scaffold_4	87137412	87137627	scaffold_4-126	220.8
scaffold_5	12943449	12943664	scaffold_5-124	220.8
scaffold_5	48149564	48149779	scaffold_5-129	220.8
scaffold_5	109857362	109857577	scaffold_5-132	220.8
scaffold_6	24258923	24259138	scaffold_6-161	220.8
scaffold_9	63425756	63425971	scaffold_9-88	220.8
scaffold_3	30460432	30460647	scaffold_3-158	220.6
scaffold_5	10972154	10972369	scaffold_5-122	220.6
scaffold_7	41407269	41407484	scaffold_7-123	220.6
scaffold_8	78174103	78174318	scaffold_8-143	220.6
scaffold_1	96061051	96061266	scaffold_1-245	220.4
scaffold_1	121005328	121005543	scaffold_1-228	220.4
scaffold_5	19456488	19456703	scaffold_5-131	220.4
scaffold_568	1914	2129	scaffold_568-1	220.4
scaffold_4	97449066	97449281	scaffold_4-136	220.2
scaffold_811	2033	2248	scaffold_811-2	220.2
scaffold_1	154949917	154950132	scaffold_1-231	220
scaffold_6	121141373	121141588	scaffold_6-111	220
scaffold_9	99088812	99089027	scaffold_9-89	220
scaffold_2	91548468	91548683	scaffold_2-154	219.8
scaffold_4	26226252	26226467	scaffold_4-125	219.8
scaffold_5	52035666	52035881	scaffold_5-134	219.8
scaffold_5	62962125	62962340	scaffold_5-125	219.6
scaffold_5	114159004	114159219	scaffold_5-136	219.6
scaffold_9	4269987	4270202	scaffold_9-83	219.6
scaffold_2	54249678	54249893	scaffold_2-160	219.3
scaffold_6	120251874	120252089	scaffold_6-117	219.3
scaffold_9	4529509	4529724	scaffold_9-84	219.3
scaffold_9	69533023	69533238	scaffold_9-85	219.3
scaffold_1	86482889	86483104	scaffold_1-223	219.1
scaffold_317	1528	1743	scaffold_317-1	219.1
scaffold_1	159303451	159303666	scaffold_1-249	218.7
scaffold_233	139568	139783	scaffold_233-1	218.5
scaffold_8	85407705	85407920	scaffold_8-132	218.5
scaffold_1	64092949	64093164	scaffold_1-240	218.3
scaffold_6	118887146	118887361	scaffold_6-119	218.3
scaffold_1	35690188	35690403	scaffold_1-236	218.1
scaffold_5	1062437	1062652	scaffold_5-128	218.1
scaffold_8	82017437	82017652	scaffold_8-133	218.1
scaffold_8	90674731	90674946	scaffold_8-137	218.1
scaffold_10	21518420	21518635	scaffold_10-56	217.9
scaffold_2	25325667	25325882	scaffold_2-166	217.9
scaffold_3	5135172	5135387	scaffold_3-155	217.9
scaffold_6	43084184	43084399	scaffold_6-118	217.9
scaffold_2	80570601	80570816	scaffold_2-161	217.6
scaffold_4	72829350	72829565	scaffold_4-127	217.6
scaffold_4	80304931	80305146	scaffold_4-128	217.6
scaffold_7	102918587	102918802	scaffold_7-133	217.4
scaffold_1	201307026	201307241	scaffold_1-227	217.2
scaffold_3	91368638	91368853	scaffold_3-157	217.2
scaffold_3	85068128	85068343	scaffold_3-165	217
scaffold_3	91764321	91764536	scaffold_3-159	217
scaffold_4196	3601	3816	scaffold_4196-1	217
scaffold_7	91389463	91389678	scaffold_7-125	217
scaffold_1	66653231	66653446	scaffold_1-243	216.8
scaffold_3	72099663	72099878	scaffold_3-166	216.8
scaffold_3	91735226	91735441	scaffold_3-154	216.8
scaffold_5	98434879	98435094	scaffold_5-137	216.8
scaffold_10	26173351	26173566	scaffold_10-59	216.6
scaffold_2	128801004	128801219	scaffold_2-151	216.6
scaffold_3	112296135	112296350	scaffold_3-164	216.6
scaffold_8	72188321	72188536	scaffold_8-136	216.6
scaffold_2	65331829	65332044	scaffold_2-162	216.4
scaffold_4	99375085	99375300	scaffold_4-131	216.4
scaffold_1	60283076	60283291	scaffold_1-238	216.2
scaffold_1	105832915	105833130	scaffold_1-230	216.2
scaffold_1	129691403	129691618	scaffold_1-242	216.2
scaffold_5	37277779	37277994	scaffold_5-139	216.2
scaffold_9	74453439	74453654	scaffold_9-93	216.2
scaffold_1	100125202	100125417	scaffold_1-235	216
scaffold_2	89785577	89785792	scaffold_2-156	216
scaffold_3	98719043	98719258	scaffold_3-167	216
scaffold_36	663102	663317	scaffold_36-4	216
scaffold_5	19216398	19216613	scaffold_5-135	216
scaffold_8	89010757	89010972	scaffold_8-142	216
scaffold_3	24092047	24092262	scaffold_3-162	215.7
scaffold_7	104026124	104026339	scaffold_7-131	215.7
scaffold_8	82121350	82121565	scaffold_8-149	215.7
scaffold_5	112340767	112340982	scaffold_5-138	215.5
scaffold_1	75880464	75880679	scaffold_1-234	215.3
scaffold_6	46774784	46774999	scaffold_6-132	215.3
scaffold_6	124250713	124250928	scaffold_6-129	215.3
scaffold_6	29196300	29196515	scaffold_6-131	215.1
scaffold_9	17845802	17846017	scaffold_9-92	215.1
scaffold_1	173939413	173939628	scaffold_1-241	214.9
scaffold_7	21506569	21506784	scaffold_7-129	214.9
scaffold_7	94494844	94495059	scaffold_7-130	214.9
scaffold_6	20031153	20031368	scaffold_6-120	214.7
scaffold_9	37872481	37872696	scaffold_9-91	214.7
scaffold_1	12167204	12167419	scaffold_1-233	214.5
scaffold_9	11816267	11816482	scaffold_9-100	214.3
scaffold_10	8340171	8340386	scaffold_10-60	214
scaffold_2	3627977	3628192	scaffold_2-158	214
scaffold_3	49263723	49263938	scaffold_3-170	214
scaffold_4	90105488	90105703	scaffold_4-130	214
scaffold_4	122670839	122671054	scaffold_4-135	214
scaffold_5	114157430	114157645	scaffold_5-140	213.8
scaffold_1	45015148	45015363	scaffold_1-239	213.6
scaffold_1	119798224	119798439	scaffold_1-246	213.6
scaffold_2	93097753	93097968	scaffold_2-167	213.6
scaffold_3	45262229	45262444	scaffold_3-168	213.6
scaffold_4	57892379	57892594	scaffold_4-140	213.6
scaffold_5	93153981	93154196	scaffold_5-141	213.6
scaffold_8	49519828	49520043	scaffold_8-135	213.4
scaffold_8	74333988	74334203	scaffold_8-151	213.4
scaffold_6	34828407	34828622	scaffold_6-127	213.2
scaffold_8	42043695	42043910	scaffold_8-145	213.2
scaffold_235	80675	80890	scaffold_235-1	213
scaffold_3	28118045	28118260	scaffold_3-160	213
scaffold_4	20893330	20893545	scaffold_4-141	213
scaffold_4	121739629	121739844	scaffold_4-145	213
scaffold_6	36231434	36231649	scaffold_6-122	213
scaffold_7	64122004	64122219	scaffold_7-132	213
scaffold_8	14278624	14278839	scaffold_8-150	213
scaffold_1	40647337	40647552	scaffold_1-232	212.8
scaffold_1	126401111	126401326	scaffold_1-252	212.8
scaffold_6	94211668	94211883	scaffold_6-136	212.8
scaffold_9	41861247	41861462	scaffold_9-95	212.8
scaffold_1	133230835	133231050	scaffold_1-268	212.1
scaffold_10	8492349	8492564	scaffold_10-58	211.9
scaffold_2	69253529	69253744	scaffold_2-164	211.9
scaffold_36	656335	656550	scaffold_36-5	211.9
scaffold_8	48054921	48055136	scaffold_8-147	211.9
scaffold_9	22047145	22047360	scaffold_9-98	211.9
scaffold_1	191813094	191813309	scaffold_1-260	211.7
scaffold_10	12026862	12027077	scaffold_10-61	211.7
scaffold_6	133766460	133766675	scaffold_6-126	211.7
scaffold_8	63453092	63453307	scaffold_8-134	211.7
scaffold_9	43984017	43984232	scaffold_9-90	211.7
scaffold_1	9371758	9371973	scaffold_1-253	211.5
scaffold_7	76353141	76353356	scaffold_7-134	211.5
scaffold_8	24200549	24200764	scaffold_8-141	211.5
scaffold_3	32142461	32142676	scaffold_3-172	211.3
scaffold_6	22015122	22015337	scaffold_6-124	211.3
scaffold_1	75875327	75875542	scaffold_1-248	211.1
scaffold_8	44424858	44425073	scaffold_8-156	211.1
scaffold_1	87671288	87671503	scaffold_1-257	210.9
scaffold_2	45719099	45719314	scaffold_2-159	210.9
scaffold_3	5583384	5583599	scaffold_3-173	210.9
scaffold_4	38270855	38271070	scaffold_4-144	210.9
scaffold_5	32695838	32696053	scaffold_5-147	210.9
scaffold_1	86253665	86253880	scaffold_1-237	210.7
scaffold_10	12573334	12573549	scaffold_10-62	210.4
scaffold_3	77290006	77290221	scaffold_3-176	210.4
scaffold_4	132341520	132341735	scaffold_4-148	210.4
scaffold_5	55930755	55930970	scaffold_5-142	210.4
scaffold_9	86034806	86035021	scaffold_9-99	210.4
scaffold_1	70301748	70301963	scaffold_1-262	210.2
scaffold_3	23410564	23410779	scaffold_3-174	210.2
scaffold_4	73093950	73094165	scaffold_4-142	210.2
scaffold_6	20569817	20570032	scaffold_6-130	210.2
scaffold_8	13994889	13995104	scaffold_8-144	210.2
scaffold_1	97677953	97678168	scaffold_1-251	210
scaffold_4	129124567	129124782	scaffold_4-139	210
scaffold_4746	3735	3950	scaffold_4746-1	210
scaffold_6	141454749	141454964	scaffold_6-123	210
scaffold_7	58939739	58939954	scaffold_7-135	210
scaffold_1	183589508	183589723	scaffold_1-250	209.8
scaffold_3	95746065	95746280	scaffold_3-179	209.8
scaffold_9	36901214	36901429	scaffold_9-104	209.6
scaffold_2	8017149	8017364	scaffold_2-170	209.4
scaffold_10	19849333	19849548	scaffold_10-66	209.2
scaffold_134	221659	221874	scaffold_134-2	209.2
scaffold_5	120220551	120220766	scaffold_5-146	209.2
scaffold_8	37124419	37124634	scaffold_8-154	209.2
scaffold_1	173413448	173413663	scaffold_1-261	209
scaffold_3	66558971	66559186	scaffold_3-171	209
scaffold_6	9416951	9417166	scaffold_6-135	209
scaffold_6	118661242	118661457	scaffold_6-125	209
scaffold_1	159312734	159312949	scaffold_1-255	208.8
scaffold_4	140000338	140000553	scaffold_4-137	208.8
scaffold_1	145395516	145395731	scaffold_1-276	208.5
scaffold_3	75301903	75302118	scaffold_3-169	208.5
scaffold_1	173038137	173038352	scaffold_1-263	208.3
scaffold_2	85573988	85574203	scaffold_2-169	208.3
scaffold_8	35380810	35381025	scaffold_8-140	208.3
scaffold_8	45636943	45637158	scaffold_8-146	208.3
scaffold_1	63170477	63170692	scaffold_1-247	208.1
scaffold_8	1086543	1086758	scaffold_8-152	208.1
scaffold_8	20998257	20998472	scaffold_8-148	207.9
scaffold_8	74706741	74706956	scaffold_8-139	207.9
scaffold_6	66629545	66629760	scaffold_6-128	207.7
scaffold_9	32250868	32251083	scaffold_9-96	207.7
scaffold_1	126025542	126025757	scaffold_1-269	207.5
scaffold_2	38730845	38731060	scaffold_2-173	207.5
scaffold_5	56967156	56967371	scaffold_5-143	207.5
scaffold_9	83699384	83699599	scaffold_9-105	207.5
scaffold_7	91259013	91259228	scaffold_7-139	207.3
scaffold_1	96025256	96025471	scaffold_1-266	207.1
scaffold_1	18214392	18214607	scaffold_1-270	206.8
scaffold_1	127444577	127444792	scaffold_1-254	206.8
scaffold_1	159124879	159125094	scaffold_1-256	206.8
scaffold_4	80300460	80300675	scaffold_4-138	206.8
scaffold_6	57922864	57923079	scaffold_6-140	206.8
scaffold_8	47157487	47157702	scaffold_8-153	206.8
scaffold_1	62833863	62834078	scaffold_1-265	206.6
scaffold_7	55007244	55007459	scaffold_7-136	206.6
scaffold_9	26168443	26168658	scaffold_9-94	206.6
scaffold_9	27279752	27279967	scaffold_9-108	206.6
scaffold_2	428551	428766	scaffold_2-171	206.4
scaffold_5	112070843	112071058	scaffold_5-148	206.4
scaffold_4	68941937	68942152	scaffold_4-151	206.2
scaffold_6	106510418	106510633	scaffold_6-134	206.2
scaffold_1	55041189	55041404	scaffold_1-274	206
scaffold_9	37644101	37644316	scaffold_9-107	206
scaffold_1	40666280	40666495	scaffold_1-271	205.8
scaffold_2	89804758	89804973	scaffold_2-177	205.8
scaffold_28	231268	231483	scaffold_28-2	205.8
scaffold_44	685259	685474	scaffold_44-2	205.8
scaffold_6	90578964	90579179	scaffold_6-137	205.8
scaffold_8	78424650	78424865	scaffold_8-158	205.8
scaffold_5	14303283	14303498	scaffold_5-155	205.6
scaffold_6	90562410	90562625	scaffold_6-146	205.6
scaffold_1	156635051	156635266	scaffold_1-258	205.4
scaffold_8	72182604	72182819	scaffold_8-155	205.4
scaffold_9	20897480	20897695	scaffold_9-102	205.4
scaffold_3	91709920	91710135	scaffold_3-177	205.2
scaffold_3	3650263	3650478	scaffold_3-175	204.9
scaffold_5	26739577	26739792	scaffold_5-144	204.9
scaffold_6	60347487	60347702	scaffold_6-133	204.9
scaffold_7	82695440	82695655	scaffold_7-142	204.9
scaffold_1	126505835	126506050	scaffold_1-273	204.7
scaffold_7	36161402	36161617	scaffold_7-138	204.7
scaffold_7	42182999	42183214	scaffold_7-137	204.7
scaffold_2	53044935	53045150	scaffold_2-176	204.5
scaffold_7	102348630	102348845	scaffold_7-141	204.5
scaffold_317	9599	9814	scaffold_317-2	204.3
scaffold_4	68727486	68727701	scaffold_4-153	204.3
scaffold_5	102339635	102339850	scaffold_5-145	204.3
scaffold_4	90213408	90213623	scaffold_4-146	204.1
scaffold_1	194741689	194741904	scaffold_1-259	203.9
scaffold_10	6141079	6141294	scaffold_10-64	203.9
scaffold_3	33939291	33939506	scaffold_3-178	203.9
scaffold_4	38241416	38241631	scaffold_4-155	203.9
scaffold_3	28844568	28844783	scaffold_3-184	203.7
scaffold_3	90635519	90635734	scaffold_3-182	203.7
scaffold_9	36896986	36897201	scaffold_9-101	203.5
scaffold_9	14010769	14010984	scaffold_9-111	203.3
scaffold_2	98443468	98443683	scaffold_2-175	203
scaffold_1	31936014	31936229	scaffold_1-283	202.6
scaffold_1	74233642	74233857	scaffold_1-278	202.6
scaffold_1	122851530	122851745	scaffold_1-284	202.6
scaffold_44	108462	108677	scaffold_44-1	202.6
scaffold_6	55561799	55562014	scaffold_6-141	202.6
scaffold_7	114007433	114007648	scaffold_7-140	202.6
scaffold_9	71893081	71893296	scaffold_9-103	202.6
scaffold_1	5828215	5828430	scaffold_1-275	202.4
scaffold_1	12459854	12460069	scaffold_1-264	202.4
scaffold_2	17691858	17692073	scaffold_2-172	202.4
scaffold_3	95605671	95605886	scaffold_3-195	202.2
scaffold_4	30243573	30243788	scaffold_4-156	202.2
scaffold_6	43041334	43041549	scaffold_6-143	202.2
scaffold_1	96135241	96135456	scaffold_1-279	202
scaffold_3	34750612	34750827	scaffold_3-180	202
scaffold_6	92402231	92402446	scaffold_6-139	202
scaffold_1	146227565	146227780	scaffold_1-267	201.8
scaffold_2	30303636	30303851	scaffold_2-185	201.8
scaffold_2	37573499	37573714	scaffold_2-182	201.8
scaffold_5	90192046	90192261	scaffold_5-149	201.8
scaffold_4	109442130	109442345	scaffold_4-147	201.6
scaffold_9	68996370	68996585	scaffold_9-109	201.6
scaffold_1	53789210	53789425	scaffold_1-272	201.3
scaffold_2	28482145	28482360	scaffold_2-168	201.3
scaffold_2	45702293	45702508	scaffold_2-174	201.3
scaffold_5	11419890	11420105	scaffold_5-151	201.3
scaffold_2	93096523	93096738	scaffold_2-180	201.1
scaffold_3	30032459	30032674	scaffold_3-187	201.1
scaffold_3	85811086	85811301	scaffold_3-183	201.1
scaffold_4	85680864	85681079	scaffold_4-179	201.1
scaffold_9	69537187	69537402	scaffold_9-106	201.1
scaffold_1	113715166	113715381	scaffold_1-293	200.9
scaffold_1	144785788	144786003	scaffold_1-277	200.9
scaffold_3	5663405	5663620	scaffold_3-185	200.9
scaffold_6	104018961	104019176	scaffold_6-148	200.9
scaffold_8	37682429	37682644	scaffold_8-160	200.9
scaffold_9	47546839	47547054	scaffold_9-113	200.9
scaffold_1	38147287	38147502	scaffold_1-282	200.7
scaffold_3	28750896	28751111	scaffold_3-181	200.7
scaffold_8	15457258	15457473	scaffold_8-157	200.7
scaffold_9	46412946	46413161	scaffold_9-110	200.7
scaffold_1	85947398	85947613	scaffold_1-287	200.5
scaffold_4	38283316	38283531	scaffold_4-152	200.5
scaffold_4	126957727	126957942	scaffold_4-149	200.5
scaffold_8	52041644	52041859	scaffold_8-165	200.5
scaffold_4	35015675	35015890	scaffold_4-154	200.3
scaffold_6	1853205	1853420	scaffold_6-142	200.3
scaffold_8	6409249	6409464	scaffold_8-162	200.3
scaffold_1	141129530	141129745	scaffold_1-301	200.1
scaffold_5	106736747	106736962	scaffold_5-150	200.1
scaffold_6	113790104	113790319	scaffold_6-144	200.1
scaffold_1	119794555	119794770	scaffold_1-289	199.9
scaffold_6	123457001	123457216	scaffold_6-147	199.9
scaffold_1	150738419	150738634	scaffold_1-298	199.7
scaffold_4	73091291	73091506	scaffold_4-162	199.7
scaffold_7	26369590	26369805	scaffold_7-147	199.7
scaffold_10	12800979	12801194	scaffold_10-67	199.4
scaffold_3	109250154	109250369	scaffold_3-198	199.4
scaffold_4	97854868	97855083	scaffold_4-150	199.4
scaffold_53	131897	132112	scaffold_53-1	199.4
scaffold_6	113789197	113789412	scaffold_6-138	199.4
scaffold_1	146520118	146520333	scaffold_1-280	199.2
scaffold_10	31133463	31133678	scaffold_10-63	199.2
scaffold_2	89404348	89404563	scaffold_2-191	199.2
scaffold_2	120832475	120832690	scaffold_2-178	199.2
scaffold_5	117052932	117053147	scaffold_5-152	199.2
scaffold_8	57651602	57651817	scaffold_8-159	199.2
scaffold_2	52891598	52891813	scaffold_2-179	199
scaffold_6	123168211	123168426	scaffold_6-150	199
scaffold_8	89100651	89100866	scaffold_8-170	199
scaffold_9	52040565	52040780	scaffold_9-114	199
scaffold_2	61651649	61651864	scaffold_2-183	198.8
scaffold_2	67896941	67897156	scaffold_2-189	198.8
scaffold_6	60227530	60227745	scaffold_6-145	198.8
scaffold_7	90193841	90194056	scaffold_7-145	198.8
scaffold_3	35336533	35336748	scaffold_3-192	198.6
scaffold_8	9906428	9906643	scaffold_8-161	198.6
scaffold_9	53666955	53667170	scaffold_9-112	198.6
scaffold_1	17591479	17591694	scaffold_1-286	198.4
scaffold_2	120776461	120776676	scaffold_2-184	198.4
scaffold_8	78172285	78172500	scaffold_8-164	198.4
scaffold_1	61341514	61341729	scaffold_1-308	198.2
scaffold_1	123627547	123627762	scaffold_1-292	198.2
scaffold_3	70219993	70220208	scaffold_3-199	198.2
scaffold_2	68778828	68779043	scaffold_2-187	198
scaffold_20	203294	203509	scaffold_20-1	198
scaffold_4	34899213	34899428	scaffold_4-160	198
scaffold_4	60980620	60980835	scaffold_4-158	198
scaffold_1	101948820	101949035	scaffold_1-302	197.7
scaffold_10	22584170	22584385	scaffold_10-71	197.7
scaffold_2	74803290	74803505	scaffold_2-181	197.7
scaffold_3	44371323	44371538	scaffold_3-188	197.7
scaffold_8	4708482	4708697	scaffold_8-194	197.7
scaffold_9	13175341	13175556	scaffold_9-116	197.7
scaffold_1	204040568	204040783	scaffold_1-296	197.5
scaffold_5	9588804	9589019	scaffold_5-154	197.5
scaffold_7	26463386	26463601	scaffold_7-143	197.5
scaffold_8	72117203	72117418	scaffold_8-167	197.5
scaffold_1	61424885	61425100	scaffold_1-281	197.3
scaffold_4	94648914	94649129	scaffold_4-157	197.3
scaffold_7	115142335	115142550	scaffold_7-144	197.3
scaffold_8	82551517	82551732	scaffold_8-166	197.3
scaffold_3	18709209	18709424	scaffold_3-189	197.1
scaffold_3	34945167	34945382	scaffold_3-186	197.1
scaffold_8	11063183	11063398	scaffold_8-173	196.9
scaffold_1	123673549	123673764	scaffold_1-290	196.7
scaffold_5	27997335	27997550	scaffold_5-153	196.7
scaffold_7	86141858	86142073	scaffold_7-162	196.5
scaffold_9	24001112	24001327	scaffold_9-117	196.5
scaffold_1	163775076	163775291	scaffold_1-285	196.3
scaffold_2	53045584	53045799	scaffold_2-186	196.3
scaffold_2	88300558	88300773	scaffold_2-188	196.3
scaffold_3	88072161	88072376	scaffold_3-191	196.3
scaffold_7	64080900	64081115	scaffold_7-149	196.3
scaffold_6	11460931	11461146	scaffold_6-152	195.8
scaffold_8	72527935	72528150	scaffold_8-163	195.8
scaffold_24	267944	268159	scaffold_24-3	195.6
scaffold_6	67665816	67666031	scaffold_6-154	195.6
scaffold_5	1453518	1453733	scaffold_5-156	195.4
scaffold_1	54166795	54167010	scaffold_1-291	195.2
scaffold_2	108918311	108918526	scaffold_2-190	195.2
scaffold_3	108219892	108220107	scaffold_3-197	195.2
scaffold_4	9797856	9798071	scaffold_4-161	195.2
scaffold_10	30526231	30526446	scaffold_10-68	195
scaffold_3	7498054	7498269	scaffold_3-190	195
scaffold_3	25213115	25213330	scaffold_3-200	195
scaffold_5	72037721	72037936	scaffold_5-158	195
scaffold_8	49702790	49703005	scaffold_8-176	195
scaffold_4	57935653	57935868	scaffold_4-159	194.8
scaffold_6	85419382	85419597	scaffold_6-155	194.8
scaffold_6	117030507	117030722	scaffold_6-149	194.8
scaffold_9	3467144	3467359	scaffold_9-115	194.8
scaffold_6	13827712	13827927	scaffold_6-160	194.6
scaffold_1	95966617	95966832	scaffold_1-300	194.4
scaffold_2	42973176	42973391	scaffold_2-194	194.4
scaffold_3	45333330	45333545	scaffold_3-194	194.4
scaffold_3	115436341	115436556	scaffold_3-196	194.4
scaffold_4	108216786	108217001	scaffold_4-166	194.4
scaffold_6	72082183	72082398	scaffold_6-153	194.1
scaffold_6	118641516	118641731	scaffold_6-151	194.1
scaffold_7	107781314	107781529	scaffold_7-146	194.1
scaffold_1	125728300	125728515	scaffold_1-310	193.9
scaffold_1	178944211	178944426	scaffold_1-295	193.9
scaffold_1	204105207	204105422	scaffold_1-288	193.9
scaffold_2	84963476	84963691	scaffold_2-193	193.9
scaffold_4	76833439	76833654	scaffold_4-163	193.9
scaffold_7	41849262	41849477	scaffold_7-151	193.9
scaffold_7	103029835	103030050	scaffold_7-148	193.9
scaffold_3b	4780	4995	scaffold_3b-1	193.7
scaffold_4	25796039	25796254	scaffold_4-164	193.7
scaffold_8	6647674	6647889	scaffold_8-177	193.7
scaffold_8	95273494	95273709	scaffold_8-168	193.7
scaffold_3	16782414	16782629	scaffold_3-202	193.5
scaffold_273	59031	59246	scaffold_273-1	193.3
scaffold_6	74399278	74399493	scaffold_6-157	193.3
scaffold_1	54037636	54037851	scaffold_1-294	193.1
scaffold_8	15967270	15967485	scaffold_8-169	193.1
scaffold_8	50371122	50371337	scaffold_8-172	193.1
scaffold_1	73215757	73215972	scaffold_1-297	192.9
scaffold_3	19933489	19933704	scaffold_3-193	192.9
scaffold_5	122511839	122512054	scaffold_5-166	192.9
scaffold_7	86178195	86178410	scaffold_7-152	192.9
scaffold_8	26405171	26405386	scaffold_8-171	192.9
scaffold_8	82252454	82252669	scaffold_8-181	192.9
scaffold_7	103051612	103051827	scaffold_7-156	192.7
scaffold_8	52712563	52712778	scaffold_8-179	192.5
scaffold_9	41866493	41866708	scaffold_9-118	192.5
scaffold_1	59896217	59896432	scaffold_1-299	192.2
scaffold_4	61586508	61586723	scaffold_4-171	192.2
scaffold_1	46538825	46539040	scaffold_1-309	192
scaffold_5	104407622	104407837	scaffold_5-157	192
scaffold_7	91197825	91198040	scaffold_7-153	192
scaffold_1	176916347	176916562	scaffold_1-307	191.8
scaffold_4	120130487	120130702	scaffold_4-168	191.8
scaffold_2	58405322	58405537	scaffold_2-197	191.6
scaffold_6	68169106	68169321	scaffold_6-164	191.4
scaffold_1	46955840	46956055	scaffold_1-315	191.2
scaffold_3	70986107	70986322	scaffold_3-203	191.2
scaffold_5b	1852714	1852929	scaffold_5b-5	191.2
scaffold_3	93234122	93234337	scaffold_3-207	191
scaffold_5	49474896	49475111	scaffold_5-160	191
scaffold_5	104528561	104528776	scaffold_5-159	191
scaffold_6	90578028	90578243	scaffold_6-159	191
scaffold_7	25527543	25527758	scaffold_7-150	191
scaffold_9	85017991	85018206	scaffold_9-121	191
scaffold_4	57633765	57633980	scaffold_4-170	190.8
scaffold_1	81185418	81185633	scaffold_1-304	190.5
scaffold_1	126406025	126406240	scaffold_1-305	190.5
scaffold_1	159171456	159171671	scaffold_1-306	190.5
scaffold_4	3584623	3584838	scaffold_4-169	190.5
scaffold_4	75023964	75024179	scaffold_4-173	190.5
scaffold_4	99589838	99590053	scaffold_4-167	190.5
scaffold_1	38123905	38124120	scaffold_1-303	190.3
scaffold_1	44808898	44809113	scaffold_1-312	190.3
scaffold_2	69004969	69005184	scaffold_2-201	190.3
scaffold_26	209561	209776	scaffold_26-2	190.3
scaffold_8	89003744	89003959	scaffold_8-174	190.3
scaffold_9	7389463	7389678	scaffold_9-123	190.3
scaffold_125	224294	224509	scaffold_125-1	190.1
scaffold_5	90058732	90058947	scaffold_5-165	190.1
scaffold_6	57913629	57913844	scaffold_6-156	190.1
scaffold_7	103030145	103030360	scaffold_7-154	190.1
scaffold_2	139227469	139227684	scaffold_2-236	189.9
scaffold_1	9368948	9369163	scaffold_1-322	189.7
scaffold_10	11858314	11858529	scaffold_10-69	189.7
scaffold_4	22360237	22360452	scaffold_4-172	189.7
scaffold_9	7300263	7300478	scaffold_9-120	189.7
scaffold_9	83654023	83654238	scaffold_9-119	189.7
scaffold_10	1064209	1064424	scaffold_10-72	189.5
scaffold_5	72008409	72008624	scaffold_5-163	189.5
scaffold_7	54004096	54004311	scaffold_7-160	189.5
scaffold_8	10762098	10762313	scaffold_8-175	189.5
scaffold_2	78208309	78208524	scaffold_2-192	189.3
scaffold_1	91551605	91551820	scaffold_1-314	189.1
scaffold_5	15218726	15218941	scaffold_5-161	189.1
scaffold_7	35410493	35410708	scaffold_7-159	189.1
scaffold_8	86918677	86918892	scaffold_8-187	189.1
scaffold_3	6826178	6826393	scaffold_3-210	188.9
scaffold_3	16002370	16002585	scaffold_3-201	188.9
scaffold_4	34874506	34874721	scaffold_4-176	188.9
scaffold_10	26684758	26684973	scaffold_10-70	188.6
scaffold_4	3568876	3569091	scaffold_4-165	188.6
scaffold_5	78776273	78776488	scaffold_5-164	188.6
scaffold_7	1850573	1850788	scaffold_7-158	188.6
scaffold_1	64036113	64036328	scaffold_1-326	188.4
scaffold_2	89325044	89325259	scaffold_2-196	188.4
scaffold_6	96172636	96172851	scaffold_6-158	188.4
scaffold_1	31996842	31997057	scaffold_1-325	188.2
scaffold_1	204072820	204073035	scaffold_1-330	188.2
scaffold_5	25670750	25670965	scaffold_5-162	188.2
scaffold_7	94501021	94501236	scaffold_7-167	188.2
scaffold_8	21035583	21035798	scaffold_8-185	188.2
scaffold_1	112898509	112898724	scaffold_1-313	188
scaffold_1	186996570	186996785	scaffold_1-323	188
scaffold_3	113127651	113127866	scaffold_3-209	188
scaffold_5	77591061	77591276	scaffold_5-179	188
scaffold_7	99612	99827	scaffold_7-165	188
scaffold_9	72098557	72098772	scaffold_9-124	188
scaffold_3	95722294	95722509	scaffold_3-205	187.8
scaffold_7	20048926	20049141	scaffold_7-155	187.8
scaffold_10	34853944	34854159	scaffold_10-74	187.6
scaffold_4	51390439	51390654	scaffold_4-178	187.6
scaffold_8	14223741	14223956	scaffold_8-180	187.6
scaffold_1	81156480	81156695	scaffold_1-344	187.2
scaffold_1	162328126	162328341	scaffold_1-320	187.2
scaffold_1	175362017	175362232	scaffold_1-319	187.2
scaffold_2	69293567	69293782	scaffold_2-200	187.2
scaffold_7	94933255	94933470	scaffold_7-157	187.2
scaffold_8	49148226	49148441	scaffold_8-186	187.2
scaffold_1	10383458	10383673	scaffold_1-311	186.9
scaffold_4	49915706	49915921	scaffold_4-174	186.9
scaffold_1	75630686	75630901	scaffold_1-334	186.7
scaffold_1	133780249	133780464	scaffold_1-316	186.7
scaffold_3	54791423	54791638	scaffold_3-213	186.5
scaffold_3	103016768	103016983	scaffold_3-218	186.5
scaffold_7	21491082	21491297	scaffold_7-163	186.5
scaffold_8	42042151	42042366	scaffold_8-178	186.5
scaffold_1	73092602	73092817	scaffold_1-364	186.3
scaffold_3	10815713	10815928	scaffold_3-208	186.3
scaffold_1	85987160	85987375	scaffold_1-317	185.9
scaffold_4	110171619	110171834	scaffold_4-181	185.9
scaffold_10	21596993	21597208	scaffold_10-75	185.7
scaffold_5	57668740	57668955	scaffold_5-167	185.7
scaffold_5	117737193	117737408	scaffold_5-171	185.7
scaffold_5	118063914	118064129	scaffold_5-178	185.7
scaffold_2	13418550	13418765	scaffold_2-199	185.5
scaffold_2	87379909	87380124	scaffold_2-195	185.5
scaffold_4	126963814	126964029	scaffold_4-177	185.5
scaffold_1	51271303	51271518	scaffold_1-324	185.3
scaffold_1	81636465	81636680	scaffold_1-335	185.3
scaffold_6	28361746	28361961	scaffold_6-163	185.3
scaffold_8c	3857452	3857667	scaffold_8c-6	185.3
scaffold_1	129564461	129564676	scaffold_1-321	185
scaffold_1	171771633	171771848	scaffold_1-337	185
scaffold_5	6294486	6294701	scaffold_5-169	185
scaffold_6	106136388	106136603	scaffold_6-168	185
scaffold_7	26466836	26467051	scaffold_7-164	185
scaffold_9	21033454	21033669	scaffold_9-125	185
scaffold_3	81168215	81168430	scaffold_3-206	184.8
scaffold_7	67273922	67274137	scaffold_7-166	184.8
scaffold_1	9064198	9064413	scaffold_1-358	184.6
scaffold_1	198962978	198963193	scaffold_1-318	184.6
scaffold_2	2125481	2125696	scaffold_2-207	184.6
scaffold_2	54252523	54252738	scaffold_2-202	184.6
scaffold_2	65062724	65062939	scaffold_2-203	184.6
scaffold_7	115279274	115279489	scaffold_7-178	184.6
scaffold_8	1785140	1785355	scaffold_8-189	184.6
scaffold_1	58011800	58012015	scaffold_1-327	184.4
scaffold_10	28759480	28759695	scaffold_10-76	184.4
scaffold_2	83901693	83901908	scaffold_2-198	184.4
scaffold_4	59252797	59253012	scaffold_4-175	184.4
scaffold_1	68613222	68613437	scaffold_1-333	184.2
scaffold_28	137066	137281	scaffold_28-3	184.2
scaffold_6	11380689	11380904	scaffold_6-162	184.2
scaffold_7	102920262	102920477	scaffold_7-177	184.2
scaffold_8	89512186	89512401	scaffold_8-192	184.2
scaffold_1	157073631	157073846	scaffold_1-329	184
scaffold_3	74894126	74894341	scaffold_3-204	184
scaffold_8	24619621	24619836	scaffold_8-188	184
scaffold_7	11360088	11360303	scaffold_7-168	183.8
scaffold_9	47210949	47211164	scaffold_9-126	183.8
scaffold_1	174841670	174841885	scaffold_1-343	183.6
scaffold_5	28074208	28074423	scaffold_5-170	183.6
scaffold_8	66012686	66012901	scaffold_8-191	183.3
scaffold_8	74714260	74714475	scaffold_8-184	183.3
scaffold_8	82288485	82288700	scaffold_8-183	183.3
scaffold_9	69834177	69834392	scaffold_9-122	183.3
scaffold_1	204619796	204620011	scaffold_1-339	183.1
scaffold_10	21091086	21091301	scaffold_10-77	183.1
scaffold_8	53754911	53755126	scaffold_8-193	183.1
scaffold_8	94919231	94919446	scaffold_8-190	183.1
scaffold_1	105207896	105208111	scaffold_1-331	182.9
scaffold_1	159304098	159304313	scaffold_1-328	182.9
scaffold_47	445296	445511	scaffold_47-1	182.9
scaffold_8	29846195	29846410	scaffold_8-196	182.9
scaffold_8	52503798	52504013	scaffold_8-195	182.9
scaffold_1	92583287	92583502	scaffold_1-349	182.7
scaffold_3	83841161	83841376	scaffold_3-214	182.7
scaffold_1	122813356	122813571	scaffold_1-345	182.5
scaffold_1	152395462	152395677	scaffold_1-332	182.5
scaffold_5	57993934	57994149	scaffold_5-175	182.5
scaffold_8	52950756	52950971	scaffold_8-182	182.5
scaffold_4	13164335	13164550	scaffold_4-184	182.3
scaffold_7	21500997	21501212	scaffold_7-161	182.3
scaffold_5	73165279	73165494	scaffold_5-180	182.1
scaffold_7	15999940	16000155	scaffold_7-172	182.1
scaffold_1	38001879	38002094	scaffold_1-338	181.9
scaffold_2	114933978	114934193	scaffold_2-204	181.7
scaffold_3	71485577	71485792	scaffold_3-211	181.7
scaffold_4	116827212	116827427	scaffold_4-180	181.7
scaffold_5	20910740	20910955	scaffold_5-188	181.7
scaffold_1	145752921	145753136	scaffold_1-348	181.4
scaffold_1	183594752	183594967	scaffold_1-341	181.4
scaffold_5	98298454	98298669	scaffold_5-168	181.4
scaffold_1	119807089	119807304	scaffold_1-336	181.2
scaffold_10	10596885	10597100	scaffold_10-79	181.2
scaffold_4	20385267	20385482	scaffold_4-182	181.2
scaffold_676	17745	17960	scaffold_676-1	181.2
scaffold_7	1768824	1769039	scaffold_7-170	181.2
scaffold_9	40567814	40568029	scaffold_9-131	181.2
scaffold_5	88521203	88521418	scaffold_5-173	181
scaffold_8	42908671	42908886	scaffold_8-198	181
scaffold_1	25468373	25468588	scaffold_1-346	180.8
scaffold_1	38140809	38141024	scaffold_1-357	180.8
scaffold_2	1048315	1048530	scaffold_2-206	180.8
scaffold_2	143033307	143033522	scaffold_2-205	180.8
scaffold_4	23284941	23285156	scaffold_4-188	180.8
scaffold_6	129029870	129030085	scaffold_6-166	180.8
scaffold_7	107464207	107464422	scaffold_7-171	180.8
scaffold_1	9260801	9261016	scaffold_1-342	180.6
scaffold_2	93982907	93983122	scaffold_2-218	180.6
scaffold_4	20095387	20095602	scaffold_4-183	180.6
scaffold_4	112052694	112052909	scaffold_4-187	180.6
scaffold_8	78121784	78121999	scaffold_8-197	180.6
scaffold_1	133224311	133224526	scaffold_1-353	180.4
scaffold_1	194797687	194797902	scaffold_1-366	180.4
scaffold_5	108829992	108830207	scaffold_5-174	180.4
scaffold_6	124905826	124906041	scaffold_6-165	180.4
scaffold_1	61290569	61290784	scaffold_1-351	180.2
scaffold_2	63304259	63304474	scaffold_2-213	180.2
scaffold_8	84622332	84622547	scaffold_8-202	180.2
scaffold_9	98785972	98786187	scaffold_9-127	180.2
scaffold_1	92842539	92842754	scaffold_1-350	180
scaffold_2	134718776	134718991	scaffold_2-208	180
scaffold_4	140256555	140256770	scaffold_4-185	180
scaffold_5	106521661	106521876	scaffold_5-172	180
scaffold_7	102346942	102347157	scaffold_7-169	180
scaffold_10	3673739	3673954	scaffold_10-82	179.5
scaffold_2	139252599	139252814	scaffold_2-220	179.5
scaffold_6	137643303	137643518	scaffold_6-167	179.5
scaffold_7	44225717	44225932	scaffold_7-174	179.5
scaffold_1	201305568	201305783	scaffold_1-347	179.3
scaffold_4	52592797	52593012	scaffold_4-186	179.3
scaffold_7	113657447	113657662	scaffold_7-179	179.3
scaffold_8	94668444	94668659	scaffold_8-203	179.3
scaffold_2	131598721	131598936	scaffold_2-209	179.1
scaffold_5	47552252	47552467	scaffold_5-211	179.1
scaffold_6	81098947	81099162	scaffold_6-175	179.1
scaffold_7	53972452	53972667	scaffold_7-185	179.1
scaffold_3	19707913	19708128	scaffold_3-215	178.9
scaffold_62	124300	124515	scaffold_62-1	178.7
scaffold_7	82484205	82484420	scaffold_7-180	178.7
scaffold_4	84099041	84099256	scaffold_4-190	178.5
scaffold_4	113543559	113543774	scaffold_4-192	178.5
scaffold_7	101909362	101909577	scaffold_7-173	178.5
scaffold_8	107746992	107747207	scaffold_8-200	178.5
scaffold_9	8839211	8839426	scaffold_9-130	178.5
scaffold_2	115291330	115291545	scaffold_2-211	178.3
scaffold_5	26251605	26251820	scaffold_5-176	178.3
scaffold_7	83170765	83170980	scaffold_7-176	178.3
scaffold_8	82094167	82094382	scaffold_8-201	178.3
scaffold_9	32813218	32813433	scaffold_9-128	178.3
scaffold_9	33399851	33400066	scaffold_9-136	178.3
scaffold_4	120106459	120106674	scaffold_4-191	178.1
scaffold_5	53299301	53299516	scaffold_5-181	178.1
scaffold_1	55540686	55540901	scaffold_1-340	177.8
scaffold_2	73836201	73836416	scaffold_2-212	177.8
scaffold_3	115818516	115818731	scaffold_3-221	177.8
scaffold_4	17734991	17735206	scaffold_4-189	177.8
scaffold_9	7484894	7485109	scaffold_9-135	177.8
scaffold_6	20121711	20121926	scaffold_6-169	177.6
scaffold_7	94441525	94441740	scaffold_7-175	177.6
scaffold_9	43337192	43337407	scaffold_9-132	177.6
scaffold_1	54144478	54144693	scaffold_1-352	177.4
scaffold_10	22551189	22551404	scaffold_10-78	177.4
scaffold_2	131286656	131286871	scaffold_2-215	177.4
scaffold_6	41305367	41305582	scaffold_6-173	177.4
scaffold_2	111337417	111337632	scaffold_2-216	177.2
scaffold_5	11312913	11313128	scaffold_5-184	177
scaffold_8c	3670656	3670871	scaffold_8c-7	177
scaffold_9	32254621	32254836	scaffold_9-133	177
scaffold_3	85902593	85902808	scaffold_3-216	176.8
scaffold_8	32780774	32780989	scaffold_8-206	176.8
scaffold_9	58187256	58187471	scaffold_9-134	176.6
scaffold_2	82540224	82540439	scaffold_2-225	176.4
scaffold_5	116872300	116872515	scaffold_5-182	176.4
scaffold_7	70297450	70297665	scaffold_7-181	176.4
scaffold_9	22110761	22110976	scaffold_9-129	176.4
scaffold_1	4882996	4883211	scaffold_1-399	176.2
scaffold_2	66833072	66833287	scaffold_2-214	176.2
[truncated: 79,918 more rows]

## Sheet: Sox3, MyoD-HA.oe, eG
ChIP-Seq peak call coordinates: Sox3, early gastrula stage (MyoD-HA over-expression)
Scaffold	Start	End	Peak ID	Peak score
scaffold_10	35465217	35465432	scaffold_10-1	342.7
scaffold_1	190393388	190393603	scaffold_1-1	315
scaffold_44	108447	108662	scaffold_44-1	274.2
scaffold_8	65381549	65381764	scaffold_8-1	273
scaffold_232	119213	119428	scaffold_232-1	271
scaffold_6	111431318	111431533	scaffold_6-1	269.2
scaffold_3	70974383	70974598	scaffold_3-1	256.4
scaffold_5	91327340	91327555	scaffold_5-2	245.1
scaffold_1	12934715	12934930	scaffold_1-2	241.3
scaffold_5	93949189	93949404	scaffold_5-1	241
scaffold_2	108915217	108915432	scaffold_2-1	237.5
scaffold_7	115120066	115120281	scaffold_7-1	230
scaffold_8	35335851	35336066	scaffold_8-2	229.5
scaffold_4	129124175	129124390	scaffold_4-1	226.7
scaffold_7	94470709	94470924	scaffold_7-2	223.4
scaffold_10	13953266	13953481	scaffold_10-2	220.1
scaffold_6	44255328	44255543	scaffold_6-2	219.4
scaffold_2	6350737	6350952	scaffold_2-2	218.6
scaffold_3	21303192	21303407	scaffold_3-2	218.4
scaffold_8b	1107979	1108194	scaffold_8b-1	217.9
scaffold_8	42041348	42041563	scaffold_8-3	216.9
scaffold_2	6678153	6678368	scaffold_2-4	216.6
scaffold_9	46712090	46712305	scaffold_9-1	216.4
scaffold_4	51965698	51965913	scaffold_4-2	215.1
scaffold_7	26440958	26441173	scaffold_7-3	212.1
scaffold_9	57239241	57239456	scaffold_9-3	211.3
scaffold_100	226371	226586	scaffold_100-1	210.8
scaffold_8	65352338	65352553	scaffold_8-4	210.6
scaffold_9	5821927	5822142	scaffold_9-2	210.6
scaffold_2	106295042	106295257	scaffold_2-5	210.3
scaffold_4	3568858	3569073	scaffold_4-3	209.8
scaffold_5	87521818	87522033	scaffold_5-4	206.3
scaffold_2	40400301	40400516	scaffold_2-3	205.1
scaffold_5	30693387	30693602	scaffold_5-3	204.5
scaffold_5	599375	599590	scaffold_5-5	203.8
scaffold_6	33132631	33132846	scaffold_6-3	202.8
scaffold_10	9705258	9705473	scaffold_10-3	200.5
scaffold_10	28154943	28155158	scaffold_10-4	199.8
scaffold_8	55661323	55661538	scaffold_8-5	199
scaffold_9	83653400	83653615	scaffold_9-4	197.8
scaffold_4	100918891	100919106	scaffold_4-5	197.5
scaffold_4	23275276	23275491	scaffold_4-4	197
scaffold_2	76575515	76575730	scaffold_2-6	196
scaffold_7	21502869	21503084	scaffold_7-4	194.7
scaffold_3	36275274	36275489	scaffold_3-3	194.5
scaffold_5	118063345	118063560	scaffold_5-6	194.5
scaffold_10	35408020	35408235	scaffold_10-6	194
scaffold_4	140000382	140000597	scaffold_4-6	194
scaffold_62	124325	124540	scaffold_62-1	194
scaffold_8	72288400	72288615	scaffold_8-7	194
scaffold_1	202940901	202941116	scaffold_1-4	193.2
scaffold_2	91521885	91522100	scaffold_2-7	193.2
scaffold_1	203083015	203083230	scaffold_1-5	192.7
scaffold_1	87557864	87558079	scaffold_1-3	191.2
scaffold_10	22433871	22434086	scaffold_10-5	191.2
scaffold_4	61589984	61590199	scaffold_4-7	191.2
scaffold_3	81268694	81268909	scaffold_3-4	188.4
scaffold_7	103051670	103051885	scaffold_7-6	187.9
scaffold_8	82990097	82990312	scaffold_8-8	186.9
scaffold_9	54806842	54807057	scaffold_9-6	186.4
scaffold_8	15954436	15954651	scaffold_8-10	185.7
scaffold_3	62183217	62183432	scaffold_3-5	183.4
scaffold_7	109960174	109960389	scaffold_7-5	183.2
scaffold_8	2674302	2674517	scaffold_8-6	183.2
scaffold_9	86821648	86821863	scaffold_9-5	183.2
scaffold_6	121303089	121303304	scaffold_6-4	182.9
scaffold_9	7106623	7106838	scaffold_9-7	182.2
scaffold_6	104654725	104654940	scaffold_6-5	181.2
scaffold_10	30464953	30465168	scaffold_10-7	180.9
scaffold_4	29049625	29049840	scaffold_4-8	180.9
scaffold_7	72766934	72767149	scaffold_7-7	180.1
scaffold_5	28107776	28107991	scaffold_5-7	179.6
scaffold_10	1027079	1027294	scaffold_10-8	178.9
scaffold_7	103030162	103030377	scaffold_7-8	178.6
scaffold_3	70459815	70460030	scaffold_3-6	178.1
scaffold_2	85123150	85123365	scaffold_2-9	177.6
scaffold_5	28085086	28085301	scaffold_5-8	177.4
scaffold_1	22586868	22587083	scaffold_1-6	176.6
scaffold_8	35274727	35274942	scaffold_8-9	176.4
scaffold_8	46607565	46607780	scaffold_8-11	175.4
scaffold_2	89789016	89789231	scaffold_2-8	174.6
scaffold_6	137183157	137183372	scaffold_6-6	174.6
scaffold_8	64336543	64336758	scaffold_8-13	172.3
scaffold_1	18709513	18709728	scaffold_1-7	172.1
scaffold_9	9058429	9058644	scaffold_9-9	171.8
scaffold_1	87563465	87563680	scaffold_1-8	171.6
scaffold_26	192933	193148	scaffold_26-1	171.1
scaffold_8	83087921	83088136	scaffold_8-12	170.8
scaffold_6	138081644	138081859	scaffold_6-8	170.3
scaffold_2	104194090	104194305	scaffold_2-10	170.1
scaffold_1	144708622	144708837	scaffold_1-9	169.8
scaffold_9	92656677	92656892	scaffold_9-10	169.8
scaffold_10	4291563	4291778	scaffold_10-9	169.1
scaffold_7	91259036	91259251	scaffold_7-10	168.6
scaffold_317	1649	1864	scaffold_317-1	167.6
scaffold_7	17776734	17776949	scaffold_7-11	167.3
scaffold_4	20095352	20095567	scaffold_4-9	167.1
scaffold_24	937372	937587	scaffold_24-2	166.3
scaffold_1	9260791	9261006	scaffold_1-12	166.1
scaffold_1	201649082	201649297	scaffold_1-11	166.1
scaffold_2	42491341	42491556	scaffold_2-11	165.3
scaffold_6	26030140	26030355	scaffold_6-7	165.3
scaffold_6	124288246	124288461	scaffold_6-9	165.3
scaffold_1	202964903	202965118	scaffold_1-10	165
scaffold_8	81967846	81968061	scaffold_8-14	164.3
scaffold_10	29606214	29606429	scaffold_10-10	164
scaffold_4	121043755	121043970	scaffold_4-10	163.5
scaffold_2	139181674	139181889	scaffold_2-13	163.3
scaffold_1	169239413	169239628	scaffold_1-14	162.8
scaffold_9	7332220	7332435	scaffold_9-11	162.3
scaffold_8	9711445	9711660	scaffold_8-15	161.8
scaffold_2	91509300	91509515	scaffold_2-17	160.8
scaffold_8	94758770	94758985	scaffold_8-16	160.5
scaffold_2	84414492	84414707	scaffold_2-12	160.3
scaffold_5	82212355	82212570	scaffold_5-12	159.8
scaffold_5	103006380	103006595	scaffold_5-10	159.8
scaffold_6	109362456	109362671	scaffold_6-10	159.8
scaffold_9	32833400	32833615	scaffold_9-13	159.8
scaffold_10	35366284	35366499	scaffold_10-11	159.5
scaffold_2	70810743	70810958	scaffold_2-16	159.5
scaffold_2	47696407	47696622	scaffold_2-18	159.3
scaffold_2	1345082	1345297	scaffold_2-14	158.8
scaffold_5	109795115	109795330	scaffold_5-11	158.3
scaffold_1	61773060	61773275	scaffold_1-13	158
scaffold_3	30163840	30164055	scaffold_3-10	158
scaffold_7	78612274	78612489	scaffold_7-12	157.2
scaffold_3	91760691	91760906	scaffold_3-7	157
scaffold_8	24654523	24654738	scaffold_8-17	157
scaffold_5	98452554	98452769	scaffold_5-14	156.7
scaffold_10	9699083	9699298	scaffold_10-12	156
scaffold_2	133813700	133813915	scaffold_2-15	155.7
scaffold_3	60406829	60407044	scaffold_3-8	155.5
scaffold_9	92619686	92619901	scaffold_9-12	155.5
scaffold_5	100103417	100103632	scaffold_5-13	155.2
scaffold_1	152440482	152440697	scaffold_1-15	154.7
scaffold_5	71349276	71349491	scaffold_5-16	154.7
scaffold_7	86141881	86142096	scaffold_7-13	154.5
scaffold_3	10901322	10901537	scaffold_3-9	154.2
scaffold_8	3050067	3050282	scaffold_8-19	154.2
scaffold_7	101173052	101173267	scaffold_7-14	153.7
scaffold_8	55428127	55428342	scaffold_8-18	153.7
scaffold_5	73458359	73458574	scaffold_5-15	153.5
scaffold_6	121286479	121286694	scaffold_6-11	153.5
scaffold_8	24340949	24341164	scaffold_8-20	153.5
scaffold_9	43984016	43984231	scaffold_9-14	153
scaffold_1	87643240	87643455	scaffold_1-16	152.7
scaffold_1	15769485	15769700	scaffold_1-19	152.5
scaffold_2	68657653	68657868	scaffold_2-19	151.5
scaffold_4	139673831	139674046	scaffold_4-12	151.5
scaffold_1	129230745	129230960	scaffold_1-17	151
scaffold_10	7119986	7120201	scaffold_10-13	150.5
scaffold_3	91773868	91774083	scaffold_3-11	150.5
scaffold_1	127217991	127218206	scaffold_1-18	150.2
scaffold_7	46947563	46947778	scaffold_7-15	150
scaffold_3	112691514	112691729	scaffold_3-12	149.7
scaffold_7	17827518	17827733	scaffold_7-16	149.4
scaffold_2	78077200	78077415	scaffold_2-20	149.2
scaffold_5	26906652	26906867	scaffold_5-18	149.2
scaffold_5	72037776	72037991	scaffold_5-17	148.9
scaffold_8196	697	912	scaffold_8196-1	148.7
scaffold_6	9134870	9135085	scaffold_6-12	148.4
scaffold_5	73333031	73333246	scaffold_5-19	148.2
scaffold_8	49551676	49551891	scaffold_8-22	148.2
scaffold_271	94563	94778	scaffold_271-1	147.7
scaffold_5	10972052	10972267	scaffold_5-20	146.7
scaffold_1	144596934	144597149	scaffold_1-20	146.2
scaffold_8	35401965	35402180	scaffold_8-21	146.2
scaffold_1	165311183	165311398	scaffold_1-22	145.9
scaffold_2	1364495	1364710	scaffold_2-22	145.4
scaffold_6	33127683	33127898	scaffold_6-13	144.9
scaffold_8	47157516	47157731	scaffold_8-24	144.7
scaffold_9	37797452	37797667	scaffold_9-15	144.7
scaffold_1	173078900	173079115	scaffold_1-23	144.2
scaffold_2	120776267	120776482	scaffold_2-23	144.2
scaffold_3	91754110	91754325	scaffold_3-13	144.2
scaffold_1	201660087	201660302	scaffold_1-21	143.9
scaffold_7	21501103	21501318	scaffold_7-22	143.7
scaffold_3	53245948	53246163	scaffold_3-14	143.2
scaffold_5	1742442	1742657	scaffold_5-23	142.9
scaffold_7	1662977	1663192	scaffold_7-17	142.9
scaffold_8	95251214	95251429	scaffold_8-25	142.7
scaffold_1	87649674	87649889	scaffold_1-24	142.4
scaffold_7	109630283	109630498	scaffold_7-19	142.4
scaffold_2	3615081	3615296	scaffold_2-21	142.2
scaffold_1	175198933	175199148	scaffold_1-25	141.9
scaffold_5	94038387	94038602	scaffold_5-21	141.9
scaffold_8	72117238	72117453	scaffold_8-23	141.9
scaffold_1	44575032	44575247	scaffold_1-26	141.6
scaffold_8c	3670537	3670752	scaffold_8c-1	141.1
scaffold_4	13164245	13164460	scaffold_4-13	140.9
scaffold_2	78076305	78076520	scaffold_2-25	140.4
scaffold_7	64978380	64978595	scaffold_7-18	140.4
scaffold_8	1801195	1801410	scaffold_8-26	140.4
scaffold_2	6659822	6660037	scaffold_2-24	140.1
scaffold_4	109442050	109442265	scaffold_4-14	140.1
scaffold_10	8279141	8279356	scaffold_10-14	139.9
scaffold_5	15251516	15251731	scaffold_5-22	139.6
scaffold_1	199632866	199633081	scaffold_1-29	139.4
scaffold_1	203382767	203382982	scaffold_1-28	138.9
scaffold_3	15978290	15978505	scaffold_3-15	138.9
scaffold_7	106005613	106005828	scaffold_7-21	138.9
scaffold_1	9067098	9067313	scaffold_1-32	138.6
scaffold_6	119643461	119643676	scaffold_6-16	138.6
scaffold_9	9015012	9015227	scaffold_9-16	138.4
scaffold_5	73328016	73328231	scaffold_5-25	138.1
scaffold_6	106401124	106401339	scaffold_6-18	138.1
scaffold_7	70297433	70297648	scaffold_7-23	138.1
scaffold_1	190823718	190823933	scaffold_1-33	137.9
scaffold_10	20020244	20020459	scaffold_10-15	137.9
scaffold_7	1771208	1771423	scaffold_7-20	137.9
scaffold_7	18146317	18146532	scaffold_7-24	137.9
scaffold_3	40735129	40735344	scaffold_3-16	137.6
scaffold_5	13744188	13744403	scaffold_5-27	137.6
scaffold_6	70501659	70501874	scaffold_6-17	137.4
scaffold_1	10316784	10316999	scaffold_1-27	137.1
scaffold_2	1361628	1361843	scaffold_2-27	137.1
scaffold_24	267944	268159	scaffold_24-3	136.4
scaffold_5	79658768	79658983	scaffold_5-26	136.4
scaffold_1	49742157	49742372	scaffold_1-31	136.1
scaffold_5	12205097	12205312	scaffold_5-24	135.6
scaffold_9	27269037	27269252	scaffold_9-18	135.6
scaffold_4	94792052	94792267	scaffold_4-17	135.4
scaffold_8	93116331	93116546	scaffold_8-29	135.4
scaffold_2	135802514	135802729	scaffold_2-26	135.1
scaffold_7	34802836	34803051	scaffold_7-26	135.1
scaffold_28	71884	72099	scaffold_28-1	134.9
scaffold_6	124211603	124211818	scaffold_6-20	134.9
scaffold_1	28704467	28704682	scaffold_1-36	134.6
scaffold_6	9462746	9462961	scaffold_6-15	134.6
scaffold_3	28745311	28745526	scaffold_3-19	134.4
scaffold_4	121646970	121647185	scaffold_4-15	134.4
scaffold_8	17848802	17849017	scaffold_8-28	134.1
scaffold_1	87646275	87646490	scaffold_1-30	133.8
scaffold_6	58574447	58574662	scaffold_6-19	133.8
scaffold_1	38131839	38132054	scaffold_1-35	133.6
scaffold_3	76617764	76617979	scaffold_3-17	133.6
scaffold_7	6016678	6016893	scaffold_7-25	133.6
scaffold_4	121695981	121696196	scaffold_4-18	133.3
scaffold_4	17739206	17739421	scaffold_4-20	133.1
scaffold_8	9922893	9923108	scaffold_8-27	133.1
scaffold_4	95150685	95150900	scaffold_4-16	132.8
scaffold_4	129129756	129129971	scaffold_4-22	132.8
scaffold_10	20894568	20894783	scaffold_10-16	132.6
scaffold_7	21479980	21480195	scaffold_7-28	132.6
scaffold_2	6257316	6257531	scaffold_2-32	132.3
scaffold_3	28785920	28786135	scaffold_3-20	132.3
scaffold_4	68696755	68696970	scaffold_4-19	132.3
scaffold_7	109958796	109959011	scaffold_7-27	132.3
scaffold_3	23057103	23057318	scaffold_3-18	132.1
scaffold_9	8807826	8808041	scaffold_9-17	132.1
scaffold_8	48051613	48051828	scaffold_8-30	131.8
scaffold_2	96932138	96932353	scaffold_2-34	131.6
scaffold_1	49784402	49784617	scaffold_1-37	131.3
scaffold_2	65062726	65062941	scaffold_2-30	131.3
scaffold_1	62833867	62834082	scaffold_1-38	131.1
scaffold_3	28788537	28788752	scaffold_3-21	131.1
scaffold_5	40010623	40010838	scaffold_5-28	131.1
scaffold_1	180318431	180318646	scaffold_1-34	130.8
scaffold_1	204072847	204073062	scaffold_1-39	130.6
scaffold_2	65184060	65184275	scaffold_2-29	130.6
scaffold_2	135757320	135757535	scaffold_2-33	130.6
scaffold_4	116993251	116993466	scaffold_4-21	130.6
scaffold_7	86174971	86175186	scaffold_7-32	130.6
scaffold_1	87570452	87570667	scaffold_1-41	129.8
scaffold_4	13163550	13163765	scaffold_4-23	129.8
scaffold_5	60732756	60732971	scaffold_5-30	129.8
scaffold_5	112340774	112340989	scaffold_5-29	129.6
scaffold_52	526292	526507	scaffold_52-1	129.6
scaffold_4	22521833	22522048	scaffold_4-27	129.3
scaffold_6	56482871	56483086	scaffold_6-21	129.3
scaffold_7	15487032	15487247	scaffold_7-31	129.3
scaffold_7	60402813	60403028	scaffold_7-34	129.3
scaffold_8b	1103817	1104032	scaffold_8b-2	129.1
scaffold_2	10699644	10699859	scaffold_2-28	128.6
scaffold_2	81277755	81277970	scaffold_2-31	128.6
scaffold_4	52592838	52593053	scaffold_4-26	128.3
scaffold_6	52052462	52052677	scaffold_6-23	128.1
scaffold_6	104025368	104025583	scaffold_6-22	128.1
scaffold_4	82514658	82514873	scaffold_4-31	127.8
scaffold_8	1793718	1793933	scaffold_8-35	127.8
scaffold_9	68996438	68996653	scaffold_9-19	127.8
scaffold_5	48101163	48101378	scaffold_5-31	127.6
scaffold_8	59897968	59898183	scaffold_8-31	127.6
scaffold_1	66788061	66788276	scaffold_1-40	127.3
scaffold_7	9266046	9266261	scaffold_7-30	127.1
scaffold_6	38743163	38743378	scaffold_6-24	126.8
scaffold_7	24951579	24951794	scaffold_7-36	126.6
scaffold_8	78510990	78511205	scaffold_8-34	126.6
scaffold_4	126954698	126954913	scaffold_4-28	126.3
scaffold_42	213290	213505	scaffold_42-1	126.3
scaffold_8	48088912	48089127	scaffold_8-33	126.3
scaffold_7	21491094	21491309	scaffold_7-29	126.1
scaffold_4	9194378	9194593	scaffold_4-24	125.8
scaffold_5b	1541091	1541306	scaffold_5b-1	125.8
scaffold_7	40563538	40563753	scaffold_7-33	125.8
scaffold_2	10869714	10869929	scaffold_2-35	125.5
scaffold_8	74334390	74334605	scaffold_8-32	125.5
scaffold_1	162571092	162571307	scaffold_1-44	125.3
scaffold_7	35145668	35145883	scaffold_7-35	125.3
scaffold_1	60249267	60249482	scaffold_1-43	125
scaffold_3	10901681	10901896	scaffold_3-22	124.5
scaffold_4	94651059	94651274	scaffold_4-25	124.5
scaffold_2	139577569	139577784	scaffold_2-37	124.3
scaffold_9	37840609	37840824	scaffold_9-26	124.3
scaffold_9	77526331	77526546	scaffold_9-20	124.3
scaffold_1385	3641	3856	scaffold_1385-1	123.8
scaffold_3	44797775	44797990	scaffold_3-26	123.8
scaffold_3	48521547	48521762	scaffold_3-28	123.5
scaffold_5	6294500	6294715	scaffold_5-34	123.5
scaffold_8	8021346	8021561	scaffold_8-37	123.5
scaffold_1	126572214	126572429	scaffold_1-42	123.3
scaffold_1	158133336	158133551	scaffold_1-47	123.3
scaffold_9	54158605	54158820	scaffold_9-24	123.3
scaffold_2	464064	464279	scaffold_2-36	123
scaffold_9	9057060	9057275	scaffold_9-23	123
scaffold_1	91579302	91579517	scaffold_1-46	122.8
scaffold_3	26003274	26003489	scaffold_3-25	122.8
scaffold_3	102972279	102972494	scaffold_3-23	122.8
scaffold_6	124214223	124214438	scaffold_6-25	122.8
scaffold_3	74861386	74861601	scaffold_3-29	122.5
scaffold_9	79648028	79648243	scaffold_9-22	122.5
scaffold_1	92842600	92842815	scaffold_1-48	122.3
scaffold_5	72057379	72057594	scaffold_5-36	122.3
scaffold_5	108729362	108729577	scaffold_5-35	122.3
scaffold_9	86036487	86036702	scaffold_9-25	122.3
scaffold_10	1090918	1091133	scaffold_10-19	122
scaffold_5	2409629	2409844	scaffold_5-33	122
scaffold_8	83586764	83586979	scaffold_8-39	122
scaffold_1	190836312	190836527	scaffold_1-50	121.8
scaffold_3	35706975	35707190	scaffold_3-30	121.8
scaffold_5	87845811	87846026	scaffold_5-32	121.8
scaffold_1	123677544	123677759	scaffold_1-49	121.5
scaffold_2	92327226	92327441	scaffold_2-40	121.5
scaffold_7	111168326	111168541	scaffold_7-39	121.5
scaffold_2	10623695	10623910	scaffold_2-38	121.3
scaffold_2	144059676	144059891	scaffold_2-39	121.3
scaffold_237	120210	120425	scaffold_237-1	121.3
scaffold_7	1669463	1669678	scaffold_7-40	121.3
scaffold_7	50997672	50997887	scaffold_7-38	121.3
scaffold_1	89004030	89004245	scaffold_1-45	121
scaffold_4	103044941	103045156	scaffold_4-32	120.8
scaffold_6	55561788	55562003	scaffold_6-26	120.8
scaffold_6005	2498	2713	scaffold_6005-1	120.8
scaffold_8	32524142	32524357	scaffold_8-40	120.8
scaffold_1	51144201	51144416	scaffold_1-52	120.5
scaffold_7	15506468	15506683	scaffold_7-37	120.5
scaffold_125	219898	220113	scaffold_125-1	120.3
scaffold_3	60404531	60404746	scaffold_3-27	120.3
scaffold_4	95225058	95225273	scaffold_4-29	120.3
scaffold_5	114141858	114142073	scaffold_5-38	120.3
scaffold_8	35377076	35377291	scaffold_8-41	120.3
scaffold_1	38142843	38143058	scaffold_1-51	120
scaffold_1	97290708	97290923	scaffold_1-54	119.8
scaffold_2	76791167	76791382	scaffold_2-42	119.8
scaffold_3	33939271	33939486	scaffold_3-31	119.8
scaffold_3	111111439	111111654	scaffold_3-33	119.5
scaffold_8c	2722817	2723032	scaffold_8c-2	119.3
scaffold_3	66446754	66446969	scaffold_3-35	119
scaffold_4	132834393	132834608	scaffold_4-35	119
scaffold_7	44231872	44232087	scaffold_7-41	119
scaffold_1	86791671	86791886	scaffold_1-56	118.8
scaffold_10	12978345	12978560	scaffold_10-20	118.8
scaffold_4	69392766	69392981	scaffold_4-34	118.5
scaffold_5	16214978	16215193	scaffold_5-39	118.3
scaffold_7	84954405	84954620	scaffold_7-43	118.3
scaffold_8	82300085	82300300	scaffold_8-42	118.3
scaffold_4	23268400	23268615	scaffold_4-33	118
scaffold_8	62103289	62103504	scaffold_8-43	118
scaffold_3	22511795	22512010	scaffold_3-32	117.7
scaffold_5	87375944	87376159	scaffold_5-37	117.7
scaffold_1	169578856	169579071	scaffold_1-53	117.5
scaffold_10	21091119	21091334	scaffold_10-21	117.5
scaffold_5	9861642	9861857	scaffold_5-41	117.5
scaffold_6	113326076	113326291	scaffold_6-27	117.5
scaffold_2	68648835	68649050	scaffold_2-44	117.2
scaffold_2	23026372	23026587	scaffold_2-41	117
scaffold_1	86757363	86757578	scaffold_1-61	116.7
scaffold_8	83384776	83384991	scaffold_8-45	116.7
scaffold_1	128480476	128480691	scaffold_1-55	116.5
scaffold_1	198962974	198963189	scaffold_1-63	116.5
scaffold_1	201644843	201645058	scaffold_1-59	116.5
scaffold_6	33259287	33259502	scaffold_6-29	116.5
scaffold_6	90579009	90579224	scaffold_6-28	116.5
scaffold_6	92402241	92402456	scaffold_6-30	116.5
scaffold_5	73441101	73441316	scaffold_5-40	116.2
scaffold_2	5293606	5293821	scaffold_2-47	115.7
scaffold_25	918706	918921	scaffold_25-1	115.7
scaffold_3	36285589	36285804	scaffold_3-34	115.7
scaffold_2	84416999	84417214	scaffold_2-43	115.5
scaffold_3	15446254	15446469	scaffold_3-37	115.5
scaffold_5	110029918	110030133	scaffold_5-42	115.5
scaffold_1	159247739	159247954	scaffold_1-57	115.2
scaffold_1	97211606	97211821	scaffold_1-58	115
scaffold_7	36124438	36124653	scaffold_7-44	115
scaffold_7	60718813	60719028	scaffold_7-42	115
scaffold_2	85131436	85131651	scaffold_2-45	114.7
scaffold_3	107854399	107854614	scaffold_3-36	114.7
scaffold_1	42183397	42183612	scaffold_1-60	114.5
scaffold_6	31649025	31649240	scaffold_6-31	114.5
scaffold_7	68410923	68411138	scaffold_7-62	114.5
scaffold_9	20754451	20754666	scaffold_9-27	114.5
scaffold_4	38241469	38241684	scaffold_4-36	114.2
scaffold_439	12844	13059	scaffold_439-1	114.2
scaffold_5	81918777	81918992	scaffold_5-43	114.2
scaffold_10	7547654	7547869	scaffold_10-22	113.7
scaffold_1	134658295	134658510	scaffold_1-62	113.5
scaffold_113	189067	189282	scaffold_113-1	113.5
scaffold_8	1796096	1796311	scaffold_8-47	113.5
scaffold_1	178994129	178994344	scaffold_1-67	113.2
scaffold_23	945998	946213	scaffold_23-1	113.2
scaffold_7	115062646	115062861	scaffold_7-46	113
scaffold_5	27997484	27997699	scaffold_5-44	112.7
scaffold_8b	1497307	1497522	scaffold_8b-3	112.7
scaffold_2	10817154	10817369	scaffold_2-48	112.5
scaffold_7	104026165	104026380	scaffold_7-47	112.5
scaffold_1	122109977	122110192	scaffold_1-69	112.2
scaffold_1	128266477	128266692	scaffold_1-66	112.2
scaffold_2	14057112	14057327	scaffold_2-46	112.2
scaffold_3	45333360	45333575	scaffold_3-40	112.2
scaffold_8	48105973	48106188	scaffold_8-46	112.2
scaffold_7	109595656	109595871	scaffold_7-45	112
scaffold_100	217509	217724	scaffold_100-2	111.7
scaffold_3	108223340	108223555	scaffold_3-38	111.5
scaffold_1	183664926	183665141	scaffold_1-65	111.2
scaffold_2	80829683	80829898	scaffold_2-49	111.2
scaffold_6	136380479	136380694	scaffold_6-41	111.2
scaffold_7	45498758	45498973	scaffold_7-49	111.2
scaffold_3	60377594	60377809	scaffold_3-39	111
scaffold_6	47164433	47164648	scaffold_6-32	111
scaffold_3	10879202	10879417	scaffold_3-42	110.7
scaffold_923	44602	44817	scaffold_923-1	110.7
scaffold_3	75280448	75280663	scaffold_3-43	110.5
scaffold_3	75307326	75307541	scaffold_3-41	110.5
scaffold_4	137763883	137764098	scaffold_4-37	110.5
scaffold_7	39559702	39559917	scaffold_7-48	110.5
scaffold_10	6158970	6159185	scaffold_10-24	110.2
scaffold_4	9116776	9116991	scaffold_4-41	110.2
scaffold_4	61586496	61586711	scaffold_4-40	109.9
scaffold_4	101713052	101713267	scaffold_4-39	109.9
scaffold_2	117292661	117292876	scaffold_2-50	109.7
scaffold_8	105848698	105848913	scaffold_8-48	109.7
scaffold_8	1437147	1437362	scaffold_8-49	109.4
scaffold_1	127241089	127241304	scaffold_1-68	109.2
scaffold_6	104652585	104652800	scaffold_6-33	109.2
scaffold_8	18611708	18611923	scaffold_8-55	109.2
scaffold_8	47999462	47999677	scaffold_8-54	109.2
scaffold_9	69481324	69481539	scaffold_9-32	109.2
scaffold_2	143184393	143184608	scaffold_2-52	108.9
scaffold_3	93273483	93273698	scaffold_3-45	108.9
scaffold_232	123309	123524	scaffold_232-2	108.7
scaffold_6	137197450	137197665	scaffold_6-36	108.7
scaffold_7	41407245	41407460	scaffold_7-51	108.7
scaffold_10	26067912	26068127	scaffold_10-23	108.4
scaffold_6	118335378	118335593	scaffold_6-35	108.2
scaffold_8	74714225	74714440	scaffold_8-50	108.2
scaffold_9	44444628	44444843	scaffold_9-29	108.2
scaffold_2	40770813	40771028	scaffold_2-55	107.7
scaffold_3	5583377	5583592	scaffold_3-47	107.7
scaffold_9	49133659	49133874	scaffold_9-30	107.7
scaffold_8	48092011	48092226	scaffold_8-51	107.4
scaffold_2	33000003	33000218	scaffold_2-53	107.2
scaffold_3	30030546	30030761	scaffold_3-44	107.2
scaffold_4	70936991	70937206	scaffold_4-43	107.2
scaffold_1	10098704	10098919	scaffold_1-72	106.9
scaffold_1	175231936	175232151	scaffold_1-71	106.9
scaffold_10	22551136	22551351	scaffold_10-25	106.7
scaffold_4	123428203	123428418	scaffold_4-42	106.7
scaffold_6	41431182	41431397	scaffold_6-39	106.7
scaffold_6	133751619	133751834	scaffold_6-37	106.7
scaffold_7	89666512	89666727	scaffold_7-50	106.7
scaffold_2	6650764	6650979	scaffold_2-51	106.4
scaffold_4	128396194	128396409	scaffold_4-48	106.4
scaffold_5	73464029	73464244	scaffold_5-45	106.4
scaffold_4	51327410	51327625	scaffold_4-44	106.2
scaffold_7	45110620	45110835	scaffold_7-56	106.2
scaffold_9	37610907	37611122	scaffold_9-28	106.2
scaffold_1	724230	724445	scaffold_1-70	105.9
scaffold_5	5730098	5730313	scaffold_5-46	105.9
scaffold_6	92387464	92387679	scaffold_6-34	105.9
scaffold_9	8489906	8490121	scaffold_9-34	105.9
scaffold_2	36468706	36468921	scaffold_2-58	105.7
scaffold_2	145843983	145844198	scaffold_2-54	105.7
scaffold_4	53511583	53511798	scaffold_4-47	105.7
scaffold_4	87925135	87925350	scaffold_4-45	105.7
scaffold_6	98139917	98140132	scaffold_6-40	105.7
scaffold_8	96746294	96746509	scaffold_8-56	105.7
scaffold_9	46791265	46791480	scaffold_9-35	105.4
scaffold_26	195111	195326	scaffold_26-2	105.2
scaffold_3	16019028	16019243	scaffold_3-46	104.9
scaffold_7	15485694	15485909	scaffold_7-55	104.9
scaffold_8	4725956	4726171	scaffold_8-53	104.9
scaffold_8	37778358	37778573	scaffold_8-52	104.9
scaffold_3	66311216	66311431	scaffold_3-49	104.7
scaffold_53	75607	75822	scaffold_53-1	104.7
scaffold_6	74413713	74413928	scaffold_6-38	104.7
scaffold_7	86160699	86160914	scaffold_7-53	104.7
scaffold_9	80976484	80976699	scaffold_9-31	104.7
scaffold_2	457852	458067	scaffold_2-56	104.4
scaffold_3	91731328	91731543	scaffold_3-48	104.4
scaffold_7	21485728	21485943	scaffold_7-52	104.4
scaffold_9	37865218	37865433	scaffold_9-33	104.4
scaffold_4	51966844	51967059	scaffold_4-52	104.2
scaffold_1	171599857	171600072	scaffold_1-73	103.9
scaffold_53	76321	76536	scaffold_53-2	103.9
scaffold_5b	1533979	1534194	scaffold_5b-2	103.9
scaffold_2	6524079	6524294	scaffold_2-59	103.7
scaffold_4	22617969	22618184	scaffold_4-54	103.7
scaffold_4196	3602	3817	scaffold_4196-1	103.7
scaffold_7	94095150	94095365	scaffold_7-60	103.7
scaffold_8	37751675	37751890	scaffold_8-57	103.7
scaffold_2	23022332	23022547	scaffold_2-61	103.4
scaffold_10	4049360	4049575	scaffold_10-26	103.2
scaffold_2	105346405	105346620	scaffold_2-63	103.2
scaffold_4	57541223	57541438	scaffold_4-53	103.2
scaffold_5	73471012	73471227	scaffold_5-47	103.2
scaffold_6	123457031	123457246	scaffold_6-43	103.2
scaffold_7	101911011	101911226	scaffold_7-54	103.2
scaffold_83	307414	307629	scaffold_83-1	103.2
scaffold_7	88918438	88918653	scaffold_7-59	102.9
scaffold_1	159124940	159125155	scaffold_1-74	102.7
scaffold_2	38543699	38543914	scaffold_2-57	102.7
scaffold_2	76577788	76578003	scaffold_2-60	102.7
scaffold_4	102848898	102849113	scaffold_4-46	102.7
scaffold_4	107426795	107427010	scaffold_4-50	102.7
scaffold_5	10269408	10269623	scaffold_5-49	102.7
scaffold_9	25839000	25839215	scaffold_9-39	102.7
scaffold_9	77530084	77530299	scaffold_9-37	102.7
scaffold_2	44597529	44597744	scaffold_2-62	102.4
scaffold_25	390321	390536	scaffold_25-2	102.4
scaffold_3	93270521	93270736	scaffold_3-50	102.4
scaffold_4	20887032	20887247	scaffold_4-59	102.4
scaffold_4	75023868	75024083	scaffold_4-51	102.4
scaffold_6	22253832	22254047	scaffold_6-46	102.4
scaffold_7	91185250	91185465	scaffold_7-57	102.4
scaffold_9	26169913	26170128	scaffold_9-38	102.4
scaffold_1	152444519	152444734	scaffold_1-76	102.1
scaffold_8b	1499878	1500093	scaffold_8b-4	102.1
scaffold_9	7570952	7571167	scaffold_9-36	102.1
scaffold_9	44469137	44469352	scaffold_9-40	102.1
scaffold_10	7141123	7141338	scaffold_10-27	101.9
scaffold_3	31539258	31539473	scaffold_3-51	101.9
scaffold_8	86473201	86473416	scaffold_8-58	101.9
scaffold_1	114212358	114212573	scaffold_1-75	101.6
scaffold_4	73108577	73108792	scaffold_4-49	101.4
scaffold_6	111052574	111052789	scaffold_6-45	101.4
scaffold_8	27855766	27855981	scaffold_8-60	101.4
scaffold_2	67152804	67153019	scaffold_2-68	101.1
scaffold_6	41415841	41416056	scaffold_6-47	101.1
scaffold_10	27170818	27171033	scaffold_10-28	100.9
scaffold_3	10939562	10939777	scaffold_3-56	100.9
scaffold_3	14215910	14216125	scaffold_3-55	100.9
scaffold_6	20250027	20250242	scaffold_6-42	100.9
scaffold_2	14983494	14983709	scaffold_2-65	100.6
scaffold_2	91225339	91225554	scaffold_2-66	100.6
scaffold_4	1126483	1126698	scaffold_4-58	100.6
scaffold_5	98439853	98440068	scaffold_5-48	100.6
scaffold_6	29598090	29598305	scaffold_6-44	100.6
scaffold_7	78305610	78305825	scaffold_7-61	100.6
scaffold_8c	1493902	1494117	scaffold_8c-3	100.6
scaffold_2	85139351	85139566	scaffold_2-64	100.4
scaffold_6	107457562	107457777	scaffold_6-49	100.4
scaffold_7	109603684	109603899	scaffold_7-63	100.4
scaffold_8	20887441	20887656	scaffold_8-59	100.4
scaffold_3	103047652	103047867	scaffold_3-57	100.1
scaffold_4	26525817	26526032	scaffold_4-56	100.1
scaffold_4	94885215	94885430	scaffold_4-55	100.1
scaffold_9	7107036	7107251	scaffold_9-41	100.1
scaffold_1	202152714	202152929	scaffold_1-79	99.9
scaffold_4	120106530	120106745	scaffold_4-57	99.9
scaffold_6	133581260	133581475	scaffold_6-50	99.9
scaffold_1	45874978	45875193	scaffold_1-80	99.6
scaffold_3	19636531	19636746	scaffold_3-54	99.6
scaffold_3	43289855	43290070	scaffold_3-52	99.6
scaffold_5	117938706	117938921	scaffold_5-50	99.6
scaffold_3	22502012	22502227	scaffold_3-59	99.4
scaffold_4	9119405	9119620	scaffold_4-61	99.4
scaffold_8	74706680	74706895	scaffold_8-62	99.4
scaffold_10	36746541	36746756	scaffold_10-29	99.1
scaffold_3	19933336	19933551	scaffold_3-53	99.1
scaffold_9	20698207	20698422	scaffold_9-42	99.1
scaffold_7	25315562	25315777	scaffold_7-65	98.9
scaffold_2	91548507	91548722	scaffold_2-67	98.6
scaffold_4	51949838	51950053	scaffold_4-64	98.6
scaffold_3	54619229	54619444	scaffold_3-58	98.4
scaffold_9	15681861	15682076	scaffold_9-43	98.4
scaffold_97	371935	372150	scaffold_97-1	98.4
scaffold_1	87640238	87640453	scaffold_1-77	98.1
scaffold_10	12887088	12887303	scaffold_10-30	98.1
scaffold_3	8221370	8221585	scaffold_3-61	98.1
scaffold_1	141129574	141129789	scaffold_1-81	97.6
scaffold_7	103422775	103422990	scaffold_7-66	97.6
scaffold_3	6822043	6822258	scaffold_3-60	97.4
scaffold_6	33534328	33534543	scaffold_6-52	97.4
scaffold_6	104026848	104027063	scaffold_6-57	97.4
scaffold_8	50413247	50413462	scaffold_8-63	97.4
scaffold_5	2400532	2400747	scaffold_5-51	97.1
scaffold_9	44434543	44434758	scaffold_9-44	97.1
scaffold_1	25457955	25458170	scaffold_1-78	96.9
scaffold_1	87642505	87642720	scaffold_1-86	96.9
scaffold_4	85409499	85409714	scaffold_4-60	96.9
scaffold_6	113790101	113790316	scaffold_6-51	96.9
scaffold_8	1568740	1568955	scaffold_8-64	96.9
scaffold_1	38123924	38124139	scaffold_1-83	96.6
scaffold_2	133823786	133824001	scaffold_2-70	96.6
scaffold_27	436843	437058	scaffold_27-1	96.6
scaffold_1	126405973	126406188	scaffold_1-82	96.4
scaffold_2	17698746	17698961	scaffold_2-74	96.4
scaffold_2	68626826	68627041	scaffold_2-73	96.4
scaffold_5	24659706	24659921	scaffold_5-55	96.4
scaffold_6	55427382	55427597	scaffold_6-54	96.4
scaffold_3	67097705	67097920	scaffold_3-65	96.1
scaffold_8	35322297	35322512	scaffold_8-65	96.1
scaffold_1	159312807	159313022	scaffold_1-84	95.9
scaffold_100	219183	219398	scaffold_100-3	95.9
scaffold_6	20027780	20027995	scaffold_6-53	95.9
scaffold_8	82374779	82374994	scaffold_8-66	95.9
scaffold_5	90191956	90192171	scaffold_5-54	95.6
scaffold_1	96021601	96021816	scaffold_1-87	95.4
scaffold_10	11910033	11910248	scaffold_10-31	95.4
scaffold_2	129048723	129048938	scaffold_2-76	95.4
scaffold_24	191292	191507	scaffold_24-4	95.4
scaffold_3	93308870	93309085	scaffold_3-67	95.4
scaffold_5	109919324	109919539	scaffold_5-56	95.4
scaffold_1	141934967	141935182	scaffold_1-93	95.1
scaffold_2	40724295	40724510	scaffold_2-69	95.1
scaffold_3	10876511	10876726	scaffold_3-62	95.1
scaffold_3	85837543	85837758	scaffold_3-69	95.1
scaffold_3	90653216	90653431	scaffold_3-70	95.1
scaffold_6	92444031	92444246	scaffold_6-55	95.1
scaffold_2	84433672	84433887	scaffold_2-72	94.9
scaffold_27	439261	439476	scaffold_27-2	94.9
scaffold_3	22500299	22500514	scaffold_3-63	94.9
scaffold_8	62420928	62421143	scaffold_8-70	94.9
scaffold_8	65807187	65807402	scaffold_8-72	94.9
scaffold_8	91990444	91990659	scaffold_8-68	94.9
scaffold_1	121005909	121006124	scaffold_1-88	94.6
scaffold_2	104141939	104142154	scaffold_2-71	94.6
scaffold_6	13672362	13672577	scaffold_6-60	94.6
scaffold_9	44448581	44448796	scaffold_9-47	94.6
scaffold_5	2411273	2411488	scaffold_5-52	94.3
scaffold_7	24958510	24958725	scaffold_7-68	94.3
scaffold_1	43103139	43103354	scaffold_1-85	94.1
scaffold_4	134561396	134561611	scaffold_4-62	94.1
scaffold_5	28006588	28006803	scaffold_5-53	94.1
scaffold_8	52761953	52762168	scaffold_8-73	94.1
scaffold_9	32813248	32813463	scaffold_9-45	94.1
scaffold_3	28846244	28846459	scaffold_3-66	93.8
scaffold_3	90344931	90345146	scaffold_3-64	93.8
scaffold_6	29661880	29662095	scaffold_6-59	93.8
scaffold_6	57222451	57222666	scaffold_6-56	93.8
scaffold_6	90561018	90561233	scaffold_6-58	93.8
scaffold_9	7393875	7394090	scaffold_9-48	93.8
scaffold_9	36913863	36914078	scaffold_9-46	93.8
scaffold_1	185323016	185323231	scaffold_1-89	93.6
scaffold_2	4906745	4906960	scaffold_2-75	93.6
scaffold_250	120399	120614	scaffold_250-1	93.6
scaffold_8	78813144	78813359	scaffold_8-69	93.6
scaffold_1	122736520	122736735	scaffold_1-90	93.3
scaffold_3	84556956	84557171	scaffold_3-68	93.3
scaffold_10	12984812	12985027	scaffold_10-32	93.1
scaffold_3	55360053	55360268	scaffold_3-71	93.1
scaffold_5	81934532	81934747	scaffold_5-57	93.1
scaffold_6	76585142	76585357	scaffold_6-63	93.1
scaffold_7	21515873	21516088	scaffold_7-67	93.1
scaffold_8	82376141	82376356	scaffold_8-71	93.1
scaffold_4	66515669	66515884	scaffold_4-63	92.8
scaffold_4	85671063	85671278	scaffold_4-72	92.8
scaffold_5	26250315	26250530	scaffold_5-61	92.8
scaffold_7	32148620	32148835	scaffold_7-70	92.8
scaffold_8	29846214	29846429	scaffold_8-67	92.8
scaffold_1	152378875	152379090	scaffold_1-92	92.6
scaffold_134	126997	127212	scaffold_134-1	92.6
scaffold_2	68669514	68669729	scaffold_2-78	92.6
scaffold_6	59768116	59768331	scaffold_6-62	92.6
scaffold_1	195206416	195206631	scaffold_1-97	92.3
scaffold_2	2653602	2653817	scaffold_2-81	92.3
scaffold_4	59524748	59524963	scaffold_4-69	92.3
scaffold_5	93988802	93989017	scaffold_5-58	92.3
scaffold_1	121005356	121005571	scaffold_1-91	92.1
scaffold_4	95073216	95073431	scaffold_4-68	92.1
scaffold_44	50885	51100	scaffold_44-2	92.1
scaffold_6	29606177	29606392	scaffold_6-61	92.1
scaffold_2	68644083	68644298	scaffold_2-77	91.8
scaffold_4	9578351	9578566	scaffold_4-67	91.8
scaffold_8	106803142	106803357	scaffold_8-78	91.6
scaffold_1	130338027	130338242	scaffold_1-102	91.3
scaffold_6	41416316	41416531	scaffold_6-68	91.3
scaffold_6	123984264	123984479	scaffold_6-64	91.3
scaffold_6	138187244	138187459	scaffold_6-66	91.3
scaffold_7	94447588	94447803	scaffold_7-69	91.3
scaffold_2	80576885	80577100	scaffold_2-86	91.1
scaffold_3	15446712	15446927	scaffold_3-78	91.1
scaffold_3	112295047	112295262	scaffold_3-73	91.1
scaffold_4	26470531	26470746	scaffold_4-71	91.1
scaffold_6	141777247	141777462	scaffold_6-73	91.1
scaffold_7	82693096	82693311	scaffold_7-77	91.1
scaffold_9	7124380	7124595	scaffold_9-49	91.1
scaffold_1	49770580	49770795	scaffold_1-108	90.8
scaffold_5	107204513	107204728	scaffold_5-62	90.8
scaffold_69	231265	231480	scaffold_69-1	90.8
scaffold_1	60806421	60806636	scaffold_1-96	90.6
scaffold_2	7490907	7491122	scaffold_2-79	90.6
scaffold_3	44774699	44774914	scaffold_3-72	90.6
scaffold_3	100901105	100901320	scaffold_3-75	90.6
scaffold_8	70570698	70570913	scaffold_8-76	90.6
scaffold_10	35476582	35476797	scaffold_10-33	90.3
scaffold_3	54434005	54434220	scaffold_3-76	90.3
scaffold_4	17638026	17638241	scaffold_4-66	90.3
scaffold_4	43350939	43351154	scaffold_4-70	90.3
scaffold_6	70293656	70293871	scaffold_6-67	90.3
scaffold_8	86918703	86918918	scaffold_8-75	90.3
scaffold_9	7139074	7139289	scaffold_9-50	90.3
scaffold_9	54040428	54040643	scaffold_9-57	90.3
scaffold_1	70537398	70537613	scaffold_1-99	90.1
scaffold_1	87650901	87651116	scaffold_1-95	90.1
scaffold_4	103180283	103180498	scaffold_4-78	90.1
scaffold_5	2596163	2596378	scaffold_5-64	90.1
scaffold_7	36176576	36176791	scaffold_7-71	90.1
scaffold_7	104037260	104037475	scaffold_7-73	90.1
scaffold_7	117353750	117353965	scaffold_7-74	90.1
scaffold_9	17749951	17750166	scaffold_9-52	90.1
scaffold_1	26193804	26194019	scaffold_1-116	89.8
scaffold_1	68070650	68070865	scaffold_1-101	89.8
scaffold_1	173283579	173283794	scaffold_1-110	89.8
scaffold_2	114824695	114824910	scaffold_2-80	89.8
scaffold_4	17029789	17030004	scaffold_4-65	89.8
scaffold_9	22045533	22045748	scaffold_9-51	89.8
scaffold_2	77617418	77617633	scaffold_2-85	89.6
scaffold_2	83181467	83181682	scaffold_2-84	89.6
scaffold_2	135797380	135797595	scaffold_2-87	89.6
scaffold_9	69467403	69467618	scaffold_9-53	89.6
scaffold_3	69111484	69111699	scaffold_3-84	89.3
scaffold_5	11388377	11388592	scaffold_5-59	89.3
scaffold_6	29201254	29201469	scaffold_6-69	89.3
scaffold_9	85199298	85199513	scaffold_9-54	89.3
scaffold_1	135006081	135006296	scaffold_1-124	89.1
scaffold_1	159197754	159197969	scaffold_1-109	89.1
scaffold_10	36737318	36737533	scaffold_10-34	89.1
scaffold_2	85130401	85130616	scaffold_2-82	89.1
scaffold_322	17913	18128	scaffold_322-1	89.1
scaffold_4	139674233	139674448	scaffold_4-74	89.1
scaffold_9	95452256	95452471	scaffold_9-56	89.1
scaffold_1	143353512	143353727	scaffold_1-104	88.8
scaffold_5	89869013	89869228	scaffold_5-60	88.8
scaffold_6	42936577	42936792	scaffold_6-65	88.8
scaffold_6	104179330	104179545	scaffold_6-70	88.8
scaffold_7	104040777	104040992	scaffold_7-72	88.8
scaffold_9	27257173	27257388	scaffold_9-60	88.8
scaffold_9	84807604	84807819	scaffold_9-62	88.8
scaffold_1	38125536	38125751	scaffold_1-100	88.6
scaffold_1	72921126	72921341	scaffold_1-107	88.6
scaffold_1	145752891	145753106	scaffold_1-103	88.6
scaffold_3	108203196	108203411	scaffold_3-77	88.6
scaffold_5	2633164	2633379	scaffold_5-63	88.6
scaffold_7	69532532	69532747	scaffold_7-75	88.6
scaffold_3	60064441	60064656	scaffold_3-80	88.3
scaffold_3	95722305	95722520	scaffold_3-79	88.3
scaffold_4	85408776	85408991	scaffold_4-76	88.3
scaffold_5	99121143	99121358	scaffold_5-65	88.3
scaffold_8	66365565	66365780	scaffold_8-81	88.3
scaffold_1	9268932	9269147	scaffold_1-106	88.1
scaffold_2	5857510	5857725	scaffold_2-93	88.1
scaffold_2	15535656	15535871	scaffold_2-101	88.1
scaffold_4	78716191	78716406	scaffold_4-75	88.1
scaffold_4	95264875	95265090	scaffold_4-80	88.1
scaffold_6	52048506	52048721	scaffold_6-76	88.1
scaffold_9	95451236	95451451	scaffold_9-58	88.1
scaffold_1	67022313	67022528	scaffold_1-111	87.8
scaffold_1	159241062	159241277	scaffold_1-118	87.8
scaffold_2	40805106	40805321	scaffold_2-83	87.8
scaffold_3	22510521	22510736	scaffold_3-74	87.8
scaffold_8	42058394	42058609	scaffold_8-77	87.8
scaffold_3	29789111	29789326	scaffold_3-81	87.6
scaffold_3	111981155	111981370	scaffold_3-82	87.6
scaffold_4	112346855	112347070	scaffold_4-79	87.6
scaffold_412	4670	4885	scaffold_412-1	87.6
scaffold_8	55227331	55227546	scaffold_8-74	87.6
scaffold_5	30608929	30609144	scaffold_5-68	87.3
scaffold_5	90194821	90195036	scaffold_5-67	87.3
scaffold_6	28339043	28339258	scaffold_6-72	87.3
scaffold_7	100861775	100861990	scaffold_7-79	87.3
scaffold_8	41720241	41720456	scaffold_8-79	87.3
scaffold_2	124975485	124975700	scaffold_2-106	87.1
scaffold_3	16979510	16979725	scaffold_3-83	87.1
scaffold_6	84089579	84089794	scaffold_6-71	87.1
scaffold_7	20048902	20049117	scaffold_7-78	87.1
scaffold_7	115142320	115142535	scaffold_7-81	87.1
scaffold_8	65841747	65841962	scaffold_8-80	87.1
scaffold_2	94265475	94265690	scaffold_2-91	86.8
scaffold_24	271203	271418	scaffold_24-5	86.8
scaffold_5	48170864	48171079	scaffold_5-69	86.8
scaffold_8	26394729	26394944	scaffold_8-82	86.8
scaffold_10	15224995	15225210	scaffold_10-35	86.5
scaffold_36	656355	656570	scaffold_36-1	86.5
scaffold_6	109428687	109428902	scaffold_6-81	86.5
scaffold_2	23078117	23078332	scaffold_2-94	86.3
scaffold_2	46968038	46968253	scaffold_2-92	86.3
scaffold_2	139127155	139127370	scaffold_2-89	86.3
scaffold_3	91735255	91735470	scaffold_3-86	86.3
scaffold_7	103993943	103994158	scaffold_7-76	86.3
scaffold_7	112872927	112873142	scaffold_7-80	86.3
scaffold_3	55643724	55643939	scaffold_3-89	86
scaffold_4	26286834	26287049	scaffold_4-82	86
scaffold_5	12691247	12691462	scaffold_5-66	86
scaffold_5	52035943	52036158	scaffold_5-72	86
scaffold_6	35960	36175	scaffold_6-84	86
scaffold_6	91124213	91124428	scaffold_6-80	86
scaffold_9	7404079	7404294	scaffold_9-63	86
scaffold_9	22091143	22091358	scaffold_9-59	86
scaffold_1	88388524	88388739	scaffold_1-126	85.8
scaffold_1	91524406	91524621	scaffold_1-127	85.8
scaffold_1	170152131	170152346	scaffold_1-117	85.8
scaffold_1	182804928	182805143	scaffold_1-113	85.8
scaffold_2	5282628	5282843	scaffold_2-88	85.8
scaffold_2	14158725	14158940	scaffold_2-90	85.8
scaffold_3	22501079	22501294	scaffold_3-87	85.8
scaffold_3	60407722	60407937	scaffold_3-85	85.8
scaffold_4	106642885	106643100	scaffold_4-83	85.8
scaffold_94	51327	51542	scaffold_94-1	85.8
scaffold_1	22909399	22909614	scaffold_1-128	85.5
scaffold_1	86741231	86741446	scaffold_1-114	85.5
scaffold_5	2325732	2325947	scaffold_5-71	85.5
scaffold_8	44425079	44425294	scaffold_8-85	85.5
scaffold_2	135577064	135577279	scaffold_2-95	85.3
scaffold_5	16214443	16214658	scaffold_5-70	85.3
scaffold_5	110027359	110027574	scaffold_5-74	85.3
scaffold_6	13685268	13685483	scaffold_6-79	85.3
scaffold_7	114930649	114930864	scaffold_7-82	85.3
scaffold_10	6436444	6436659	scaffold_10-37	85
scaffold_4	20383781	20383996	scaffold_4-86	85
scaffold_5	93991307	93991522	scaffold_5-75	85
scaffold_6	36000780	36000995	scaffold_6-78	85
scaffold_7	101176427	101176642	scaffold_7-85	85
scaffold_1	173076521	173076736	scaffold_1-112	84.8
scaffold_6	104155531	104155746	scaffold_6-77	84.8
scaffold_6	138171401	138171616	scaffold_6-74	84.8
scaffold_9	47546793	47547008	scaffold_9-61	84.8
scaffold_1	22318715	22318930	scaffold_1-122	84.5
scaffold_1	59228307	59228522	scaffold_1-120	84.5
scaffold_1	95968134	95968349	scaffold_1-145	84.5
scaffold_10	11942917	11943132	scaffold_10-36	84.5
scaffold_2	47699550	47699765	scaffold_2-96	84.5
scaffold_6	26034819	26035034	scaffold_6-75	84.5
scaffold_7	94207449	94207664	scaffold_7-86	84.5
scaffold_1	61769449	61769664	scaffold_1-123	84.3
scaffold_1	114711155	114711370	scaffold_1-115	84.3
scaffold_2	47076796	47077011	scaffold_2-97	84.3
scaffold_2	66859702	66859917	scaffold_2-102	84.3
scaffold_4	17753142	17753357	scaffold_4-88	84.3
scaffold_7	105876298	105876513	scaffold_7-87	84.3
scaffold_9	37593038	37593253	scaffold_9-65	84.3
scaffold_7	21525125	21525340	scaffold_7-88	84
scaffold_1	58098951	58099166	scaffold_1-138	83.8
scaffold_1	175226601	175226816	scaffold_1-132	83.5
scaffold_1246	12128	12343	scaffold_1246-1	83.5
scaffold_2	40712280	40712495	scaffold_2-99	83.5
scaffold_4	20089850	20090065	scaffold_4-85	83.5
scaffold_5	40031116	40031331	scaffold_5-79	83.5
scaffold_7	21512105	21512320	scaffold_7-90	83.5
scaffold_7	51909014	51909229	scaffold_7-95	83.5
scaffold_7	94503423	94503638	scaffold_7-89	83.5
scaffold_8	83041494	83041709	scaffold_8-83	83.5
scaffold_9	3461216	3461431	scaffold_9-64	83.5
scaffold_2	14163761	14163976	scaffold_2-98	83.3
scaffold_2	106282931	106283146	scaffold_2-103	83.3
scaffold_9	84564758	84564973	scaffold_9-66	83.3
scaffold_1	126049976	126050191	scaffold_1-129	83
scaffold_2	452534	452749	scaffold_2-111	83
scaffold_3	81214836	81215051	scaffold_3-95	83
scaffold_8	4157588	4157803	scaffold_8-86	83
scaffold_8	46881257	46881472	scaffold_8-84	83
scaffold_9	59021670	59021885	scaffold_9-70	83
scaffold_1	74239313	74239528	scaffold_1-131	82.8
scaffold_10	8492322	8492537	scaffold_10-40	82.8
scaffold_2	14187586	14187801	scaffold_2-104	82.8
scaffold_1	61772266	61772481	scaffold_1-130	82.5
scaffold_1	122103130	122103345	scaffold_1-119	82.5
scaffold_2	129049522	129049737	scaffold_2-108	82.5
scaffold_3	28892357	28892572	scaffold_3-88	82.5
scaffold_3	84695972	84696187	scaffold_3-94	82.5
scaffold_8	23870316	23870531	scaffold_8-88	82.5
scaffold_1	132739374	132739589	scaffold_1-140	82.3
scaffold_2	23084600	23084815	scaffold_2-105	82.3
scaffold_2	25450172	25450387	scaffold_2-112	82.3
scaffold_2	85555680	85555895	scaffold_2-100	82.3
scaffold_3	59373692	59373907	scaffold_3-91	82.3
scaffold_3	103004837	103005052	scaffold_3-93	82.3
scaffold_4	47368143	47368358	scaffold_4-84	82.3
scaffold_5	106800354	106800569	scaffold_5-78	82.3
scaffold_7	21476054	21476269	scaffold_7-101	82.3
scaffold_8	27602683	27602898	scaffold_8-87	82.3
scaffold_3	24761703	24761918	scaffold_3-90	82
scaffold_4	100992780	100992995	scaffold_4-90	82
scaffold_5	12345448	12345663	scaffold_5-73	82
scaffold_5	48178916	48179131	scaffold_5-77	82
scaffold_6	84415038	84415253	scaffold_6-83	82
scaffold_7	15507554	15507769	scaffold_7-93	82
scaffold_7	25625607	25625822	scaffold_7-94	82
scaffold_7	94501031	94501246	scaffold_7-91	82
scaffold_8	47950944	47951159	scaffold_8-90	82
scaffold_9	71900009	71900224	scaffold_9-67	82
scaffold_1	12054028	12054243	scaffold_1-139	81.8
scaffold_1	22752849	22753064	scaffold_1-144	81.8
scaffold_4	61602646	61602861	scaffold_4-89	81.8
scaffold_6	132991997	132992212	scaffold_6-82	81.8
scaffold_7	94494771	94494986	scaffold_7-99	81.8
scaffold_8	82363118	82363333	scaffold_8-91	81.8
scaffold_1	49740694	49740909	scaffold_1-143	81.5
scaffold_2	83646534	83646749	scaffold_2-109	81.5
scaffold_2	142181016	142181231	scaffold_2-110	81.5
scaffold_4	71878427	71878642	scaffold_4-87	81.5
scaffold_5	22282261	22282476	scaffold_5-82	81.5
scaffold_6	76583936	76584151	scaffold_6-86	81.5
scaffold_7	12621309	12621524	scaffold_7-96	81.5
scaffold_7	87029480	87029695	scaffold_7-92	81.5
scaffold_9	26079785	26080000	scaffold_9-76	81.5
scaffold_2	54210109	54210324	scaffold_2-107	81.3
scaffold_5	27796269	27796484	scaffold_5-80	81.3
scaffold_6	113789216	113789431	scaffold_6-89	81.3
scaffold_8	52888908	52889123	scaffold_8-89	81.3
scaffold_8	84234069	84234284	scaffold_8-96	81.3
scaffold_9	17845913	17846128	scaffold_9-69	81.3
scaffold_1	61711346	61711561	scaffold_1-133	81
scaffold_3	28789179	28789394	scaffold_3-92	81
scaffold_5	13069546	13069761	scaffold_5-81	81
scaffold_5	77591049	77591264	scaffold_5-91	81
scaffold_6	82639111	82639326	scaffold_6-85	81
scaffold_7	103406371	103406586	scaffold_7-100	81
scaffold_1	88386218	88386433	scaffold_1-147	80.8
scaffold_10	19275952	19276167	scaffold_10-39	80.8
scaffold_10	35385389	35385604	scaffold_10-42	80.8
scaffold_7	81879997	81880212	scaffold_7-98	80.8
scaffold_9	71451059	71451274	scaffold_9-68	80.8
scaffold_1	87560482	87560697	scaffold_1-149	80.5
scaffold_10	11387340	11387555	scaffold_10-41	80.5
scaffold_10	28273285	28273500	scaffold_10-45	80.5
scaffold_9	41160740	41160955	scaffold_9-73	80.5
scaffold_1	67540271	67540486	scaffold_1-135	80.3
scaffold_1	144582263	144582478	scaffold_1-141	80.3
scaffold_2	106257396	106257611	scaffold_2-128	80.3
scaffold_4	63245586	63245801	scaffold_4-93	80.3
scaffold_5	3809461	3809676	scaffold_5-87	80.3
scaffold_7	84962525	84962740	scaffold_7-97	80.3
scaffold_8	12905519	12905734	scaffold_8-97	80.3
scaffold_1	113727904	113728119	scaffold_1-142	80
scaffold_2	70806896	70807111	scaffold_2-113	80
scaffold_2	77641235	77641450	scaffold_2-115	80
scaffold_6	104107499	104107714	scaffold_6-87	80
scaffold_8	19021512	19021727	scaffold_8-95	80
scaffold_1	81636470	81636685	scaffold_1-151	79.8
scaffold_3	49451313	49451528	scaffold_3-96	79.8
scaffold_5	19216326	19216541	scaffold_5-85	79.8
scaffold_8	22168320	22168535	scaffold_8-93	79.8
scaffold_8	36277020	36277235	scaffold_8-94	79.8
scaffold_1	55051015	55051230	scaffold_1-148	79.5
scaffold_1	144785836	144786051	scaffold_1-136	79.5
scaffold_10	30454703	30454918	scaffold_10-43	79.5
scaffold_2	48335729	48335944	scaffold_2-114	79.5
scaffold_4	12219789	12220004	scaffold_4-94	79.5
scaffold_4	75309795	75310010	scaffold_4-91	79.5
scaffold_4	116834039	116834254	scaffold_4-92	79.5
scaffold_5	37271954	37272169	scaffold_5-89	79.5
scaffold_6	32671875	32672090	scaffold_6-93	79.5
scaffold_6	97441996	97442211	scaffold_6-92	79.5
scaffold_9	17123748	17123963	scaffold_9-74	79.5
scaffold_9	47163340	47163555	scaffold_9-75	79.5
scaffold_1	105224097	105224312	scaffold_1-158	79.3
scaffold_1	138694701	138694916	scaffold_1-153	79.3
scaffold_2	116943111	116943326	scaffold_2-119	79.3
scaffold_6	18541776	18541991	scaffold_6-91	79.3
scaffold_1	184433313	184433528	scaffold_1-146	79
scaffold_3	70454115	70454330	scaffold_3-100	79
scaffold_3	93262369	93262584	scaffold_3-99	79
scaffold_5	90217061	90217276	scaffold_5-84	79
scaffold_5	90220485	90220700	scaffold_5-88	79
scaffold_9	69466821	69467036	scaffold_9-72	79
scaffold_1	150669919	150670134	scaffold_1-155	78.7
scaffold_1	183589520	183589735	scaffold_1-169	78.7
scaffold_2	85709260	85709475	scaffold_2-126	78.7
scaffold_232	121920	122135	scaffold_232-3	78.7
scaffold_3	103083904	103084119	scaffold_3-98	78.7
scaffold_3040	3434	3649	scaffold_3040-1	78.7
scaffold_5	90215023	90215238	scaffold_5-83	78.7
scaffold_6	28617551	28617766	scaffold_6-97	78.7
scaffold_6	106300975	106301190	scaffold_6-90	78.7
scaffold_69	234508	234723	scaffold_69-2	78.7
scaffold_9	52071045	52071260	scaffold_9-71	78.7
scaffold_10	19232671	19232886	scaffold_10-46	78.5
scaffold_2	695129	695344	scaffold_2-118	78.5
scaffold_2	85133933	85134148	scaffold_2-122	78.5
scaffold_3	107447759	107447974	scaffold_3-101	78.5
scaffold_5	91266433	91266648	scaffold_5-86	78.5
scaffold_6	21099247	21099462	scaffold_6-88	78.5
scaffold_1	199798930	199799145	scaffold_1-156	78.2
scaffold_2	30315074	30315289	scaffold_2-120	78.2
scaffold_2	68637688	68637903	scaffold_2-127	78.2
scaffold_4	47409370	47409585	scaffold_4-95	78.2
scaffold_4	109964898	109965113	scaffold_4-97	78.2
scaffold_5	2326908	2327123	scaffold_5-93	78.2
scaffold_7	44555211	44555426	scaffold_7-103	78.2
scaffold_7	94488125	94488340	scaffold_7-102	78.2
scaffold_8	9903942	9904157	scaffold_8-92	78.2
scaffold_1	61853007	61853222	scaffold_1-166	78
scaffold_2	89720342	89720557	scaffold_2-116	78
scaffold_4	92364073	92364288	scaffold_4-96	78
scaffold_6	132978698	132978913	scaffold_6-95	78
scaffold_7	21506688	21506903	scaffold_7-106	78
scaffold_8	52770275	52770490	scaffold_8-99	78
scaffold_1	175749542	175749757	scaffold_1-154	77.7
scaffold_2	14155317	14155532	scaffold_2-117	77.7
scaffold_2	21767877	21768092	scaffold_2-123	77.7
scaffold_1	60247586	60247801	scaffold_1-150	77.5
scaffold_1	157077101	157077316	scaffold_1-183	77.5
scaffold_10	1083789	1084004	scaffold_10-50	77.5
scaffold_207	142211	142426	scaffold_207-1	77.5
scaffold_28	142726	142941	scaffold_28-2	77.5
scaffold_5	105633691	105633906	scaffold_5-94	77.5
scaffold_6	91089166	91089381	scaffold_6-98	77.5
scaffold_8	82367501	82367716	scaffold_8-100	77.5
scaffold_9	20728121	20728336	scaffold_9-77	77.5
scaffold_1	9278105	9278320	scaffold_1-171	77.2
scaffold_1	45867576	45867791	scaffold_1-160	77.2
scaffold_4	93183851	93184066	scaffold_4-98	77.2
scaffold_5	52407132	52407347	scaffold_5-92	77.2
scaffold_9	35401416	35401631	scaffold_9-78	77.2
scaffold_4	97547896	97548111	scaffold_4-99	77
scaffold_5	26742400	26742615	scaffold_5-90	77
scaffold_6	104012211	104012426	scaffold_6-94	77
scaffold_7	6227681	6227896	scaffold_7-114	77
scaffold_7	39555767	39555982	scaffold_7-107	77
scaffold_1	43105121	43105336	scaffold_1-168	76.7
scaffold_1	61753281	61753496	scaffold_1-157	76.7
scaffold_2	14164071	14164286	scaffold_2-132	76.7
scaffold_3	59619543	59619758	scaffold_3-97	76.7
scaffold_6	104539127	104539342	scaffold_6-96	76.7
scaffold_6	136769285	136769500	scaffold_6-102	76.7
scaffold_7	21458291	21458506	scaffold_7-113	76.7
scaffold_8	91053886	91054101	scaffold_8-104	76.7
scaffold_9	35429105	35429320	scaffold_9-80	76.7
scaffold_1	10383468	10383683	scaffold_1-164	76.5
scaffold_1	113718419	113718634	scaffold_1-182	76.5
scaffold_1	173064165	173064380	scaffold_1-179	76.5
scaffold_10	36739034	36739249	scaffold_10-47	76.5
scaffold_2	84434990	84435205	scaffold_2-130	76.5
scaffold_2	135638853	135639068	scaffold_2-125	76.5
scaffold_4	120461536	120461751	scaffold_4-101	76.5
scaffold_6	22769230	22769445	scaffold_6-112	76.5
scaffold_6	95393250	95393465	scaffold_6-101	76.5
scaffold_7	55173267	55173482	scaffold_7-105	76.5
scaffold_7	82529096	82529311	scaffold_7-108	76.5
scaffold_8	82093143	82093358	scaffold_8-101	76.5
scaffold_9	71915020	71915235	scaffold_9-79	76.5
scaffold_1	101105317	101105532	scaffold_1-172	76.2
scaffold_1	124283649	124283864	scaffold_1-180	76.2
scaffold_109	16665	16880	scaffold_109-1	76.2
scaffold_2	108912615	108912830	scaffold_2-131	76.2
scaffold_2	139224861	139225076	scaffold_2-136	76.2
scaffold_3	43293404	43293619	scaffold_3-102	76.2
scaffold_6	29858568	29858783	scaffold_6-104	76.2
scaffold_6	103542096	103542311	scaffold_6-100	76.2
scaffold_1	124559188	124559403	scaffold_1-167	76
scaffold_4	38283273	38283488	scaffold_4-100	76
scaffold_5	77834430	77834645	scaffold_5-98	76
scaffold_6	136611859	136612074	scaffold_6-99	76
scaffold_9	20727420	20727635	scaffold_9-83	76
scaffold_1	97729391	97729606	scaffold_1-177	75.7
scaffold_2	40400364	40400579	scaffold_2-129	75.7
scaffold_2	111316992	111317207	scaffold_2-121	75.7
scaffold_4	83210124	83210339	scaffold_4-102	75.7
scaffold_5	114127674	114127889	scaffold_5-100	75.7
scaffold_6	60227542	60227757	scaffold_6-107	75.7
scaffold_6	67665826	67666041	scaffold_6-108	75.7
scaffold_6	121141412	121141627	scaffold_6-103	75.7
scaffold_8	96934456	96934671	scaffold_8-106	75.7
scaffold_5	53307699	53307914	scaffold_5-96	75.5
scaffold_8	86919911	86920126	scaffold_8-103	75.5
scaffold_1	17005468	17005683	scaffold_1-188	75.2
scaffold_1	49767451	49767666	scaffold_1-185	75.2
scaffold_1	83603245	83603460	scaffold_1-173	75.2
scaffold_135	92116	92331	scaffold_135-1	75.2
scaffold_2	91925812	91926027	scaffold_2-124	75.2
scaffold_4	10665868	10666083	scaffold_4-104	75.2
scaffold_5	55823272	55823487	scaffold_5-95	75.2
scaffold_6	19232064	19232279	scaffold_6-109	75.2
scaffold_7	106045432	106045647	scaffold_7-109	75.2
scaffold_1	82867791	82868006	scaffold_1-184	75
scaffold_1	204066512	204066727	scaffold_1-175	75
scaffold_10	15504478	15504693	scaffold_10-51	75
scaffold_3	93328217	93328432	scaffold_3-105	75
scaffold_4	59444394	59444609	scaffold_4-108	75
scaffold_5	28103961	28104176	scaffold_5-99	75
scaffold_8	11060521	11060736	scaffold_8-105	75
scaffold_8	93201204	93201419	scaffold_8-102	75
scaffold_1	38086248	38086463	scaffold_1-186	74.7
scaffold_10	33402685	33402900	scaffold_10-55	74.7
scaffold_2	65319387	65319602	scaffold_2-134	74.7
scaffold_2	66742182	66742397	scaffold_2-138	74.7
scaffold_2	92979910	92980125	scaffold_2-135	74.7
scaffold_8	49523452	49523667	scaffold_8-107	74.7
scaffold_8	52274626	52274841	scaffold_8-108	74.7
scaffold_9	66620407	66620622	scaffold_9-81	74.7
scaffold_9	97131387	97131602	scaffold_9-84	74.7
scaffold_1	31970805	31971020	scaffold_1-181	74.5
scaffold_1	180415628	180415843	scaffold_1-187	74.5
scaffold_1	181765421	181765636	scaffold_1-178	74.5
scaffold_1	187059687	187059902	scaffold_1-176	74.5
scaffold_10	13909405	13909620	scaffold_10-49	74.5
scaffold_10	26195325	26195540	scaffold_10-48	74.5
scaffold_3	32356087	32356302	scaffold_3-104	74.5
scaffold_7	6211574	6211789	scaffold_7-116	74.5
scaffold_7	22935184	22935399	scaffold_7-112	74.5
scaffold_1	98884592	98884807	scaffold_1-189	74.2
scaffold_10	31133499	31133714	scaffold_10-52	74.2
scaffold_3	29247093	29247308	scaffold_3-106	74.2
scaffold_4	62143849	62144064	scaffold_4-103	74.2
scaffold_9	77270316	77270531	scaffold_9-86	74.2
scaffold_4	49674688	49674903	scaffold_4-107	74
scaffold_6	83641718	83641933	scaffold_6-110	74
scaffold_7	81877243	81877458	scaffold_7-119	74
scaffold_7	94496028	94496243	scaffold_7-117	74
scaffold_7	121618289	121618504	scaffold_7-118	74
scaffold_9	77472260	77472475	scaffold_9-88	74
scaffold_10	7151540	7151755	scaffold_10-54	73.7
scaffold_2	76799874	76800089	scaffold_2-133	73.7
scaffold_2	77125066	77125281	scaffold_2-137	73.7
scaffold_7	65799707	65799922	scaffold_7-120	73.7
scaffold_1	183650866	183651081	scaffold_1-194	73.5
scaffold_2	145251266	145251481	scaffold_2-144	73.5
scaffold_5	3894042	3894257	scaffold_5-97	73.5
scaffold_5	111350580	111350795	scaffold_5-101	73.5
scaffold_6	41296580	41296795	scaffold_6-105	73.5
scaffold_8	24213226	24213441	scaffold_8-109	73.5
scaffold_9	27268407	27268622	scaffold_9-87	73.5
scaffold_1	85913807	85914022	scaffold_1-201	73.2
scaffold_2	104183172	104183387	scaffold_2-146	73.2
scaffold_3	30460486	30460701	scaffold_3-111	73.2
scaffold_6	76390619	76390834	scaffold_6-111	73.2
scaffold_6	131953522	131953737	scaffold_6-119	73.2
scaffold_7	104015215	104015430	scaffold_7-121	73.2
scaffold_9	6491646	6491861	scaffold_9-82	73.2
scaffold_1	66126222	66126437	scaffold_1-198	73
scaffold_3	11907250	11907465	scaffold_3-107	73
scaffold_3	110097828	110098043	scaffold_3-112	73
scaffold_4	10663412	10663627	scaffold_4-106	73
scaffold_6	118297082	118297297	scaffold_6-106	73
scaffold_7	42902241	42902456	scaffold_7-123	73
scaffold_9	17158976	17159191	scaffold_9-85	73
scaffold_1	60833838	60834053	scaffold_1-195	72.7
scaffold_1	187324644	187324859	scaffold_1-191	72.7
scaffold_10	30775878	30776093	scaffold_10-53	72.7
scaffold_155	32420	32635	scaffold_155-1	72.7
scaffold_2	31631883	31632098	scaffold_2-140	72.7
scaffold_3	10932752	10932967	scaffold_3-110	72.7
scaffold_4	137524421	137524636	scaffold_4-109	72.7
scaffold_5	103493296	103493511	scaffold_5-106	72.7
scaffold_568	1896	2111	scaffold_568-1	72.7
scaffold_6	105741971	105742186	scaffold_6-114	72.7
scaffold_6	140718406	140718621	scaffold_6-113	72.7
scaffold_9	18665539	18665754	scaffold_9-90	72.7
scaffold_1	72198871	72199086	scaffold_1-234	72.5
scaffold_1	100140468	100140683	scaffold_1-204	72.5
scaffold_3	70986106	70986321	scaffold_3-109	72.5
scaffold_3	78264974	78265189	scaffold_3-108	72.5
scaffold_3	92390359	92390574	scaffold_3-119	72.5
scaffold_4	121739623	121739838	scaffold_4-112	72.5
scaffold_6	59774145	59774360	scaffold_6-115	72.5
scaffold_6	67547516	67547731	scaffold_6-118	72.5
scaffold_7	1670286	1670501	scaffold_7-125	72.5
scaffold_7	64407364	64407579	scaffold_7-122	72.5
scaffold_7	116438334	116438549	scaffold_7-124	72.5
scaffold_9	5806497	5806712	scaffold_9-94	72.5
scaffold_9	37576558	37576773	scaffold_9-93	72.5
scaffold_1	27994024	27994239	scaffold_1-200	72.2
scaffold_1	45418852	45419067	scaffold_1-196	72.2
scaffold_2	6325326	6325541	scaffold_2-142	72.2
scaffold_2	10928580	10928795	scaffold_2-143	72.2
scaffold_2	17827170	17827385	scaffold_2-141	72.2
scaffold_4	22385886	22386101	scaffold_4-115	72.2
scaffold_5	65049882	65050097	scaffold_5-104	72.2
scaffold_5	87855165	87855380	scaffold_5-105	72.2
scaffold_9	7432896	7433111	scaffold_9-98	72.2
scaffold_9	12003433	12003648	scaffold_9-92	72.2
scaffold_9	47127914	47128129	scaffold_9-99	72.2
scaffold_1	75882372	75882587	scaffold_1-202	72
scaffold_1	95969856	95970071	scaffold_1-217	72
scaffold_1	155930281	155930496	scaffold_1-190	72
scaffold_3	85762942	85763157	scaffold_3-114	72
scaffold_4	116750826	116751041	scaffold_4-117	72
scaffold_8	91987299	91987514	scaffold_8-116	72
scaffold_9	70479121	70479336	scaffold_9-95	72
scaffold_9	71445834	71446049	scaffold_9-91	72
scaffold_1	202978523	202978738	scaffold_1-210	71.7
scaffold_2	106294219	106294434	scaffold_2-147	71.7
scaffold_2	128828257	128828472	scaffold_2-145	71.7
scaffold_3	74877327	74877542	scaffold_3-113	71.7
scaffold_3	100895766	100895981	scaffold_3-117	71.7
scaffold_3	112064988	112065203	scaffold_3-116	71.7
scaffold_4	47376569	47376784	scaffold_4-105	71.7
scaffold_4	110720728	110720943	scaffold_4-110	71.7
scaffold_5	21553473	21553688	scaffold_5-111	71.7
scaffold_5	26759997	26760212	scaffold_5-103	71.7
scaffold_7	6198546	6198761	scaffold_7-115	71.7
scaffold_1	148912085	148912300	scaffold_1-205	71.5
scaffold_1	189969162	189969377	scaffold_1-193	71.5
scaffold_1	190019157	190019372	scaffold_1-229	71.5
scaffold_10	2462003	2462218	scaffold_10-57	71.5
scaffold_35	184445	184660	scaffold_35-1	71.5
scaffold_4	61611912	61612127	scaffold_4-119	71.5
scaffold_5	93421781	93421996	scaffold_5-110	71.5
scaffold_6	91090018	91090233	scaffold_6-124	71.5
scaffold_7	82798585	82798800	scaffold_7-110	71.5
scaffold_1	191810676	191810891	scaffold_1-212	71.2
scaffold_10	12967900	12968115	scaffold_10-58	71.2
scaffold_10	15499304	15499519	scaffold_10-56	71.2
scaffold_2	34300199	34300414	scaffold_2-139	71.2
scaffold_2	81612345	81612560	scaffold_2-151	71.2
scaffold_2	128190184	128190399	scaffold_2-150	71.2
scaffold_3	9792307	9792522	scaffold_3-115	71.2
scaffold_4	23163793	23164008	scaffold_4-121	71.2
scaffold_4	59256796	59257011	scaffold_4-116	71.2
scaffold_4	62371124	62371339	scaffold_4-113	71.2
scaffold_4	100519713	100519928	scaffold_4-120	71.2
scaffold_5	15987949	15988164	scaffold_5-109	71.2
scaffold_7	15493156	15493371	scaffold_7-127	71.2
scaffold_7	86436858	86437073	scaffold_7-126	71.2
scaffold_8	52275314	52275529	scaffold_8-110	71.2
scaffold_8	78080820	78081035	scaffold_8-111	71.2
scaffold_1	64092968	64093183	scaffold_1-215	71
scaffold_1	190804814	190805029	scaffold_1-206	71
scaffold_2	80304189	80304404	scaffold_2-149	71
scaffold_5	26022967	26023182	scaffold_5-107	71
scaffold_5	55823988	55824203	scaffold_5-108	71
scaffold_6	28615187	28615402	scaffold_6-117	71
scaffold_9	69449098	69449313	scaffold_9-89	71
scaffold_1	23235859	23236074	scaffold_1-208	70.7
scaffold_1	171133108	171133323	scaffold_1-209	70.7
scaffold_1	173413020	173413235	scaffold_1-203	70.7
scaffold_10	9460909	9461124	scaffold_10-59	70.7
scaffold_2	44309401	44309616	scaffold_2-152	70.7
scaffold_2	119964426	119964641	scaffold_2-157	70.7
scaffold_4	28585968	28586183	scaffold_4-123	70.7
scaffold_5	68530806	68531021	scaffold_5-115	70.7
scaffold_6	76524731	76524946	scaffold_6-121	70.7
scaffold_6	97445684	97445899	scaffold_6-128	70.7
scaffold_8	55655242	55655457	scaffold_8-112	70.7
scaffold_9	7474905	7475120	scaffold_9-97	70.7
scaffold_9	73678028	73678243	scaffold_9-96	70.7
scaffold_1	57999664	57999879	scaffold_1-213	70.4
scaffold_2	12586045	12586260	scaffold_2-154	70.4
scaffold_4	52262374	52262589	scaffold_4-126	70.4
scaffold_4	90211801	90212016	scaffold_4-114	70.4
scaffold_4	121694571	121694786	scaffold_4-124	70.4
scaffold_5	6299503	6299718	scaffold_5-113	70.4
scaffold_5	103209402	103209617	scaffold_5-114	70.4
scaffold_6	20120640	20120855	scaffold_6-116	70.4
scaffold_6	78327582	78327797	scaffold_6-127	70.4
scaffold_6	104028709	104028924	scaffold_6-120	70.4
scaffold_7	26450802	26451017	scaffold_7-129	70.4
scaffold_7	102196610	102196825	scaffold_7-130	70.4
scaffold_8	14473878	14474093	scaffold_8-115	70.4
scaffold_8c	1502949	1503164	scaffold_8c-4	70.4
scaffold_153	169804	170019	scaffold_153-1	70.2
scaffold_3	83747143	83747358	scaffold_3-121	70.2
scaffold_5	43869339	43869554	scaffold_5-112	70.2
scaffold_5	74924072	74924287	scaffold_5-116	70.2
scaffold_7	1660269	1660484	scaffold_7-138	70.2
scaffold_1	124657682	124657897	scaffold_1-214	69.9
scaffold_1	162544061	162544276	scaffold_1-216	69.9
scaffold_3	5753968	5754183	scaffold_3-118	69.9
scaffold_3	78250330	78250545	scaffold_3-123	69.9
scaffold_4	53407888	53408103	scaffold_4-122	69.9
scaffold_467	80657	80872	scaffold_467-1	69.9
scaffold_6	95719691	95719906	scaffold_6-125	69.9
scaffold_676	17746	17961	scaffold_676-1	69.9
scaffold_9	37872481	37872696	scaffold_9-105	69.9
scaffold_1	66958625	66958840	scaffold_1-221	69.7
scaffold_1	72678184	72678399	scaffold_1-226	69.7
scaffold_1	86772181	86772396	scaffold_1-219	69.7
scaffold_1	170165951	170166166	scaffold_1-207	69.7
scaffold_1	195121231	195121446	scaffold_1-211	69.7
scaffold_2	70822066	70822281	scaffold_2-148	69.7
scaffold_2	136910531	136910746	scaffold_2-155	69.7
scaffold_205	146662	146877	scaffold_205-1	69.7
scaffold_5	98435695	98435910	scaffold_5-117	69.7
scaffold_6	19267614	19267829	scaffold_6-122	69.7
scaffold_7	103997102	103997317	scaffold_7-128	69.7
scaffold_8	52617373	52617588	scaffold_8-113	69.7
scaffold_8	83041848	83042063	scaffold_8-114	69.7
scaffold_9	34133192	34133407	scaffold_9-109	69.7
scaffold_9	84779015	84779230	scaffold_9-100	69.7
scaffold_1	72920424	72920639	scaffold_1-218	69.4
scaffold_1	204070659	204070874	scaffold_1-223	69.4
scaffold_10	36764249	36764464	scaffold_10-60	69.4
scaffold_2	85137226	85137441	scaffold_2-159	69.4
scaffold_6	84402075	84402290	scaffold_6-130	69.4
scaffold_7	46959280	46959495	scaffold_7-132	69.4
scaffold_7	77571233	77571448	scaffold_7-137	69.4
scaffold_8	86964721	86964936	scaffold_8-117	69.4
scaffold_2	47033643	47033858	scaffold_2-153	69.2
scaffold_3	93271231	93271446	scaffold_3-120	69.2
scaffold_4	61601245	61601460	scaffold_4-128	69.2
scaffold_5	11419928	11420143	scaffold_5-119	69.2
scaffold_5	93581711	93581926	scaffold_5-118	69.2
scaffold_6	118270603	118270818	scaffold_6-129	69.2
scaffold_2	6341997	6342212	scaffold_2-156	68.9
scaffold_4	20890216	20890431	scaffold_4-132	68.9
scaffold_6	25673196	25673411	scaffold_6-131	68.9
scaffold_6	32629282	32629497	scaffold_6-123	68.9
scaffold_6	62375841	62376056	scaffold_6-141	68.9
scaffold_6	107550453	107550668	scaffold_6-126	68.9
scaffold_7	16001027	16001242	scaffold_7-135	68.9
scaffold_7	65005061	65005276	scaffold_7-134	68.9
scaffold_8	74353738	74353953	scaffold_8-118	68.9
scaffold_9	7406068	7406283	scaffold_9-101	68.9
scaffold_1	18056754	18056969	scaffold_1-220	68.7
scaffold_1	152996174	152996389	scaffold_1-228	68.7
scaffold_10	27107632	27107847	scaffold_10-63	68.7
scaffold_10	32115052	32115267	scaffold_10-62	68.7
scaffold_2	65226543	65226758	scaffold_2-158	68.7
scaffold_3	74878408	74878623	scaffold_3-122	68.7
scaffold_7	113346166	113346381	scaffold_7-144	68.7
scaffold_9	3468527	3468742	scaffold_9-102	68.7
scaffold_101	20069	20284	scaffold_101-1	68.4
scaffold_2069	635	850	scaffold_2069-1	68.4
scaffold_5	10974408	10974623	scaffold_5-120	68.4
scaffold_9	7477463	7477678	scaffold_9-107	68.4
scaffold_1	116614065	116614280	scaffold_1-239	68.2
scaffold_1	133230858	133231073	scaffold_1-227	68.2
scaffold_2	137823590	137823805	scaffold_2-160	68.2
scaffold_3	16028446	16028661	scaffold_3-125	68.2
scaffold_4	80302352	80302567	scaffold_4-130	68.2
scaffold_4	113455603	113455818	scaffold_4-127	68.2
scaffold_6	74396110	74396325	scaffold_6-132	68.2
scaffold_7	94488856	94489071	scaffold_7-142	68.2
scaffold_8	18466065	18466280	scaffold_8-127	68.2
scaffold_8	78181837	78182052	scaffold_8-124	68.2
scaffold_9	22098749	22098964	scaffold_9-103	68.2
scaffold_2	75551025	75551240	scaffold_2-163	67.9
scaffold_2	141122255	141122470	scaffold_2-162	67.9
scaffold_205	128483	128698	scaffold_205-2	67.9
scaffold_3	91368621	91368836	scaffold_3-129	67.9
scaffold_4	68941950	68942165	scaffold_4-125	67.9
scaffold_5	90211732	90211947	scaffold_5-121	67.9
scaffold_6	122368410	122368625	scaffold_6-134	67.9
scaffold_7	20069188	20069403	scaffold_7-141	67.9
scaffold_8	35279247	35279462	scaffold_8-120	67.9
scaffold_9	44274767	44274982	scaffold_9-104	67.9
scaffold_1	84962765	84962980	scaffold_1-225	67.7
scaffold_1	124684425	124684640	scaffold_1-224	67.7
scaffold_1	126506421	126506636	scaffold_1-237	67.7
scaffold_3	5683961	5684176	scaffold_3-135	67.7
scaffold_3	25207790	25208005	scaffold_3-124	67.7
scaffold_3	27913608	27913823	scaffold_3-127	67.7
scaffold_5	48173589	48173804	scaffold_5-126	67.7
scaffold_5	98298374	98298589	scaffold_5-127	67.7
scaffold_6	57245351	57245566	scaffold_6-137	67.7
scaffold_7	13079216	13079431	scaffold_7-146	67.7
scaffold_7	25113941	25114156	scaffold_7-154	67.7
scaffold_7	44225740	44225955	scaffold_7-136	67.7
scaffold_8	105859878	105860093	scaffold_8-121	67.7
scaffold_9	44267251	44267466	scaffold_9-113	67.7
scaffold_9	51813392	51813607	scaffold_9-115	67.7
scaffold_9	83360969	83361184	scaffold_9-108	67.7
scaffold_1	38156087	38156302	scaffold_1-230	67.4
scaffold_1	86058982	86059197	scaffold_1-243	67.4
scaffold_2	144774816	144775031	scaffold_2-161	67.4
scaffold_412	15941	16156	scaffold_412-2	67.4
scaffold_45	240680	240895	scaffold_45-1	67.4
scaffold_5	20911535	20911750	scaffold_5-124	67.4
scaffold_5	109798339	109798554	scaffold_5-122	67.4
scaffold_5	118626827	118627042	scaffold_5-125	67.4
scaffold_7	8863474	8863689	scaffold_7-140	67.4
scaffold_7	32265765	32265980	scaffold_7-143	67.4
scaffold_8	26302881	26303096	scaffold_8-125	67.4
scaffold_9	18664552	18664767	scaffold_9-110	67.4
scaffold_9	53427659	53427874	scaffold_9-116	67.4
scaffold_9	78151187	78151402	scaffold_9-112	67.4
scaffold_1	54122689	54122904	scaffold_1-235	67.2
scaffold_1	101948781	101948996	scaffold_1-238	67.2
scaffold_7	103034068	103034283	scaffold_7-133	67.2
scaffold_8	89005546	89005761	scaffold_8-132	67.2
scaffold_8	106308425	106308640	scaffold_8-122	67.2
scaffold_10	12800932	12801147	scaffold_10-64	66.9
scaffold_2	45234193	45234408	scaffold_2-164	66.9
scaffold_3	22342161	22342376	scaffold_3-128	66.9
scaffold_3	28851215	28851430	scaffold_3-126	66.9
scaffold_3	109990167	109990382	scaffold_3-133	66.9
scaffold_5	72008419	72008634	scaffold_5-129	66.9
scaffold_5	88437272	88437487	scaffold_5-130	66.9
scaffold_7	7502680	7502895	scaffold_7-160	66.9
scaffold_7	27474798	27475013	scaffold_7-139	66.9
scaffold_8	72141210	72141425	scaffold_8-123	66.9
scaffold_8	91804159	91804374	scaffold_8-126	66.9
scaffold_1	46704590	46704805	scaffold_1-245	66.7
scaffold_1	72918501	72918716	scaffold_1-222	66.7
scaffold_1	84965898	84966113	scaffold_1-241	66.7
scaffold_1	135932986	135933201	scaffold_1-246	66.7
scaffold_4	53505481	53505696	scaffold_4-135	66.7
scaffold_4	110683361	110683576	scaffold_4-131	66.7
scaffold_7	65821346	65821561	scaffold_7-152	66.7
scaffold_8	1785185	1785400	scaffold_8-131	66.7
scaffold_8	46326104	46326319	scaffold_8-129	66.7
scaffold_10	554198	554413	scaffold_10-68	66.4
scaffold_3	69465562	69465777	scaffold_3-134	66.4
scaffold_4	38242607	38242822	scaffold_4-133	66.4
scaffold_4	89394240	89394455	scaffold_4-134	66.4
scaffold_7	98752554	98752769	scaffold_7-156	66.4
scaffold_7	113107758	113107973	scaffold_7-149	66.4
scaffold_7	115099994	115100209	scaffold_7-147	66.4
scaffold_8	74713048	74713263	scaffold_8-128	66.4
scaffold_1	100125240	100125455	scaffold_1-242	66.2
scaffold_1	123673915	123674130	scaffold_1-247	66.2
scaffold_2	14982646	14982861	scaffold_2-166	66.2
scaffold_2	104135863	104136078	scaffold_2-168	66.2
scaffold_3	67099610	67099825	scaffold_3-136	66.2
scaffold_5	32436808	32437023	scaffold_5-123	66.2
scaffold_7	82570324	82570539	scaffold_7-145	66.2
scaffold_1	35477758	35477973	scaffold_1-236	65.9
scaffold_2	36399066	36399281	scaffold_2-167	65.9
scaffold_2	150849596	150849811	scaffold_2-169	65.9
scaffold_3	69113225	69113440	scaffold_3-131	65.9
scaffold_5	67528352	67528567	scaffold_5-132	65.9
scaffold_6	57157022	57157237	scaffold_6-136	65.9
scaffold_7	76353134	76353349	scaffold_7-151	65.9
scaffold_9	54811525	54811740	scaffold_9-114	65.9
scaffold_1	86736650	86736865	scaffold_1-248	65.7
scaffold_1	204084164	204084379	scaffold_1-254	65.7
scaffold_4	101022406	101022621	scaffold_4-144	65.7
scaffold_5	2316969	2317184	scaffold_5-135	65.7
scaffold_5	7942041	7942256	scaffold_5-139	65.7
scaffold_8	48061870	48062085	scaffold_8-134	65.7
scaffold_1	87652237	87652452	scaffold_1-251	65.4
scaffold_1	126370961	126371176	scaffold_1-255	65.4
scaffold_1	187568811	187569026	scaffold_1-249	65.4
scaffold_10	35462121	35462336	scaffold_10-66	65.4
scaffold_3	90154327	90154542	scaffold_3-139	65.4
scaffold_5	11990130	11990345	scaffold_5-133	65.4
scaffold_5	57634954	57635169	scaffold_5-128	65.4
scaffold_8	29871673	29871888	scaffold_8-133	65.4
scaffold_8	64491449	64491664	scaffold_8-130	65.4
scaffold_9	47543711	47543926	scaffold_9-117	65.4
scaffold_9	79497994	79498209	scaffold_9-111	65.4
scaffold_1	118946277	118946492	scaffold_1-250	65.2
scaffold_1	146520182	146520397	scaffold_1-240	65.2
scaffold_2	92953751	92953966	scaffold_2-170	65.2
scaffold_3	16053846	16054061	scaffold_3-140	65.2
scaffold_3	49485597	49485812	scaffold_3-130	65.2
scaffold_3	90635511	90635726	scaffold_3-137	65.2
scaffold_4	38748095	38748310	scaffold_4-136	65.2
scaffold_4	109954449	109954664	scaffold_4-140	65.2
scaffold_4	140007383	140007598	scaffold_4-152	65.2
scaffold_6	7863296	7863511	scaffold_6-147	65.2
scaffold_6	87720310	87720525	scaffold_6-133	65.2
scaffold_6	109021325	109021540	scaffold_6-135	65.2
scaffold_7	122008359	122008574	scaffold_7-148	65.2
scaffold_8	9701498	9701713	scaffold_8-136	65.2
scaffold_1	62214847	62215062	scaffold_1-256	64.9
scaffold_1	70431309	70431524	scaffold_1-261	64.9
scaffold_2	54296298	54296513	scaffold_2-171	64.9
scaffold_23	952035	952250	scaffold_23-2	64.9
scaffold_3	16022012	16022227	scaffold_3-132	64.9
scaffold_3	44371316	44371531	scaffold_3-142	64.9
scaffold_3	83559494	83559709	scaffold_3-138	64.9
scaffold_4	130879873	130880088	scaffold_4-143	64.9
scaffold_5	89928811	89929026	scaffold_5-134	64.9
scaffold_6	21895878	21896093	scaffold_6-138	64.9
scaffold_6	32611073	32611288	scaffold_6-142	64.9
scaffold_7	94441499	94441714	scaffold_7-165	64.9
scaffold_7	102350849	102351064	scaffold_7-159	64.9
scaffold_8	55668560	55668775	scaffold_8-135	64.9
scaffold_9	54865455	54865670	scaffold_9-119	64.9
scaffold_1	42157140	42157355	scaffold_1-264	64.7
scaffold_1	85630798	85631013	scaffold_1-262	64.7
scaffold_1483	651	866	scaffold_1483-1	64.7
scaffold_2	40765584	40765799	scaffold_2-174	64.7
scaffold_2	108027939	108028154	scaffold_2-173	64.7
scaffold_3	55531808	55532023	scaffold_3-143	64.7
scaffold_4	26223664	26223879	scaffold_4-151	64.7
scaffold_4	44465975	44466190	scaffold_4-146	64.7
scaffold_4	113605497	113605712	scaffold_4-157	64.7
scaffold_4	120131506	120131721	scaffold_4-137	64.7
scaffold_5	11289856	11290071	scaffold_5-137	64.7
scaffold_6	30831254	30831469	scaffold_6-139	64.7
scaffold_6	55430854	55431069	scaffold_6-154	64.7
scaffold_6	111447976	111448191	scaffold_6-143	64.7
scaffold_7	53069607	53069822	scaffold_7-166	64.7
scaffold_7	102348613	102348828	scaffold_7-164	64.7
scaffold_8	91747278	91747493	scaffold_8-138	64.7
scaffold_1	38129997	38130212	scaffold_1-252	64.4
scaffold_1	66837452	66837667	scaffold_1-260	64.4
scaffold_1	114089571	114089786	scaffold_1-253	64.4
scaffold_1	173087643	173087858	scaffold_1-258	64.4
scaffold_10	4062796	4063011	scaffold_10-69	64.4
scaffold_3	91706489	91706704	scaffold_3-141	64.4
scaffold_4	103923087	103923302	scaffold_4-149	64.4
scaffold_4	110709346	110709561	scaffold_4-156	64.4
scaffold_4	120359823	120360038	scaffold_4-141	64.4
scaffold_5	37273570	37273785	scaffold_5-140	64.4
scaffold_7	83175388	83175603	scaffold_7-153	64.4
scaffold_10	12312088	12312303	scaffold_10-67	64.2
scaffold_2	81175020	81175235	scaffold_2-179	64.2
scaffold_2	93096544	93096759	scaffold_2-177	64.2
scaffold_2	118906179	118906394	scaffold_2-189	64.2
scaffold_3	112722687	112722902	scaffold_3-145	64.2
scaffold_4	95141189	95141404	scaffold_4-139	64.2
scaffold_5	55825871	55826086	scaffold_5-138	64.2
scaffold_7	14353311	14353526	scaffold_7-163	64.2
scaffold_7	103070643	103070858	scaffold_7-161	64.2
scaffold_7	120670181	120670396	scaffold_7-157	64.2
scaffold_8	89010757	89010972	scaffold_8-142	64.2
scaffold_2	66661350	66661565	scaffold_2-176	63.9
scaffold_2	96637925	96638140	scaffold_2-175	63.9
scaffold_2	128800908	128801123	scaffold_2-172	63.9
scaffold_4	60005664	60005879	scaffold_4-148	63.9
scaffold_4	137565803	137566018	scaffold_4-150	63.9
scaffold_5	52037406	52037621	scaffold_5-141	63.9
scaffold_8	55663283	55663498	scaffold_8-137	63.9
scaffold_9	82463622	82463837	scaffold_9-118	63.9
scaffold_1	96284604	96284819	scaffold_1-271	63.7
scaffold_2	85312755	85312970	scaffold_2-184	63.7
scaffold_27	43288	43503	scaffold_27-3	63.7
scaffold_4	47409052	47409267	scaffold_4-159	63.7
scaffold_4	79973935	79974150	scaffold_4-145	63.7
scaffold_4	132813321	132813536	scaffold_4-154	63.7
scaffold_5	72050309	72050524	scaffold_5-136	63.7
scaffold_6	76419594	76419809	scaffold_6-148	63.7
scaffold_6	106179941	106180156	scaffold_6-140	63.7
scaffold_7	91194490	91194705	scaffold_7-162	63.7
scaffold_7	115045243	115045458	scaffold_7-178	63.7
scaffold_8	18609919	18610134	scaffold_8-143	63.7
scaffold_9	7395263	7395478	scaffold_9-121	63.7
scaffold_2	89381050	89381265	scaffold_2-178	63.4
scaffold_3	930998	931213	scaffold_3-148	63.4
scaffold_3	19706561	19706776	scaffold_3-144	63.4
scaffold_4	96425656	96425871	scaffold_4-164	63.4
scaffold_5	100033431	100033646	scaffold_5-142	63.4
scaffold_6	20034520	20034735	scaffold_6-149	63.4
scaffold_6	85848194	85848409	scaffold_6-144	63.4
scaffold_6	97519605	97519820	scaffold_6-150	63.4
scaffold_7	103735007	103735222	scaffold_7-172	63.4
scaffold_7	109583610	109583825	scaffold_7-155	63.4
scaffold_8	20801574	20801789	scaffold_8-140	63.4
scaffold_8	90722748	90722963	scaffold_8-141	63.4
scaffold_1929	670	885	scaffold_1929-1	63.2
scaffold_5	27991324	27991539	scaffold_5-144	63.2
scaffold_6	121305176	121305391	scaffold_6-145	63.2
scaffold_6	124250762	124250977	scaffold_6-158	63.2
scaffold_7	930442	930657	scaffold_7-171	63.2
scaffold_7	40538300	40538515	scaffold_7-170	63.2
scaffold_7	42183039	42183254	scaffold_7-168	63.2
scaffold_7	94517699	94517914	scaffold_7-158	63.2
scaffold_8	42708385	42708600	scaffold_8-157	63.2
scaffold_8	66308950	66309165	scaffold_8-161	63.2
scaffold_9	21046736	21046951	scaffold_9-122	63.2
scaffold_1	38135140	38135355	scaffold_1-259	62.9
scaffold_1	40479655	40479870	scaffold_1-266	62.9
scaffold_1	93373681	93373896	scaffold_1-284	62.9
scaffold_1	123638309	123638524	scaffold_1-265	62.9
scaffold_1	124155924	124156139	scaffold_1-278	62.9
scaffold_1	155864925	155865140	scaffold_1-279	62.9
scaffold_1	169588600	169588815	scaffold_1-268	62.9
scaffold_2	65053061	65053276	scaffold_2-186	62.9
scaffold_3	110100925	110101140	scaffold_3-147	62.9
scaffold_4	3341829	3342044	scaffold_4-155	62.9
scaffold_4	23269722	23269937	scaffold_4-153	62.9
scaffold_5	114522714	114522929	scaffold_5-147	62.9
scaffold_649	28363	28578	scaffold_649-1	62.9
scaffold_8	24203821	24204036	scaffold_8-154	62.9
scaffold_8	107747045	107747260	scaffold_8-144	62.9
scaffold_1	54188499	54188714	scaffold_1-274	62.6
scaffold_2	6666548	6666763	scaffold_2-180	62.6
scaffold_5	20916570	20916785	scaffold_5-145	62.6
scaffold_6	118264300	118264515	scaffold_6-151	62.6
scaffold_7	9443109	9443324	scaffold_7-181	62.6
scaffold_7	91197761	91197976	scaffold_7-167	62.6
scaffold_8	42039686	42039901	scaffold_8-145	62.6
scaffold_9	14641459	14641674	scaffold_9-125	62.6
scaffold_9	20827625	20827840	scaffold_9-126	62.6
scaffold_9	49357774	49357989	scaffold_9-123	62.6
scaffold_1	61219194	61219409	scaffold_1-295	62.4
scaffold_1	73692968	73693183	scaffold_1-289	62.4
scaffold_10	6121908	6122123	scaffold_10-72	62.4
scaffold_10	33503983	33504198	scaffold_10-73	62.4
scaffold_2	86395903	86396118	scaffold_2-188	62.4
scaffold_4	75018949	75019164	scaffold_4-147	62.4
scaffold_4	126960494	126960709	scaffold_4-158	62.4
scaffold_5	2399431	2399646	scaffold_5-143	62.4
scaffold_5	109863116	109863331	scaffold_5-146	62.4
scaffold_6	83325689	83325904	scaffold_6-155	62.4
scaffold_6	141772282	141772497	scaffold_6-146	62.4
scaffold_8	107740901	107741116	scaffold_8-149	62.4
scaffold_1	59249583	59249798	scaffold_1-290	62.1
scaffold_1	127249809	127250024	scaffold_1-267	62.1
scaffold_10	4367148	4367363	scaffold_10-74	62.1
scaffold_10	30457125	30457340	scaffold_10-71	62.1
scaffold_2	83923615	83923830	scaffold_2-182	62.1
scaffold_2	96746987	96747202	scaffold_2-194	62.1
scaffold_3	31485212	31485427	scaffold_3-146	62.1
scaffold_3	72267347	72267562	scaffold_3-150	62.1
scaffold_4	27847063	27847278	scaffold_4-160	62.1
scaffold_7	32268263	32268478	scaffold_7-174	62.1
scaffold_7	38974494	38974709	scaffold_7-169	62.1
scaffold_7	103050546	103050761	scaffold_7-175	62.1
scaffold_8	19023097	19023312	scaffold_8-146	62.1
scaffold_8	47921596	47921811	scaffold_8-139	62.1
scaffold_9	5275151	5275366	scaffold_9-120	62.1
scaffold_1	67775378	67775593	scaffold_1-275	61.9
scaffold_1	75875339	75875554	scaffold_1-277	61.9
scaffold_10	29615856	29616071	scaffold_10-70	61.9
scaffold_2	78079400	78079615	scaffold_2-183	61.9
scaffold_205	31749	31964	scaffold_205-3	61.9
scaffold_4	9580147	9580362	scaffold_4-161	61.9
scaffold_4	106641337	106641552	scaffold_4-167	61.9
scaffold_4	139803158	139803373	scaffold_4-163	61.9
scaffold_6	16028114	16028329	scaffold_6-153	61.9
scaffold_6	29646110	29646325	scaffold_6-160	61.9
scaffold_6	44253152	44253367	scaffold_6-156	61.9
scaffold_1	22910426	22910641	scaffold_1-283	61.6
scaffold_1	33593558	33593773	scaffold_1-269	61.6
scaffold_1	68621006	68621221	scaffold_1-288	61.6
scaffold_1	104182631	104182846	scaffold_1-273	61.6
scaffold_1	144721947	144722162	scaffold_1-281	61.6
scaffold_2	13643594	13643809	scaffold_2-181	61.6
scaffold_2	139569291	139569506	scaffold_2-185	61.6
scaffold_3	19707874	19708089	scaffold_3-149	61.6
scaffold_3	33954855	33955070	scaffold_3-154	61.6
scaffold_4	26305737	26305952	scaffold_4-170	61.6
scaffold_4	31572592	31572807	scaffold_4-168	61.6
scaffold_6	42767313	42767528	scaffold_6-157	61.6
scaffold_6	138288032	138288247	scaffold_6-152	61.6
scaffold_649	23030	23245	scaffold_649-2	61.6
scaffold_7	43615683	43615898	scaffold_7-180	61.6
scaffold_7	78197514	78197729	scaffold_7-173	61.6
scaffold_8	49148198	49148413	scaffold_8-158	61.6
scaffold_1	64315919	64316134	scaffold_1-263	61.4
scaffold_1	129626702	129626917	scaffold_1-299	61.4
scaffold_1	159269345	159269560	scaffold_1-276	61.4
scaffold_2	83956453	83956668	scaffold_2-187	61.4
scaffold_2	135761835	135762050	scaffold_2-196	61.4
scaffold_3	61948145	61948360	scaffold_3-153	61.4
scaffold_3	74846642	74846857	scaffold_3-158	61.4
scaffold_5	72032771	72032986	scaffold_5-154	61.4
scaffold_6	132477600	132477815	scaffold_6-161	61.4
scaffold_7	31643561	31643776	scaffold_7-176	61.4
scaffold_8	66261043	66261258	scaffold_8-159	61.4
scaffold_8	76102213	76102428	scaffold_8-156	61.4
scaffold_1	40578612	40578827	scaffold_1-282	61.1
scaffold_1	90611173	90611388	scaffold_1-280	61.1
scaffold_1	159267974	159268189	scaffold_1-302	61.1
scaffold_1	204105225	204105440	scaffold_1-296	61.1
scaffold_2	94251816	94252031	scaffold_2-193	61.1
scaffold_2	96579234	96579449	scaffold_2-197	61.1
scaffold_2	96914290	96914505	scaffold_2-198	61.1
scaffold_239	104188	104403	scaffold_239-1	61.1
scaffold_3	83817916	83818131	scaffold_3-152	61.1
scaffold_3	93252277	93252492	scaffold_3-151	61.1
scaffold_4	3226837	3227052	scaffold_4-165	61.1
scaffold_4	73847045	73847260	scaffold_4-162	61.1
scaffold_5	118063951	118064166	scaffold_5-149	61.1
scaffold_6	6863108	6863323	scaffold_6-163	61.1
scaffold_7	21423069	21423284	scaffold_7-186	61.1
scaffold_8	43686064	43686279	scaffold_8-152	61.1
scaffold_8	52261933	52262148	scaffold_8-153	61.1
scaffold_8	65342545	65342760	scaffold_8-150	61.1
scaffold_8	89512154	89512369	scaffold_8-147	61.1
scaffold_140	214624	214839	scaffold_140-1	60.9
scaffold_2	65331848	65332063	scaffold_2-190	60.9
scaffold_5	39033343	39033558	scaffold_5-155	60.9
scaffold_5	68603107	68603322	scaffold_5-148	60.9
scaffold_5	73339899	73340114	scaffold_5-151	60.9
scaffold_5	94914801	94915016	scaffold_5-152	60.9
scaffold_5	109929114	109929329	scaffold_5-153	60.9
scaffold_6	61378207	61378422	scaffold_6-162	60.9
scaffold_6	90530458	90530673	scaffold_6-159	60.9
scaffold_8	78047750	78047965	scaffold_8-160	60.9
scaffold_9	46412971	46413186	scaffold_9-124	60.9
scaffold_1	128206631	128206846	scaffold_1-287	60.6
scaffold_1	144774005	144774220	scaffold_1-285	60.6
scaffold_1	169161372	169161587	scaffold_1-298	60.6
scaffold_2	89709330	89709545	scaffold_2-192	60.6
scaffold_3	27863181	27863396	scaffold_3-155	60.6
scaffold_3	92433805	92434020	scaffold_3-156	60.6
scaffold_4	106089534	106089749	scaffold_4-171	60.6
scaffold_5	73306796	73307011	scaffold_5-156	60.6
scaffold_1	19271025	19271240	scaffold_1-291	60.4
scaffold_1	123699629	123699844	scaffold_1-293	60.4
scaffold_1	153345229	153345444	scaffold_1-292	60.4
scaffold_1	159293051	159293266	scaffold_1-286	60.4
scaffold_3	84701373	84701588	scaffold_3-157	60.4
scaffold_4	120359359	120359574	scaffold_4-169	60.4
scaffold_5	2360612	2360827	scaffold_5-150	60.4
scaffold_6	29234940	29235155	scaffold_6-165	60.4
scaffold_7	23022696	23022911	scaffold_7-191	60.4
scaffold_9	42035503	42035718	scaffold_9-129	60.4
scaffold_1	190777807	190778022	scaffold_1-301	60.1
scaffold_2	10801129	10801344	scaffold_2-195	60.1
scaffold_2	116192642	116192857	scaffold_2-191	60.1
scaffold_5	96925640	96925855	scaffold_5-164	60.1
scaffold_5	112031235	112031450	scaffold_5-160	60.1
scaffold_7	83469225	83469440	scaffold_7-187	60.1
scaffold_8	52806836	52807051	scaffold_8-164	60.1
scaffold_9	47541395	47541610	scaffold_9-128	60.1
scaffold_1	86595134	86595349	scaffold_1-303	59.9
scaffold_1	173413438	173413653	scaffold_1-309	59.9
scaffold_10	12818131	12818346	scaffold_10-75	59.9
scaffold_173	119934	120149	scaffold_173-1	59.9
scaffold_4	110690908	110691123	scaffold_4-166	59.9
scaffold_4	113422362	113422577	scaffold_4-174	59.9
scaffold_4	132306764	132306979	scaffold_4-179	59.9
scaffold_7	26454640	26454855	scaffold_7-179	59.9
scaffold_7	70919461	70919676	scaffold_7-192	59.9
scaffold_8	65765200	65765415	scaffold_8-155	59.9
scaffold_9	12650627	12650842	scaffold_9-127	59.9
scaffold_9	84472532	84472747	scaffold_9-134	59.9
scaffold_1	12922646	12922861	scaffold_1-294	59.6
scaffold_1	87557050	87557265	scaffold_1-308	59.6
scaffold_1	148388586	148388801	scaffold_1-348	59.6
scaffold_2	1349895	1350110	scaffold_2-201	59.6
scaffold_2	18423897	18424112	scaffold_2-204	59.6
scaffold_5	108088113	108088328	scaffold_5-158	59.6
scaffold_6	45473749	45473964	scaffold_6-167	59.6
scaffold_7	16005318	16005533	scaffold_7-182	59.6
scaffold_7	24943943	24944158	scaffold_7-184	59.6
scaffold_7	34897586	34897801	scaffold_7-188	59.6
scaffold_8	6578184	6578399	scaffold_8-151	59.6
scaffold_8	85926212	85926427	scaffold_8-162	59.6
scaffold_8	91706265	91706480	scaffold_8-166	59.6
scaffold_8	95606506	95606721	scaffold_8-163	59.6
scaffold_1	88243225	88243440	scaffold_1-312	59.4
scaffold_1	92648748	92648963	scaffold_1-306	59.4
scaffold_1	96061058	96061273	scaffold_1-315	59.4
scaffold_2	77200263	77200478	scaffold_2-202	59.4
scaffold_2	81343953	81344168	scaffold_2-203	59.4
scaffold_3	60321460	60321675	scaffold_3-166	59.4
scaffold_4	95217468	95217683	scaffold_4-172	59.4
scaffold_5	2396677	2396892	scaffold_5-159	59.4
scaffold_6	101565980	101566195	scaffold_6-166	59.4
scaffold_7	80268500	80268715	scaffold_7-189	59.4
scaffold_7	90803833	90804048	scaffold_7-194	59.4
scaffold_9	3304333	3304548	scaffold_9-130	59.4
scaffold_9	46278127	46278342	scaffold_9-133	59.4
scaffold_1	73690715	73690930	scaffold_1-314	59.1
scaffold_10	20908769	20908984	scaffold_10-76	59.1
scaffold_2	64921797	64922012	scaffold_2-199	59.1
scaffold_2	98232939	98233154	scaffold_2-206	59.1
scaffold_2	114933866	114934081	scaffold_2-208	59.1
scaffold_3	25504356	25504571	scaffold_3-159	59.1
scaffold_4	106682519	106682734	scaffold_4-173	59.1
scaffold_6	16028392	16028607	scaffold_6-168	59.1
scaffold_7	20068721	20068936	scaffold_7-185	59.1
scaffold_7	50977894	50978109	scaffold_7-193	59.1
scaffold_7	82541477	82541692	scaffold_7-183	59.1
scaffold_8	62102928	62103143	scaffold_8-169	59.1
scaffold_9	8498052	8498267	scaffold_9-135	59.1
scaffold_9	86034868	86035083	scaffold_9-132	59.1
scaffold_1	50044213	50044428	scaffold_1-311	58.9
scaffold_1	91559052	91559267	scaffold_1-316	58.9
scaffold_1	126025553	126025768	scaffold_1-305	58.9
scaffold_1	128242916	128243131	scaffold_1-322	58.9
scaffold_2	131598724	131598939	scaffold_2-200	58.9
scaffold_5	14868805	14869020	scaffold_5-162	58.9
scaffold_5	116893477	116893692	scaffold_5-161	58.9
scaffold_6	133766953	133767168	scaffold_6-177	58.9
scaffold_8	37124444	37124659	scaffold_8-171	58.9
scaffold_8	90385116	90385331	scaffold_8-165	58.9
scaffold_9	54871244	54871459	scaffold_9-136	58.9
scaffold_1	54144399	54144614	scaffold_1-320	58.6
scaffold_1	96025213	96025428	scaffold_1-327	58.6
scaffold_2	32893345	32893560	scaffold_2-209	58.6
scaffold_3	10815715	10815930	scaffold_3-161	58.6
scaffold_4	73575933	73576148	scaffold_4-182	58.6
scaffold_4	112367476	112367691	scaffold_4-183	58.6
scaffold_4	114406397	114406612	scaffold_4-185	58.6
scaffold_433	10836	11051	scaffold_433-1	58.6
scaffold_5	27802256	27802471	scaffold_5-157	58.6
scaffold_6	19137394	19137609	scaffold_6-169	58.6
scaffold_6	27348740	27348955	scaffold_6-172	58.6
scaffold_6	116840115	116840330	scaffold_6-176	58.6
scaffold_7	25556629	25556844	scaffold_7-199	58.6
scaffold_7	30018871	30019086	scaffold_7-196	58.6
scaffold_8	19519587	19519802	scaffold_8-168	58.6
scaffold_1	35006957	35007172	scaffold_1-323	58.4
scaffold_1	54166798	54167013	scaffold_1-329	58.4
scaffold_1	86794113	86794328	scaffold_1-307	58.4
scaffold_10	35374922	35375137	scaffold_10-77	58.4
scaffold_2	96906915	96907130	scaffold_2-214	58.4
scaffold_2	100586968	100587183	scaffold_2-205	58.4
scaffold_2	141656374	141656589	scaffold_2-207	58.4
scaffold_3	78891326	78891541	scaffold_3-163	58.4
scaffold_3	87723328	87723543	scaffold_3-162	58.4
scaffold_4	103189487	103189702	scaffold_4-181	58.4
scaffold_5	73398607	73398822	scaffold_5-163	58.4
scaffold_5	108830086	108830301	scaffold_5-167	58.4
scaffold_8	13065570	13065785	scaffold_8-167	58.4
scaffold_8	106722845	106723060	scaffold_8-172	58.4
scaffold_9	12753056	12753271	scaffold_9-138	58.4
scaffold_1	87666574	87666789	scaffold_1-310	58.1
scaffold_2	68766563	68766778	scaffold_2-226	58.1
scaffold_4	106301096	106301311	scaffold_4-175	58.1
scaffold_5	93414192	93414407	scaffold_5-165	58.1
scaffold_6	87470383	87470598	scaffold_6-170	58.1
scaffold_6	90578038	90578253	scaffold_6-175	58.1
scaffold_7	76352835	76353050	scaffold_7-190	58.1
scaffold_8	70192328	70192543	scaffold_8-174	58.1
scaffold_8	82017459	82017674	scaffold_8-170	58.1
scaffold_9	80966311	80966526	scaffold_9-141	58.1
scaffold_1	64041878	64042093	scaffold_1-324	57.9
scaffold_1	86393411	86393626	scaffold_1-341	57.9
scaffold_1	91535239	91535454	scaffold_1-318	57.9
scaffold_1	202969927	202970142	scaffold_1-321	57.9
scaffold_2	38731973	38732188	scaffold_2-211	57.9
scaffold_2	60079545	60079760	scaffold_2-215	57.9
scaffold_3	84988047	84988262	scaffold_3-160	57.9
scaffold_3	105250800	105251015	scaffold_3-167	57.9
scaffold_4	68698150	68698365	scaffold_4-177	57.9
scaffold_6	90572643	90572858	scaffold_6-173	57.9
scaffold_6	133755349	133755564	scaffold_6-171	57.9
scaffold_7	60661464	60661679	scaffold_7-198	57.9
scaffold_7	73171312	73171527	scaffold_7-202	57.9
scaffold_7	85801685	85801900	scaffold_7-207	57.9
scaffold_7	115240180	115240395	scaffold_7-203	57.9
scaffold_8	48128606	48128821	scaffold_8-173	57.9
scaffold_9	11384339	11384554	scaffold_9-137	57.9
scaffold_9	54814644	54814859	scaffold_9-140	57.9
scaffold_1	31014428	31014643	scaffold_1-325	57.6
scaffold_1	138697599	138697814	scaffold_1-331	57.6
scaffold_3	78245881	78246096	scaffold_3-164	57.6
scaffold_4	86210762	86210977	scaffold_4-176	57.6
scaffold_421	77883	78098	scaffold_421-1	57.6
scaffold_5	32749863	32750078	scaffold_5-169	57.6
scaffold_5	43547298	43547513	scaffold_5-166	57.6
scaffold_6	92401304	92401519	scaffold_6-179	57.6
scaffold_6	109000047	109000262	scaffold_6-174	57.6
scaffold_6	124221452	124221667	scaffold_6-180	57.6
scaffold_7	25660657	25660872	scaffold_7-201	57.6
scaffold_7	94487350	94487565	scaffold_7-208	57.6
scaffold_8	63377914	63378129	scaffold_8-176	57.6
scaffold_9	14632258	14632473	scaffold_9-145	57.6
scaffold_1	86482927	86483142	scaffold_1-335	57.4
scaffold_2	65207457	65207672	scaffold_2-213	57.4
scaffold_3	35713030	35713245	scaffold_3-178	57.4
scaffold_364	33314	33529	scaffold_364-1	57.4
scaffold_4	67341433	67341648	scaffold_4-189	57.4
scaffold_7	99070417	99070632	scaffold_7-204	57.4
scaffold_9	5770746	5770961	scaffold_9-142	57.4
scaffold_1	133224346	133224561	scaffold_1-339	57.1
scaffold_10	9147412	9147627	scaffold_10-78	57.1
scaffold_100	174225	174440	scaffold_100-4	57.1
scaffold_2	68629338	68629553	scaffold_2-212	57.1
scaffold_2	102951898	102952113	scaffold_2-224	57.1
scaffold_4	75311560	75311775	scaffold_4-184	57.1
scaffold_5	117933104	117933319	scaffold_5-168	57.1
scaffold_6	6424791	6425006	scaffold_6-178	57.1
scaffold_7	86459224	86459439	scaffold_7-195	57.1
scaffold_8	48080598	48080813	scaffold_8-175	57.1
scaffold_1	5363419	5363634	scaffold_1-346	56.9
scaffold_1	201672093	201672308	scaffold_1-333	56.9
scaffold_10	8272964	8273179	scaffold_10-80	56.9
scaffold_2	94199817	94200032	scaffold_2-216	56.9
scaffold_3	6836697	6836912	scaffold_3-168	56.9
scaffold_3	42900660	42900875	scaffold_3-165	56.9
scaffold_3	74667258	74667473	scaffold_3-172	56.9
scaffold_4	51648049	51648264	scaffold_4-180	56.9
scaffold_7	93726084	93726299	scaffold_7-210	56.9
scaffold_7	117358710	117358925	scaffold_7-197	56.9
scaffold_9	21032822	21033037	scaffold_9-148	56.9
scaffold_1	55355652	55355867	scaffold_1-351	56.6
scaffold_1	136742519	136742734	scaffold_1-340	56.6
scaffold_1	173756176	173756391	scaffold_1-334	56.6
scaffold_2	8015276	8015491	scaffold_2-217	56.6
scaffold_2	89376396	89376611	scaffold_2-219	56.6
scaffold_2	96749211	96749426	scaffold_2-223	56.6
scaffold_3	25112478	25112693	scaffold_3-177	56.6
scaffold_3	31058251	31058466	scaffold_3-170	56.6
scaffold_3	42446621	42446836	scaffold_3-169	56.6
scaffold_4	75022845	75023060	scaffold_4-186	56.6
scaffold_4	99381744	99381959	scaffold_4-188	56.6
scaffold_4162	2914	3129	scaffold_4162-1	56.6
scaffold_6	8334511	8334726	scaffold_6-183	56.6
scaffold_6	107322648	107322863	scaffold_6-182	56.6
scaffold_7	109601956	109602171	scaffold_7-209	56.6
scaffold_8	11393718	11393933	scaffold_8-178	56.6
scaffold_9	80376510	80376725	scaffold_9-149	56.6
scaffold_1	17718695	17718910	scaffold_1-317	56.4
scaffold_1	18628326	18628541	scaffold_1-355	56.4
scaffold_1	35656155	35656370	scaffold_1-354	56.4
scaffold_1	74837701	74837916	scaffold_1-328	56.4
scaffold_1	85994385	85994600	scaffold_1-336	56.4
scaffold_1	139753057	139753272	scaffold_1-342	56.4
scaffold_1	187326434	187326649	scaffold_1-338	56.4
scaffold_1	201374452	201374667	scaffold_1-349	56.4
scaffold_2	6648953	6649168	scaffold_2-221	56.4
scaffold_3	54739908	54740123	scaffold_3-173	56.4
scaffold_5	28183963	28184178	scaffold_5-171	56.4
scaffold_5	98377473	98377688	scaffold_5-170	56.4
scaffold_6	36253872	36254087	scaffold_6-181	56.4
scaffold_7	34306013	34306228	scaffold_7-205	56.4
scaffold_8	47853251	47853466	scaffold_8-184	56.4
scaffold_8	96788997	96789212	scaffold_8-186	56.4
scaffold_9	57218907	57219122	scaffold_9-144	56.4
scaffold_1	18464263	18464478	scaffold_1-350	56.1
scaffold_1	128841322	128841537	scaffold_1-347	56.1
scaffold_10	12983427	12983642	scaffold_10-79	56.1
scaffold_2	3640913	3641128	scaffold_2-222	56.1
scaffold_2	4784112	4784327	scaffold_2-232	56.1
scaffold_2	17697601	17697816	scaffold_2-229	56.1
scaffold_3	84518862	84519077	scaffold_3-176	56.1
scaffold_4	101730982	101731197	scaffold_4-187	56.1
scaffold_7	3238075	3238290	scaffold_7-216	56.1
scaffold_7	6305822	6306037	scaffold_7-212	56.1
scaffold_7	85614709	85614924	scaffold_7-215	56.1
scaffold_8	7214331	7214546	scaffold_8-179	56.1
scaffold_9	92014092	92014307	scaffold_9-146	56.1
scaffold_1	83656001	83656216	scaffold_1-344	55.9
scaffold_1	128557622	128557837	scaffold_1-330	55.9
scaffold_1	183163664	183163879	scaffold_1-353	55.9
scaffold_1	204069052	204069267	scaffold_1-357	55.9
scaffold_2	135765316	135765531	scaffold_2-230	55.9
scaffold_233	129311	129526	scaffold_233-1	55.9
scaffold_3	5106370	5106585	scaffold_3-185	55.9
scaffold_6	12191788	12192003	scaffold_6-199	55.9
scaffold_7	1103651	1103866	scaffold_7-217	55.9
scaffold_8	9893958	9894173	scaffold_8-183	55.9
scaffold_8	26397160	26397375	scaffold_8-177	55.9
scaffold_8	93120513	93120728	scaffold_8-181	55.9
scaffold_8	94767892	94768107	scaffold_8-180	55.9
scaffold_1	61784884	61785099	scaffold_1-359	55.6
scaffold_2	6347544	6347759	scaffold_2-237	55.6
scaffold_2	16950777	16950992	scaffold_2-220	55.6
scaffold_2	40782038	40782253	scaffold_2-236	55.6
scaffold_2	80988898	80989113	scaffold_2-225	55.6
scaffold_3	115419426	115419641	scaffold_3-180	55.6
scaffold_4	61452	61667	scaffold_4-191	55.6
scaffold_4	122670789	122671004	scaffold_4-193	55.6
scaffold_5	11021275	11021490	scaffold_5-174	55.6
scaffold_5	32748999	32749214	scaffold_5-173	55.6
scaffold_5	117941565	117941780	scaffold_5-183	55.6
scaffold_6	20486601	20486816	scaffold_6-185	55.6
scaffold_6	89574415	89574630	scaffold_6-186	55.6
scaffold_7	64121991	64122206	scaffold_7-214	55.6
scaffold_78	351986	352201	scaffold_78-1	55.6
scaffold_8	26371125	26371340	scaffold_8-187	55.6
scaffold_1	198971968	198972183	scaffold_1-356	55.4
scaffold_10	544870	545085	scaffold_10-81	55.4
scaffold_10	6184064	6184279	scaffold_10-82	55.4
scaffold_2	104195753	104195968	scaffold_2-233	55.4
scaffold_3	93590550	93590765	scaffold_3-171	55.4
scaffold_4	19671057	19671272	scaffold_4-190	55.4
scaffold_4	107418987	107419202	scaffold_4-192	55.4
scaffold_6	19272568	19272783	scaffold_6-188	55.4
scaffold_6	75145236	75145451	scaffold_6-187	55.4
scaffold_6	95424151	95424366	scaffold_6-184	55.4
scaffold_7	76354757	76354972	scaffold_7-218	55.4
scaffold_1	128622305	128622520	scaffold_1-352	55.1
scaffold_2	9082272	9082487	scaffold_2-234	55.1
scaffold_2	30325397	30325612	scaffold_2-231	55.1
scaffold_2	55333681	55333896	scaffold_2-241	55.1
scaffold_2	64408821	64409036	scaffold_2-227	55.1
scaffold_2	103614417	103614632	scaffold_2-228	55.1
scaffold_3	11246528	11246743	scaffold_3-187	55.1
scaffold_3	12322789	12323004	scaffold_3-175	55.1
scaffold_3	103066442	103066657	scaffold_3-183	55.1
scaffold_4	59531354	59531569	scaffold_4-200	55.1
scaffold_5	41586412	41586627	scaffold_5-175	55.1
scaffold_5	45588856	45589071	scaffold_5-177	55.1
scaffold_5	90573855	90574070	scaffold_5-178	55.1
scaffold_6	29244663	29244878	scaffold_6-192	55.1
scaffold_6	90903725	90903940	scaffold_6-194	55.1
scaffold_6	133758431	133758646	scaffold_6-190	55.1
scaffold_9	27277937	27278152	scaffold_9-151	55.1
scaffold_9	69470299	69470514	scaffold_9-150	55.1
scaffold_9	69565570	69565785	scaffold_9-147	55.1
scaffold_1	175201707	175201922	scaffold_1-366	54.8
scaffold_149	102124	102339	scaffold_149-1	54.8
scaffold_3	2789218	2789433	scaffold_3-179	54.8
scaffold_3	28601903	28602118	scaffold_3-188	54.8
scaffold_5	51800902	51801117	scaffold_5-179	54.8
scaffold_6	88606645	88606860	scaffold_6-197	54.8
scaffold_6	109023430	109023645	scaffold_6-196	54.8
scaffold_6	118301028	118301243	scaffold_6-191	54.8
scaffold_7	41919312	41919527	scaffold_7-211	54.8
scaffold_7	109592925	109593140	scaffold_7-220	54.8
scaffold_8	78530192	78530407	scaffold_8-189	54.8
scaffold_1	91584518	91584733	scaffold_1-383	54.6
scaffold_1	197489430	197489645	scaffold_1-363	54.6
scaffold_10	37514398	37514613	scaffold_10-84	54.6
scaffold_151	161127	161342	scaffold_151-1	54.6
scaffold_3	15373464	15373679	scaffold_3-181	54.6
scaffold_3	23821157	23821372	scaffold_3-195	54.6
scaffold_3	33878819	33879034	scaffold_3-186	54.6
scaffold_3	74894111	74894326	scaffold_3-190	54.6
scaffold_3	91709951	91710166	scaffold_3-174	54.6
scaffold_5	580361	580576	scaffold_5-182	54.6
scaffold_5	2302109	2302324	scaffold_5-172	54.6
scaffold_5	21760699	21760914	scaffold_5-184	54.6
scaffold_52	169632	169847	scaffold_52-2	54.6
scaffold_6	59712601	59712816	scaffold_6-203	54.6
scaffold_7	62666799	62667014	scaffold_7-222	54.6
[truncated: 30,679 more rows]
