# Supplementary material for: Maternal pluripotency factors initiate extensive chromatin remodelling to predefine first response to inductive signals
Source: Nat Commun. 2019 Sep 19;10:4269. doi: 10.1038/s41467-019-12263-w (PMC6753111; doi:10.1038/s41467-019-12263-w)
Supplement: Supplementary file 11 — Supplementary Data 8 [file 41467_2019_12263_MOESM11_ESM.xlsx]

## Sheet: Sox3, eTailbud (head)
ChIP-Seq peak call coordinates: Sox3, early tailbud stage (head)
Scaffold	Start	End	Peak ID	Peak score
scaffold_5	91327340	91327545	scaffold_5-1	341.2
scaffold_8	28049933	28050138	scaffold_8-2	326
scaffold_9	44444690	44444895	scaffold_9-1	326
scaffold_8	1437152	1437357	scaffold_8-1	320.9
scaffold_2	66742166	66742371	scaffold_2-1	317.7
scaffold_4	132412688	132412893	scaffold_4-1	310
scaffold_6	30809535	30809740	scaffold_6-1	303.1
scaffold_733	9973	10178	scaffold_733-1	296.6
scaffold_1	91535290	91535495	scaffold_1-1	289.7
scaffold_1	206499164	206499369	scaffold_1-2	287.4
scaffold_5	30760929	30761134	scaffold_5-2	281.4
scaffold_2	65331937	65332142	scaffold_2-2	279.6
scaffold_8	16212058	16212263	scaffold_8-4	279
scaffold_8	105848744	105848949	scaffold_8-3	275.8
scaffold_4	72852442	72852647	scaffold_4-4	273.7
scaffold_9	99061299	99061504	scaffold_9-2	267.8
scaffold_10	1027067	1027272	scaffold_10-1	263.9
scaffold_8	86899927	86900132	scaffold_8-5	260.9
scaffold_1	193465679	193465884	scaffold_1-3	259.1
scaffold_9	54886136	54886341	scaffold_9-3	256.5
scaffold_7	65242189	65242394	scaffold_7-3	253.5
scaffold_7	86174974	86175179	scaffold_7-6	248.4
scaffold_4	109964913	109965118	scaffold_4-3	247.5
scaffold_3	36275289	36275494	scaffold_3-1	247.2
scaffold_9	49133660	49133865	scaffold_9-7	246.4
scaffold_7	74195976	74196181	scaffold_7-2	245.5
scaffold_8	55661304	55661509	scaffold_8-6	245.5
scaffold_7	86160739	86160944	scaffold_7-4	244.3
scaffold_1	52204472	52204677	scaffold_1-4	244
scaffold_10	7004849	7005054	scaffold_10-2	243.4
scaffold_2	65272085	65272290	scaffold_2-3	243.1
scaffold_2	66661600	66661805	scaffold_2-5	241.6
scaffold_7	47103868	47104073	scaffold_7-5	241.3
scaffold_2	68669468	68669673	scaffold_2-4	241
scaffold_6	119643469	119643674	scaffold_6-4	240.1
scaffold_1	198963012	198963217	scaffold_1-5	239.5
scaffold_9	37578611	37578816	scaffold_9-4	238
scaffold_1	87563435	87563640	scaffold_1-7	237.7
scaffold_6	31649898	31650103	scaffold_6-3	237.7
scaffold_5	46299779	46299984	scaffold_5-3	237.4
scaffold_5	117052982	117053187	scaffold_5-6	236.5
scaffold_8	47921569	47921774	scaffold_8-8	236.3
scaffold_1	194452191	194452396	scaffold_1-11	234.5
scaffold_4	115694527	115694732	scaffold_4-5	234.5
scaffold_1	152440467	152440672	scaffold_1-6	234.2
scaffold_3	22486631	22486836	scaffold_3-2	233.3
scaffold_10	35465231	35465436	scaffold_10-3	232.1
scaffold_9	69493899	69494104	scaffold_9-5	232.1
scaffold_6	54703786	54703991	scaffold_6-2	231.8
scaffold_7	94452411	94452616	scaffold_7-7	231.2
scaffold_9	27218227	27218432	scaffold_9-6	230.9
scaffold_5	90191928	90192133	scaffold_5-4	229.7
scaffold_7	115120059	115120264	scaffold_7-8	229.7
scaffold_6	87470330	87470535	scaffold_6-5	226.4
scaffold_8	84057768	84057973	scaffold_8-17	226.1
scaffold_4	39729483	39729688	scaffold_4-6	225.3
scaffold_4	121693187	121693392	scaffold_4-2	225.3
scaffold_4	9230999	9231204	scaffold_4-8	224.1
scaffold_8	62068689	62068894	scaffold_8-7	223.8
scaffold_9	3447475	3447680	scaffold_9-8	223.2
scaffold_2	68626790	68626995	scaffold_2-6	220.8
scaffold_2	96906901	96907106	scaffold_2-8	220.2
scaffold_5	90211769	90211974	scaffold_5-9	220.2
scaffold_7	109630259	109630464	scaffold_7-9	220.2
scaffold_1	83646023	83646228	scaffold_1-10	219.9
scaffold_1	42157147	42157352	scaffold_1-9	218.4
scaffold_9	68996453	68996658	scaffold_9-10	218.4
scaffold_1	38123910	38124115	scaffold_1-8	218.1
scaffold_3	22734200	22734405	scaffold_3-3	217.8
scaffold_2	86395913	86396118	scaffold_2-7	216.3
scaffold_8c	3782197	3782402	scaffold_8c-1	216
scaffold_6	128559852	128560057	scaffold_6-7	215.2
scaffold_1	38156074	38156279	scaffold_1-12	214.9
scaffold_2	54210109	54210314	scaffold_2-9	214.9
scaffold_5	73335265	73335470	scaffold_5-8	214.6
scaffold_5	110227941	110228146	scaffold_5-7	214.3
scaffold_5	90216932	90217137	scaffold_5-5	213.1
scaffold_8c	2707114	2707319	scaffold_8c-2	210.4
scaffold_1	91579342	91579547	scaffold_1-13	208.9
scaffold_9	74661629	74661834	scaffold_9-9	208.6
scaffold_9	13095290	13095495	scaffold_9-12	208.3
scaffold_5b	4255453	4255658	scaffold_5b-1	206.5
scaffold_8	1793695	1793900	scaffold_8-10	206.5
scaffold_1	42171161	42171366	scaffold_1-17	206.2
scaffold_8	1393453	1393658	scaffold_8-12	206.2
scaffold_1	144785895	144786100	scaffold_1-14	205.9
scaffold_29	439201	439406	scaffold_29-1	205.9
scaffold_4	35020277	35020482	scaffold_4-9	205.9
scaffold_1	61853028	61853233	scaffold_1-16	205.6
scaffold_5	73347696	73347901	scaffold_5-13	205.6
scaffold_19	391808	392013	scaffold_19-1	204.5
scaffold_3	28846240	28846445	scaffold_3-4	204.2
scaffold_8	83125364	83125569	scaffold_8-11	204.2
scaffold_4	3349345	3349550	scaffold_4-7	203.9
scaffold_6	18762032	18762237	scaffold_6-6	203.9
scaffold_5	23375032	23375237	scaffold_5-12	202.7
scaffold_5	85437286	85437491	scaffold_5-10	202.7
scaffold_7	115306489	115306694	scaffold_7-13	202.4
scaffold_29	530117	530322	scaffold_29-2	202.1
scaffold_6	132087322	132087527	scaffold_6-11	201.5
scaffold_7	43041891	43042096	scaffold_7-20	201.2
scaffold_1	10411947	10412152	scaffold_1-23	200.3
scaffold_6	80053029	80053234	scaffold_6-10	199.7
scaffold_8	44111215	44111420	scaffold_8-13	199.7
scaffold_1	9354366	9354571	scaffold_1-15	199.1
scaffold_6	104179327	104179532	scaffold_6-8	198.8
scaffold_31	279038	279243	scaffold_31-1	198.5
scaffold_10	6158939	6159144	scaffold_10-4	198.2
scaffold_10	4064341	4064546	scaffold_10-6	197.9
scaffold_9	3406622	3406827	scaffold_9-15	197.9
scaffold_3	22763421	22763626	scaffold_3-5	197.3
scaffold_5	90772553	90772758	scaffold_5-15	197
scaffold_7	94470742	94470947	scaffold_7-28	197
scaffold_4	26223414	26223619	scaffold_4-10	196.7
scaffold_6	121299346	121299551	scaffold_6-13	196.7
scaffold_8	24189226	24189431	scaffold_8-18	196.1
scaffold_24	937381	937586	scaffold_24-1	195.8
scaffold_8	35335875	35336080	scaffold_8-21	195.8
scaffold_9	82161856	82162061	scaffold_9-11	195.5
scaffold_8	21475308	21475513	scaffold_8-15	195.2
scaffold_4	9197150	9197355	scaffold_4-14	194.6
scaffold_4	26470599	26470804	scaffold_4-11	194.6
scaffold_4	101141565	101141770	scaffold_4-13	194.6
scaffold_9	69548942	69549147	scaffold_9-13	194.6
scaffold_2	73521934	73522139	scaffold_2-10	194.1
scaffold_7	94095151	94095356	scaffold_7-18	193.8
scaffold_4	17793880	17794085	scaffold_4-21	193.5
scaffold_5	87375951	87376156	scaffold_5-16	193.5
scaffold_5	110038887	110039092	scaffold_5-14	193.5
scaffold_6	118270597	118270802	scaffold_6-9	193.5
scaffold_10	6115801	6116006	scaffold_10-5	193.2
scaffold_27	43283	43488	scaffold_27-1	193.2
scaffold_164	84659	84864	scaffold_164-1	192.9
scaffold_5	23303502	23303707	scaffold_5-11	192.9
scaffold_7	94447594	94447799	scaffold_7-12	192.3
scaffold_8	96814570	96814775	scaffold_8-14	192.3
scaffold_4	137776997	137777202	scaffold_4-17	191.7
scaffold_6	18795766	18795971	scaffold_6-15	191.4
scaffold_8	8069894	8070099	scaffold_8-16	191.4
scaffold_9	83653390	83653595	scaffold_9-14	191.1
scaffold_1	199937605	199937810	scaffold_1-20	190.8
scaffold_4	47260050	47260255	scaffold_4-18	190.8
scaffold_1	28703303	28703508	scaffold_1-18	190.5
scaffold_40	29113	29318	scaffold_40-1	190.5
scaffold_7	115304053	115304258	scaffold_7-11	190.2
scaffold_8	35434254	35434459	scaffold_8-19	190.2
scaffold_1	87640210	87640415	scaffold_1-19	189.9
scaffold_2	6678140	6678345	scaffold_2-15	189.6
scaffold_28	71886	72091	scaffold_28-1	189.6
scaffold_7	27004712	27004917	scaffold_7-17	189.6
scaffold_8	5009516	5009721	scaffold_8-20	189.6
scaffold_1	28452739	28452944	scaffold_1-27	189.3
scaffold_9	24783465	24783670	scaffold_9-17	189.3
scaffold_2	66701741	66701946	scaffold_2-11	188.7
scaffold_7	91259088	91259293	scaffold_7-10	188.7
scaffold_1	12454658	12454863	scaffold_1-24	188.4
scaffold_1	17879779	17879984	scaffold_1-25	187.8
scaffold_6	137943369	137943574	scaffold_6-17	187.8
scaffold_3	16126786	16126991	scaffold_3-6	187.5
scaffold_6	27311676	27311881	scaffold_6-12	186.3
scaffold_8	20816268	20816473	scaffold_8-22	186.3
scaffold_8	78813108	78813313	scaffold_8-30	186.3
scaffold_8	82376134	82376339	scaffold_8-24	186
scaffold_2	57684656	57684861	scaffold_2-16	185.1
scaffold_5	90573847	90574052	scaffold_5-20	185.1
scaffold_6	118379758	118379963	scaffold_6-23	185.1
scaffold_8	17848734	17848939	scaffold_8-23	185.1
scaffold_1	74852519	74852724	scaffold_1-22	184.8
scaffold_5	25389573	25389778	scaffold_5-19	184.8
scaffold_31	51953	52158	scaffold_31-2	184.5
scaffold_4	17029801	17030006	scaffold_4-16	184.5
scaffold_4	134510963	134511168	scaffold_4-12	184.2
scaffold_4	19683038	19683243	scaffold_4-15	183.9
scaffold_6	64808746	64808951	scaffold_6-14	183.9
scaffold_7	86179536	86179741	scaffold_7-16	183.9
scaffold_7	101758228	101758433	scaffold_7-14	183.9
scaffold_1	9260815	9261020	scaffold_1-28	183.4
scaffold_7	93727708	93727913	scaffold_7-29	183.4
scaffold_7	1401957	1402162	scaffold_7-23	183.1
scaffold_4	126963917	126964122	scaffold_4-23	182.8
scaffold_8	72942842	72943047	scaffold_8-31	182.8
scaffold_9	34755	34960	scaffold_9-20	182.8
scaffold_9	37576605	37576810	scaffold_9-18	182.5
scaffold_4	109571826	109572031	scaffold_4-26	182.2
scaffold_1	199241656	199241861	scaffold_1-21	181.9
scaffold_7	94444283	94444488	scaffold_7-21	181.9
scaffold_2	108925105	108925310	scaffold_2-12	181.6
scaffold_3	22511812	22512017	scaffold_3-9	181.6
scaffold_4	103085960	103086165	scaffold_4-20	181.3
scaffold_1	54022542	54022747	scaffold_1-33	180.7
scaffold_2	66812887	66813092	scaffold_2-13	180.7
scaffold_4	26223054	26223259	scaffold_4-19	180.7
scaffold_5	22410825	22411030	scaffold_5-17	180.7
scaffold_8	91736360	91736565	scaffold_8-27	180.4
scaffold_1	101844479	101844684	scaffold_1-26	180.1
scaffold_6	123438461	123438666	scaffold_6-27	180.1
scaffold_6	137679147	137679352	scaffold_6-21	179.5
scaffold_9	66620425	66620630	scaffold_9-19	179.5
scaffold_5	27991319	27991524	scaffold_5-22	179.2
scaffold_6	30831272	30831477	scaffold_6-19	179.2
scaffold_4	139674268	139674473	scaffold_4-27	178.9
scaffold_9	44269301	44269506	scaffold_9-26	178.9
scaffold_2	108915229	108915434	scaffold_2-14	178.6
scaffold_6	45382448	45382653	scaffold_6-22	178.6
scaffold_8	18467765	18467970	scaffold_8-26	178.6
scaffold_5	90220501	90220706	scaffold_5-24	178.3
scaffold_9	27347872	27348077	scaffold_9-22	178
scaffold_9	44438523	44438728	scaffold_9-16	178
scaffold_10	22551184	22551389	scaffold_10-7	177.7
scaffold_6	136835097	136835302	scaffold_6-18	177.7
scaffold_8	55668556	55668761	scaffold_8-29	177.4
scaffold_3	74861400	74861605	scaffold_3-22	177.1
scaffold_3	24761701	24761906	scaffold_3-11	176.5
scaffold_7	123101141	123101346	scaffold_7-15	176.5
scaffold_8	14473894	14474099	scaffold_8-28	176.5
scaffold_4	103005747	103005952	scaffold_4-32	176.2
scaffold_4	39726800	39727005	scaffold_4-24	175.9
scaffold_4	103083361	103083566	scaffold_4-25	175.9
scaffold_3	93969088	93969293	scaffold_3-8	175.3
scaffold_7	103110181	103110386	scaffold_7-19	175
scaffold_6	49677844	49678049	scaffold_6-24	174.7
scaffold_7	88458987	88459192	scaffold_7-27	174.7
scaffold_42	46462	46667	scaffold_42-1	174.4
scaffold_7	123099987	123100192	scaffold_7-24	174.4
scaffold_8	37755060	37755265	scaffold_8-38	174.1
scaffold_8	82300068	82300273	scaffold_8-35	174.1
scaffold_5	23359401	23359606	scaffold_5-27	173.5
scaffold_5	99661194	99661399	scaffold_5-28	173.5
scaffold_1	86789890	86790095	scaffold_1-35	173.3
scaffold_5	12205093	12205298	scaffold_5-23	173
scaffold_5	99987096	99987301	scaffold_5-18	173
scaffold_7	93737538	93737743	scaffold_7-30	173
scaffold_27	27119	27324	scaffold_27-2	172.7
scaffold_6	31469151	31469356	scaffold_6-16	172.7
scaffold_8	67050414	67050619	scaffold_8-34	172.7
scaffold_9	47103592	47103797	scaffold_9-21	172.7
scaffold_4	120112943	120113148	scaffold_4-22	172.4
scaffold_8	64310179	64310384	scaffold_8-36	172.4
scaffold_6	138081632	138081837	scaffold_6-31	172.1
scaffold_1	204059749	204059954	scaffold_1-29	171.8
scaffold_1	204084163	204084368	scaffold_1-30	171.8
scaffold_2	32004377	32004582	scaffold_2-19	171.5
scaffold_26	362341	362546	scaffold_26-1	171.5
scaffold_3	28785950	28786155	scaffold_3-10	171.5
scaffold_7	88383493	88383698	scaffold_7-26	171.5
scaffold_3	30579692	30579897	scaffold_3-12	171.2
scaffold_6	136444593	136444798	scaffold_6-32	171.2
scaffold_9	24884466	24884671	scaffold_9-23	170.6
scaffold_1	38120277	38120482	scaffold_1-31	170.3
scaffold_5	49161037	49161242	scaffold_5-21	170.3
scaffold_6	106288371	106288576	scaffold_6-28	170.3
scaffold_1	207060834	207061039	scaffold_1-42	170
scaffold_1	207102576	207102781	scaffold_1-32	170
scaffold_3	30163837	30164042	scaffold_3-25	170
scaffold_3	108203234	108203439	scaffold_3-7	170
scaffold_8	83178609	83178814	scaffold_8-25	169.7
scaffold_10	34784556	34784761	scaffold_10-8	169.4
scaffold_4	37796378	37796583	scaffold_4-34	169.4
scaffold_6	18497461	18497666	scaffold_6-29	169.4
scaffold_8	35401999	35402204	scaffold_8-32	169.4
scaffold_2	117290956	117291161	scaffold_2-18	168.8
scaffold_6	18317169	18317374	scaffold_6-25	168.8
scaffold_6	109362525	109362730	scaffold_6-20	168.8
scaffold_42	218028	218233	scaffold_42-2	168.2
scaffold_6	38743151	38743356	scaffold_6-39	167.6
scaffold_7	930404	930609	scaffold_7-34	167.6
scaffold_9	26464730	26464935	scaffold_9-24	167.6
scaffold_1	10316797	10317002	scaffold_1-37	167.3
scaffold_2	45008233	45008438	scaffold_2-21	167.3
scaffold_28	69508	69713	scaffold_28-2	167.3
scaffold_293	39356	39561	scaffold_293-1	167.3
scaffold_3	109990221	109990426	scaffold_3-13	167.3
scaffold_4	52736301	52736506	scaffold_4-33	167
scaffold_8724	847	1052	scaffold_8724-1	167
scaffold_1	5853837	5854042	scaffold_1-34	166.7
scaffold_3	5113180	5113385	scaffold_3-14	166.7
scaffold_5	73333030	73333235	scaffold_5-26	166.7
scaffold_8	18532983	18533188	scaffold_8-33	166.7
scaffold_4	116446197	116446402	scaffold_4-36	166.4
scaffold_1	143757362	143757567	scaffold_1-48	166.1
scaffold_7	35536002	35536207	scaffold_7-37	165.8
scaffold_9	37577883	37578088	scaffold_9-30	165.8
scaffold_8	35209798	35210003	scaffold_8-37	165.5
scaffold_1	62232350	62232555	scaffold_1-41	165.2
scaffold_2	59045209	59045414	scaffold_2-20	165.2
scaffold_3	42446677	42446882	scaffold_3-17	165.2
scaffold_1	18628365	18628570	scaffold_1-39	164.9
scaffold_2	135745328	135745533	scaffold_2-17	164.9
scaffold_8c	2651400	2651605	scaffold_8c-4	164.9
scaffold_3	49423195	49423400	scaffold_3-19	164.6
scaffold_4	20383809	20384014	scaffold_4-29	164.3
scaffold_7	64681479	64681684	scaffold_7-25	164
scaffold_7	74217699	74217904	scaffold_7-22	163.7
scaffold_7	87050595	87050800	scaffold_7-32	163.7
scaffold_5	2271799	2272004	scaffold_5-25	163.4
scaffold_2	128277855	128278060	scaffold_2-28	163.1
scaffold_4	139917563	139917768	scaffold_4-39	163.1
scaffold_5	11273433	11273638	scaffold_5-29	163.1
scaffold_4	26301913	26302118	scaffold_4-30	162.9
scaffold_4	3341833	3342038	scaffold_4-38	162.6
scaffold_4	85952856	85953061	scaffold_4-41	162.6
scaffold_6	114285120	114285325	scaffold_6-34	162.6
scaffold_7	1399923	1400128	scaffold_7-35	162.6
scaffold_2	85123145	85123350	scaffold_2-27	162.3
scaffold_5	12367485	12367690	scaffold_5-32	162.3
scaffold_6	26162415	26162620	scaffold_6-36	162.3
scaffold_4	26469507	26469712	scaffold_4-28	162
scaffold_4	31512186	31512391	scaffold_4-35	162
scaffold_6	87774600	87774805	scaffold_6-33	162
scaffold_2	46755648	46755853	scaffold_2-24	161.7
scaffold_3	19595998	19596203	scaffold_3-15	161.7
scaffold_2	2653599	2653804	scaffold_2-31	161.4
scaffold_4	100542789	100542994	scaffold_4-40	161.4
scaffold_6	128617411	128617616	scaffold_6-26	161.1
scaffold_6	41296609	41296814	scaffold_6-30	160.8
scaffold_8	47957923	47958128	scaffold_8-39	160.8
scaffold_8	62066506	62066711	scaffold_8-40	160.8
scaffold_2	17622858	17623063	scaffold_2-23	160.5
scaffold_4	7201377	7201582	scaffold_4-31	160.5
scaffold_7	3658184	3658389	scaffold_7-45	160.5
scaffold_3	39728854	39729059	scaffold_3-37	160.2
scaffold_7	87613983	87614188	scaffold_7-33	160.2
scaffold_8	3050044	3050249	scaffold_8-42	160.2
scaffold_5	59535731	59535936	scaffold_5-39	159.9
scaffold_1	147810737	147810942	scaffold_1-49	159.6
scaffold_8	49551691	49551896	scaffold_8-44	159.6
scaffold_4	44823433	44823638	scaffold_4-37	159.3
scaffold_1	61225477	61225682	scaffold_1-44	159
scaffold_2	39088733	39088938	scaffold_2-22	159
scaffold_2	144045488	144045693	scaffold_2-25	159
scaffold_3	16002285	16002490	scaffold_3-20	159
scaffold_5	24652077	24652282	scaffold_5-35	159
scaffold_8c	3776289	3776494	scaffold_8c-3	159
scaffold_1	138697004	138697209	scaffold_1-47	158.7
scaffold_8	42269885	42270090	scaffold_8-52	158.7
scaffold_8	91477820	91478025	scaffold_8-41	158.7
scaffold_1	49741824	49742029	scaffold_1-36	158.4
scaffold_2	96914282	96914487	scaffold_2-32	158.4
scaffold_1	58975322	58975527	scaffold_1-59	158.1
scaffold_2	15501863	15502068	scaffold_2-33	158.1
scaffold_3	35666059	35666264	scaffold_3-28	158.1
scaffold_6	39915203	39915408	scaffold_6-38	158.1
scaffold_8	42337110	42337315	scaffold_8-43	158.1
scaffold_1	87557869	87558074	scaffold_1-38	157.8
scaffold_9	69468576	69468781	scaffold_9-27	157.8
scaffold_2	66635512	66635717	scaffold_2-35	157.5
scaffold_3	93596440	93596645	scaffold_3-18	157.5
scaffold_6	43161890	43162095	scaffold_6-50	157.5
scaffold_1	10423588	10423793	scaffold_1-75	157.2
scaffold_237	82699	82904	scaffold_237-1	157.2
scaffold_1	128223295	128223500	scaffold_1-40	156.9
scaffold_29	461959	462164	scaffold_29-3	156.9
scaffold_5	95258661	95258866	scaffold_5-36	156.9
scaffold_7	43214525	43214730	scaffold_7-42	156.9
scaffold_7	82958457	82958662	scaffold_7-53	156.9
scaffold_1	62833871	62834076	scaffold_1-56	156.6
scaffold_3	91706448	91706653	scaffold_3-21	156.6
scaffold_3	113494680	113494885	scaffold_3-23	156.6
scaffold_5	52035952	52036157	scaffold_5-37	156.3
scaffold_5	110027354	110027559	scaffold_5-30	156.3
scaffold_7	64314327	64314532	scaffold_7-39	156.3
scaffold_8	9309075	9309280	scaffold_8-46	156.3
scaffold_10	871047	871252	scaffold_10-9	156
scaffold_3	96288074	96288279	scaffold_3-24	156
scaffold_6	7281507	7281712	scaffold_6-42	156
scaffold_9	5821903	5822108	scaffold_9-28	156
scaffold_4	132383526	132383731	scaffold_4-43	155.7
scaffold_5	16595976	16596181	scaffold_5-38	155.7
scaffold_10	679736	679941	scaffold_10-13	155.4
scaffold_2	116181774	116181979	scaffold_2-45	155.4
scaffold_6	118252057	118252262	scaffold_6-41	155.4
scaffold_7	17697030	17697235	scaffold_7-36	155.4
scaffold_1	52224302	52224507	scaffold_1-52	155.1
scaffold_1182	11689	11894	scaffold_1182-1	155.1
scaffold_3	42426296	42426501	scaffold_3-26	155.1
scaffold_5	92951155	92951360	scaffold_5-33	154.8
scaffold_6	30813614	30813819	scaffold_6-52	154.8
scaffold_6	125000511	125000716	scaffold_6-40	154.8
scaffold_2	139563357	139563562	scaffold_2-53	154.5
scaffold_28	526778	526983	scaffold_28-3	154.5
scaffold_3	24730733	24730938	scaffold_3-29	154.5
scaffold_3	82025198	82025403	scaffold_3-16	154.5
scaffold_4	120598732	120598937	scaffold_4-44	154.5
scaffold_8	24167747	24167952	scaffold_8-49	154.5
scaffold_9	71915419	71915624	scaffold_9-31	154.5
scaffold_1	206457730	206457935	scaffold_1-63	154.2
scaffold_7	115135742	115135947	scaffold_7-46	154.2
scaffold_1	83655968	83656173	scaffold_1-65	153.9
scaffold_5	26813035	26813240	scaffold_5-40	153.9
scaffold_8	88159718	88159923	scaffold_8-74	153.9
scaffold_1	163833630	163833835	scaffold_1-45	153.3
scaffold_10	267069	267274	scaffold_10-14	153.3
scaffold_10	28159834	28160039	scaffold_10-15	153.3
scaffold_2	34404564	34404769	scaffold_2-30	153.3
scaffold_2	40712303	40712508	scaffold_2-29	153.3
scaffold_5	11440036	11440241	scaffold_5-31	153.3
scaffold_7	94488154	94488359	scaffold_7-38	153.3
scaffold_9	3536325	3536530	scaffold_9-29	153.3
scaffold_26	195113	195318	scaffold_26-2	153
scaffold_3	48541534	48541739	scaffold_3-42	153
scaffold_5	99661604	99661809	scaffold_5-34	153
scaffold_6	7212374	7212579	scaffold_6-35	153
scaffold_6	76058047	76058252	scaffold_6-37	152.7
scaffold_1	61044075	61044280	scaffold_1-71	152.4
scaffold_4	23275328	23275533	scaffold_4-47	152.4
scaffold_7	44231879	44232084	scaffold_7-40	152.4
scaffold_9	37865217	37865422	scaffold_9-32	152.4
scaffold_4	23299548	23299753	scaffold_4-53	152.2
scaffold_4	132846914	132847119	scaffold_4-45	152.2
scaffold_6	59379713	59379918	scaffold_6-44	151.9
scaffold_7	58939761	58939966	scaffold_7-43	151.9
scaffold_10	12724462	12724667	scaffold_10-11	151.6
scaffold_2	15512703	15512908	scaffold_2-26	151.6
scaffold_7	93710128	93710333	scaffold_7-44	151.6
scaffold_1	162559543	162559748	scaffold_1-50	151
scaffold_2	88322227	88322432	scaffold_2-36	151
scaffold_3	76549994	76550199	scaffold_3-35	151
scaffold_7	93724501	93724706	scaffold_7-47	151
scaffold_1	60798022	60798227	scaffold_1-55	150.7
scaffold_2	5895329	5895534	scaffold_2-37	150.7
scaffold_5	23285128	23285333	scaffold_5-49	150.7
scaffold_6	136452463	136452668	scaffold_6-47	150.7
scaffold_8	74660840	74661045	scaffold_8-50	150.7
scaffold_9	95413341	95413546	scaffold_9-34	150.7
scaffold_1	128033334	128033539	scaffold_1-53	150.4
scaffold_3	10901319	10901524	scaffold_3-31	150.4
scaffold_4	99381742	99381947	scaffold_4-51	150.4
scaffold_7	1412962	1413167	scaffold_7-41	150.4
scaffold_1	14397376	14397581	scaffold_1-43	150.1
scaffold_3	75775477	75775682	scaffold_3-30	150.1
scaffold_4	23408358	23408563	scaffold_4-54	150.1
scaffold_5	46026999	46027204	scaffold_5-48	150.1
scaffold_6	132992002	132992207	scaffold_6-45	150.1
scaffold_9	92645865	92646070	scaffold_9-25	150.1
scaffold_1	159124997	159125202	scaffold_1-62	149.8
scaffold_5	24659709	24659914	scaffold_5-46	149.8
scaffold_52	127461	127666	scaffold_52-1	149.8
scaffold_6	95424205	95424410	scaffold_6-51	149.8
scaffold_8	15603532	15603737	scaffold_8-59	149.8
scaffold_6	31649020	31649225	scaffold_6-48	149.5
scaffold_6	55291008	55291213	scaffold_6-43	149.5
scaffold_1	87570457	87570662	scaffold_1-54	149.2
scaffold_10	13424842	13425047	scaffold_10-10	149.2
scaffold_3	103083906	103084111	scaffold_3-36	149.2
scaffold_3	116005757	116005962	scaffold_3-27	149.2
scaffold_4	19671051	19671256	scaffold_4-42	149.2
scaffold_5391	3722	3927	scaffold_5391-1	149.2
scaffold_7	82926870	82927075	scaffold_7-49	149.2
scaffold_9	44462195	44462400	scaffold_9-33	149.2
scaffold_10	12724232	12724437	scaffold_10-12	148.9
scaffold_118	44111	44316	scaffold_118-1	148.9
scaffold_8	15859185	15859390	scaffold_8-58	148.9
scaffold_1	110849657	110849862	scaffold_1-51	148.6
scaffold_7	115080762	115080967	scaffold_7-52	148.6
scaffold_9	83659824	83660029	scaffold_9-36	148.6
scaffold_2	19803432	19803637	scaffold_2-42	148.3
scaffold_7	91185209	91185414	scaffold_7-51	148.3
scaffold_1	22936416	22936621	scaffold_1-83	148
scaffold_6	138308926	138309131	scaffold_6-46	148
scaffold_7	74320098	74320303	scaffold_7-56	148
scaffold_3	22734535	22734740	scaffold_3-32	147.7
scaffold_7	109965149	109965354	scaffold_7-60	147.7
scaffold_2	59108491	59108696	scaffold_2-34	147.4
scaffold_1	62728377	62728582	scaffold_1-68	147.1
scaffold_2	457829	458034	scaffold_2-48	147.1
scaffold_238	88974	89179	scaffold_238-1	147.1
scaffold_257	144139	144344	scaffold_257-1	147.1
scaffold_3	43920893	43921098	scaffold_3-40	147.1
scaffold_4	94839428	94839633	scaffold_4-57	147.1
scaffold_1	85913805	85914010	scaffold_1-81	146.8
scaffold_8	35398042	35398247	scaffold_8-45	146.8
scaffold_9	69505971	69506176	scaffold_9-37	146.8
scaffold_1	14431406	14431611	scaffold_1-64	146.5
scaffold_1	202778830	202779035	scaffold_1-66	146.5
scaffold_3	92540887	92541092	scaffold_3-39	146.5
scaffold_4	66595718	66595923	scaffold_4-49	146.5
scaffold_4	137787154	137787359	scaffold_4-48	146.5
scaffold_5	46438251	46438456	scaffold_5-47	146.5
scaffold_5b	4247600	4247805	scaffold_5b-2	146.5
scaffold_6	137952580	137952785	scaffold_6-49	146.5
scaffold_1	126506444	126506649	scaffold_1-57	146.2
scaffold_19	313901	314106	scaffold_19-2	146.2
scaffold_2	65207430	65207635	scaffold_2-38	146.2
scaffold_4	79974648	79974853	scaffold_4-46	146.2
scaffold_7	115062629	115062834	scaffold_7-48	146.2
scaffold_9	54886855	54887060	scaffold_9-40	146.2
scaffold_1	125690120	125690325	scaffold_1-74	145.9
scaffold_1	152745295	152745500	scaffold_1-69	145.9
scaffold_2	44930173	44930378	scaffold_2-51	145.9
scaffold_3	67396068	67396273	scaffold_3-33	145.9
scaffold_5b	874155	874360	scaffold_5b-3	145.9
scaffold_1	159293060	159293265	scaffold_1-80	145.6
scaffold_2	81563011	81563216	scaffold_2-47	145.3
scaffold_8c	119942	120147	scaffold_8c-5	145.3
scaffold_1	155956409	155956614	scaffold_1-73	145
scaffold_2	54432048	54432253	scaffold_2-57	145
scaffold_3	14208525	14208730	scaffold_3-41	145
scaffold_5	2171471	2171676	scaffold_5-43	145
scaffold_7	23824343	23824548	scaffold_7-62	145
scaffold_7	90871882	90872087	scaffold_7-63	145
scaffold_1	128548675	128548880	scaffold_1-70	144.7
scaffold_3	48334535	48334740	scaffold_3-48	144.7
scaffold_4	59444384	59444589	scaffold_4-56	144.7
scaffold_5	111343428	111343633	scaffold_5-51	144.7
scaffold_6	136722778	136722983	scaffold_6-56	144.7
scaffold_1	195740985	195741190	scaffold_1-72	144.4
scaffold_2	59258363	59258568	scaffold_2-39	144.4
scaffold_3	78461905	78462110	scaffold_3-38	144.4
scaffold_3	88453791	88453996	scaffold_3-34	144.4
scaffold_4	132306800	132307005	scaffold_4-50	144.4
scaffold_5	23311524	23311729	scaffold_5-41	144.4
scaffold_5	99138938	99139143	scaffold_5-56	144.4
scaffold_7	123064509	123064714	scaffold_7-61	144.4
scaffold_8	1796101	1796306	scaffold_8-48	144.4
scaffold_9	26245094	26245299	scaffold_9-39	144.4
scaffold_1	101838599	101838804	scaffold_1-67	144.1
scaffold_1	159328853	159329058	scaffold_1-87	144.1
scaffold_2	40781614	40781819	scaffold_2-44	144.1
scaffold_2	73624021	73624226	scaffold_2-40	144.1
scaffold_8	37742730	37742935	scaffold_8-47	144.1
scaffold_1	199816930	199817135	scaffold_1-61	143.8
scaffold_6	6749093	6749298	scaffold_6-59	143.8
scaffold_19	634822	635027	scaffold_19-3	143.5
scaffold_2	150903431	150903636	scaffold_2-43	143.2
scaffold_4	100519703	100519908	scaffold_4-61	143.2
scaffold_4	111491611	111491816	scaffold_4-64	143.2
scaffold_5	24654545	24654750	scaffold_5-44	143.2
scaffold_5	79622010	79622215	scaffold_5-53	143.2
scaffold_6	136796856	136797061	scaffold_6-53	143.2
scaffold_7	115313267	115313472	scaffold_7-55	143.2
scaffold_1	123650345	123650550	scaffold_1-85	142.9
scaffold_1	162569937	162570142	scaffold_1-60	142.9
scaffold_2	65381189	65381394	scaffold_2-46	142.9
scaffold_2	100615253	100615458	scaffold_2-41	142.9
scaffold_3	5106339	5106544	scaffold_3-43	142.9
scaffold_3	38182040	38182245	scaffold_3-52	142.9
scaffold_35	135776	135981	scaffold_35-1	142.9
scaffold_6	64821697	64821902	scaffold_6-55	142.9
scaffold_7	29995323	29995528	scaffold_7-50	142.9
scaffold_7	78359672	78359877	scaffold_7-59	142.9
scaffold_24	267929	268134	scaffold_24-2	142.6
scaffold_5	95609907	95610112	scaffold_5-45	142.6
scaffold_6	27291371	27291576	scaffold_6-54	142.6
scaffold_7	41407268	41407473	scaffold_7-54	142.6
scaffold_1	90566321	90566526	scaffold_1-94	142.3
scaffold_1	93841968	93842173	scaffold_1-77	142.3
scaffold_5	99913184	99913389	scaffold_5-50	142.3
scaffold_6	132475580	132475785	scaffold_6-58	142.3
scaffold_7	74346612	74346817	scaffold_7-64	142.3
scaffold_8	5015195	5015400	scaffold_8-51	142.3
scaffold_8	18535003	18535208	scaffold_8-54	142.3
scaffold_4	107426820	107427025	scaffold_4-52	142
scaffold_5	28107743	28107948	scaffold_5-42	142
scaffold_7	83876964	83877169	scaffold_7-68	142
scaffold_9	19352049	19352254	scaffold_9-38	142
scaffold_2	103521127	103521332	scaffold_2-58	141.8
scaffold_2	133681708	133681913	scaffold_2-59	141.8
scaffold_4	109434394	109434599	scaffold_4-55	141.8
scaffold_7	43059902	43060107	scaffold_7-57	141.8
scaffold_1	17005503	17005708	scaffold_1-58	141.5
scaffold_18	534002	534207	scaffold_18-1	141.5
scaffold_4196	3609	3814	scaffold_4196-1	141.5
scaffold_5	25391363	25391568	scaffold_5-55	141.5
scaffold_6	26248635	26248840	scaffold_6-66	141.5
scaffold_7	15507567	15507772	scaffold_7-58	141.5
scaffold_5	90233847	90234052	scaffold_5-52	141.2
scaffold_6	16555592	16555797	scaffold_6-64	141.2
scaffold_9	72165957	72166162	scaffold_9-44	141.2
scaffold_2	31643473	31643678	scaffold_2-54	140.9
scaffold_2	54339784	54339989	scaffold_2-55	140.9
scaffold_1	199212578	199212783	scaffold_1-78	140.6
scaffold_9	69466832	69467037	scaffold_9-48	140.6
scaffold_3	25639833	25640038	scaffold_3-45	140.3
scaffold_3	111355797	111356002	scaffold_3-46	140.3
scaffold_7	115313026	115313231	scaffold_7-67	140.3
scaffold_2	46768953	46769158	scaffold_2-56	140
scaffold_9	24878987	24879192	scaffold_9-41	140
scaffold_1	120081404	120081609	scaffold_1-79	139.7
scaffold_1	152444535	152444740	scaffold_1-96	139.7
scaffold_6	111431331	111431536	scaffold_6-73	139.7
scaffold_7	44651952	44652157	scaffold_7-71	139.7
scaffold_4	83855988	83856193	scaffold_4-58	139.4
scaffold_4	105197636	105197841	scaffold_4-66	139.4
scaffold_4	132414219	132414424	scaffold_4-60	139.4
scaffold_6	38901262	38901467	scaffold_6-70	139.4
scaffold_1	37979478	37979683	scaffold_1-93	139.1
scaffold_1	105264054	105264259	scaffold_1-84	139.1
scaffold_2	66810281	66810486	scaffold_2-49	139.1
scaffold_3	115464114	115464319	scaffold_3-59	139.1
scaffold_9	52081741	52081946	scaffold_9-49	139.1
scaffold_9	3542078	3542283	scaffold_9-35	138.8
scaffold_9	37840591	37840796	scaffold_9-46	138.8
scaffold_6	137691801	137692006	scaffold_6-65	138.5
scaffold_1	159339087	159339292	scaffold_1-82	138.2
scaffold_2775	1286	1491	scaffold_2775-1	138.2
scaffold_7	17680040	17680245	scaffold_7-74	138.2
scaffold_3	22501113	22501318	scaffold_3-50	137.9
scaffold_6	109802917	109803122	scaffold_6-60	137.9
scaffold_1	31898189	31898394	scaffold_1-100	137.6
scaffold_1	162546367	162546572	scaffold_1-88	137.6
scaffold_10	249816	250021	scaffold_10-16	137.6
scaffold_4	70937024	70937229	scaffold_4-62	137.6
scaffold_6	92643314	92643519	scaffold_6-67	137.6
scaffold_6	124911000	124911205	scaffold_6-78	137.6
scaffold_7	3492048	3492253	scaffold_7-65	137.6
scaffold_239	42751	42956	scaffold_239-1	137.3
scaffold_3	30021768	30021973	scaffold_3-47	137.3
scaffold_3	35706972	35707177	scaffold_3-51	137.3
scaffold_6	32442324	32442529	scaffold_6-57	137.3
scaffold_8	73566221	73566426	scaffold_8-62	137.3
scaffold_1	7104257	7104462	scaffold_1-89	137
scaffold_10	678215	678420	scaffold_10-18	137
scaffold_3	93937398	93937603	scaffold_3-54	137
scaffold_4	26246115	26246320	scaffold_4-78	137
scaffold_4	109437410	109437615	scaffold_4-68	137
scaffold_4	139673858	139674063	scaffold_4-65	137
scaffold_6	126444122	126444327	scaffold_6-62	137
scaffold_1	186921153	186921358	scaffold_1-92	136.7
scaffold_3	15898836	15899041	scaffold_3-44	136.7
scaffold_30	133530	133735	scaffold_30-1	136.7
scaffold_4	9183615	9183820	scaffold_4-63	136.7
scaffold_8	96713004	96713209	scaffold_8-55	136.7
scaffold_2	78217628	78217833	scaffold_2-61	136.4
scaffold_4	7199439	7199644	scaffold_4-59	136.4
scaffold_4	133348093	133348298	scaffold_4-72	136.4
scaffold_7	80268487	80268692	scaffold_7-75	136.4
scaffold_8	62656105	62656310	scaffold_8-61	136.4
scaffold_9	11494353	11494558	scaffold_9-45	136.4
scaffold_2	452555	452760	scaffold_2-68	136.1
scaffold_2	47076799	47077004	scaffold_2-52	136.1
scaffold_2	136873816	136874021	scaffold_2-60	136.1
scaffold_5	40169800	40170005	scaffold_5-72	136.1
scaffold_8	86964717	86964922	scaffold_8-83	136.1
scaffold_9	34704015	34704220	scaffold_9-52	136.1
scaffold_7	84967569	84967774	scaffold_7-69	135.8
scaffold_1	198627637	198627842	scaffold_1-114	135.5
scaffold_3	30445523	30445728	scaffold_3-55	135.5
scaffold_7	94604305	94604510	scaffold_7-73	135.5
scaffold_7	104016515	104016720	scaffold_7-79	135.5
scaffold_8	90165084	90165289	scaffold_8-64	135.5
scaffold_8	96711985	96712190	scaffold_8-57	135.5
scaffold_8c	1922837	1923042	scaffold_8c-6	135.5
scaffold_9	4313771	4313976	scaffold_9-42	135.5
scaffold_9	69548606	69548811	scaffold_9-50	135.5
scaffold_3	29517301	29517506	scaffold_3-53	135.2
scaffold_6	122235180	122235385	scaffold_6-80	135.2
scaffold_7	57387580	57387785	scaffold_7-85	135.2
scaffold_8	66898442	66898647	scaffold_8-68	135.2
scaffold_5	73328040	73328245	scaffold_5-57	134.9
scaffold_7	82629292	82629497	scaffold_7-77	134.9
scaffold_7	82941899	82942104	scaffold_7-80	134.9
scaffold_1	66905409	66905614	scaffold_1-97	134.6
scaffold_104	122185	122390	scaffold_104-1	134.6
scaffold_28	43287	43492	scaffold_28-4	134.6
scaffold_4	103044945	103045150	scaffold_4-73	134.6
scaffold_8	65800794	65800999	scaffold_8-66	134.6
scaffold_9	69470329	69470534	scaffold_9-47	134.6
scaffold_9	92633227	92633432	scaffold_9-59	134.6
scaffold_1	132900473	132900678	scaffold_1-105	134.3
scaffold_2	74056268	74056473	scaffold_2-50	134.3
scaffold_6	39777162	39777367	scaffold_6-74	134.3
scaffold_7	11840913	11841118	scaffold_7-70	134.3
scaffold_9	82928234	82928439	scaffold_9-57	134.3
scaffold_1	165799110	165799315	scaffold_1-106	134
scaffold_1	186836389	186836594	scaffold_1-99	134
scaffold_2464	4799	5004	scaffold_2464-1	134
scaffold_6	128534591	128534796	scaffold_6-68	134
scaffold_7	40538314	40538519	scaffold_7-72	134
scaffold_8	37749640	37749845	scaffold_8-56	134
scaffold_8	74714267	74714472	scaffold_8-65	134
scaffold_2	106295034	106295239	scaffold_2-75	133.7
scaffold_36	662509	662714	scaffold_36-1	133.7
scaffold_6	59744795	59745000	scaffold_6-85	133.7
scaffold_8	28056855	28057060	scaffold_8-60	133.7
scaffold_8	62062556	62062761	scaffold_8-79	133.7
scaffold_1	15769382	15769587	scaffold_1-91	133.4
scaffold_1	17982317	17982522	scaffold_1-86	133.4
scaffold_1	38131843	38132048	scaffold_1-95	133.4
scaffold_1	195871506	195871711	scaffold_1-104	133.4
scaffold_2	57735997	57736202	scaffold_2-66	133.4
scaffold_9	18608203	18608408	scaffold_9-51	133.4
scaffold_1	57984397	57984602	scaffold_1-76	133.1
scaffold_1	165506717	165506922	scaffold_1-108	133.1
scaffold_4	22499647	22499852	scaffold_4-70	133.1
scaffold_6	54874730	54874935	scaffold_6-61	133.1
scaffold_1	38043804	38044009	scaffold_1-107	132.8
scaffold_1	183904284	183904489	scaffold_1-98	132.8
scaffold_10	7119990	7120195	scaffold_10-19	132.8
scaffold_3	30251652	30251857	scaffold_3-60	132.8
scaffold_4	100534447	100534652	scaffold_4-80	132.8
scaffold_8	6306153	6306358	scaffold_8-72	132.8
scaffold_1	57999667	57999872	scaffold_1-90	132.5
scaffold_1	58098964	58099169	scaffold_1-117	132.5
scaffold_1	70383320	70383525	scaffold_1-102	132.5
scaffold_2	141660558	141660763	scaffold_2-64	132.5
scaffold_5	110003051	110003256	scaffold_5-54	132.5
scaffold_5	113083499	113083704	scaffold_5-61	132.5
scaffold_6	38803721	38803926	scaffold_6-63	132.5
scaffold_6	90243939	90244144	scaffold_6-72	132.5
scaffold_7	94441527	94441732	scaffold_7-96	132.5
scaffold_1	93186058	93186263	scaffold_1-109	132.2
scaffold_4	1213023	1213228	scaffold_4-75	132.2
scaffold_6	18938068	18938273	scaffold_6-71	132.2
scaffold_9	69529218	69529423	scaffold_9-56	132.2
scaffold_3	22773706	22773911	scaffold_3-58	131.9
scaffold_4	120821637	120821842	scaffold_4-85	131.9
scaffold_5	2309197	2309402	scaffold_5-60	131.9
scaffold_5	98355970	98356175	scaffold_5-59	131.9
scaffold_6	37605843	37606048	scaffold_6-95	131.9
scaffold_6	85814432	85814637	scaffold_6-83	131.9
scaffold_7	103108663	103108868	scaffold_7-66	131.9
scaffold_8	64311127	64311332	scaffold_8-67	131.9
scaffold_1	190393399	190393604	scaffold_1-101	131.6
scaffold_28	784279	784484	scaffold_28-5	131.6
scaffold_4	22612640	22612845	scaffold_4-71	131.6
scaffold_4	59430281	59430486	scaffold_4-69	131.6
scaffold_5	73346944	73347149	scaffold_5-63	131.6
scaffold_6	60607350	60607555	scaffold_6-75	131.6
scaffold_8	94398172	94398377	scaffold_8-78	131.6
scaffold_9	42418287	42418492	scaffold_9-58	131.6
scaffold_1	28618318	28618523	scaffold_1-125	131.4
scaffold_187	11635	11840	scaffold_187-1	131.4
scaffold_2	2658752	2658957	scaffold_2-62	131.4
scaffold_2	6335291	6335496	scaffold_2-70	131.4
scaffold_4	124977666	124977871	scaffold_4-67	131.4
scaffold_6	85831119	85831324	scaffold_6-91	131.4
scaffold_7	3660305	3660510	scaffold_7-76	131.4
scaffold_8b	1103794	1103999	scaffold_8b-1	131.4
scaffold_1	173083619	173083824	scaffold_1-118	131.1
scaffold_3	19675462	19675667	scaffold_3-62	131.1
scaffold_7	24158742	24158947	scaffold_7-78	131.1
scaffold_8	105846048	105846253	scaffold_8-75	131.1
scaffold_2	81612326	81612531	scaffold_2-71	130.8
scaffold_4	19670531	19670736	scaffold_4-83	130.8
scaffold_6	32619642	32619847	scaffold_6-81	130.8
scaffold_8	46417511	46417716	scaffold_8-85	130.8
scaffold_8	105521435	105521640	scaffold_8-69	130.8
scaffold_8	107740848	107741053	scaffold_8-63	130.8
scaffold_5	27811147	27811352	scaffold_5-65	130.5
scaffold_5	51946374	51946579	scaffold_5-58	130.5
scaffold_9	17808092	17808297	scaffold_9-54	130.5
scaffold_5	106736789	106736994	scaffold_5-69	130.2
scaffold_6	87503789	87503994	scaffold_6-77	130.2
scaffold_8	65845890	65846095	scaffold_8-76	130.2
scaffold_8	105826565	105826770	scaffold_8-84	130.2
scaffold_9	7124357	7124562	scaffold_9-43	130.2
scaffold_9	32833347	32833552	scaffold_9-55	130.2
scaffold_9	86036465	86036670	scaffold_9-53	130.2
scaffold_1	78955490	78955695	scaffold_1-124	129.9
scaffold_1	100590257	100590462	scaffold_1-121	129.9
scaffold_3	28745352	28745557	scaffold_3-49	129.9
scaffold_6	27313043	27313248	scaffold_6-69	129.9
scaffold_6	74878795	74879000	scaffold_6-79	129.9
scaffold_7	103555605	103555810	scaffold_7-81	129.9
scaffold_8	81586759	81586964	scaffold_8-77	129.9
scaffold_1	61752286	61752491	scaffold_1-103	129.6
scaffold_1	118420507	118420712	scaffold_1-113	129.6
scaffold_2	96890686	96890891	scaffold_2-63	129.6
scaffold_3	10879205	10879410	scaffold_3-56	129.6
scaffold_4	86711327	86711532	scaffold_4-84	129.6
scaffold_6	11392415	11392620	scaffold_6-76	129.6
scaffold_8	66697664	66697869	scaffold_8-70	129.6
scaffold_1	72678189	72678394	scaffold_1-131	129.3
scaffold_2	1364479	1364684	scaffold_2-74	129.3
scaffold_2	4968809	4969014	scaffold_2-67	129.3
scaffold_6	137941985	137942190	scaffold_6-87	129.3
scaffold_7	94460452	94460657	scaffold_7-87	129.3
scaffold_26	468033	468238	scaffold_26-3	129
scaffold_3	98293379	98293584	scaffold_3-57	129
scaffold_4	132834377	132834582	scaffold_4-76	129
scaffold_7	26005634	26005839	scaffold_7-82	129
scaffold_7	26005872	26006077	scaffold_7-83	129
scaffold_7	82727102	82727307	scaffold_7-89	129
scaffold_8	171327	171532	scaffold_8-87	129
scaffold_9	79648056	79648261	scaffold_9-60	129
scaffold_1	90587719	90587924	scaffold_1-151	128.7
scaffold_3	113449826	113450031	scaffold_3-66	128.7
scaffold_8	66900686	66900891	scaffold_8-81	128.7
scaffold_2	103885218	103885423	scaffold_2-76	128.4
scaffold_4	6512360	6512565	scaffold_4-79	128.4
scaffold_4	47391754	47391959	scaffold_4-87	128.4
scaffold_6	33259275	33259480	scaffold_6-88	128.4
scaffold_7	113191124	113191329	scaffold_7-90	128.4
scaffold_1	110916271	110916476	scaffold_1-111	128.1
scaffold_6	1853117	1853322	scaffold_6-82	128.1
scaffold_6	29974599	29974804	scaffold_6-84	128.1
scaffold_7	41170093	41170298	scaffold_7-97	128.1
scaffold_9	92649925	92650130	scaffold_9-62	128.1
scaffold_1	173049900	173050105	scaffold_1-116	127.5
scaffold_4	21509112	21509317	scaffold_4-74	127.2
scaffold_5	23273531	23273736	scaffold_5-71	127.2
scaffold_7	27009748	27009953	scaffold_7-98	127.2
scaffold_4	95861073	95861278	scaffold_4-81	126.9
scaffold_4	103101298	103101503	scaffold_4-77	126.9
scaffold_5	12098085	12098290	scaffold_5-64	126.9
scaffold_6	52970542	52970747	scaffold_6-100	126.9
scaffold_8	91747246	91747451	scaffold_8-71	126.9
scaffold_8	108027494	108027699	scaffold_8-80	126.9
scaffold_2	57657963	57658168	scaffold_2-80	126.6
scaffold_2	77548817	77549022	scaffold_2-79	126.6
scaffold_1	98278210	98278415	scaffold_1-122	126.3
scaffold_1	127218016	127218221	scaffold_1-123	126.3
scaffold_3	91760700	91760905	scaffold_3-69	126.3
scaffold_8	105989164	105989369	scaffold_8-73	126.3
scaffold_8c	1675809	1676014	scaffold_8c-9	126.3
scaffold_1	101596955	101597160	scaffold_1-110	126
scaffold_5	99973346	99973551	scaffold_5-67	126
scaffold_6	90578045	90578250	scaffold_6-103	126
scaffold_8	32772312	32772517	scaffold_8-92	126
scaffold_1	100627657	100627862	scaffold_1-112	125.7
scaffold_1	162568683	162568888	scaffold_1-120	125.7
scaffold_10	33437732	33437937	scaffold_10-20	125.7
scaffold_134	73364	73569	scaffold_134-1	125.7
scaffold_2	17003353	17003558	scaffold_2-69	125.7
scaffold_8	72814340	72814545	scaffold_8-82	125.7
scaffold_9	3537682	3537887	scaffold_9-61	125.7
scaffold_1	96365878	96366083	scaffold_1-130	125.4
scaffold_38	505088	505293	scaffold_38-1	125.4
scaffold_4	130659560	130659765	scaffold_4-82	125.4
scaffold_5	90262363	90262568	scaffold_5-68	125.4
scaffold_6	90377850	90378055	scaffold_6-98	125.4
scaffold_6	128466980	128467185	scaffold_6-90	125.4
scaffold_7	86176290	86176495	scaffold_7-103	125.4
scaffold_9	17137737	17137942	scaffold_9-63	125.4
scaffold_9	77471645	77471850	scaffold_9-66	125.4
scaffold_5	27769529	27769734	scaffold_5-73	125.1
scaffold_7	64829341	64829546	scaffold_7-84	125.1
scaffold_8	105965591	105965796	scaffold_8-86	125.1
scaffold_10	274915	275120	scaffold_10-23	124.8
scaffold_10	36737309	36737514	scaffold_10-21	124.8
scaffold_4	12219787	12219992	scaffold_4-86	124.8
scaffold_7	17682690	17682895	scaffold_7-95	124.8
scaffold_1	18616051	18616256	scaffold_1-148	124.5
scaffold_1	41406956	41407161	scaffold_1-135	124.5
scaffold_2	136871718	136871923	scaffold_2-83	124.5
scaffold_25	217125	217330	scaffold_25-1	124.5
scaffold_5	24678891	24679096	scaffold_5-74	124.5
scaffold_6	109021302	109021507	scaffold_6-97	124.5
scaffold_8	19519589	19519794	scaffold_8-89	124.5
scaffold_2	1361639	1361844	scaffold_2-65	124.2
scaffold_2	73485685	73485890	scaffold_2-82	124.2
scaffold_3	15973504	15973709	scaffold_3-64	124.2
scaffold_8	76846656	76846861	scaffold_8-93	124.2
scaffold_1	28523630	28523835	scaffold_1-119	123.9
scaffold_3	78265699	78265904	scaffold_3-65	123.9
scaffold_5	11249554	11249759	scaffold_5-70	123.9
scaffold_7	115099985	115100190	scaffold_7-92	123.9
scaffold_9	43588817	43589022	scaffold_9-65	123.9
scaffold_1	33556175	33556380	scaffold_1-115	123.6
scaffold_1	115930810	115931015	scaffold_1-133	123.6
scaffold_1	128742480	128742685	scaffold_1-127	123.6
scaffold_2	65174878	65175083	scaffold_2-72	123.6
scaffold_6	118388759	118388964	scaffold_6-89	123.6
scaffold_2	23118147	23118352	scaffold_2-73	123.3
scaffold_2	108918367	108918572	scaffold_2-77	123.3
scaffold_3	104461822	104462027	scaffold_3-63	123.3
scaffold_5	51539062	51539267	scaffold_5-66	123.3
scaffold_6	64134822	64135027	scaffold_6-92	123.3
scaffold_7	104037233	104037438	scaffold_7-104	123.3
scaffold_10	22555938	22556143	scaffold_10-24	123
scaffold_3	84606389	84606594	scaffold_3-68	123
scaffold_5	81917707	81917912	scaffold_5-62	123
scaffold_5	114802321	114802526	scaffold_5-76	123
scaffold_8	105511723	105511928	scaffold_8-94	123
scaffold_9	56457738	56457943	scaffold_9-69	123
scaffold_3	7842788	7842993	scaffold_3-72	122.7
scaffold_6	32657156	32657361	scaffold_6-107	122.7
scaffold_6	90543038	90543243	scaffold_6-96	122.7
scaffold_7	91518724	91518929	scaffold_7-93	122.7
scaffold_8	37668032	37668237	scaffold_8-90	122.7
scaffold_9	32813267	32813472	scaffold_9-64	122.7
scaffold_2	2822241	2822446	scaffold_2-90	122.4
scaffold_2	59214007	59214212	scaffold_2-78	122.4
scaffold_2	113698900	113699105	scaffold_2-94	122.4
scaffold_6	26228393	26228598	scaffold_6-86	122.4
scaffold_1	90567772	90567977	scaffold_1-129	122.1
scaffold_1	93731986	93732191	scaffold_1-138	122.1
scaffold_1	127249897	127250102	scaffold_1-144	122.1
scaffold_6	106300874	106301079	scaffold_6-93	122.1
scaffold_7	4539175	4539380	scaffold_7-102	122.1
scaffold_7	78385026	78385231	scaffold_7-86	122.1
scaffold_1	128018696	128018901	scaffold_1-132	121.8
scaffold_7	51238259	51238464	scaffold_7-94	121.8
scaffold_1	87643264	87643469	scaffold_1-145	121.5
scaffold_24	191328	191533	scaffold_24-3	121.5
scaffold_3	6826326	6826531	scaffold_3-89	121.5
scaffold_6	10499291	10499496	scaffold_6-101	121.5
scaffold_7	37427482	37427687	scaffold_7-108	121.5
scaffold_1	87553603	87553808	scaffold_1-142	121.2
scaffold_10	12461952	12462157	scaffold_10-22	121.2
scaffold_3	55473838	55474043	scaffold_3-61	121.2
scaffold_6	137862011	137862216	scaffold_6-99	121.2
scaffold_7	81944878	81945083	scaffold_7-106	121.2
scaffold_8	46984775	46984980	scaffold_8-96	121.2
scaffold_8	87640162	87640367	scaffold_8-107	121.2
scaffold_8	94145216	94145421	scaffold_8-119	121.2
scaffold_1	5400209	5400414	scaffold_1-143	120.9
scaffold_1	86059011	86059216	scaffold_1-141	120.9
scaffold_3b	2161163	2161368	scaffold_3b-1	120.9
scaffold_5	49145824	49146029	scaffold_5-79	120.9
scaffold_6	60183285	60183490	scaffold_6-94	120.9
scaffold_8	90374895	90375100	scaffold_8-88	120.9
scaffold_8c	3618927	3619132	scaffold_8c-7	120.9
scaffold_3	30551547	30551752	scaffold_3-67	120.7
scaffold_4	47368111	47368316	scaffold_4-90	120.7
scaffold_5b	4789672	4789877	scaffold_5b-5	120.7
scaffold_7	6016739	6016944	scaffold_7-91	120.7
scaffold_7	74305788	74305993	scaffold_7-88	120.7
scaffold_1	57639448	57639653	scaffold_1-158	120.4
scaffold_1	171717392	171717597	scaffold_1-136	120.4
scaffold_2	128231155	128231360	scaffold_2-84	120.4
scaffold_7	26025998	26026203	scaffold_7-111	120.4
scaffold_7	111452464	111452669	scaffold_7-105	120.4
scaffold_1	179479931	179480136	scaffold_1-137	120.1
scaffold_10	29313956	29314161	scaffold_10-25	120.1
scaffold_2	85139438	85139643	scaffold_2-91	120.1
scaffold_3	30043558	30043763	scaffold_3-73	120.1
scaffold_317	1647	1852	scaffold_317-1	120.1
scaffold_4	121731285	121731490	scaffold_4-93	120.1
scaffold_2	66792368	66792573	scaffold_2-88	119.8
scaffold_2	117290412	117290617	scaffold_2-89	119.8
scaffold_3	4168060	4168265	scaffold_3-85	119.8
scaffold_5	11451653	11451858	scaffold_5-75	119.8
scaffold_6	29587186	29587391	scaffold_6-119	119.8
scaffold_9	44289739	44289944	scaffold_9-67	119.8
scaffold_1	49789526	49789731	scaffold_1-146	119.5
scaffold_1	52230162	52230367	scaffold_1-155	119.5
scaffold_1	62218214	62218419	scaffold_1-147	119.5
scaffold_2	17698752	17698957	scaffold_2-108	119.5
scaffold_3	15339872	15340077	scaffold_3-74	119.5
scaffold_5	11278776	11278981	scaffold_5-77	119.5
scaffold_7	84961059	84961264	scaffold_7-113	119.5
scaffold_8	5329474	5329679	scaffold_8-91	119.5
scaffold_2	98840934	98841139	scaffold_2-81	119.2
scaffold_3	10909963	10910168	scaffold_3-75	119.2
scaffold_8	92465007	92465212	scaffold_8-106	119.2
scaffold_1	38091770	38091975	scaffold_1-134	118.9
scaffold_1	59249601	59249806	scaffold_1-166	118.9
scaffold_1	70431361	70431566	scaffold_1-140	118.9
scaffold_1	138694834	138695039	scaffold_1-126	118.9
scaffold_164	57859	58064	scaffold_164-2	118.9
scaffold_2	133674079	133674284	scaffold_2-85	118.9
scaffold_4	20510895	20511100	scaffold_4-112	118.9
scaffold_6	18785054	18785259	scaffold_6-106	118.9
scaffold_6	85268403	85268608	scaffold_6-112	118.9
scaffold_7	54958353	54958558	scaffold_7-99	118.9
scaffold_4	20504057	20504262	scaffold_4-91	118.6
scaffold_6	77852886	77853091	scaffold_6-111	118.6
scaffold_6	104287422	104287627	scaffold_6-113	118.6
scaffold_7	65799725	65799930	scaffold_7-100	118.6
scaffold_8c	1672588	1672793	scaffold_8c-8	118.6
scaffold_2	64965632	64965837	scaffold_2-86	118.3
scaffold_2	117292677	117292882	scaffold_2-96	118.3
scaffold_3	76125299	76125504	scaffold_3-70	118.3
scaffold_3	108692276	108692481	scaffold_3-87	118.3
scaffold_3040	3440	3645	scaffold_3040-1	118.3
scaffold_4	9111902	9112107	scaffold_4-89	118.3
scaffold_4	73628793	73628998	scaffold_4-95	118.3
scaffold_5	27978355	27978560	scaffold_5-78	118.3
scaffold_5	90270969	90271174	scaffold_5-80	118.3
scaffold_6	138177812	138178017	scaffold_6-108	118.3
scaffold_7	44234460	44234665	scaffold_7-110	118.3
scaffold_1	86742908	86743113	scaffold_1-161	118
scaffold_2	68757554	68757759	scaffold_2-87	118
scaffold_2	108055220	108055425	scaffold_2-109	118
scaffold_8	66889641	66889846	scaffold_8-95	118
scaffold_232	119195	119400	scaffold_232-1	117.7
scaffold_3	50698296	50698501	scaffold_3-97	117.7
scaffold_3	78373733	78373938	scaffold_3-77	117.7
scaffold_4	51632581	51632786	scaffold_4-108	117.7
scaffold_6	32773471	32773676	scaffold_6-121	117.7
scaffold_8	2674317	2674522	scaffold_8-101	117.7
scaffold_2	98757790	98757995	scaffold_2-101	117.4
scaffold_6	85771422	85771627	scaffold_6-109	117.4
scaffold_7	17717368	17717573	scaffold_7-101	117.4
scaffold_7	88382287	88382492	scaffold_7-112	117.4
scaffold_8c	1559925	1560130	scaffold_8c-11	117.4
scaffold_8c	2681708	2681913	scaffold_8c-10	117.4
scaffold_1	30503067	30503272	scaffold_1-156	117.1
scaffold_1	101824107	101824312	scaffold_1-139	117.1
scaffold_2	15937405	15937610	scaffold_2-97	117.1
scaffold_2	19573907	19574112	scaffold_2-95	117.1
scaffold_3	16138332	16138537	scaffold_3-84	117.1
scaffold_6	11407785	11407990	scaffold_6-104	117.1
scaffold_7	109609919	109610124	scaffold_7-115	117.1
scaffold_9	54110816	54111021	scaffold_9-70	117.1
scaffold_2	21017830	21018035	scaffold_2-92	116.8
scaffold_3	69058272	69058477	scaffold_3-90	116.8
scaffold_4	6791021	6791226	scaffold_4-98	116.8
scaffold_4	66575382	66575587	scaffold_4-88	116.8
scaffold_4	110690920	110691125	scaffold_4-92	116.8
scaffold_9	71347068	71347273	scaffold_9-76	116.8
scaffold_9	77677906	77678111	scaffold_9-72	116.8
scaffold_1	127227870	127228075	scaffold_1-152	116.5
scaffold_2	145857403	145857608	scaffold_2-100	116.5
scaffold_3	5103807	5104012	scaffold_3-91	116.5
scaffold_6	109458617	109458822	scaffold_6-116	116.5
scaffold_3	74878286	74878491	scaffold_3-95	116.2
scaffold_4	13163549	13163754	scaffold_4-104	116.2
scaffold_6	18327167	18327372	scaffold_6-115	116.2
scaffold_7	84954371	84954576	scaffold_7-136	116.2
scaffold_1	38120932	38121137	scaffold_1-167	115.9
scaffold_10	30464963	30465168	scaffold_10-26	115.9
scaffold_3	5753023	5753228	scaffold_3-83	115.9
scaffold_3	35699421	35699626	scaffold_3-76	115.9
scaffold_3	74811010	74811215	scaffold_3-81	115.9
scaffold_3	78412587	78412792	scaffold_3-78	115.9
scaffold_3	92584426	92584631	scaffold_3-71	115.9
scaffold_8	65381539	65381744	scaffold_8-123	115.9
scaffold_8	66890103	66890308	scaffold_8-99	115.9
scaffold_9	32869067	32869272	scaffold_9-68	115.9
scaffold_1	49812693	49812898	scaffold_1-170	115.6
scaffold_3	19682150	19682355	scaffold_3-92	115.6
scaffold_6	33132617	33132822	scaffold_6-117	115.6
scaffold_6	45021217	45021422	scaffold_6-120	115.6
scaffold_8	62102869	62103074	scaffold_8-105	115.6
scaffold_3	50405999	50406204	scaffold_3-82	115.3
scaffold_4	7217365	7217570	scaffold_4-101	115.3
scaffold_4	10208318	10208523	scaffold_4-96	115.3
scaffold_6	41965486	41965691	scaffold_6-102	115.3
scaffold_7	58936735	58936940	scaffold_7-107	115.3
scaffold_7	86178205	86178410	scaffold_7-116	115.3
scaffold_8	22264411	22264616	scaffold_8-104	115.3
scaffold_9	54916964	54917169	scaffold_9-71	115.3
scaffold_1	36991424	36991629	scaffold_1-153	115
scaffold_1	58017606	58017811	scaffold_1-149	115
scaffold_6	121300491	121300696	scaffold_6-118	115
scaffold_6	121388976	121389181	scaffold_6-110	115
scaffold_6	140718412	140718617	scaffold_6-124	115
scaffold_8	64894924	64895129	scaffold_8-98	115
scaffold_8	83052857	83053062	scaffold_8-102	115
scaffold_9	84035547	84035752	scaffold_9-74	115
scaffold_2	81371995	81372200	scaffold_2-112	114.7
scaffold_3	100901105	100901310	scaffold_3-88	114.7
scaffold_5	14868755	14868960	scaffold_5-83	114.7
scaffold_1	128242936	128243141	scaffold_1-201	114.4
scaffold_10	7034004	7034209	scaffold_10-33	114.4
scaffold_10	23197917	23198122	scaffold_10-29	114.4
scaffold_2	81459141	81459346	scaffold_2-106	114.4
scaffold_201	91044	91249	scaffold_201-1	114.4
scaffold_433	10856	11061	scaffold_433-1	114.4
scaffold_7	27079159	27079364	scaffold_7-128	114.4
scaffold_8	6415069	6415274	scaffold_8-125	114.4
scaffold_2	3573307	3573512	scaffold_2-93	114.1
scaffold_3	28851206	28851411	scaffold_3-80	114.1
scaffold_1	31970718	31970923	scaffold_1-184	113.8
scaffold_1	201053895	201054100	scaffold_1-154	113.8
scaffold_4	47174346	47174551	scaffold_4-119	113.8
scaffold_4	103923107	103923312	scaffold_4-120	113.8
scaffold_5	71711	71916	scaffold_5-81	113.8
scaffold_5	94108746	94108951	scaffold_5-92	113.8
scaffold_6	36943946	36944151	scaffold_6-114	113.8
scaffold_7	42476167	42476372	scaffold_7-119	113.8
scaffold_7	42771856	42772061	scaffold_7-131	113.8
scaffold_7	82648495	82648700	scaffold_7-109	113.8
scaffold_7	96968250	96968455	scaffold_7-129	113.8
scaffold_8	81500347	81500552	scaffold_8-103	113.8
scaffold_8	90023224	90023429	scaffold_8-112	113.8
scaffold_9	82927870	82928075	scaffold_9-73	113.8
scaffold_1	37320657	37320862	scaffold_1-163	113.5
scaffold_1	37321742	37321947	scaffold_1-150	113.5
scaffold_1	170152151	170152356	scaffold_1-171	113.5
scaffold_2	54496314	54496519	scaffold_2-98	113.5
scaffold_4	9216599	9216804	scaffold_4-105	113.5
scaffold_4	121646945	121647150	scaffold_4-97	113.5
scaffold_8	106052777	106052982	scaffold_8-111	113.5
scaffold_9	42487261	42487466	scaffold_9-75	113.5
scaffold_1	22246337	22246542	scaffold_1-169	113.2
scaffold_1	76923125	76923330	scaffold_1-175	113.2
scaffold_1	199916034	199916239	scaffold_1-176	113.2
scaffold_4	98614366	98614571	scaffold_4-99	113.2
scaffold_4	101137116	101137321	scaffold_4-106	113.2
scaffold_6	43136075	43136280	scaffold_6-128	113.2
scaffold_1	93794677	93794882	scaffold_1-182	112.9
scaffold_1	177907308	177907513	scaffold_1-172	112.9
scaffold_1	193648178	193648383	scaffold_1-162	112.9
scaffold_1	200683865	200684070	scaffold_1-181	112.9
scaffold_2	1349904	1350109	scaffold_2-99	112.9
scaffold_5	39151628	39151833	scaffold_5-89	112.9
scaffold_7	82646335	82646540	scaffold_7-122	112.9
scaffold_8	67049890	67050095	scaffold_8-108	112.9
scaffold_8	76836875	76837080	scaffold_8-120	112.9
scaffold_1	128248280	128248485	scaffold_1-173	112.6
scaffold_1	155319445	155319650	scaffold_1-194	112.6
scaffold_3	25546438	25546643	scaffold_3-79	112.6
scaffold_4	24649589	24649794	scaffold_4-115	112.6
scaffold_4	72463952	72464157	scaffold_4-100	112.6
scaffold_5	68611084	68611289	scaffold_5-82	112.6
scaffold_8	47950900	47951105	scaffold_8-100	112.6
scaffold_1	30880897	30881102	scaffold_1-177	112.3
scaffold_2	1345149	1345354	scaffold_2-103	112.3
scaffold_2	100571781	100571986	scaffold_2-115	112.3
scaffold_28	370041	370246	scaffold_28-6	112.3
scaffold_4	31581416	31581621	scaffold_4-107	112.3
scaffold_5	16214453	16214658	scaffold_5-88	112.3
scaffold_6	137761758	137761963	scaffold_6-105	112.3
scaffold_7	111376131	111376336	scaffold_7-114	112.3
scaffold_8	1767409	1767614	scaffold_8-110	112.3
scaffold_9	36913879	36914084	scaffold_9-81	112.3
scaffold_9	46883206	46883411	scaffold_9-77	112.3
scaffold_9	63352585	63352790	scaffold_9-84	112.3
scaffold_1	38078221	38078426	scaffold_1-164	112
scaffold_1	57936748	57936953	scaffold_1-160	112
scaffold_1	159458977	159459182	scaffold_1-183	112
scaffold_3	34945219	34945424	scaffold_3-100	112
scaffold_3	67124028	67124233	scaffold_3-96	112
scaffold_6	32799693	32799898	scaffold_6-127	112
scaffold_6	114284317	114284522	scaffold_6-122	112
scaffold_1	38100692	38100897	scaffold_1-188	111.7
scaffold_1	38162635	38162840	scaffold_1-203	111.7
scaffold_4	41815689	41815894	scaffold_4-110	111.7
scaffold_7	94068114	94068319	scaffold_7-120	111.7
scaffold_8	91146536	91146741	scaffold_8-116	111.7
scaffold_1	37028681	37028886	scaffold_1-165	111.4
scaffold_1	201144055	201144260	scaffold_1-178	111.4
scaffold_2	20596645	20596850	scaffold_2-105	111.4
scaffold_2	120776278	120776483	scaffold_2-110	111.4
scaffold_8	32813531	32813736	scaffold_8-113	111.4
scaffold_8	72008038	72008243	scaffold_8-97	111.4
scaffold_8	92467124	92467329	scaffold_8-114	111.4
scaffold_9	37610863	37611068	scaffold_9-82	111.4
scaffold_2	17631286	17631491	scaffold_2-104	111.1
scaffold_3	35660009	35660214	scaffold_3-86	111.1
scaffold_30	260682	260887	scaffold_30-2	111.1
scaffold_5	16062318	16062523	scaffold_5-109	111.1
scaffold_52	526294	526499	scaffold_52-2	111.1
scaffold_7	89275419	89275624	scaffold_7-118	111.1
scaffold_9	69449040	69449245	scaffold_9-83	111.1
scaffold_1	58013238	58013443	scaffold_1-190	110.8
scaffold_10	272628	272833	scaffold_10-28	110.8
scaffold_10	12738826	12739031	scaffold_10-30	110.8
scaffold_2	96892156	96892361	scaffold_2-102	110.8
scaffold_4	17697571	17697776	scaffold_4-113	110.8
scaffold_4	95196421	95196626	scaffold_4-102	110.8
scaffold_7	43190725	43190930	scaffold_7-121	110.8
scaffold_8	42920472	42920677	scaffold_8-115	110.8
scaffold_3	26799866	26800071	scaffold_3-107	110.5
scaffold_3	49490954	49491159	scaffold_3-93	110.5
scaffold_5	11455546	11455751	scaffold_5-93	110.5
scaffold_5	46293424	46293629	scaffold_5-85	110.5
scaffold_6	6740230	6740435	scaffold_6-129	110.5
scaffold_6	93000047	93000252	scaffold_6-125	110.5
scaffold_7	91240552	91240757	scaffold_7-130	110.5
scaffold_9	54806841	54807046	scaffold_9-79	110.5
scaffold_1	169571675	169571880	scaffold_1-186	110.3
scaffold_2	51039506	51039711	scaffold_2-114	110.3
scaffold_3	19494834	19495039	scaffold_3-94	110.3
scaffold_4	61516	61721	scaffold_4-103	110.3
scaffold_7	32250085	32250290	scaffold_7-117	110.3
scaffold_9	12650566	12650771	scaffold_9-80	110.3
scaffold_1	165512382	165512587	scaffold_1-200	110
scaffold_10	18563409	18563614	scaffold_10-31	110
scaffold_2	2751536	2751741	scaffold_2-121	110
scaffold_2	17694097	17694302	scaffold_2-107	110
scaffold_5	11252791	11252996	scaffold_5-95	110
scaffold_6	118922346	118922551	scaffold_6-126	110
scaffold_7	15498350	15498555	scaffold_7-123	110
scaffold_7	45498770	45498975	scaffold_7-141	110
scaffold_8c	3566719	3566924	scaffold_8c-14	110
scaffold_10	12736415	12736620	scaffold_10-32	109.7
scaffold_2	136764555	136764760	scaffold_2-118	109.7
scaffold_3	49451290	49451495	scaffold_3-108	109.7
scaffold_53	76307	76512	scaffold_53-1	109.7
scaffold_7	65216155	65216360	scaffold_7-124	109.7
scaffold_1	113505655	113505860	scaffold_1-198	109.4
scaffold_3	6822075	6822280	scaffold_3-117	109.4
scaffold_5	90707325	90707530	scaffold_5-90	109.4
scaffold_6	136425776	136425981	scaffold_6-139	109.4
scaffold_8	1805222	1805427	scaffold_8-121	109.4
scaffold_1	5380762	5380967	scaffold_1-195	109.1
scaffold_1	155296655	155296860	scaffold_1-205	109.1
scaffold_2	2829226	2829431	scaffold_2-119	109.1
scaffold_2	3243192	3243397	scaffold_2-111	109.1
scaffold_2	84979696	84979901	scaffold_2-113	109.1
scaffold_2	100623460	100623665	scaffold_2-123	109.1
scaffold_3	78431968	78432173	scaffold_3-99	109.1
scaffold_4	132223013	132223218	scaffold_4-109	109.1
scaffold_5	93873002	93873207	scaffold_5-84	109.1
scaffold_5	111239922	111240127	scaffold_5-103	109.1
scaffold_7	15506421	15506626	scaffold_7-125	109.1
scaffold_7	101925138	101925343	scaffold_7-126	109.1
scaffold_8	94176040	94176245	scaffold_8-129	109.1
scaffold_8c	2722787	2722992	scaffold_8c-13	109.1
scaffold_1	183869832	183870037	scaffold_1-159	108.8
scaffold_1	198736529	198736734	scaffold_1-191	108.8
scaffold_10	3758633	3758838	scaffold_10-35	108.8
scaffold_2	40724314	40724519	scaffold_2-120	108.8
scaffold_4	18238490	18238695	scaffold_4-126	108.8
scaffold_6	114281697	114281902	scaffold_6-131	108.8
scaffold_9	27383595	27383800	scaffold_9-89	108.8
scaffold_1	21273453	21273658	scaffold_1-174	108.5
scaffold_1	37419563	37419768	scaffold_1-168	108.5
scaffold_1	100725071	100725276	scaffold_1-187	108.5
scaffold_205	32036	32241	scaffold_205-1	108.5
scaffold_3	12302452	12302657	scaffold_3-112	108.5
scaffold_3	22500320	22500525	scaffold_3-103	108.5
scaffold_3	82019997	82020202	scaffold_3-119	108.5
scaffold_4	119590894	119591099	scaffold_4-118	108.5
scaffold_5	27796262	27796467	scaffold_5-91	108.5
scaffold_5	110190130	110190335	scaffold_5-110	108.5
scaffold_8	35411309	35411514	scaffold_8-118	108.5
scaffold_8	48105982	48106187	scaffold_8-126	108.5
scaffold_8	107801592	107801797	scaffold_8-124	108.5
scaffold_1	171721657	171721862	scaffold_1-180	108.2
scaffold_1	178984248	178984453	scaffold_1-206	108.2
scaffold_2	107050302	107050507	scaffold_2-130	108.2
scaffold_3	30148345	30148550	scaffold_3-113	108.2
scaffold_3	104973798	104974003	scaffold_3-105	108.2
scaffold_4	67948541	67948746	scaffold_4-116	108.2
scaffold_4	74192781	74192986	scaffold_4-117	108.2
scaffold_4	105944510	105944715	scaffold_4-114	108.2
scaffold_5	2255205	2255410	scaffold_5-96	108.2
scaffold_5	51232350	51232555	scaffold_5-100	108.2
scaffold_6	13686736	13686941	scaffold_6-123	108.2
scaffold_6	32430206	32430411	scaffold_6-130	108.2
scaffold_7	89278048	89278253	scaffold_7-142	108.2
scaffold_8	5131100	5131305	scaffold_8-117	108.2
scaffold_8	34325481	34325686	scaffold_8-141	108.2
scaffold_8	65421420	65421625	scaffold_8-138	108.2
scaffold_8	93534425	93534630	scaffold_8-109	108.2
scaffold_8	96717718	96717923	scaffold_8-127	108.2
scaffold_9	71665865	71666070	scaffold_9-95	108.2
scaffold_1	5885813	5886018	scaffold_1-193	107.9
scaffold_1	87856227	87856432	scaffold_1-189	107.9
scaffold_2	2969235	2969440	scaffold_2-129	107.9
scaffold_3	25504355	25504560	scaffold_3-98	107.9
scaffold_5	45588797	45589002	scaffold_5-94	107.9
scaffold_5	93012425	93012630	scaffold_5-87	107.9
scaffold_6	11406553	11406758	scaffold_6-143	107.9
scaffold_7	6409278	6409483	scaffold_7-133	107.9
scaffold_9	44239926	44240131	scaffold_9-78	107.9
scaffold_1	58827884	58828089	scaffold_1-208	107.6
scaffold_1	81199147	81199352	scaffold_1-204	107.6
scaffold_3	86208063	86208268	scaffold_3-104	107.6
scaffold_4	101022424	101022629	scaffold_4-136	107.6
scaffold_5	19348470	19348675	scaffold_5-113	107.6
scaffold_5	23276702	23276907	scaffold_5-97	107.6
scaffold_7	14353303	14353508	scaffold_7-138	107.6
scaffold_7	115129011	115129216	scaffold_7-127	107.6
scaffold_9	18604925	18605130	scaffold_9-91	107.6
scaffold_1	30871319	30871524	scaffold_1-179	107.3
scaffold_19	396322	396527	scaffold_19-4	107.3
scaffold_2	78079432	78079637	scaffold_2-124	107.3
scaffold_4	1228091	1228296	scaffold_4-175	107.3
scaffold_4	43350929	43351134	scaffold_4-122	107.3
scaffold_5	23404278	23404483	scaffold_5-102	107.3
scaffold_5	111319622	111319827	scaffold_5-86	107.3
scaffold_6	106305487	106305692	scaffold_6-135	107.3
scaffold_7	31643569	31643774	scaffold_7-137	107.3
scaffold_7	82442368	82442573	scaffold_7-134	107.3
scaffold_9	13329979	13330184	scaffold_9-85	107.3
scaffold_9	19389268	19389473	scaffold_9-87	107.3
scaffold_3	78267754	78267959	scaffold_3-114	107
scaffold_4	21521202	21521407	scaffold_4-121	107
scaffold_4	28926474	28926679	scaffold_4-129	107
scaffold_5	99993284	99993489	scaffold_5-105	107
scaffold_6	98185808	98186013	scaffold_6-132	107
scaffold_9	44454323	44454528	scaffold_9-86	107
scaffold_1	61753295	61753500	scaffold_1-211	106.7
scaffold_1	61846154	61846359	scaffold_1-212	106.7
scaffold_10	26047604	26047809	scaffold_10-37	106.7
scaffold_2	77799068	77799273	scaffold_2-122	106.7
scaffold_2	106421098	106421303	scaffold_2-116	106.7
scaffold_3	14216022	14216227	scaffold_3-101	106.7
scaffold_3	30237338	30237543	scaffold_3-102	106.7
scaffold_8	82217262	82217467	scaffold_8-132	106.7
scaffold_1	202940928	202941133	scaffold_1-199	106.4
scaffold_2	79440401	79440606	scaffold_2-132	106.4
scaffold_3	36285577	36285782	scaffold_3-109	106.4
scaffold_5	13802999	13803204	scaffold_5-121	106.4
scaffold_7	6324618	6324823	scaffold_7-135	106.4
scaffold_7	106005602	106005807	scaffold_7-132	106.4
scaffold_8	35279263	35279468	scaffold_8-136	106.4
scaffold_8	86919962	86920167	scaffold_8-133	106.4
scaffold_8c	3455097	3455302	scaffold_8c-12	106.4
scaffold_9	13149122	13149327	scaffold_9-93	106.4
scaffold_1	91578331	91578536	scaffold_1-196	106.1
scaffold_3	37658602	37658807	scaffold_3-115	106.1
scaffold_4	115688797	115689002	scaffold_4-123	106.1
scaffold_4	124746600	124746805	scaffold_4-133	106.1
scaffold_5	20916606	20916811	scaffold_5-99	106.1
scaffold_6	87720320	87720525	scaffold_6-134	106.1
scaffold_3	93926193	93926398	scaffold_3-110	105.8
scaffold_6	31464850	31465055	scaffold_6-136	105.8
scaffold_6	54331325	54331530	scaffold_6-137	105.8
scaffold_6	69849222	69849427	scaffold_6-133	105.8
scaffold_8	65807212	65807417	scaffold_8-131	105.8
scaffold_9	31731845	31732050	scaffold_9-96	105.8
scaffold_94	51378	51583	scaffold_94-1	105.8
scaffold_1	71065185	71065390	scaffold_1-197	105.5
scaffold_1	114711135	114711340	scaffold_1-207	105.5
scaffold_28	795007	795212	scaffold_28-7	105.5
scaffold_4	133369898	133370103	scaffold_4-125	105.5
scaffold_6	95420237	95420442	scaffold_6-140	105.5
scaffold_7	3021662	3021867	scaffold_7-140	105.5
scaffold_2	3574492	3574697	scaffold_2-133	105.2
scaffold_2	86420455	86420660	scaffold_2-134	105.2
scaffold_290	41831	42036	scaffold_290-1	105.2
scaffold_3	16152620	16152825	scaffold_3-111	105.2
scaffold_4	96112810	96113015	scaffold_4-130	105.2
scaffold_4	105928109	105928314	scaffold_4-131	105.2
scaffold_4	129004256	129004461	scaffold_4-128	105.2
scaffold_8	97009495	97009700	scaffold_8-122	105.2
scaffold_8	98275466	98275671	scaffold_8-159	105.2
scaffold_1	128150965	128151170	scaffold_1-235	104.9
scaffold_2	34351359	34351564	scaffold_2-127	104.9
scaffold_2	42445028	42445233	scaffold_2-128	104.9
scaffold_28	352801	353006	scaffold_28-9	104.9
scaffold_4	3347514	3347719	scaffold_4-142	104.9
scaffold_8	83087927	83088132	scaffold_8-142	104.9
scaffold_8	105833055	105833260	scaffold_8-128	104.9
scaffold_1	199915792	199915997	scaffold_1-185	104.6
scaffold_2	81098998	81099203	scaffold_2-143	104.6
scaffold_3	22403651	22403856	scaffold_3-106	104.6
scaffold_4	102597251	102597456	scaffold_4-124	104.6
scaffold_8	78099075	78099280	scaffold_8-139	104.6
scaffold_9	3383499	3383704	scaffold_9-97	104.6
scaffold_9	93292278	93292483	scaffold_9-92	104.6
scaffold_4	88563639	88563844	scaffold_4-150	104.3
scaffold_5	22100345	22100550	scaffold_5-108	104.3
scaffold_5	27997424	27997629	scaffold_5-114	104.3
scaffold_5	95488057	95488262	scaffold_5-107	104.3
scaffold_9	3523458	3523663	scaffold_9-88	104.3
scaffold_1	16252213	16252418	scaffold_1-213	104
scaffold_1	167917484	167917689	scaffold_1-214	104
scaffold_1	207270548	207270753	scaffold_1-216	104
scaffold_10	9699156	9699361	scaffold_10-36	104
scaffold_10	29915598	29915803	scaffold_10-34	104
scaffold_28	64294	64499	scaffold_28-8	104
scaffold_3	7885987	7886192	scaffold_3-116	104
scaffold_4	129706511	129706716	scaffold_4-134	104
scaffold_6	121456709	121456914	scaffold_6-148	104
scaffold_8	52770266	52770471	scaffold_8-155	104
scaffold_1	37936710	37936915	scaffold_1-209	103.7
scaffold_3	32653762	32653967	scaffold_3-122	103.7
scaffold_4	6757679	6757884	scaffold_4-138	103.7
scaffold_4	73874650	73874855	scaffold_4-137	103.7
scaffold_6	33487884	33488089	scaffold_6-138	103.7
scaffold_6	98139899	98140104	scaffold_6-142	103.7
scaffold_60	422583	422788	scaffold_60-1	103.7
scaffold_7	50125792	50125997	scaffold_7-143	103.7
scaffold_7	78363264	78363469	scaffold_7-147	103.7
scaffold_9	27275191	27275396	scaffold_9-98	103.7
scaffold_10	554227	554432	scaffold_10-39	103.4
scaffold_2	150441237	150441442	scaffold_2-126	103.4
scaffold_3	78231786	78231991	scaffold_3-132	103.4
scaffold_5	95661002	95661207	scaffold_5-98	103.4
scaffold_7	15918492	15918697	scaffold_7-174	103.4
scaffold_9	12723761	12723966	scaffold_9-90	103.4
scaffold_1	10383513	10383718	scaffold_1-202	103.1
scaffold_1	128242179	128242384	scaffold_1-222	103.1
scaffold_1	152446971	152447176	scaffold_1-192	103.1
scaffold_10	178735	178940	scaffold_10-38	103.1
scaffold_164	194296	194501	scaffold_164-3	103.1
scaffold_2	78288426	78288631	scaffold_2-155	103.1
scaffold_4	137763878	137764083	scaffold_4-143	103.1
scaffold_5	110338550	110338755	scaffold_5-125	103.1
scaffold_8	6851095	6851300	scaffold_8-143	103.1
scaffold_10	15224980	15225185	scaffold_10-40	102.8
scaffold_10	29615858	29616063	scaffold_10-41	102.8
scaffold_2	25511227	25511432	scaffold_2-136	102.8
scaffold_3	41388739	41388944	scaffold_3-118	102.8
scaffold_4	93201492	93201697	scaffold_4-147	102.8
scaffold_6	27754689	27754894	scaffold_6-145	102.8
scaffold_7	101941556	101941761	scaffold_7-148	102.8
scaffold_8	46593478	46593683	scaffold_8-135	102.8
scaffold_1	123673925	123674130	scaffold_1-236	102.5
scaffold_3	109131589	109131794	scaffold_3-123	102.5
scaffold_7	3238110	3238315	scaffold_7-150	102.5
scaffold_7	25404958	25405163	scaffold_7-139	102.5
scaffold_8	5010768	5010973	scaffold_8-152	102.5
scaffold_8	6309167	6309372	scaffold_8-149	102.5
scaffold_2	73493936	73494141	scaffold_2-142	102.2
scaffold_2	136910483	136910688	scaffold_2-131	102.2
scaffold_3	7836087	7836292	scaffold_3-124	102.2
scaffold_4	59456683	59456888	scaffold_4-140	102.2
scaffold_5	2280781	2280986	scaffold_5-118	102.2
scaffold_5	98268283	98268488	scaffold_5-112	102.2
scaffold_6	14131796	14132001	scaffold_6-154	102.2
scaffold_6	27334757	27334962	scaffold_6-144	102.2
scaffold_6	39911471	39911676	scaffold_6-141	102.2
scaffold_7	101773991	101774196	scaffold_7-167	102.2
scaffold_8	105627430	105627635	scaffold_8-158	102.2
scaffold_1	113516004	113516209	scaffold_1-210	101.9
scaffold_1	128809387	128809592	scaffold_1-223	101.9
scaffold_2	40706133	40706338	scaffold_2-141	101.9
scaffold_27	436838	437043	scaffold_27-3	101.9
scaffold_3	86085741	86085946	scaffold_3-126	101.9
scaffold_5	28252997	28253202	scaffold_5-111	101.9
scaffold_5	43869317	43869522	scaffold_5-104	101.9
scaffold_52	508378	508583	scaffold_52-3	101.9
scaffold_8	35380740	35380945	scaffold_8-150	101.9
scaffold_9	54871204	54871409	scaffold_9-94	101.9
scaffold_9	63391907	63392112	scaffold_9-105	101.9
scaffold_1	12565816	12566021	scaffold_1-251	101.6
scaffold_1	78445287	78445492	scaffold_1-232	101.6
scaffold_1	83646802	83647007	scaffold_1-218	101.6
scaffold_2	10859665	10859870	scaffold_2-139	101.6
scaffold_3	98166525	98166730	scaffold_3-137	101.6
scaffold_4	97564481	97564686	scaffold_4-153	101.6
scaffold_44	108454	108659	scaffold_44-1	101.6
scaffold_5	30600226	30600431	scaffold_5-106	101.6
scaffold_5	73457225	73457430	scaffold_5-101	101.6
scaffold_7	59322014	59322219	scaffold_7-145	101.6
scaffold_7	103569976	103570181	scaffold_7-156	101.6
scaffold_8	37700585	37700790	scaffold_8-140	101.6
scaffold_8	87014633	87014838	scaffold_8-134	101.6
scaffold_8	96760994	96761199	scaffold_8-162	101.6
scaffold_8	107346057	107346262	scaffold_8-172	101.6
scaffold_9	71900030	71900235	scaffold_9-103	101.6
scaffold_1	72921149	72921354	scaffold_1-215	101.3
scaffold_3	6807080	6807285	scaffold_3-121	101.3
scaffold_3	96401224	96401429	scaffold_3-120	101.3
scaffold_4	22230167	22230372	scaffold_4-132	101.3
scaffold_5	46319826	46320031	scaffold_5-130	101.3
scaffold_5	99656826	99657031	scaffold_5-122	101.3
scaffold_6	22839314	22839519	scaffold_6-146	101.3
scaffold_7	65877655	65877860	scaffold_7-149	101.3
scaffold_7	90800120	90800325	scaffold_7-151	101.3
scaffold_7	113092828	113093033	scaffold_7-154	101.3
scaffold_8	91194799	91195004	scaffold_8-153	101.3
scaffold_8	105824551	105824756	scaffold_8-137	101.3
scaffold_1	57950765	57950970	scaffold_1-227	101
scaffold_2	81371102	81371307	scaffold_2-138	101
scaffold_239	104183	104388	scaffold_239-2	101
scaffold_24	238069	238274	scaffold_24-4	101
scaffold_3	37014078	37014283	scaffold_3-127	101
scaffold_5	51800905	51801110	scaffold_5-117	101
scaffold_8	46622608	46622813	scaffold_8-144	101
scaffold_8	51193606	51193811	scaffold_8-146	101
scaffold_8	83212770	83212975	scaffold_8-156	101
scaffold_1	56300829	56301034	scaffold_1-219	100.7
scaffold_2	15224934	15225139	scaffold_2-135	100.7
scaffold_4	93263556	93263761	scaffold_4-145	100.7
scaffold_6	127726635	127726840	scaffold_6-163	100.7
scaffold_8	91109322	91109527	scaffold_8-148	100.7
scaffold_9	7759726	7759931	scaffold_9-100	100.7
scaffold_1	123323990	123324195	scaffold_1-220	100.4
scaffold_1	204048107	204048312	scaffold_1-224	100.4
scaffold_293	107028	107233	scaffold_293-2	100.4
scaffold_4	23196164	23196369	scaffold_4-154	100.4
scaffold_4	134590641	134590846	scaffold_4-156	100.4
scaffold_5	111876635	111876840	scaffold_5-132	100.4
scaffold_6	36253860	36254065	scaffold_6-158	100.4
scaffold_7	60718851	60719056	scaffold_7-152	100.4
scaffold_7	107635493	107635698	scaffold_7-155	100.4
scaffold_7	109595656	109595861	scaffold_7-146	100.4
scaffold_7	111372591	111372796	scaffold_7-173	100.4
scaffold_8	6275342	6275547	scaffold_8-130	100.4
scaffold_8b	1105450	1105655	scaffold_8b-2	100.4
scaffold_9	37823879	37824084	scaffold_9-99	100.4
scaffold_1	104115822	104116027	scaffold_1-229	100.1
scaffold_1	147791799	147792004	scaffold_1-272	100.1
scaffold_3	30293028	30293233	scaffold_3-133	100.1
scaffold_4	68696772	68696977	scaffold_4-149	100.1
scaffold_4	125148608	125148813	scaffold_4-151	100.1
scaffold_6	76051523	76051728	scaffold_6-167	100.1
scaffold_6	109023493	109023698	scaffold_6-151	100.1
scaffold_7	13854758	13854963	scaffold_7-162	100.1
scaffold_8	55427987	55428192	scaffold_8-147	100.1
scaffold_1	38129241	38129446	scaffold_1-230	99.9
scaffold_3	19579828	19580033	scaffold_3-125	99.9
scaffold_3	110057338	110057543	scaffold_3-128	99.9
scaffold_4	47377133	47377338	scaffold_4-168	99.9
scaffold_6	118317489	118317694	scaffold_6-157	99.9
scaffold_7	97110008	97110213	scaffold_7-158	99.9
scaffold_8	105973101	105973306	scaffold_8-151	99.9
scaffold_9	71338289	71338494	scaffold_9-116	99.9
scaffold_1	128521951	128522156	scaffold_1-239	99.6
scaffold_2	77617424	77617629	scaffold_2-144	99.6
scaffold_4	372962	373167	scaffold_4-148	99.6
scaffold_4	18035408	18035613	scaffold_4-159	99.6
scaffold_4	68658480	68658685	scaffold_4-170	99.6
scaffold_5	12399963	12400168	scaffold_5-133	99.6
scaffold_5	55287352	55287557	scaffold_5-119	99.6
scaffold_9	92794245	92794450	scaffold_9-102	99.6
scaffold_1	12197276	12197481	scaffold_1-268	99.3
scaffold_1	29744887	29745092	scaffold_1-238	99.3
scaffold_2	100533938	100534143	scaffold_2-148	99.3
scaffold_3	35663818	35664023	scaffold_3-135	99.3
scaffold_4	130763175	130763380	scaffold_4-141	99.3
scaffold_5	2316983	2317188	scaffold_5-152	99.3
scaffold_5	110031568	110031773	scaffold_5-115	99.3
scaffold_5	112935693	112935898	scaffold_5-144	99.3
scaffold_7	111660072	111660277	scaffold_7-177	99.3
scaffold_1	105918415	105918620	scaffold_1-241	99
scaffold_1	189944552	189944757	scaffold_1-226	99
scaffold_2	4967138	4967343	scaffold_2-151	99
scaffold_2	107342148	107342353	scaffold_2-159	99
scaffold_2	129161555	129161760	scaffold_2-167	99
scaffold_5	92795916	92796121	scaffold_5-116	99
scaffold_54	488663	488868	scaffold_54-1	99
scaffold_8	1232337	1232542	scaffold_8-154	99
scaffold_8	13065610	13065815	scaffold_8-157	99
scaffold_8	14273186	14273391	scaffold_8-145	99
scaffold_1	74882815	74883020	scaffold_1-259	98.7
scaffold_2	40770840	40771045	scaffold_2-140	98.7
scaffold_4	85671062	85671267	scaffold_4-158	98.7
scaffold_4	129003845	129004050	scaffold_4-146	98.7
scaffold_5	100006978	100007183	scaffold_5-124	98.7
scaffold_6	132492652	132492857	scaffold_6-153	98.7
scaffold_7	87101584	87101789	scaffold_7-168	98.7
scaffold_7	103578635	103578840	scaffold_7-160	98.7
scaffold_1	183889338	183889543	scaffold_1-217	98.4
scaffold_10	19232707	19232912	scaffold_10-45	98.4
scaffold_2	40804938	40805143	scaffold_2-172	98.4
scaffold_2	93202537	93202742	scaffold_2-153	98.4
scaffold_4	1233566	1233771	scaffold_4-174	98.4
scaffold_4	9194286	9194491	scaffold_4-152	98.4
scaffold_5	90194843	90195048	scaffold_5-146	98.4
scaffold_5	110296605	110296810	scaffold_5-120	98.4
scaffold_6	38286687	38286892	scaffold_6-147	98.4
scaffold_6	132477608	132477813	scaffold_6-169	98.4
scaffold_7	17714327	17714532	scaffold_7-206	98.4
scaffold_1	86757354	86757559	scaffold_1-225	98.1
scaffold_1	173040833	173041038	scaffold_1-252	98.1
scaffold_2	4844342	4844547	scaffold_2-152	98.1
scaffold_205	61010	61215	scaffold_205-2	98.1
scaffold_3	76079440	76079645	scaffold_3-141	98.1
scaffold_3	86166363	86166568	scaffold_3-134	98.1
scaffold_4	13164213	13164418	scaffold_4-155	98.1
scaffold_4	59441650	59441855	scaffold_4-157	98.1
scaffold_4	101202370	101202575	scaffold_4-144	98.1
scaffold_5	46469867	46470072	scaffold_5-131	98.1
scaffold_6	13685271	13685476	scaffold_6-165	98.1
scaffold_6	38762197	38762402	scaffold_6-159	98.1
scaffold_7	109583623	109583828	scaffold_7-153	98.1
scaffold_1	61866708	61866913	scaffold_1-256	97.8
scaffold_1	128630414	128630619	scaffold_1-246	97.8
scaffold_1	159802737	159802942	scaffold_1-257	97.8
scaffold_1	182852570	182852775	scaffold_1-253	97.8
scaffold_10	12473014	12473219	scaffold_10-42	97.8
scaffold_134	76165	76370	scaffold_134-2	97.8
scaffold_4	129124176	129124381	scaffold_4-166	97.8
scaffold_52	169650	169855	scaffold_52-4	97.8
scaffold_6	45012333	45012538	scaffold_6-156	97.8
scaffold_6	106244169	106244374	scaffold_6-161	97.8
scaffold_8	15869125	15869330	scaffold_8-171	97.8
scaffold_8	96955902	96956107	scaffold_8-164	97.8
scaffold_9	46712095	46712300	scaffold_9-113	97.8
scaffold_9	74658864	74659069	scaffold_9-115	97.8
scaffold_1	169600199	169600404	scaffold_1-231	97.5
scaffold_1403	5599	5804	scaffold_1403-1	97.5
scaffold_2	45685763	45685968	scaffold_2-156	97.5
scaffold_2	54242719	54242924	scaffold_2-149	97.5
scaffold_3	30032501	30032706	scaffold_3-129	97.5
scaffold_3	30443024	30443229	scaffold_3-136	97.5
scaffold_3	92550787	92550992	scaffold_3-131	97.5
scaffold_4	9222633	9222838	scaffold_4-161	97.5
scaffold_5	109501521	109501726	scaffold_5-126	97.5
scaffold_5	117237043	117237248	scaffold_5-129	97.5
scaffold_7	64085186	64085391	scaffold_7-157	97.5
scaffold_7	82808219	82808424	scaffold_7-161	97.5
scaffold_1	18017381	18017586	scaffold_1-242	97.2
scaffold_1	155347686	155347891	scaffold_1-245	97.2
scaffold_2	34289811	34290016	scaffold_2-154	97.2
scaffold_2	100537758	100537963	scaffold_2-145	97.2
scaffold_3	26877524	26877729	scaffold_3-139	97.2
scaffold_5	12398662	12398867	scaffold_5-134	97.2
scaffold_6	70244281	70244486	scaffold_6-149	97.2
scaffold_6	90244230	90244435	scaffold_6-162	97.2
scaffold_7	26454653	26454858	scaffold_7-166	97.2
scaffold_7	109960252	109960457	scaffold_7-172	97.2
scaffold_7	113107763	113107968	scaffold_7-164	97.2
scaffold_2	65091472	65091677	scaffold_2-150	96.9
scaffold_2	117310738	117310943	scaffold_2-164	96.9
scaffold_3	86410222	86410427	scaffold_3-148	96.9
scaffold_5	12114793	12114998	scaffold_5-127	96.9
scaffold_5	67009404	67009609	scaffold_5-135	96.9
scaffold_6	31417057	31417262	scaffold_6-152	96.9
scaffold_7	65241647	65241852	scaffold_7-170	96.9
scaffold_8	98290994	98291199	scaffold_8-161	96.9
scaffold_9	77788352	77788557	scaffold_9-101	96.9
scaffold_1	5377182	5377387	scaffold_1-266	96.6
scaffold_10	7141025	7141230	scaffold_10-43	96.6
scaffold_2	98369566	98369771	scaffold_2-157	96.6
scaffold_4	100817880	100818085	scaffold_4-171	96.6
scaffold_5	48744880	48745085	scaffold_5-128	96.6
scaffold_5	73458352	73458557	scaffold_5-137	96.6
scaffold_6	19610159	19610364	scaffold_6-155	96.6
scaffold_7	89659787	89659992	scaffold_7-188	96.6
scaffold_9	77899987	77900192	scaffold_9-106	96.6
scaffold_1	56285651	56285856	scaffold_1-221	96.3
scaffold_1	70331251	70331456	scaffold_1-234	96.3
scaffold_1	129524167	129524372	scaffold_1-243	96.3
scaffold_1	156348213	156348418	scaffold_1-228	96.3
scaffold_1	173861779	173861984	scaffold_1-263	96.3
scaffold_1	203083012	203083217	scaffold_1-260	96.3
scaffold_101	20117	20322	scaffold_101-1	96.3
scaffold_2	64926062	64926267	scaffold_2-146	96.3
scaffold_3	30170489	30170694	scaffold_3-140	96.3
scaffold_8	105817174	105817379	scaffold_8-160	96.3
scaffold_9	44435539	44435744	scaffold_9-109	96.3
scaffold_1	97541112	97541317	scaffold_1-248	96
scaffold_1	143760837	143761042	scaffold_1-233	96
scaffold_4	51531141	51531346	scaffold_4-184	96
scaffold_4	99318471	99318676	scaffold_4-164	96
scaffold_5	12319456	12319661	scaffold_5-145	96
scaffold_6	27326540	27326745	scaffold_6-180	96
scaffold_6	108058315	108058520	scaffold_6-176	96
scaffold_7	22553428	22553633	scaffold_7-175	96
scaffold_7	24943715	24943920	scaffold_7-183	96
scaffold_7	115073593	115073798	scaffold_7-159	96
scaffold_8886	384	589	scaffold_8886-1	96
scaffold_9	47320335	47320540	scaffold_9-122	96
scaffold_1	49770587	49770792	scaffold_1-250	95.7
scaffold_1	110788390	110788595	scaffold_1-275	95.7
scaffold_10	6150988	6151193	scaffold_10-48	95.7
scaffold_3	22342095	22342300	scaffold_3-159	95.7
scaffold_3	29909175	29909380	scaffold_3-138	95.7
scaffold_4	1219130	1219335	scaffold_4-162	95.7
scaffold_4	22430490	22430695	scaffold_4-163	95.7
scaffold_4	47124706	47124911	scaffold_4-169	95.7
scaffold_6	119030645	119030850	scaffold_6-177	95.7
scaffold_7	65232018	65232223	scaffold_7-184	95.7
scaffold_8	91706261	91706466	scaffold_8-166	95.7
scaffold_9	3521756	3521961	scaffold_9-108	95.7
scaffold_9	95411879	95412084	scaffold_9-118	95.7
scaffold_1	21280233	21280438	scaffold_1-265	95.4
scaffold_1	89878328	89878533	scaffold_1-262	95.4
scaffold_1	204097924	204098129	scaffold_1-282	95.4
scaffold_10	178397	178602	scaffold_10-47	95.4
scaffold_2	100586995	100587200	scaffold_2-147	95.4
scaffold_2	105346409	105346614	scaffold_2-196	95.4
scaffold_3	25611393	25611598	scaffold_3-142	95.4
scaffold_3	31853489	31853694	scaffold_3-146	95.4
scaffold_3	100935094	100935299	scaffold_3-145	95.4
scaffold_4	18014921	18015126	scaffold_4-167	95.4
scaffold_4	103119451	103119656	scaffold_4-182	95.4
scaffold_6	109368906	109369111	scaffold_6-166	95.4
scaffold_6	122231987	122232192	scaffold_6-178	95.4
scaffold_6	122298902	122299107	scaffold_6-190	95.4
scaffold_7	102348620	102348825	scaffold_7-165	95.4
scaffold_8	23542576	23542781	scaffold_8-165	95.4
scaffold_1	7099404	7099609	scaffold_1-278	95.1
scaffold_1	186514792	186514997	scaffold_1-240	95.1
scaffold_19	467464	467669	scaffold_19-5	95.1
scaffold_3	108674589	108674794	scaffold_3-130	95.1
scaffold_5	89928799	89929004	scaffold_5-123	95.1
scaffold_5	92938205	92938410	scaffold_5-136	95.1
scaffold_6	87715997	87716202	scaffold_6-179	95.1
scaffold_6	90530447	90530652	scaffold_6-160	95.1
scaffold_6	132256810	132257015	scaffold_6-150	95.1
scaffold_8	78530188	78530393	scaffold_8-163	95.1
scaffold_9	54875236	54875441	scaffold_9-104	95.1
scaffold_9	69084395	69084600	scaffold_9-107	95.1
scaffold_10	28151387	28151592	scaffold_10-46	94.8
scaffold_2	31652440	31652645	scaffold_2-160	94.8
scaffold_2	83923655	83923860	scaffold_2-165	94.8
scaffold_2	100515781	100515986	scaffold_2-168	94.8
scaffold_5	46020305	46020510	scaffold_5-140	94.8
scaffold_5	53053420	53053625	scaffold_5-139	94.8
scaffold_5	112340817	112341022	scaffold_5-157	94.8
scaffold_6	30822631	30822836	scaffold_6-194	94.8
scaffold_6	32558318	32558523	scaffold_6-168	94.8
scaffold_6	55449116	55449321	scaffold_6-175	94.8
scaffold_7	66230823	66231028	scaffold_7-171	94.8
scaffold_8	78098441	78098646	scaffold_8-177	94.8
scaffold_1	12167273	12167478	scaffold_1-255	94.5
scaffold_10	33515303	33515508	scaffold_10-56	94.5
scaffold_2	54268847	54269052	scaffold_2-176	94.5
scaffold_2	98738641	98738846	scaffold_2-169	94.5
scaffold_2	129170524	129170729	scaffold_2-211	94.5
scaffold_2	145648470	145648675	scaffold_2-198	94.5
scaffold_3	6822344	6822549	scaffold_3-143	94.5
scaffold_412	6070	6275	scaffold_412-1	94.5
scaffold_6	54714123	54714328	scaffold_6-204	94.5
scaffold_6	118301038	118301243	scaffold_6-184	94.5
scaffold_7	30120590	30120795	scaffold_7-163	94.5
scaffold_7	66235406	66235611	scaffold_7-197	94.5
scaffold_7	112871559	112871764	scaffold_7-198	94.5
scaffold_8	1779591	1779796	scaffold_8-176	94.5
scaffold_9	77472256	77472461	scaffold_9-121	94.5
scaffold_1	96351434	96351639	scaffold_1-277	94.2
scaffold_2	10906537	10906742	scaffold_2-158	94.2
scaffold_2	57639188	57639393	scaffold_2-180	94.2
scaffold_2	86537661	86537866	scaffold_2-175	94.2
scaffold_3	12322808	12323013	scaffold_3-158	94.2
scaffold_4	32021666	32021871	scaffold_4-181	94.2
scaffold_6	73527607	73527812	scaffold_6-203	94.2
scaffold_6	104028681	104028886	scaffold_6-174	94.2
scaffold_7	75282021	75282226	scaffold_7-176	94.2
scaffold_8	89994583	89994788	scaffold_8-175	94.2
scaffold_1	68623488	68623693	scaffold_1-258	93.9
scaffold_1	173658098	173658303	scaffold_1-267	93.9
scaffold_2	98232936	98233141	scaffold_2-173	93.9
scaffold_3	109336731	109336936	scaffold_3-157	93.9
scaffold_3	114532062	114532267	scaffold_3-152	93.9
scaffold_4	50415671	50415876	scaffold_4-160	93.9
scaffold_4	122348883	122349088	scaffold_4-183	93.9
scaffold_4	132304250	132304455	scaffold_4-173	93.9
scaffold_6	30830024	30830229	scaffold_6-191	93.9
scaffold_6	31119489	31119694	scaffold_6-181	93.9
scaffold_6	39278885	39279090	scaffold_6-183	93.9
scaffold_6	90260645	90260850	scaffold_6-170	93.9
scaffold_8	1568739	1568944	scaffold_8-167	93.9
scaffold_8	4725809	4726014	scaffold_8-180	93.9
scaffold_1	37937646	37937851	scaffold_1-269	93.6
scaffold_2	1088214	1088419	scaffold_2-182	93.6
scaffold_2	38457103	38457308	scaffold_2-170	93.6
scaffold_2	51100356	51100561	scaffold_2-162	93.6
scaffold_2	66745326	66745531	scaffold_2-188	93.6
scaffold_2	116943154	116943359	scaffold_2-174	93.6
scaffold_3	113466044	113466249	scaffold_3-160	93.6
scaffold_4	85960271	85960476	scaffold_4-187	93.6
scaffold_5	109880091	109880296	scaffold_5-147	93.6
scaffold_5	110025074	110025279	scaffold_5-151	93.6
scaffold_8	79760047	79760252	scaffold_8-178	93.6
scaffold_9	7432785	7432990	scaffold_9-110	93.6
scaffold_9	27290733	27290938	scaffold_9-114	93.6
scaffold_9	30370855	30371060	scaffold_9-112	93.6
scaffold_9	47690724	47690929	scaffold_9-111	93.6
scaffold_1	97290676	97290881	scaffold_1-254	93.3
scaffold_1	105961927	105962132	scaffold_1-249	93.3
scaffold_2	14163242	14163447	scaffold_2-203	93.3
scaffold_2	74068587	74068792	scaffold_2-161	93.3
scaffold_2	85467203	85467408	scaffold_2-215	93.3
scaffold_4	119068967	119069172	scaffold_4-185	93.3
scaffold_5	14849036	14849241	scaffold_5-149	93.3
scaffold_5	16667406	16667611	scaffold_5-138	93.3
scaffold_5	26772231	26772436	scaffold_5-141	93.3
scaffold_7	27474785	27474990	scaffold_7-189	93.3
scaffold_7	40960945	40961150	scaffold_7-200	93.3
scaffold_7	43040079	43040284	scaffold_7-182	93.3
scaffold_7	46755449	46755654	scaffold_7-187	93.3
scaffold_8	1801233	1801438	scaffold_8-185	93.3
scaffold_8	8403130	8403335	scaffold_8-170	93.3
scaffold_8	15925529	15925734	scaffold_8-169	93.3
scaffold_9	82578473	82578678	scaffold_9-127	93.3
scaffold_1	100578028	100578233	scaffold_1-247	93
scaffold_1	113717648	113717853	scaffold_1-281	93
scaffold_2	84422693	84422898	scaffold_2-178	93
scaffold_3	36322484	36322689	scaffold_3-149	93
scaffold_3	103923568	103923773	scaffold_3-165	93
scaffold_308	18792	18997	scaffold_308-1	93
scaffold_4	6760280	6760485	scaffold_4-172	93
scaffold_5	23403602	23403807	scaffold_5-168	93
scaffold_5	121643140	121643345	scaffold_5-143	93
scaffold_6	109834941	109835146	scaffold_6-171	93
scaffold_7	123203734	123203939	scaffold_7-185	93
scaffold_8	62420946	62421151	scaffold_8-174	93
scaffold_9	26243221	26243426	scaffold_9-119	93
scaffold_9	86038100	86038305	scaffold_9-137	93
scaffold_1	61205045	61205250	scaffold_1-276	92.7
scaffold_4	58653331	58653536	scaffold_4-220	92.7
scaffold_4	110699924	110700129	scaffold_4-179	92.7
scaffold_4	129105812	129106017	scaffold_4-203	92.7
scaffold_6	70401601	70401806	scaffold_6-172	92.7
scaffold_6	132469725	132469930	scaffold_6-196	92.7
scaffold_7	3581653	3581858	scaffold_7-181	92.7
scaffold_7	28664828	28665033	scaffold_7-201	92.7
scaffold_7	30018882	30019087	scaffold_7-169	92.7
scaffold_8	15954435	15954640	scaffold_8-179	92.7
scaffold_9	26106375	26106580	scaffold_9-120	92.7
scaffold_9	77488729	77488934	scaffold_9-124	92.7
scaffold_1	28717759	28717964	scaffold_1-280	92.4
scaffold_1	90611206	90611411	scaffold_1-237	92.4
scaffold_1	126508318	126508523	scaffold_1-270	92.4
scaffold_2	67258001	67258206	scaffold_2-179	92.4
scaffold_3	78348439	78348644	scaffold_3-150	92.4
scaffold_3	78821209	78821414	scaffold_3-156	92.4
scaffold_4	68458481	68458686	scaffold_4-196	92.4
scaffold_5	30774823	30775028	scaffold_5-156	92.4
scaffold_6	70067781	70067986	scaffold_6-185	92.4
scaffold_7	43544926	43545131	scaffold_7-191	92.4
scaffold_7	84956829	84957034	scaffold_7-186	92.4
scaffold_9	66966181	66966386	scaffold_9-135	92.4
scaffold_9	92659312	92659517	scaffold_9-130	92.4
scaffold_1	21717368	21717573	scaffold_1-279	92.1
scaffold_1	66960755	66960960	scaffold_1-283	92.1
scaffold_10	11925768	11925973	scaffold_10-50	92.1
scaffold_10	16094369	16094574	scaffold_10-51	92.1
scaffold_3	49485606	49485811	scaffold_3-147	92.1
scaffold_4	100568111	100568316	scaffold_4-189	92.1
scaffold_5	71349329	71349534	scaffold_5-155	92.1
scaffold_6	90636211	90636416	scaffold_6-164	92.1
scaffold_7	103758567	103758772	scaffold_7-193	92.1
scaffold_8	46656158	46656363	scaffold_8-181	92.1
scaffold_2	150473131	150473336	scaffold_2-163	91.8
scaffold_3	110098758	110098963	scaffold_3-144	91.8
scaffold_4	51443130	51443335	scaffold_4-177	91.8
scaffold_4	94866705	94866910	scaffold_4-178	91.8
scaffold_5	101341658	101341863	scaffold_5-154	91.8
scaffold_5	110275363	110275568	scaffold_5-150	91.8
scaffold_6	57211545	57211750	scaffold_6-224	91.8
scaffold_6	122297967	122298172	scaffold_6-182	91.8
scaffold_8	52275371	52275576	scaffold_8-182	91.8
scaffold_9	42479859	42480064	scaffold_9-139	91.8
scaffold_1	90676403	90676608	scaffold_1-264	91.5
scaffold_1	110982021	110982226	scaffold_1-271	91.5
scaffold_10	21308372	21308577	scaffold_10-49	91.5
scaffold_2	2094477	2094682	scaffold_2-166	91.5
scaffold_4	139658817	139659022	scaffold_4-193	91.5
scaffold_5	3168209	3168414	scaffold_5-159	91.5
scaffold_5	16593188	16593393	scaffold_5-142	91.5
scaffold_5	39095221	39095426	scaffold_5-148	91.5
scaffold_5	87380372	87380577	scaffold_5-161	91.5
scaffold_5	105519737	105519942	scaffold_5-163	91.5
scaffold_6	39745099	39745304	scaffold_6-186	91.5
scaffold_9	43984044	43984249	scaffold_9-136	91.5
scaffold_1	37392278	37392483	scaffold_1-294	91.2
scaffold_1	41401113	41401318	scaffold_1-244	91.2
scaffold_1	96061125	96061330	scaffold_1-273	91.2
scaffold_1	122810631	122810836	scaffold_1-304	91.2
scaffold_10	271214	271419	scaffold_10-52	91.2
scaffold_2	45752614	45752819	scaffold_2-194	91.2
scaffold_2	73636173	73636378	scaffold_2-171	91.2
scaffold_2	126071453	126071658	scaffold_2-200	91.2
scaffold_28	319579	319784	scaffold_28-10	91.2
scaffold_31	3977	4182	scaffold_31-3	91.2
scaffold_4	117034613	117034818	scaffold_4-212	91.2
scaffold_9	47215419	47215624	scaffold_9-138	91.2
scaffold_1	9367257	9367462	scaffold_1-303	90.9
scaffold_1	126030229	126030434	scaffold_1-285	90.9
scaffold_2	3570830	3571035	scaffold_2-195	90.9
scaffold_2	93201280	93201485	scaffold_2-185	90.9
scaffold_3	14213199	14213404	scaffold_3-164	90.9
scaffold_3	98381450	98381655	scaffold_3-153	90.9
scaffold_4	59254616	59254821	scaffold_4-186	90.9
scaffold_4	73108519	73108724	scaffold_4-180	90.9
scaffold_4	107134606	107134811	scaffold_4-176	90.9
scaffold_5	27991966	27992171	scaffold_5-153	90.9
scaffold_6	122368439	122368644	scaffold_6-201	90.9
scaffold_7	43021815	43022020	scaffold_7-199	90.9
scaffold_8	7235307	7235512	scaffold_8-173	90.9
scaffold_1	199203570	199203775	scaffold_1-326	90.6
scaffold_2	46770032	46770237	scaffold_2-187	90.6
scaffold_2	65206558	65206763	scaffold_2-197	90.6
scaffold_2	77421587	77421792	scaffold_2-177	90.6
scaffold_2	150495761	150495966	scaffold_2-190	90.6
scaffold_3	78284111	78284316	scaffold_3-170	90.6
scaffold_3	98408049	98408254	scaffold_3-151	90.6
scaffold_4	6706947	6707152	scaffold_4-213	90.6
scaffold_5	30778576	30778781	scaffold_5-164	90.6
scaffold_6	91474317	91474522	scaffold_6-200	90.6
scaffold_6	97364481	97364686	scaffold_6-206	90.6
scaffold_6	126439704	126439909	scaffold_6-197	90.6
scaffold_7	86100267	86100472	scaffold_7-180	90.6
scaffold_9	3476543	3476748	scaffold_9-132	90.6
scaffold_9	15677090	15677295	scaffold_9-123	90.6
scaffold_9	43180098	43180303	scaffold_9-126	90.6
scaffold_9	44541474	44541679	scaffold_9-133	90.6
scaffold_217	38595	38800	scaffold_217-1	90.3
scaffold_3	5046563	5046768	scaffold_3-155	90.3
scaffold_3	86430333	86430538	scaffold_3-166	90.3
scaffold_4	33022171	33022376	scaffold_4-191	90.3
scaffold_4	140024486	140024691	scaffold_4-209	90.3
scaffold_5	100404718	100404923	scaffold_5-173	90.3
scaffold_6	20147475	20147680	scaffold_6-189	90.3
scaffold_6	32502615	32502820	scaffold_6-188	90.3
scaffold_6	38769460	38769665	scaffold_6-173	90.3
scaffold_6	109318800	109319005	scaffold_6-210	90.3
scaffold_7	45145773	45145978	scaffold_7-194	90.3
scaffold_8	10125262	10125467	scaffold_8-190	90.3
scaffold_8	32867959	32868164	scaffold_8-193	90.3
scaffold_8c	3769456	3769661	scaffold_8c-17	90.3
scaffold_9	5493916	5494121	scaffold_9-125	90.3
scaffold_1	115384866	115385071	scaffold_1-274	90
scaffold_1	199907906	199908111	scaffold_1-287	90
scaffold_10	28982355	28982560	scaffold_10-60	90
scaffold_2	76806218	76806423	scaffold_2-202	90
scaffold_3	25478904	25479109	scaffold_3-162	90
scaffold_3	30048268	30048473	scaffold_3-183	90
scaffold_3	49483966	49484171	scaffold_3-163	90
scaffold_4	94637239	94637444	scaffold_4-201	90
scaffold_5	16720540	16720745	scaffold_5-169	90
scaffold_6	55445686	55445891	scaffold_6-187	90
scaffold_7	32168611	32168816	scaffold_7-178	90
scaffold_7	42790573	42790778	scaffold_7-196	90
scaffold_8	1869192	1869397	scaffold_8-192	90
scaffold_9	17994141	17994346	scaffold_9-134	90
scaffold_9	26104140	26104345	scaffold_9-131	90
scaffold_9	29037253	29037458	scaffold_9-144	90
scaffold_1	179347280	179347485	scaffold_1-292	89.7
scaffold_10	12201886	12202091	scaffold_10-57	89.7
scaffold_2	83178425	83178630	scaffold_2-183	89.7
scaffold_3	19767048	19767253	scaffold_3-184	89.7
scaffold_4	68941950	68942155	scaffold_4-215	89.7
scaffold_7	15691409	15691614	scaffold_7-202	89.7
scaffold_8	36234413	36234618	scaffold_8-187	89.7
scaffold_8	97022632	97022837	scaffold_8-191	89.7
scaffold_8	105835184	105835389	scaffold_8-183	89.7
scaffold_9	55529753	55529958	scaffold_9-142	89.7
scaffold_1	12301414	12301619	scaffold_1-315	89.4
scaffold_1	206789007	206789212	scaffold_1-289	89.4
scaffold_2	117039885	117040090	scaffold_2-186	89.4
scaffold_2	117326765	117326970	scaffold_2-191	89.4
scaffold_3	16155661	16155866	scaffold_3-154	89.4
scaffold_4	43259553	43259758	scaffold_4-207	89.4
scaffold_412	20860	21065	scaffold_412-2	89.4
scaffold_5	23287172	23287377	scaffold_5-167	89.4
scaffold_5	112660856	112661061	scaffold_5-160	89.4
scaffold_6	9252030	9252235	scaffold_6-199	89.4
scaffold_6	45743052	45743257	scaffold_6-192	89.4
scaffold_6	118397319	118397524	scaffold_6-207	89.4
scaffold_1	55832466	55832671	scaffold_1-307	89.2
scaffold_1	92420068	92420273	scaffold_1-309	89.2
scaffold_1	155246654	155246859	scaffold_1-291	89.2
scaffold_124	52200	52405	scaffold_124-1	89.2
scaffold_3	31058232	31058437	scaffold_3-175	89.2
scaffold_3	93229080	93229285	scaffold_3-186	89.2
scaffold_3	102250150	102250355	scaffold_3-180	89.2
scaffold_4	66469610	66469815	scaffold_4-197	89.2
scaffold_4	66818577	66818782	scaffold_4-214	89.2
scaffold_4	105250386	105250591	scaffold_4-217	89.2
scaffold_4	113605493	113605698	scaffold_4-226	89.2
scaffold_4	132249591	132249796	scaffold_4-192	89.2
scaffold_5033	3561	3766	scaffold_5033-1	89.2
scaffold_7	18215344	18215549	scaffold_7-208	89.2
scaffold_7	91556881	91557086	scaffold_7-190	89.2
scaffold_8	14227600	14227805	scaffold_8-188	89.2
scaffold_8	18793157	18793362	scaffold_8-197	89.2
scaffold_1	22425644	22425849	scaffold_1-295	88.9
scaffold_1	31844729	31844934	scaffold_1-286	88.9
scaffold_1	114719966	114720171	scaffold_1-299	88.9
scaffold_1	128529748	128529953	scaffold_1-308	88.9
scaffold_1	173765041	173765246	scaffold_1-305	88.9
scaffold_2	81334047	81334252	scaffold_2-189	88.9
scaffold_2	135638863	135639068	scaffold_2-184	88.9
scaffold_3	5115859	5116064	scaffold_3-185	88.9
scaffold_3	9809952	9810157	scaffold_3-172	88.9
scaffold_3	69056091	69056296	scaffold_3-189	88.9
scaffold_4	47171683	47171888	scaffold_4-211	88.9
scaffold_4	97560931	97561136	scaffold_4-188	88.9
scaffold_6	38144002	38144207	scaffold_6-195	88.9
scaffold_6	76072536	76072741	scaffold_6-193	88.9
scaffold_7	9546245	9546450	scaffold_7-204	88.9
scaffold_7	82626912	82627117	scaffold_7-217	88.9
scaffold_7	107464300	107464505	scaffold_7-209	88.9
scaffold_8	78104454	78104659	scaffold_8-184	88.9
scaffold_8c	3778531	3778736	scaffold_8c-16	88.9
scaffold_9	7474925	7475130	scaffold_9-140	88.9
scaffold_9	77308075	77308280	scaffold_9-149	88.9
scaffold_2	23314909	23315114	scaffold_2-214	88.6
scaffold_2	77762940	77763145	scaffold_2-181	88.6
scaffold_2	140043328	140043533	scaffold_2-193	88.6
scaffold_4	6508397	6508602	scaffold_4-229	88.6
scaffold_4	22521848	22522053	scaffold_4-205	88.6
scaffold_4	47321943	47322148	scaffold_4-206	88.6
scaffold_4	72862396	72862601	scaffold_4-190	88.6
scaffold_5	10974411	10974616	scaffold_5-199	88.6
scaffold_7	41405153	41405358	scaffold_7-212	88.6
scaffold_7	84994435	84994640	scaffold_7-211	88.6
scaffold_7	97146896	97147101	scaffold_7-207	88.6
scaffold_8	107733819	107734024	scaffold_8-186	88.6
scaffold_9	18080156	18080361	scaffold_9-129	88.6
scaffold_9	63580116	63580321	scaffold_9-128	88.6
scaffold_1	44575098	44575303	scaffold_1-302	88.3
scaffold_1	93744137	93744342	scaffold_1-317	88.3
scaffold_1	97211639	97211844	scaffold_1-301	88.3
scaffold_1	171838768	171838973	scaffold_1-330	88.3
scaffold_1	180392282	180392487	scaffold_1-290	88.3
scaffold_2	128774244	128774449	scaffold_2-208	88.3
scaffold_3	28892365	28892570	scaffold_3-182	88.3
scaffold_4	7162581	7162786	scaffold_4-232	88.3
scaffold_4	9221812	9222017	scaffold_4-225	88.3
scaffold_4	15378119	15378324	scaffold_4-218	88.3
scaffold_4	23453139	23453344	scaffold_4-200	88.3
scaffold_4	121739629	121739834	scaffold_4-210	88.3
scaffold_4	123589424	123589629	scaffold_4-195	88.3
scaffold_5	101349267	101349472	scaffold_5-162	88.3
scaffold_1	38115507	38115712	scaffold_1-293	88
scaffold_1	80251274	80251479	scaffold_1-306	88
scaffold_1	86145588	86145793	scaffold_1-284	88
scaffold_1	90565703	90565908	scaffold_1-288	88
scaffold_1	167919734	167919939	scaffold_1-298	88
scaffold_1	173038239	173038444	scaffold_1-324	88
scaffold_2	53962254	53962459	scaffold_2-218	88
scaffold_2	83956453	83956658	scaffold_2-225	88
scaffold_3	5117951	5118156	scaffold_3-169	88
scaffold_5	111878788	111878993	scaffold_5-176	88
scaffold_7	94125359	94125564	scaffold_7-203	88
scaffold_7	94206091	94206296	scaffold_7-205	88
scaffold_7	96953354	96953559	scaffold_7-213	88
scaffold_9	35437036	35437241	scaffold_9-150	88
scaffold_1	96025246	96025451	scaffold_1-331	87.7
scaffold_10	21992948	21993153	scaffold_10-54	87.7
scaffold_2	73579196	73579401	scaffold_2-192	87.7
scaffold_2	103595760	103595965	scaffold_2-216	87.7
scaffold_2	133650703	133650908	scaffold_2-205	87.7
scaffold_3	24638425	24638630	scaffold_3-181	87.7
scaffold_3	31205241	31205446	scaffold_3-178	87.7
scaffold_3	57907527	57907732	scaffold_3-167	87.7
scaffold_4	19681154	19681359	scaffold_4-204	87.7
scaffold_4	68481820	68482025	scaffold_4-194	87.7
scaffold_4	132357852	132358057	scaffold_4-219	87.7
scaffold_5	23393949	23394154	scaffold_5-165	87.7
scaffold_6	22912720	22912925	scaffold_6-220	87.7
scaffold_8	54074163	54074368	scaffold_8-189	87.7
scaffold_1	21795504	21795709	scaffold_1-320	87.4
scaffold_10	4062858	4063063	scaffold_10-61	87.4
scaffold_10	11981436	11981641	scaffold_10-53	87.4
scaffold_2	150715538	150715743	scaffold_2-206	87.4
scaffold_3	16053879	16054084	scaffold_3-173	87.4
scaffold_4	100544856	100545061	scaffold_4-216	87.4
scaffold_4	100688578	100688783	scaffold_4-202	87.4
scaffold_4	139660155	139660360	scaffold_4-223	87.4
scaffold_5	2400509	2400714	scaffold_5-175	87.4
[truncated: 57,750 more rows]

## Sheet: Sox3, eTailbud (trunk)
ChIP-Seq peak call coordinates: Sox3, early tailbud stage (trunk)
Scaffold	Start	End	Peak ID	Peak score
scaffold_5	91327358	91327537	scaffold_5-2	172.8
scaffold_1	206499176	206499355	scaffold_1-1	167.8
scaffold_8	1437153	1437332	scaffold_8-1	161
scaffold_5	30760956	30761135	scaffold_5-3	157.8
scaffold_4	1228120	1228299	scaffold_4-2	153.3
scaffold_7	88383487	88383666	scaffold_7-2	149.2
scaffold_5	46027003	46027182	scaffold_5-1	145.1
scaffold_2	66742190	66742369	scaffold_2-1	141.5
scaffold_733	9986	10165	scaffold_733-1	141.5
scaffold_4	132412709	132412888	scaffold_4-1	136.1
scaffold_9	82578501	82578680	scaffold_9-1	135.6
scaffold_2	65272106	65272285	scaffold_2-2	134.7
scaffold_1	91535288	91535467	scaffold_1-2	134.2
scaffold_8	24189259	24189438	scaffold_8-4	134.2
scaffold_6	128559867	128560046	scaffold_6-2	132.4
scaffold_6	98273049	98273228	scaffold_6-1	131.5
scaffold_6	138081663	138081842	scaffold_6-4	131.1
scaffold_8	28049938	28050117	scaffold_8-2	131.1
scaffold_5	73347694	73347873	scaffold_5-4	130.6
scaffold_1	17879802	17879981	scaffold_1-4	129.7
scaffold_1	49741827	49742006	scaffold_1-3	129.7
scaffold_10	679747	679926	scaffold_10-1	129.2
scaffold_7	86160754	86160933	scaffold_7-5	128.8
scaffold_1	193465674	193465853	scaffold_1-5	127.9
scaffold_10	35465241	35465420	scaffold_10-2	127.4
scaffold_8	16212074	16212253	scaffold_8-3	127.4
scaffold_9	44444697	44444876	scaffold_9-6	126.5
scaffold_6	123438507	123438686	scaffold_6-3	126.1
scaffold_7	115306500	115306679	scaffold_7-4	125.6
scaffold_2	96906924	96907103	scaffold_2-3	125.2
scaffold_5	90191943	90192122	scaffold_5-5	125.2
scaffold_1	132900502	132900681	scaffold_1-7	124.3
scaffold_3	35706964	35707143	scaffold_3-3	124.3
scaffold_2	65331949	65332128	scaffold_2-4	123.8
scaffold_6	30809576	30809755	scaffold_6-6	123.4
scaffold_8	82300093	82300272	scaffold_8-6	122.9
scaffold_9	69493896	69494075	scaffold_9-5	122
scaffold_5	90211765	90211944	scaffold_5-6	121.5
scaffold_7	86174985	86175164	scaffold_7-10	121.1
scaffold_3	36275303	36275482	scaffold_3-2	120.6
scaffold_8	47921594	47921773	scaffold_8-7	120.2
scaffold_28	784316	784495	scaffold_28-1	119.7
scaffold_7	27004723	27004902	scaffold_7-3	119.7
scaffold_3	49423180	49423359	scaffold_3-1	119.3
scaffold_6	109373087	109373266	scaffold_6-9	118.8
scaffold_8	62068713	62068892	scaffold_8-5	117.5
scaffold_9	66620447	66620626	scaffold_9-7	117.5
scaffold_6	87470376	87470555	scaffold_6-5	116.6
scaffold_9	37840611	37840790	scaffold_9-2	116.6
scaffold_4	26470628	26470807	scaffold_4-3	116.1
scaffold_5	46299810	46299989	scaffold_5-7	116.1
scaffold_7	65216152	65216331	scaffold_7-8	116.1
scaffold_2	86395914	86396093	scaffold_2-10	115.6
scaffold_7	109630272	109630451	scaffold_7-9	115.6
scaffold_8	105848750	105848929	scaffold_8-11	115.6
scaffold_1	155296660	155296839	scaffold_1-17	115.2
scaffold_6	119643494	119643673	scaffold_6-10	115.2
scaffold_9	68996457	68996636	scaffold_9-3	114.7
scaffold_9	69548988	69549167	scaffold_9-10	114.7
scaffold_1	87563467	87563646	scaffold_1-8	114.3
scaffold_6	124911019	124911198	scaffold_6-11	114.3
scaffold_7	93727706	93727885	scaffold_7-17	114.3
scaffold_8	1393502	1393681	scaffold_8-9	114.3
scaffold_8c	3782179	3782358	scaffold_8c-1	114.3
scaffold_1	61044082	61044261	scaffold_1-14	113.8
scaffold_4	115694530	115694709	scaffold_4-8	113.8
scaffold_7	17757673	17757852	scaffold_7-7	113.8
scaffold_1	10316813	10316992	scaffold_1-9	113.4
scaffold_9	54886111	54886290	scaffold_9-8	113.4
scaffold_9	69505951	69506130	scaffold_9-4	113.4
scaffold_1	198963010	198963189	scaffold_1-13	112.9
scaffold_7	35536012	35536191	scaffold_7-18	112.9
scaffold_1	58975340	58975519	scaffold_1-15	112.5
scaffold_6	132087309	132087488	scaffold_6-7	112.5
scaffold_7	65242194	65242373	scaffold_7-11	112.5
scaffold_10	7004839	7005018	scaffold_10-3	112
scaffold_2	77548841	77549020	scaffold_2-7	112
scaffold_4	109964921	109965100	scaffold_4-9	112
scaffold_5	90573879	90574058	scaffold_5-8	112
scaffold_3	24761728	24761907	scaffold_3-5	111.6
scaffold_24	267943	268122	scaffold_24-1	111.1
scaffold_5	117053023	117053202	scaffold_5-10	111.1
scaffold_3	29909211	29909390	scaffold_3-7	110.7
scaffold_4	97605207	97605386	scaffold_4-6	110.7
scaffold_4	107426828	107427007	scaffold_4-11	110.7
scaffold_5b	4255458	4255637	scaffold_5b-2	110.7
scaffold_5b	4789690	4789869	scaffold_5b-1	110.7
scaffold_7	87050589	87050768	scaffold_7-12	110.2
scaffold_4	26223076	26223255	scaffold_4-5	109.7
scaffold_1	83646036	83646215	scaffold_1-6	109.3
scaffold_4	9231022	9231201	scaffold_4-15	109.3
scaffold_6	136452484	136452663	scaffold_6-8	109.3
scaffold_2	73521979	73522158	scaffold_2-6	108.8
scaffold_7	58939749	58939928	scaffold_7-6	108.8
scaffold_2	128231144	128231323	scaffold_2-8	107.9
scaffold_3	16126814	16126993	scaffold_3-4	107.9
scaffold_4	72852459	72852638	scaffold_4-4	107.9
scaffold_7	58936761	58936940	scaffold_7-13	107.9
scaffold_7	74195986	74196165	scaffold_7-15	107.9
scaffold_8	24167771	24167950	scaffold_8-12	107.9
scaffold_8c	3618935	3619114	scaffold_8c-2	107.9
scaffold_9	49133705	49133884	scaffold_9-17	107.9
scaffold_1	10411987	10412166	scaffold_1-18	107.5
scaffold_1	42157157	42157336	scaffold_1-16	107.5
scaffold_27	43296	43475	scaffold_27-1	107
scaffold_8	78813125	78813304	scaffold_8-15	107
scaffold_31	51961	52140	scaffold_31-1	106.6
scaffold_4	26223411	26223590	scaffold_4-12	106.6
scaffold_5	87375959	87376138	scaffold_5-13	106.6
scaffold_6	54703805	54703984	scaffold_6-13	106.6
scaffold_9	27218227	27218406	scaffold_9-9	106.6
scaffold_6	54874764	54874943	scaffold_6-16	106.1
scaffold_8c	2707103	2707282	scaffold_8c-3	106.1
scaffold_3	78284113	78284292	scaffold_3-6	105.7
scaffold_4	31512340	31512519	scaffold_4-7	105.2
scaffold_848	5263	5442	scaffold_848-1	105.2
scaffold_2	46768985	46769164	scaffold_2-12	104.8
scaffold_6	31649942	31650121	scaffold_6-22	104.8
scaffold_164	84648	84827	scaffold_164-1	104.3
scaffold_2	32004391	32004570	scaffold_2-17	104.3
scaffold_201	91088	91267	scaffold_201-1	104.3
scaffold_2	45008256	45008435	scaffold_2-13	103.9
scaffold_3	19682141	19682320	scaffold_3-9	103.9
scaffold_4	31388844	31389023	scaffold_4-13	103.9
scaffold_4	52736304	52736483	scaffold_4-10	103.9
scaffold_8	72008068	72008247	scaffold_8-8	103.9
scaffold_1	9354384	9354563	scaffold_1-10	103.4
scaffold_6	18317162	18317341	scaffold_6-15	103.4
scaffold_9	82161841	82162020	scaffold_9-11	103.4
scaffold_1	162546356	162546535	scaffold_1-19	102.9
scaffold_2	6678157	6678336	scaffold_2-20	102.9
scaffold_4	109442057	109442236	scaffold_4-16	102.9
scaffold_7	40563547	40563726	scaffold_7-19	102.9
scaffold_2	10859667	10859846	scaffold_2-18	102.5
scaffold_3	108203250	108203429	scaffold_3-13	102.5
scaffold_8	72942864	72943043	scaffold_8-10	102.5
scaffold_3	5113204	5113383	scaffold_3-22	102
scaffold_4	132304291	132304470	scaffold_4-19	102
scaffold_7	17682667	17682846	scaffold_7-16	102
scaffold_7	14353303	14353482	scaffold_7-14	101.6
scaffold_1	38123941	38124120	scaffold_1-25	101.1
scaffold_4	139658831	139659010	scaffold_4-14	101.1
scaffold_6	132475596	132475775	scaffold_6-19	101.1
scaffold_7	82941922	82942101	scaffold_7-30	100.7
scaffold_1	87557883	87558062	scaffold_1-22	100.2
scaffold_10	272607	272786	scaffold_10-4	100.2
scaffold_7	94452414	94452593	scaffold_7-20	100.2
scaffold_2	66661603	66661782	scaffold_2-14	99.8
scaffold_2	108925154	108925333	scaffold_2-9	99.8
scaffold_3	91773857	91774036	scaffold_3-15	99.8
scaffold_9	37577895	37578074	scaffold_9-13	99.8
scaffold_1	12454685	12454864	scaffold_1-27	99.3
scaffold_2	128277864	128278043	scaffold_2-11	99.3
scaffold_3	30163857	30164036	scaffold_3-12	99.3
scaffold_7	103110196	103110375	scaffold_7-21	99.3
scaffold_8	1793676	1793855	scaffold_8-22	99.3
scaffold_8	20816274	20816453	scaffold_8-27	99.3
scaffold_8	82376137	82376316	scaffold_8-20	99.3
scaffold_9	26245151	26245330	scaffold_9-14	99.3
scaffold_9	34704035	34704214	scaffold_9-12	99.3
scaffold_3	93197235	93197414	scaffold_3-8	98.9
scaffold_6	109362500	109362679	scaffold_6-14	98.9
scaffold_8	91736386	91736565	scaffold_8-14	98.9
scaffold_8	96814535	96814714	scaffold_8-13	98.9
scaffold_2	38457115	38457294	scaffold_2-21	98.4
scaffold_2	106421096	106421275	scaffold_2-15	98.4
scaffold_3	42426269	42426448	scaffold_3-10	98.4
scaffold_5	110027422	110027601	scaffold_5-11	98.4
scaffold_8	42269887	42270066	scaffold_8-24	98.4
scaffold_1	101844493	101844672	scaffold_1-23	98
scaffold_1	138697015	138697194	scaffold_1-30	98
scaffold_2	103595807	103595986	scaffold_2-19	98
scaffold_4	126963925	126964104	scaffold_4-17	98
scaffold_6	87774617	87774796	scaffold_6-18	98
scaffold_8	6306157	6306336	scaffold_8-16	98
scaffold_9	69548637	69548816	scaffold_9-18	98
scaffold_9	92794232	92794411	scaffold_9-15	98
scaffold_5	90772565	90772744	scaffold_5-9	97.5
scaffold_6	29587191	29587370	scaffold_6-29	97.5
scaffold_6	109458635	109458814	scaffold_6-30	97.5
scaffold_3	22486665	22486844	scaffold_3-17	97.1
scaffold_3	25503955	25504134	scaffold_3-21	97.1
scaffold_6	125000482	125000661	scaffold_6-28	97.1
scaffold_7	115129038	115129217	scaffold_7-22	97.1
scaffold_10	4064335	4064514	scaffold_10-7	96.6
scaffold_29	530131	530310	scaffold_29-1	96.6
scaffold_5	110227938	110228117	scaffold_5-21	96.6
scaffold_6	114285150	114285329	scaffold_6-21	96.6
scaffold_9	3406654	3406833	scaffold_9-20	96.6
scaffold_9	24783480	24783659	scaffold_9-24	96.6
scaffold_1	152440439	152440618	scaffold_1-21	96.1
scaffold_7	44231917	44232096	scaffold_7-28	96.1
scaffold_7	88375586	88375765	scaffold_7-39	96.1
scaffold_7	115313084	115313263	scaffold_7-23	96.1
scaffold_8	55661381	55661560	scaffold_8-17	96.1
scaffold_1	128033333	128033512	scaffold_1-28	95.7
scaffold_1	144785888	144786067	scaffold_1-26	95.7
scaffold_4	13163564	13163743	scaffold_4-22	95.7
scaffold_5	11440052	11440231	scaffold_5-16	95.7
scaffold_10	22551193	22551372	scaffold_10-5	95.2
scaffold_3	28745338	28745517	scaffold_3-16	95.2
scaffold_3	92584450	92584629	scaffold_3-27	95.2
scaffold_3	109990221	109990400	scaffold_3-19	95.2
scaffold_6	30831309	30831488	scaffold_6-20	95.2
scaffold_6	64808773	64808952	scaffold_6-26	95.2
scaffold_7	102915906	102916085	scaffold_7-36	95.2
scaffold_8	21475303	21475482	scaffold_8-19	95.2
scaffold_8	86899962	86900141	scaffold_8-36	95.2
scaffold_2	66661403	66661582	scaffold_2-16	94.8
scaffold_3	48541513	48541692	scaffold_3-14	94.8
scaffold_3	93937401	93937580	scaffold_3-11	94.8
scaffold_4	1213035	1213214	scaffold_4-24	94.8
scaffold_6	80053014	80053193	scaffold_6-32	94.8
scaffold_2	15501882	15502061	scaffold_2-29	94.3
scaffold_6	9281079	9281258	scaffold_6-23	94.3
scaffold_6	132256822	132257001	scaffold_6-34	94.3
scaffold_8	84057776	84057955	scaffold_8-31	94.3
scaffold_1	42171163	42171342	scaffold_1-24	93.9
scaffold_1	61853046	61853225	scaffold_1-29	93.9
scaffold_2	23118176	23118355	scaffold_2-22	93.9
scaffold_2	66701758	66701937	scaffold_2-27	93.9
scaffold_5b	874136	874315	scaffold_5b-3	93.9
scaffold_7	86179548	86179727	scaffold_7-27	93.9
scaffold_2	69101183	69101362	scaffold_2-34	93.4
scaffold_3	10879192	10879371	scaffold_3-26	93.4
scaffold_3	16091442	16091621	scaffold_3-23	93.4
scaffold_3	38182020	38182199	scaffold_3-18	93.4
scaffold_9	4313821	4314000	scaffold_9-16	93.4
scaffold_1	162559612	162559791	scaffold_1-20	93
scaffold_4	3349403	3349582	scaffold_4-21	93
scaffold_4	86711343	86711522	scaffold_4-29	93
scaffold_7	123101157	123101336	scaffold_7-32	93
scaffold_2	135745318	135745497	scaffold_2-25	92.5
scaffold_6	6749106	6749285	scaffold_6-33	92.5
scaffold_6	118270611	118270790	scaffold_6-27	92.5
scaffold_27	27111	27290	scaffold_27-2	92.1
scaffold_3	96288090	96288269	scaffold_3-20	92.1
scaffold_4	139674269	139674448	scaffold_4-20	92.1
scaffold_5	73335269	73335448	scaffold_5-14	92.1
scaffold_6	18762065	18762244	scaffold_6-36	92.1
scaffold_8	90219136	90219315	scaffold_8-23	92.1
scaffold_8b	1105463	1105642	scaffold_8b-1	92.1
scaffold_9	93292307	93292486	scaffold_9-21	92.1
scaffold_2	65091468	65091647	scaffold_2-39	91.6
scaffold_3	15339844	15340023	scaffold_3-36	91.6
scaffold_4	39729456	39729635	scaffold_4-18	91.6
scaffold_42	46474	46653	scaffold_42-1	91.6
scaffold_1	194452179	194452358	scaffold_1-33	91.2
scaffold_2775	1275	1454	scaffold_2775-1	91.2
scaffold_3	103083925	103084104	scaffold_3-34	91.2
scaffold_4	61611968	61612147	scaffold_4-25	91.2
scaffold_7	94068113	94068292	scaffold_7-31	91.2
scaffold_8	18533009	18533188	scaffold_8-21	91.2
scaffold_9	37578654	37578833	scaffold_9-32	91.2
scaffold_2	54210124	54210303	scaffold_2-24	90.7
scaffold_3	49490973	49491152	scaffold_3-30	90.7
scaffold_4	101141600	101141779	scaffold_4-28	90.7
scaffold_8	35279292	35279471	scaffold_8-29	90.7
scaffold_8	35411314	35411493	scaffold_8-37	90.7
scaffold_8	86964721	86964900	scaffold_8-25	90.7
scaffold_1	38156081	38156260	scaffold_1-34	90.2
scaffold_10	871054	871233	scaffold_10-6	90.2
scaffold_5	2171448	2171627	scaffold_5-18	90.2
scaffold_5	12367474	12367653	scaffold_5-17	90.2
scaffold_7	74217715	74217894	scaffold_7-24	90.2
scaffold_7	94470770	94470949	scaffold_7-51	90.2
scaffold_8	35335882	35336061	scaffold_8-42	90.2
scaffold_1	143415046	143415225	scaffold_1-46	89.8
scaffold_1182	11698	11877	scaffold_1182-1	89.8
scaffold_2	116181795	116181974	scaffold_2-28	89.8
scaffold_2	140118287	140118466	scaffold_2-42	89.8
scaffold_3	22734205	22734384	scaffold_3-28	89.8
scaffold_3	67396079	67396258	scaffold_3-38	89.8
scaffold_7	88453162	88453341	scaffold_7-26	89.8
scaffold_8	74660839	74661018	scaffold_8-48	89.8
scaffold_1	62833877	62834056	scaffold_1-61	89.3
scaffold_1	66905405	66905584	scaffold_1-32	89.3
scaffold_3	76550012	76550191	scaffold_3-31	89.3
scaffold_31	279112	279291	scaffold_31-2	89.3
scaffold_5	81917824	81918003	scaffold_5-19	89.3
scaffold_8	17848820	17848999	scaffold_8-38	89.3
scaffold_8	22264420	22264599	scaffold_8-33	89.3
scaffold_9	20031948	20032127	scaffold_9-27	89.3
scaffold_1	91579349	91579528	scaffold_1-35	88.9
scaffold_5	99913192	99913371	scaffold_5-32	88.9
scaffold_6	31469142	31469321	scaffold_6-24	88.9
scaffold_6	55291043	55291222	scaffold_6-43	88.9
scaffold_6	104390885	104391064	scaffold_6-53	88.9
scaffold_7	91259141	91259320	scaffold_7-25	88.9
scaffold_8	14473892	14474071	scaffold_8-39	88.9
scaffold_8	96889464	96889643	scaffold_8-41	88.9
scaffold_9	7513185	7513364	scaffold_9-22	88.9
scaffold_9	99061310	99061489	scaffold_9-29	88.9
scaffold_4	17029796	17029975	scaffold_4-26	88.4
scaffold_5	87380370	87380549	scaffold_5-15	88.4
scaffold_5	110003088	110003267	scaffold_5-23	88.4
scaffold_7	91359160	91359339	scaffold_7-29	88.4
scaffold_1	87570475	87570654	scaffold_1-44	88
scaffold_2	17622885	17623064	scaffold_2-50	88
scaffold_3	16152651	16152830	scaffold_3-40	88
scaffold_3	35666034	35666213	scaffold_3-29	88
scaffold_6	32502508	32502687	scaffold_6-45	88
scaffold_7	94095156	94095335	scaffold_7-40	88
scaffold_8	8069897	8070076	scaffold_8-30	88
scaffold_8	28056860	28057039	scaffold_8-34	88
scaffold_8	98291039	98291218	scaffold_8-32	88
scaffold_1	14397449	14397628	scaffold_1-41	87.5
scaffold_1	183896563	183896742	scaffold_1-31	87.5
scaffold_5	23375037	23375216	scaffold_5-22	87.5
scaffold_5	52035941	52036120	scaffold_5-37	87.5
scaffold_5	99661388	99661567	scaffold_5-25	87.5
scaffold_5	99661625	99661804	scaffold_5-20	87.5
scaffold_6	95424208	95424387	scaffold_6-40	87.5
scaffold_6	138308983	138309162	scaffold_6-37	87.5
scaffold_6	106288425	106288604	scaffold_6-35	87.1
scaffold_6	119030647	119030826	scaffold_6-39	87.1
scaffold_7	43041903	43042082	scaffold_7-53	87.1
scaffold_7	101758245	101758424	scaffold_7-58	87.1
scaffold_7	123100026	123100205	scaffold_7-42	87.1
scaffold_8	13065624	13065803	scaffold_8-28	87.1
scaffold_10	6115806	6115985	scaffold_10-10	86.6
scaffold_3	42446661	42446840	scaffold_3-35	86.6
scaffold_5	28107752	28107931	scaffold_5-24	86.6
scaffold_5	51946389	51946568	scaffold_5-35	86.6
scaffold_9	3447541	3447720	scaffold_9-19	86.6
scaffold_9	44462192	44462371	scaffold_9-26	86.6
scaffold_1	22425670	22425849	scaffold_1-60	86.2
scaffold_2	65381237	65381416	scaffold_2-45	86.2
scaffold_2	150903471	150903650	scaffold_2-30	86.2
scaffold_24	937409	937588	scaffold_24-2	86.2
scaffold_29	439204	439383	scaffold_29-2	86.2
scaffold_3	7842835	7843014	scaffold_3-24	86.2
scaffold_4	26469528	26469707	scaffold_4-23	86.2
scaffold_4	47260080	47260259	scaffold_4-34	86.2
scaffold_4	103101319	103101498	scaffold_4-46	86.2
scaffold_4	116822271	116822450	scaffold_4-33	86.2
scaffold_8	35434297	35434476	scaffold_8-40	86.2
scaffold_8	62062544	62062723	scaffold_8-26	86.2
scaffold_9	77820515	77820694	scaffold_9-23	86.2
scaffold_2	144045496	144045675	scaffold_2-54	85.7
scaffold_3	37156656	37156835	scaffold_3-33	85.7
scaffold_4	121693242	121693421	scaffold_4-37	85.7
scaffold_5	2309204	2309383	scaffold_5-12	85.7
scaffold_6	76072546	76072725	scaffold_6-25	85.7
scaffold_9	74661649	74661828	scaffold_9-25	85.7
scaffold_1	86789901	86790080	scaffold_1-45	85.3
scaffold_3	39728974	39729153	scaffold_3-25	85.3
scaffold_3	55473864	55474043	scaffold_3-32	85.3
scaffold_3	98991852	98992031	scaffold_3-43	85.3
scaffold_6	30813658	30813837	scaffold_6-49	85.3
scaffold_6	94192860	94193039	scaffold_6-44	85.3
scaffold_6	128466988	128467167	scaffold_6-31	85.3
scaffold_7	96968279	96968458	scaffold_7-56	85.3
scaffold_1	18628369	18628548	scaffold_1-39	84.8
scaffold_1	54022555	54022734	scaffold_1-52	84.8
scaffold_1	107868996	107869175	scaffold_1-47	84.8
scaffold_2	73216396	73216575	scaffold_2-36	84.8
scaffold_2	85139447	85139626	scaffold_2-31	84.8
scaffold_2	107050275	107050454	scaffold_2-33	84.8
scaffold_290	41886	42065	scaffold_290-1	84.8
scaffold_4	103005750	103005929	scaffold_4-27	84.8
scaffold_4	132309177	132309356	scaffold_4-36	84.8
scaffold_5	110038927	110039106	scaffold_5-42	84.8
scaffold_5	113083491	113083670	scaffold_5-30	84.8
scaffold_6	9310070	9310249	scaffold_6-47	84.8
scaffold_8	64311175	64311354	scaffold_8-35	84.8
scaffold_1	125690137	125690316	scaffold_1-48	84.4
scaffold_2	19803450	19803629	scaffold_2-32	84.4
scaffold_2	136873835	136874014	scaffold_2-26	84.4
scaffold_257	144162	144341	scaffold_257-1	84.4
scaffold_3	74879324	74879503	scaffold_3-49	84.4
scaffold_3	86022638	86022817	scaffold_3-48	84.4
scaffold_4	23381779	23381958	scaffold_4-63	84.4
scaffold_4	120113079	120113258	scaffold_4-55	84.4
scaffold_5	25389514	25389693	scaffold_5-29	84.4
scaffold_7	101057847	101058026	scaffold_7-43	84.4
scaffold_8	49551708	49551887	scaffold_8-47	84.4
scaffold_9	24884474	24884653	scaffold_9-37	84.4
scaffold_1	87640215	87640394	scaffold_1-36	83.9
scaffold_1	96191555	96191734	scaffold_1-40	83.9
scaffold_1	195871530	195871709	scaffold_1-43	83.9
scaffold_2	65174863	65175042	scaffold_2-37	83.9
scaffold_4	73889152	73889331	scaffold_4-39	83.9
scaffold_4	109437384	109437563	scaffold_4-38	83.9
scaffold_4	132306822	132307001	scaffold_4-31	83.9
scaffold_5	85297042	85297221	scaffold_5-27	83.9
scaffold_5	90220530	90220709	scaffold_5-33	83.9
scaffold_5	110338568	110338747	scaffold_5-43	83.9
scaffold_9	54916957	54917136	scaffold_9-28	83.9
scaffold_1	87856252	87856431	scaffold_1-71	83.4
scaffold_10	249814	249993	scaffold_10-9	83.4
scaffold_19	391810	391989	scaffold_19-1	83.4
scaffold_2	59258321	59258500	scaffold_2-35	83.4
scaffold_2	68669463	68669642	scaffold_2-23	83.4
scaffold_3	93596497	93596676	scaffold_3-53	83.4
scaffold_4	21509115	21509294	scaffold_4-40	83.4
scaffold_5	12205105	12205284	scaffold_5-34	83.4
scaffold_6	76720540	76720719	scaffold_6-62	83.4
scaffold_6	104179331	104179510	scaffold_6-52	83.4
scaffold_7	15506438	15506617	scaffold_7-34	83.4
scaffold_7	17776758	17776937	scaffold_7-70	83.4
scaffold_7	51238268	51238447	scaffold_7-46	83.4
scaffold_7	82808223	82808402	scaffold_7-38	83.4
scaffold_7	120560554	120560733	scaffold_7-50	83.4
scaffold_4	99381759	99381938	scaffold_4-65	83
scaffold_5	24659716	24659895	scaffold_5-40	83
scaffold_5	59535755	59535934	scaffold_5-28	83
scaffold_6	18497484	18497663	scaffold_6-58	83
scaffold_6	27311678	27311857	scaffold_6-42	83
scaffold_7	40538337	40538516	scaffold_7-33	83
scaffold_7	82958473	82958652	scaffold_7-67	83
scaffold_8	5009495	5009674	scaffold_8-51	83
scaffold_9	66966201	66966380	scaffold_9-38	83
scaffold_9	92649947	92650126	scaffold_9-31	83
scaffold_1	61225486	61225665	scaffold_1-38	82.5
scaffold_10	267104	267283	scaffold_10-8	82.5
scaffold_28	43313	43492	scaffold_28-2	82.5
scaffold_3	75775514	75775693	scaffold_3-47	82.5
scaffold_4	9197156	9197335	scaffold_4-32	82.5
scaffold_4	14059032	14059211	scaffold_4-51	82.5
scaffold_4	17653881	17654060	scaffold_4-48	82.5
scaffold_4	109400303	109400482	scaffold_4-30	82.5
scaffold_4	132846933	132847112	scaffold_4-50	82.5
scaffold_4	133445782	133445961	scaffold_4-57	82.5
scaffold_5	111343432	111343611	scaffold_5-41	82.5
scaffold_7	930448	930627	scaffold_7-52	82.5
scaffold_7	3658196	3658375	scaffold_7-37	82.5
scaffold_7	27009746	27009925	scaffold_7-44	82.5
scaffold_7	115135722	115135901	scaffold_7-47	82.5
scaffold_8	67050417	67050596	scaffold_8-43	82.5
scaffold_9	69565614	69565793	scaffold_9-30	82.5
scaffold_1	207060845	207061024	scaffold_1-59	82.1
scaffold_2	2687582	2687761	scaffold_2-43	82.1
scaffold_2	19573911	19574090	scaffold_2-53	82.1
scaffold_4	13164235	13164414	scaffold_4-35	82.1
scaffold_4	17793900	17794079	scaffold_4-41	82.1
scaffold_6	49677823	49678002	scaffold_6-70	82.1
scaffold_8c	1672549	1672728	scaffold_8c-4	82.1
scaffold_9	19369271	19369450	scaffold_9-34	82.1
scaffold_2	65207479	65207658	scaffold_2-48	81.6
scaffold_28	69556	69735	scaffold_28-3	81.6
scaffold_4	20383801	20383980	scaffold_4-45	81.6
scaffold_5	23303301	23303480	scaffold_5-26	81.6
scaffold_5	90707321	90707500	scaffold_5-38	81.6
scaffold_6	33259287	33259466	scaffold_6-41	81.6
scaffold_7	93724500	93724679	scaffold_7-41	81.6
scaffold_9	27347910	27348089	scaffold_9-35	81.6
scaffold_1	155246680	155246859	scaffold_1-76	81.2
scaffold_2	141660560	141660739	scaffold_2-61	81.2
scaffold_3	72410870	72411049	scaffold_3-60	81.2
scaffold_4	105197595	105197774	scaffold_4-54	81.2
scaffold_6	90543261	90543440	scaffold_6-38	81.2
scaffold_1	132895396	132895575	scaffold_1-57	80.7
scaffold_10	19939643	19939822	scaffold_10-11	80.7
scaffold_27	436834	437013	scaffold_27-3	80.7
scaffold_3	96485582	96485761	scaffold_3-50	80.7
scaffold_4	35384799	35384978	scaffold_4-56	80.7
scaffold_4	103083411	103083590	scaffold_4-77	80.7
scaffold_4	139673901	139674080	scaffold_4-53	80.7
scaffold_40	29146	29325	scaffold_40-1	80.7
scaffold_7	47103859	47104038	scaffold_7-48	80.7
scaffold_8	90423865	90424044	scaffold_8-44	80.7
scaffold_1	86059004	86059183	scaffold_1-69	80.3
scaffold_1	87643259	87643438	scaffold_1-64	80.3
scaffold_1	93186091	93186270	scaffold_1-50	80.3
scaffold_2	5895335	5895514	scaffold_2-44	80.3
scaffold_2	22623353	22623532	scaffold_2-46	80.3
scaffold_4	17830048	17830227	scaffold_4-70	80.3
scaffold_6	18327166	18327345	scaffold_6-50	80.3
scaffold_7	17717421	17717600	scaffold_7-45	80.3
scaffold_8	32669470	32669649	scaffold_8-45	80.3
scaffold_8	44111255	44111434	scaffold_8-50	80.3
scaffold_8	105976772	105976951	scaffold_8-46	80.3
scaffold_104	122189	122368	scaffold_104-1	79.8
scaffold_2	74099259	74099438	scaffold_2-38	79.8
scaffold_3	16002318	16002497	scaffold_3-39	79.8
scaffold_4	59444362	59444541	scaffold_4-47	79.8
scaffold_5	51539052	51539231	scaffold_5-48	79.8
scaffold_6	16555612	16555791	scaffold_6-75	79.8
scaffold_1	93794633	93794812	scaffold_1-72	79.4
scaffold_3	24730716	24730895	scaffold_3-57	79.4
scaffold_4	19682945	19683124	scaffold_4-68	79.4
scaffold_5	106736764	106736943	scaffold_5-46	79.4
scaffold_6	27291404	27291583	scaffold_6-68	79.4
scaffold_6	38286687	38286866	scaffold_6-46	79.4
scaffold_7	94447602	94447781	scaffold_7-35	79.4
scaffold_9	43588846	43589025	scaffold_9-49	79.4
scaffold_1	85913838	85914017	scaffold_1-80	78.9
scaffold_1	204059766	204059945	scaffold_1-49	78.9
scaffold_1	207102575	207102754	scaffold_1-54	78.9
scaffold_2	108179407	108179586	scaffold_2-47	78.9
scaffold_2	108915250	108915429	scaffold_2-40	78.9
scaffold_3	22511808	22511987	scaffold_3-37	78.9
scaffold_3	93969096	93969275	scaffold_3-46	78.9
scaffold_4	110404416	110404595	scaffold_4-61	78.9
scaffold_4	116871209	116871388	scaffold_4-43	78.9
scaffold_5	91305797	91305976	scaffold_5-51	78.9
scaffold_6	136835135	136835314	scaffold_6-74	78.9
scaffold_8	48024053	48024232	scaffold_8-54	78.9
scaffold_8	65882860	65883039	scaffold_8-60	78.9
scaffold_1	42662122	42662301	scaffold_1-79	78.5
scaffold_3	100935116	100935295	scaffold_3-44	78.5
scaffold_3	113494695	113494874	scaffold_3-52	78.5
scaffold_36	662521	662700	scaffold_36-1	78.5
scaffold_4	105930709	105930888	scaffold_4-74	78.5
scaffold_6	33529321	33529500	scaffold_6-57	78.5
scaffold_6	121299368	121299547	scaffold_6-48	78.5
scaffold_6	123238270	123238449	scaffold_6-73	78.5
scaffold_7	17697056	17697235	scaffold_7-85	78.5
scaffold_7	82812456	82812635	scaffold_7-49	78.5
scaffold_9	83653383	83653562	scaffold_9-36	78.5
scaffold_1	22246360	22246539	scaffold_1-106	78
scaffold_1	62232360	62232539	scaffold_1-53	78
scaffold_3	78461931	78462110	scaffold_3-41	78
scaffold_6	18785087	18785266	scaffold_6-54	78
scaffold_6	32799702	32799881	scaffold_6-56	78
scaffold_7	1401971	1402150	scaffold_7-54	78
scaffold_7	1412954	1413133	scaffold_7-73	78
scaffold_7	115304099	115304278	scaffold_7-55	78
scaffold_9	3537711	3537890	scaffold_9-39	78
scaffold_1	5853845	5854024	scaffold_1-63	77.5
scaffold_1	22270936	22271115	scaffold_1-87	77.5
scaffold_1	52204490	52204669	scaffold_1-56	77.5
scaffold_1	204084254	204084433	scaffold_1-85	77.5
scaffold_5	24652109	24652288	scaffold_5-54	77.5
scaffold_6	122235206	122235385	scaffold_6-63	77.5
scaffold_7	64681479	64681658	scaffold_7-59	77.5
scaffold_8	2672148	2672327	scaffold_8-49	77.5
scaffold_8	15859205	15859384	scaffold_8-52	77.5
scaffold_1	74852509	74852688	scaffold_1-68	77.1
scaffold_1	142724360	142724539	scaffold_1-81	77.1
scaffold_1	163833649	163833828	scaffold_1-74	77.1
scaffold_1	199212441	199212620	scaffold_1-107	77.1
scaffold_2	34404607	34404786	scaffold_2-51	77.1
scaffold_4	132223005	132223184	scaffold_4-44	77.1
scaffold_5	73333046	73333225	scaffold_5-31	77.1
scaffold_6	45382441	45382620	scaffold_6-59	77.1
scaffold_7	91185216	91185395	scaffold_7-61	77.1
scaffold_8	55427930	55428109	scaffold_8-64	77.1
scaffold_9	17137731	17137910	scaffold_9-33	77.1
scaffold_1	17024238	17024417	scaffold_1-66	76.6
scaffold_1	19658963	19659142	scaffold_1-112	76.6
scaffold_1	204048040	204048219	scaffold_1-89	76.6
scaffold_2	57684666	57684845	scaffold_2-70	76.6
scaffold_4	18830600	18830779	scaffold_4-42	76.6
scaffold_4	102098012	102098191	scaffold_4-94	76.6
scaffold_4	137777007	137777186	scaffold_4-69	76.6
scaffold_42	218023	218202	scaffold_42-2	76.6
scaffold_6	123687134	123687313	scaffold_6-51	76.6
scaffold_6	137679163	137679342	scaffold_6-66	76.6
scaffold_7	109964970	109965149	scaffold_7-64	76.6
scaffold_1	22936428	22936607	scaffold_1-70	76.2
scaffold_2	73485656	73485835	scaffold_2-58	76.2
scaffold_2	136871722	136871901	scaffold_2-67	76.2
scaffold_5	2271792	2271971	scaffold_5-58	76.2
scaffold_5	95258679	95258858	scaffold_5-39	76.2
scaffold_52	127513	127692	scaffold_52-1	76.2
scaffold_6	137862055	137862234	scaffold_6-64	76.2
scaffold_7	17680049	17680228	scaffold_7-69	76.2
scaffold_7	89283398	89283577	scaffold_7-80	76.2
scaffold_8	19519592	19519771	scaffold_8-77	76.2
scaffold_8	62656106	62656285	scaffold_8-53	76.2
scaffold_8c	3778529	3778708	scaffold_8c-7	76.2
scaffold_1	28452769	28452948	scaffold_1-78	75.7
scaffold_1	138320093	138320272	scaffold_1-90	75.7
scaffold_1	138694830	138695009	scaffold_1-62	75.7
scaffold_1	159824944	159825123	scaffold_1-58	75.7
scaffold_2	17003452	17003631	scaffold_2-57	75.7
scaffold_2	44930180	44930359	scaffold_2-62	75.7
scaffold_2	88322250	88322429	scaffold_2-49	75.7
scaffold_2	96914322	96914501	scaffold_2-74	75.7
scaffold_3	82025171	82025350	scaffold_3-51	75.7
scaffold_3	88453745	88453924	scaffold_3-56	75.7
scaffold_4	100519731	100519910	scaffold_4-52	75.7
scaffold_5	26813045	26813224	scaffold_5-36	75.7
scaffold_5	28279062	28279241	scaffold_5-45	75.7
scaffold_6	26162437	26162616	scaffold_6-60	75.7
scaffold_6	106300910	106301089	scaffold_6-77	75.7
scaffold_7	87614002	87614181	scaffold_7-79	75.7
scaffold_8	8784644	8784823	scaffold_8-57	75.7
scaffold_9	37576608	37576787	scaffold_9-42	75.7
scaffold_9	86036483	86036662	scaffold_9-45	75.7
scaffold_10	12454713	12454892	scaffold_10-20	75.3
scaffold_2	66635513	66635692	scaffold_2-52	75.3
scaffold_3	22763394	22763573	scaffold_3-42	75.3
scaffold_5	11246180	11246359	scaffold_5-47	75.3
scaffold_5	24654500	24654679	scaffold_5-52	75.3
scaffold_6	128617447	128617626	scaffold_6-67	75.3
scaffold_7	26005637	26005816	scaffold_7-86	75.3
scaffold_7	89275463	89275642	scaffold_7-60	75.3
scaffold_8c	119937	120116	scaffold_8c-8	75.3
scaffold_9	5821892	5822071	scaffold_9-40	75.3
scaffold_1	162553849	162554028	scaffold_1-73	74.8
scaffold_1	199241548	199241727	scaffold_1-55	74.8
scaffold_2	457863	458042	scaffold_2-56	74.8
scaffold_4	71410881	71411060	scaffold_4-59	74.8
scaffold_6	41191529	41191708	scaffold_6-69	74.8
scaffold_6	55421909	55422088	scaffold_6-61	74.8
scaffold_7	59116117	59116296	scaffold_7-63	74.8
scaffold_7	82629306	82629485	scaffold_7-89	74.8
scaffold_7	82926883	82927062	scaffold_7-78	74.8
scaffold_7	84967530	84967709	scaffold_7-66	74.8
scaffold_7	93737591	93737770	scaffold_7-81	74.8
scaffold_7	94460471	94460650	scaffold_7-71	74.8
scaffold_7	94488211	94488390	scaffold_7-62	74.8
scaffold_7	115120046	115120225	scaffold_7-74	74.8
scaffold_8c	2681713	2681892	scaffold_8c-10	74.8
scaffold_1	53796091	53796270	scaffold_1-86	74.4
scaffold_1	110849607	110849786	scaffold_1-104	74.4
scaffold_2	15512734	15512913	scaffold_2-59	74.4
scaffold_2	89712945	89713124	scaffold_2-77	74.4
scaffold_2	103521113	103521292	scaffold_2-41	74.4
scaffold_2	106295058	106295237	scaffold_2-71	74.4
scaffold_6	52970540	52970719	scaffold_6-82	74.4
scaffold_6	87720334	87720513	scaffold_6-81	74.4
scaffold_6	122368452	122368631	scaffold_6-106	74.4
scaffold_7	93720292	93720471	scaffold_7-68	74.4
scaffold_7	109647514	109647693	scaffold_7-100	74.4
scaffold_8	18494381	18494560	scaffold_8-55	74.4
scaffold_1	169600208	169600387	scaffold_1-77	73.9
scaffold_1	206457754	206457933	scaffold_1-122	73.9
scaffold_10	12461974	12462153	scaffold_10-16	73.9
scaffold_2	93202542	93202721	scaffold_2-60	73.9
scaffold_3	98166522	98166701	scaffold_3-88	73.9
scaffold_4	73874694	73874873	scaffold_4-60	73.9
scaffold_4	139917549	139917728	scaffold_4-58	73.9
scaffold_5	46319871	46320050	scaffold_5-44	73.9
scaffold_5	95055555	95055734	scaffold_5-49	73.9
scaffold_5	110323576	110323755	scaffold_5-68	73.9
scaffold_6	59379683	59379862	scaffold_6-76	73.9
scaffold_6	98388885	98389064	scaffold_6-86	73.9
scaffold_7	82648644	82648823	scaffold_7-65	73.9
scaffold_8	35409603	35409782	scaffold_8-59	73.9
scaffold_9	34754	34933	scaffold_9-46	73.9
scaffold_9	92645869	92646048	scaffold_9-48	73.9
scaffold_1	42655507	42655686	scaffold_1-97	73.5
scaffold_10	34784567	34784746	scaffold_10-12	73.5
scaffold_3	28785952	28786131	scaffold_3-55	73.5
scaffold_3	79671652	79671831	scaffold_3-65	73.5
scaffold_4	60488077	60488256	scaffold_4-66	73.5
scaffold_5	110275340	110275519	scaffold_5-50	73.5
scaffold_6	119041743	119041922	scaffold_6-87	73.5
scaffold_7	94604325	94604504	scaffold_7-95	73.5
scaffold_7	109965213	109965392	scaffold_7-76	73.5
scaffold_8	67066200	67066379	scaffold_8-61	73.5
scaffold_9	13095318	13095497	scaffold_9-41	73.5
scaffold_9	71915476	71915655	scaffold_9-44	73.5
scaffold_1	9260839	9261018	scaffold_1-91	73
scaffold_1	86772188	86772367	scaffold_1-92	73
scaffold_164	57887	58066	scaffold_164-2	73
scaffold_2	140025416	140025595	scaffold_2-68	73
scaffold_3	15902297	15902476	scaffold_3-59	73
scaffold_3	16021665	16021844	scaffold_3-54	73
scaffold_3	55989916	55990095	scaffold_3-45	73
scaffold_3	116005770	116005949	scaffold_3-67	73
scaffold_4	23275323	23275502	scaffold_4-97	73
scaffold_4	133823403	133823582	scaffold_4-79	73
scaffold_5	99987116	99987295	scaffold_5-60	73
scaffold_5b	4268845	4269024	scaffold_5b-4	73
scaffold_6	98184105	98184284	scaffold_6-89	73
scaffold_6	136444587	136444766	scaffold_6-72	73
scaffold_8	46563215	46563394	scaffold_8-71	73
scaffold_9	52081771	52081950	scaffold_9-51	73
scaffold_1	31898220	31898399	scaffold_1-102	72.6
scaffold_1	33556174	33556353	scaffold_1-111	72.6
scaffold_1	72678187	72678366	scaffold_1-95	72.6
scaffold_1	93842041	93842220	scaffold_1-115	72.6
scaffold_1	118420500	118420679	scaffold_1-100	72.6
scaffold_187	11647	11826	scaffold_187-1	72.6
scaffold_2	2653617	2653796	scaffold_2-93	72.6
scaffold_2	66792363	66792542	scaffold_2-64	72.6
scaffold_2	140043292	140043471	scaffold_2-65	72.6
scaffold_238	89000	89179	scaffold_238-1	72.6
scaffold_4	24649607	24649786	scaffold_4-64	72.6
scaffold_4	113437466	113437645	scaffold_4-71	72.6
scaffold_5	11273434	11273613	scaffold_5-56	72.6
scaffold_5	109659989	109660168	scaffold_5-59	72.6
scaffold_6	121300469	121300648	scaffold_6-85	72.6
scaffold_6	137691881	137692060	scaffold_6-91	72.6
scaffold_8c	3776314	3776493	scaffold_8c-9	72.6
scaffold_9	44454288	44454467	scaffold_9-50	72.6
scaffold_1	155319455	155319634	scaffold_1-83	72.1
scaffold_10	7100592	7100771	scaffold_10-19	72.1
scaffold_3	9809962	9810141	scaffold_3-70	72.1
scaffold_3	22501104	22501283	scaffold_3-58	72.1
scaffold_4	132383560	132383739	scaffold_4-62	72.1
scaffold_4	132834385	132834564	scaffold_4-88	72.1
scaffold_4	139660167	139660346	scaffold_4-91	72.1
scaffold_6	38743160	38743339	scaffold_6-80	72.1
scaffold_6	104287468	104287647	scaffold_6-84	72.1
scaffold_6	132191289	132191468	scaffold_6-90	72.1
scaffold_7	103108684	103108863	scaffold_7-90	72.1
scaffold_7	103569995	103570174	scaffold_7-105	72.1
scaffold_7	110507660	110507839	scaffold_7-92	72.1
scaffold_8	10574372	10574551	scaffold_8-63	72.1
scaffold_9	36913868	36914047	scaffold_9-58	72.1
scaffold_1	15769486	15769665	scaffold_1-84	71.7
scaffold_1	147810753	147810932	scaffold_1-88	71.7
scaffold_1	165799131	165799310	scaffold_1-141	71.7
scaffold_10	29140497	29140676	scaffold_10-13	71.7
scaffold_2	113698915	113699094	scaffold_2-72	71.7
scaffold_3	92550840	92551019	scaffold_3-61	71.7
scaffold_4	120821614	120821793	scaffold_4-98	71.7
scaffold_5	25391378	25391557	scaffold_5-55	71.7
scaffold_5	46024619	46024798	scaffold_5-53	71.7
scaffold_7	3238096	3238275	scaffold_7-77	71.7
scaffold_7	25131794	25131973	scaffold_7-72	71.7
scaffold_8	15954471	15954650	scaffold_8-66	71.7
scaffold_9	26464773	26464952	scaffold_9-62	71.7
scaffold_9	32813291	32813470	scaffold_9-54	71.7
scaffold_1	30880913	30881092	scaffold_1-96	71.2
scaffold_1	44575075	44575254	scaffold_1-118	71.2
scaffold_1	101596955	101597134	scaffold_1-131	71.2
scaffold_10	1027066	1027245	scaffold_10-17	71.2
scaffold_2	81612336	81612515	scaffold_2-82	71.2
scaffold_3	15999318	15999497	scaffold_3-69	71.2
scaffold_3	19464312	19464491	scaffold_3-66	71.2
scaffold_4	109571823	109572002	scaffold_4-81	71.2
scaffold_4	114171065	114171244	scaffold_4-75	71.2
scaffold_412	6086	6265	scaffold_412-1	71.2
scaffold_6	109318776	109318955	scaffold_6-105	71.2
scaffold_7	88428371	88428550	scaffold_7-84	71.2
scaffold_8	10125255	10125434	scaffold_8-58	71.2
scaffold_8c	2722831	2723010	scaffold_8c-5	71.2
scaffold_9	32833376	32833555	scaffold_9-47	71.2
scaffold_1	87553600	87553779	scaffold_1-139	70.7
scaffold_1	128809387	128809566	scaffold_1-117	70.7
scaffold_10	6158952	6159131	scaffold_10-15	70.7
scaffold_134	73230	73409	scaffold_134-1	70.7
scaffold_2	139563353	139563532	scaffold_2-66	70.7
scaffold_237	82656	82835	scaffold_237-1	70.7
scaffold_3	68607577	68607756	scaffold_3-71	70.7
scaffold_6	85771419	85771598	scaffold_6-71	70.7
scaffold_7	40517136	40517315	scaffold_7-88	70.7
scaffold_7	84994451	84994630	scaffold_7-98	70.7
scaffold_8	3050058	3050237	scaffold_8-78	70.7
scaffold_9	20037015	20037194	scaffold_9-43	70.7
scaffold_1	66960747	66960926	scaffold_1-138	70.3
scaffold_1	147568031	147568210	scaffold_1-65	70.3
scaffold_1403	5616	5795	scaffold_1403-1	70.3
scaffold_201	91959	92138	scaffold_201-2	70.3
scaffold_3	16087137	16087316	scaffold_3-85	70.3
scaffold_3	35660022	35660201	scaffold_3-68	70.3
scaffold_3	100901179	100901358	scaffold_3-75	70.3
scaffold_4	3341858	3342037	scaffold_4-105	70.3
scaffold_4	12219807	12219986	scaffold_4-111	70.3
scaffold_4	137787198	137787377	scaffold_4-80	70.3
scaffold_4	139661379	139661558	scaffold_4-78	70.3
scaffold_5	21368739	21368918	scaffold_5-65	70.3
scaffold_5	90499771	90499950	scaffold_5-57	70.3
scaffold_6	32619653	32619832	scaffold_6-93	70.3
scaffold_7	89278037	89278216	scaffold_7-87	70.3
scaffold_8	18467738	18467917	scaffold_8-75	70.3
scaffold_8	78289458	78289637	scaffold_8-72	70.3
scaffold_8	105627436	105627615	scaffold_8-70	70.3
scaffold_9	19436662	19436841	scaffold_9-52	70.3
scaffold_1	17005516	17005695	scaffold_1-108	69.8
scaffold_1	31904793	31904972	scaffold_1-113	69.8
scaffold_1	86736878	86737057	scaffold_1-105	69.8
scaffold_2	57735982	57736161	scaffold_2-73	69.8
scaffold_4	100544870	100545049	scaffold_4-117	69.8
scaffold_4	103044986	103045165	scaffold_4-67	69.8
scaffold_52	169635	169814	scaffold_52-2	69.8
scaffold_6	90243934	90244113	scaffold_6-109	69.8
scaffold_6	118259061	118259240	scaffold_6-79	69.8
scaffold_7	24845918	24846097	scaffold_7-103	69.8
scaffold_7	50125800	50125979	scaffold_7-101	69.8
scaffold_7	78359675	78359854	scaffold_7-75	69.8
scaffold_9	3476569	3476748	scaffold_9-55	69.8
scaffold_1	25574854	25575033	scaffold_1-99	69.4
scaffold_1	159339117	159339296	scaffold_1-130	69.4
scaffold_1	190393394	190393573	scaffold_1-94	69.4
scaffold_10	36889813	36889992	scaffold_10-23	69.4
scaffold_19	981125	981304	scaffold_19-2	69.4
scaffold_2	1364481	1364660	scaffold_2-96	69.4
scaffold_2	2822232	2822411	scaffold_2-88	69.4
scaffold_3	28846254	28846433	scaffold_3-81	69.4
scaffold_3	76543968	76544147	scaffold_3-64	69.4
scaffold_4	22740668	22740847	scaffold_4-83	69.4
scaffold_4	60944371	60944550	scaffold_4-95	69.4
scaffold_4	134510942	134511121	scaffold_4-72	69.4
scaffold_5	23285130	23285309	scaffold_5-100	69.4
scaffold_6	7281501	7281680	scaffold_6-88	69.4
scaffold_7	3660337	3660516	scaffold_7-91	69.4
scaffold_7	26005875	26006054	scaffold_7-93	69.4
scaffold_8	23542602	23542781	scaffold_8-56	69.4
scaffold_9	37865221	37865400	scaffold_9-59	69.4
scaffold_1	7104264	7104443	scaffold_1-133	68.9
scaffold_1	183904313	183904492	scaffold_1-148	68.9
scaffold_2	14982648	14982827	scaffold_2-101	68.9
scaffold_2	54432074	54432253	scaffold_2-92	68.9
scaffold_3	92540608	92540787	scaffold_3-79	68.9
scaffold_4	35530070	35530249	scaffold_4-90	68.9
scaffold_4	85952854	85953033	scaffold_4-114	68.9
scaffold_4	107134613	107134792	scaffold_4-115	68.9
scaffold_6	31649062	31649241	scaffold_6-65	68.9
scaffold_6	85268429	85268608	scaffold_6-78	68.9
scaffold_6	109835006	109835185	scaffold_6-96	68.9
scaffold_7	35941116	35941295	scaffold_7-116	68.9
scaffold_9	77472283	77472462	scaffold_9-63	68.9
scaffold_1	58013139	58013318	scaffold_1-93	68.5
scaffold_2	100515805	100515984	scaffold_2-76	68.5
scaffold_2	108181381	108181560	scaffold_2-102	68.5
scaffold_24	191337	191516	scaffold_24-3	68.5
scaffold_3	4168070	4168249	scaffold_3-62	68.5
scaffold_3b	2161175	2161354	scaffold_3b-1	68.5
scaffold_4	23299547	23299726	scaffold_4-120	68.5
scaffold_4	59456693	59456872	scaffold_4-108	68.5
scaffold_4	97560899	97561078	scaffold_4-89	68.5
scaffold_5	105519761	105519940	scaffold_5-64	68.5
scaffold_6	109802906	109803085	scaffold_6-110	68.5
scaffold_7	78385060	78385239	scaffold_7-83	68.5
scaffold_8	24340293	24340472	scaffold_8-74	68.5
scaffold_8	55395113	55395292	scaffold_8-85	68.5
scaffold_8	81586774	81586953	scaffold_8-73	68.5
scaffold_1	38120320	38120499	scaffold_1-114	68
scaffold_1	56285677	56285856	scaffold_1-151	68
scaffold_2	91947987	91948166	scaffold_2-84	68
scaffold_2	100623457	100623636	scaffold_2-79	68
scaffold_3	22734575	22734754	scaffold_3-77	68
scaffold_3	67124068	67124247	scaffold_3-100	68
scaffold_30	133554	133733	scaffold_30-1	68
scaffold_4	6757706	6757885	scaffold_4-104	68
scaffold_4	47174345	47174524	scaffold_4-107	68
scaffold_4	72862427	72862606	scaffold_4-86	68
scaffold_4	100568099	100568278	scaffold_4-76	68
scaffold_439	12860	13039	scaffold_439-1	68
scaffold_5	46438246	46438425	scaffold_5-62	68
scaffold_5	95682130	95682309	scaffold_5-63	68
scaffold_6	39915220	39915399	scaffold_6-94	68
scaffold_6	90572666	90572845	scaffold_6-97	68
scaffold_7	44651967	44652146	scaffold_7-104	68
scaffold_7	64829321	64829500	scaffold_7-106	68
scaffold_7	80268493	80268672	scaffold_7-119	68
scaffold_7	94441520	94441699	scaffold_7-117	68
scaffold_8	42337220	42337399	scaffold_8-62	68
scaffold_8	65807209	65807388	scaffold_8-116	68
scaffold_9	4314843	4315022	scaffold_9-75	68
scaffold_9	7124375	7124554	scaffold_9-61	68
scaffold_9	43180130	43180309	scaffold_9-70	68
scaffold_1	10468354	10468533	scaffold_1-128	67.6
scaffold_1	52230185	52230364	scaffold_1-173	67.6
scaffold_1	100627638	100627817	scaffold_1-124	67.6
scaffold_1	159047338	159047517	scaffold_1-193	67.6
scaffold_1	166429630	166429809	scaffold_1-152	67.6
scaffold_10	12461699	12461878	scaffold_10-26	67.6
scaffold_2	17698741	17698920	scaffold_2-80	67.6
scaffold_2	34404876	34405055	scaffold_2-75	67.6
scaffold_2	46770056	46770235	scaffold_2-81	67.6
scaffold_28	71894	72073	scaffold_28-6	67.6
scaffold_29	462011	462190	scaffold_29-3	67.6
scaffold_4	35020320	35020499	scaffold_4-96	67.6
scaffold_4	85960282	85960461	scaffold_4-93	67.6
scaffold_4	101137129	101137308	scaffold_4-82	67.6
scaffold_412	20872	21051	scaffold_412-2	67.6
scaffold_4196	3618	3797	scaffold_4196-1	67.6
scaffold_5	90167018	90167197	scaffold_5-61	67.6
scaffold_5	90270983	90271162	scaffold_5-74	67.6
scaffold_5	112368605	112368784	scaffold_5-89	67.6
scaffold_6	64821696	64821875	scaffold_6-83	67.6
scaffold_7	83876961	83877140	scaffold_7-112	67.6
scaffold_8	6309697	6309876	scaffold_8-84	67.6
scaffold_8	26399360	26399539	scaffold_8-76	67.6
scaffold_1	49778055	49778234	scaffold_1-129	67.1
scaffold_1	58119905	58120084	scaffold_1-110	67.1
scaffold_26	195136	195315	scaffold_26-1	67.1
scaffold_28	370037	370216	scaffold_28-5	67.1
scaffold_3	33066552	33066731	scaffold_3-103	67.1
scaffold_3	91760724	91760903	scaffold_3-93	67.1
scaffold_3	114532088	114532267	scaffold_3-95	67.1
scaffold_4	103085983	103086162	scaffold_4-110	67.1
scaffold_7	104037265	104037444	scaffold_7-110	67.1
scaffold_8	171353	171532	scaffold_8-81	67.1
scaffold_8	83125354	83125533	scaffold_8-68	67.1
scaffold_1	10423600	10423779	scaffold_1-184	66.7
scaffold_1	91584481	91584660	scaffold_1-149	66.7
scaffold_1	127218014	127218193	scaffold_1-142	66.7
scaffold_1	165800215	165800394	scaffold_1-125	66.7
scaffold_104	60837	61016	scaffold_104-2	66.7
scaffold_2	4844379	4844558	scaffold_2-91	66.7
scaffold_2	42445032	42445211	scaffold_2-83	66.7
scaffold_2	100615288	100615467	scaffold_2-69	66.7
scaffold_4	105250401	105250580	scaffold_4-84	66.7
scaffold_5	112340802	112340981	scaffold_5-95	66.7
scaffold_6	13685286	13685465	scaffold_6-107	66.7
scaffold_7	91240557	91240736	scaffold_7-94	66.7
scaffold_7	103555623	103555802	scaffold_7-118	66.7
scaffold_8	65800830	65801009	scaffold_8-94	66.7
scaffold_8b	1103792	1103971	scaffold_8b-2	66.7
scaffold_9	6582319	6582498	scaffold_9-56	66.7
scaffold_1	21717299	21717478	scaffold_1-134	66.2
scaffold_1	81199160	81199339	scaffold_1-136	66.2
scaffold_10	271233	271412	scaffold_10-24	66.2
scaffold_10	701439	701618	scaffold_10-21	66.2
scaffold_2	40781645	40781824	scaffold_2-117	66.2
scaffold_2	85123184	85123363	scaffold_2-106	66.2
scaffold_205	134395	134574	scaffold_205-1	66.2
scaffold_28	526840	527019	scaffold_28-4	66.2
scaffold_4	67948590	67948769	scaffold_4-119	66.2
scaffold_4	88563644	88563823	scaffold_4-103	66.2
scaffold_4	97662623	97662802	scaffold_4-85	66.2
scaffold_4	100817846	100818025	scaffold_4-87	66.2
scaffold_6	38143990	38144169	scaffold_6-98	66.2
scaffold_7	15441388	15441567	scaffold_7-128	66.2
scaffold_7	115249835	115250014	scaffold_7-102	66.2
scaffold_8	2674328	2674507	scaffold_8-65	66.2
scaffold_8	47957924	47958103	scaffold_8-67	66.2
scaffold_8	88159732	88159911	scaffold_8-142	66.2
scaffold_9	54875221	54875400	scaffold_9-87	66.2
scaffold_1	57639503	57639682	scaffold_1-158	65.8
scaffold_1	199816915	199817094	scaffold_1-109	65.8
scaffold_10	12724450	12724629	scaffold_10-18	65.8
scaffold_10	28159848	28160027	scaffold_10-32	65.8
scaffold_10	29906194	29906373	scaffold_10-30	65.8
scaffold_118	44049	44228	scaffold_118-1	65.8
scaffold_2	98369585	98369764	scaffold_2-90	65.8
scaffold_251	31003	31182	scaffold_251-1	65.8
scaffold_3	15973508	15973687	scaffold_3-80	65.8
scaffold_3	18383450	18383629	scaffold_3-92	65.8
scaffold_4	1177682	1177861	scaffold_4-118	65.8
scaffold_4	26301932	26302111	scaffold_4-133	65.8
scaffold_5	82062355	82062534	scaffold_5-69	65.8
scaffold_5	109872202	109872381	scaffold_5-70	65.8
scaffold_6	20147518	20147697	scaffold_6-102	65.8
scaffold_6	37605874	37606053	scaffold_6-116	65.8
scaffold_6	95391996	95392175	scaffold_6-95	65.8
scaffold_7	6466299	6466478	scaffold_7-122	65.8
scaffold_7	65015992	65016171	scaffold_7-123	65.8
scaffold_7	66047756	66047935	scaffold_7-107	65.8
scaffold_7	123064514	123064693	scaffold_7-132	65.8
scaffold_8	25368355	25368534	scaffold_8-90	65.8
scaffold_8	51193638	51193817	scaffold_8-93	65.8
scaffold_9	44440967	44441146	scaffold_9-66	65.8
scaffold_1	90566345	90566524	scaffold_1-162	65.3
scaffold_1	169556042	169556221	scaffold_1-119	65.3
scaffold_2	11152380	11152559	scaffold_2-94	65.3
scaffold_2	77629094	77629273	scaffold_2-104	65.3
scaffold_2	115491008	115491187	scaffold_2-78	65.3
scaffold_3	19675443	19675622	scaffold_3-105	65.3
scaffold_3	92540916	92541095	scaffold_3-63	65.3
scaffold_4	111491596	111491775	scaffold_4-101	65.3
scaffold_5	16214465	16214644	scaffold_5-81	65.3
scaffold_5	101341722	101341901	scaffold_5-76	65.3
scaffold_6	32314811	32314990	scaffold_6-127	65.3
scaffold_6	41296598	41296777	scaffold_6-100	65.3
scaffold_6	58569731	58569910	scaffold_6-99	65.3
scaffold_7	82941670	82941849	scaffold_7-113	65.3
scaffold_7	90871899	90872078	scaffold_7-96	65.3
scaffold_7	115080782	115080961	scaffold_7-99	65.3
scaffold_8	4095372	4095551	scaffold_8-99	65.3
scaffold_8	105989074	105989253	scaffold_8-115	65.3
scaffold_9	44438544	44438723	scaffold_9-69	65.3
scaffold_9	92651964	92652143	scaffold_9-72	65.3
scaffold_1	19516068	19516247	scaffold_1-127	64.9
scaffold_1	21280260	21280439	scaffold_1-172	64.9
scaffold_10	178449	178628	scaffold_10-29	64.9
scaffold_10	22555965	22556144	scaffold_10-22	64.9
scaffold_2	40712357	40712536	scaffold_2-98	64.9
scaffold_3	7886008	7886187	scaffold_3-84	64.9
scaffold_3	31853537	31853716	scaffold_3-91	64.9
scaffold_3	49496243	49496422	scaffold_3-99	64.9
scaffold_3	74861398	74861577	scaffold_3-73	64.9
scaffold_4	15378137	15378316	scaffold_4-135	64.9
scaffold_4	100542807	100542986	scaffold_4-112	64.9
scaffold_4	110690952	110691131	scaffold_4-109	64.9
scaffold_4	139401100	139401279	scaffold_4-116	64.9
scaffold_5	85437280	85437459	scaffold_5-73	64.9
scaffold_6	18795797	18795976	scaffold_6-117	64.9
scaffold_60	414293	414472	scaffold_60-1	64.9
scaffold_7	23811503	23811682	scaffold_7-133	64.9
scaffold_7	104016535	104016714	scaffold_7-144	64.9
scaffold_9	47103609	47103788	scaffold_9-64	64.9
scaffold_9	69529187	69529366	scaffold_9-60	64.9
scaffold_10	12724237	12724416	scaffold_10-28	64.4
scaffold_134	76135	76314	scaffold_134-2	64.4
scaffold_2	4335553	4335732	scaffold_2-87	64.4
scaffold_3	22500348	22500527	scaffold_3-139	64.4
scaffold_3	78432027	78432206	scaffold_3-78	64.4
scaffold_4	20133695	20133874	scaffold_4-121	64.4
scaffold_4	22612620	22612799	scaffold_4-100	64.4
scaffold_4	26286839	26287018	scaffold_4-122	64.4
scaffold_4	68941959	68942138	scaffold_4-106	64.4
scaffold_4	79974665	79974844	scaffold_4-136	64.4
scaffold_4	101202346	101202525	scaffold_4-92	64.4
scaffold_5	2255153	2255332	scaffold_5-67	64.4
scaffold_5	22410818	22410997	scaffold_5-82	64.4
scaffold_5	90216854	90217033	scaffold_5-66	64.4
scaffold_5	101349283	101349462	scaffold_5-72	64.4
scaffold_5	109880108	109880287	scaffold_5-71	64.4
scaffold_6	31464874	31465053	scaffold_6-108	64.4
scaffold_6	111431357	111431536	scaffold_6-103	64.4
scaffold_6	122232000	122232179	scaffold_6-112	64.4
scaffold_7	24328967	24329146	scaffold_7-82	64.4
scaffold_7	82442377	82442556	scaffold_7-120	64.4
scaffold_7	86176311	86176490	scaffold_7-109	64.4
scaffold_7	101925140	101925319	scaffold_7-111	64.4
scaffold_7	115062633	115062812	scaffold_7-121	64.4
scaffold_8	14273197	14273376	scaffold_8-100	64.4
scaffold_8	96711954	96712133	scaffold_8-92	64.4
scaffold_9	3387443	3387622	scaffold_9-67	64.4
scaffold_9	37823971	37824150	scaffold_9-71	64.4
scaffold_1	5380762	5380941	scaffold_1-126	63.9
scaffold_1	90585161	90585340	scaffold_1-161	63.9
scaffold_1	126506460	126506639	scaffold_1-123	63.9
scaffold_18	534021	534200	scaffold_18-1	63.9
scaffold_3	25639865	25640044	scaffold_3-76	63.9
scaffold_3	110098702	110098881	scaffold_3-82	63.9
scaffold_4	140024486	140024665	scaffold_4-102	63.9
scaffold_5	34379660	34379839	scaffold_5-98	63.9
scaffold_5	47583614	47583793	scaffold_5-80	63.9
scaffold_6	67809813	67809992	scaffold_6-101	63.9
scaffold_6	116857687	116857866	scaffold_6-140	63.9
scaffold_7	23824341	23824520	scaffold_7-114	63.9
scaffold_7	90797742	90797921	scaffold_7-97	63.9
scaffold_8	2809891	2810070	scaffold_8-69	63.9
scaffold_8	86919983	86920162	scaffold_8-91	63.9
scaffold_8	105521464	105521643	scaffold_8-106	63.9
scaffold_8c	1564209	1564388	scaffold_8c-6	63.9
scaffold_9	42418320	42418499	scaffold_9-77	63.9
scaffold_1	22277143	22277322	scaffold_1-156	63.5
scaffold_1	30871334	30871513	scaffold_1-140	63.5
scaffold_1	138462371	138462550	scaffold_1-203	63.5
scaffold_1	159293064	159293243	scaffold_1-160	63.5
scaffold_1	170152167	170152346	scaffold_1-166	63.5
scaffold_1	199937633	199937812	scaffold_1-137	63.5
scaffold_2	66663022	66663201	scaffold_2-111	63.5
scaffold_2	66810302	66810481	scaffold_2-97	63.5
scaffold_2	133687904	133688083	scaffold_2-100	63.5
scaffold_239	104184	104363	scaffold_239-1	63.5
scaffold_3	5106335	5106514	scaffold_3-109	63.5
scaffold_3	24774181	24774360	scaffold_3-97	63.5
scaffold_4	12418748	12418927	scaffold_4-131	63.5
scaffold_4	31639814	31639993	scaffold_4-124	63.5
scaffold_4	37796373	37796552	scaffold_4-113	63.5
scaffold_4	109434439	109434618	scaffold_4-125	63.5
scaffold_6	38803686	38803865	scaffold_6-92	63.5
scaffold_6	45259656	45259835	scaffold_6-156	63.5
scaffold_8	6413107	6413286	scaffold_8-89	63.5
scaffold_8	6415084	6415263	scaffold_8-82	63.5
scaffold_8	48052686	48052865	scaffold_8-80	63.5
scaffold_8	65421427	65421606	scaffold_8-105	63.5
scaffold_8	66900688	66900867	scaffold_8-83	63.5
scaffold_8	87640190	87640369	scaffold_8-98	63.5
scaffold_9	7432836	7433015	scaffold_9-68	63.5
scaffold_9	44434504	44434683	scaffold_9-78	63.5
scaffold_1	58827888	58828067	scaffold_1-143	63
scaffold_1	83655984	83656163	scaffold_1-157	63
scaffold_2	81371137	81371316	scaffold_2-119	63
scaffold_2	85467241	85467420	scaffold_2-118	63
scaffold_3	16098908	16099087	scaffold_3-90	63
scaffold_3	93926181	93926360	scaffold_3-86	63
scaffold_4	74192817	74192996	scaffold_4-158	63
scaffold_412	20649	20828	scaffold_412-3	63
scaffold_6	128534586	128534765	scaffold_6-126	63
scaffold_7	58938871	58939050	scaffold_7-127	63
scaffold_8	35380793	35380972	scaffold_8-101	63
scaffold_8	66876406	66876585	scaffold_8-87	63
scaffold_9	7515963	7516142	scaffold_9-85	63
scaffold_9	29237840	29238019	scaffold_9-84	63
scaffold_1	12433186	12433365	scaffold_1-135	62.6
scaffold_1	41407004	41407183	scaffold_1-163	62.6
scaffold_1	60798036	60798215	scaffold_1-164	62.6
scaffold_1	87642513	87642692	scaffold_1-189	62.6
scaffold_10	36737329	36737508	scaffold_10-27	62.6
scaffold_19	634840	635019	scaffold_19-3	62.6
scaffold_2	54242766	54242945	scaffold_2-127	62.6
scaffold_2	66812896	66813075	scaffold_2-89	62.6
scaffold_2	77641278	77641457	scaffold_2-95	62.6
scaffold_3	16072743	16072922	scaffold_3-110	62.6
scaffold_3	35778936	35779115	scaffold_3-72	62.6
scaffold_3	98168296	98168475	scaffold_3-102	62.6
scaffold_31	4041	4220	scaffold_31-3	62.6
scaffold_4	19671065	19671244	scaffold_4-123	62.6
scaffold_4	129124193	129124372	scaffold_4-99	62.6
scaffold_47	317682	317861	scaffold_47-1	62.6
scaffold_5	23303579	23303758	scaffold_5-75	62.6
scaffold_5	99896160	99896339	scaffold_5-85	62.6
scaffold_5	105747743	105747922	scaffold_5-78	62.6
scaffold_6	38203691	38203870	scaffold_6-161	62.6
scaffold_6	42765290	42765469	scaffold_6-111	62.6
scaffold_6	76720843	76721022	scaffold_6-118	62.6
scaffold_6	137943345	137943524	scaffold_6-151	62.6
scaffold_8	14056700	14056879	scaffold_8-117	62.6
scaffold_8	35401990	35402169	scaffold_8-86	62.6
scaffold_8	66889645	66889824	scaffold_8-79	62.6
scaffold_8c	1675828	1676007	scaffold_8c-15	62.6
scaffold_9	49156989	49157168	scaffold_9-96	62.6
scaffold_1	14431409	14431588	scaffold_1-145	62.1
scaffold_1	90608154	90608333	scaffold_1-178	62.1
scaffold_1	182852604	182852783	scaffold_1-153	62.1
scaffold_2	40770866	40771045	scaffold_2-135	62.1
scaffold_3	110057358	110057537	scaffold_3-83	62.1
scaffold_5	11455518	11455697	scaffold_5-79	62.1
scaffold_5	110002578	110002757	scaffold_5-92	62.1
scaffold_6	10511106	10511285	scaffold_6-123	62.1
scaffold_6	61361844	61362023	scaffold_6-114	62.1
scaffold_6	123696237	123696416	scaffold_6-133	62.1
scaffold_6	132992034	132992213	scaffold_6-134	62.1
scaffold_7	29995354	29995533	scaffold_7-124	62.1
scaffold_7	41407274	41407453	scaffold_7-108	62.1
scaffold_7	42624341	42624520	scaffold_7-138	62.1
scaffold_7	109960240	109960419	scaffold_7-129	62.1
scaffold_7	111525743	111525922	scaffold_7-130	62.1
scaffold_8	91146542	91146721	scaffold_8-88	62.1
scaffold_8	105826594	105826773	scaffold_8-95	62.1
scaffold_8	105936635	105936814	scaffold_8-139	62.1
scaffold_9	18608226	18608405	scaffold_9-65	62.1
scaffold_1	72921171	72921350	scaffold_1-150	61.7
scaffold_1	86742912	86743091	scaffold_1-187	61.7
scaffold_1	128807176	128807355	scaffold_1-188	61.7
scaffold_1	129524191	129524370	scaffold_1-179	61.7
scaffold_1	159125025	159125204	scaffold_1-204	61.7
scaffold_1	198627645	198627824	scaffold_1-205	61.7
scaffold_1	204083988	204084167	scaffold_1-132	61.7
scaffold_2	10855340	10855519	scaffold_2-86	61.7
scaffold_2	23129971	23130150	scaffold_2-125	61.7
scaffold_2	74056308	74056487	scaffold_2-129	61.7
scaffold_2	77799106	77799285	scaffold_2-112	61.7
scaffold_2	83178425	83178604	scaffold_2-130	61.7
scaffold_3	16053902	16054081	scaffold_3-87	61.7
scaffold_3	78265719	78265898	scaffold_3-106	61.7
scaffold_4	100534457	100534636	scaffold_4-130	61.7
scaffold_412	4649	4828	scaffold_412-5	61.7
scaffold_48	74011	74190	scaffold_48-1	61.7
scaffold_5	40169799	40169978	scaffold_5-114	61.7
scaffold_6	109021293	109021472	scaffold_6-104	61.7
scaffold_6	137942000	137942179	scaffold_6-113	61.7
scaffold_7	103578665	103578844	scaffold_7-141	61.7
scaffold_8	46944407	46944586	scaffold_8-97	61.7
scaffold_8	66898487	66898666	scaffold_8-123	61.7
scaffold_8	95161561	95161740	scaffold_8-131	61.7
scaffold_9	3307296	3307475	scaffold_9-82	61.7
scaffold_9	24879000	24879179	scaffold_9-74	61.7
scaffold_9	37824742	37824921	scaffold_9-80	61.7
scaffold_9	69466835	69467014	scaffold_9-86	61.7
scaffold_9	69470363	69470542	scaffold_9-81	61.7
scaffold_1	55540745	55540924	scaffold_1-190	61.2
scaffold_1	196698597	196698776	scaffold_1-155	61.2
scaffold_10	28945816	28945995	scaffold_10-40	61.2
scaffold_3	35663867	35664046	scaffold_3-107	61.2
scaffold_3	36285419	36285598	scaffold_3-96	61.2
scaffold_3	49451312	49451491	scaffold_3-104	61.2
scaffold_4	70937052	70937231	scaffold_4-148	61.2
scaffold_5b	4247567	4247746	scaffold_5b-5	61.2
scaffold_6	18208903	18209082	scaffold_6-122	61.2
scaffold_6	103257922	103258101	scaffold_6-120	61.2
scaffold_6	140718420	140718599	scaffold_6-137	61.2
scaffold_7	4539200	4539379	scaffold_7-126	61.2
scaffold_7	17714363	17714542	scaffold_7-148	61.2
scaffold_7	65001961	65002140	scaffold_7-115	61.2
scaffold_8	11620276	11620455	scaffold_8-121	61.2
scaffold_8	15874622	15874801	scaffold_8-102	61.2
scaffold_8	46593508	46593687	scaffold_8-96	61.2
scaffold_8	67049922	67050101	scaffold_8-103	61.2
scaffold_8	80502574	80502753	scaffold_8-114	61.2
scaffold_8	105973067	105973246	scaffold_8-109	61.2
scaffold_9	84425090	84425269	scaffold_9-98	61.2
scaffold_1	162568697	162568876	scaffold_1-185	60.8
scaffold_1	193648190	193648369	scaffold_1-244	60.8
scaffold_2	25511252	25511431	scaffold_2-148	60.8
scaffold_2	39088815	39088994	scaffold_2-113	60.8
scaffold_2	66859751	66859930	scaffold_2-105	60.8
scaffold_2	116943166	116943345	scaffold_2-103	60.8
scaffold_2	149217025	149217204	scaffold_2-109	60.8
scaffold_3	104461821	104462000	scaffold_3-89	60.8
scaffold_4	59430304	59430483	scaffold_4-128	60.8
scaffold_4	124746600	124746779	scaffold_4-140	60.8
scaffold_5	11979934	11980113	scaffold_5-88	60.8
scaffold_5	43102650	43102829	scaffold_5-91	60.8
scaffold_5	68611107	68611286	scaffold_5-84	60.8
scaffold_5	112742411	112742590	scaffold_5-96	60.8
scaffold_6	1853146	1853325	scaffold_6-138	60.8
scaffold_6	57106061	57106240	scaffold_6-121	60.8
scaffold_6	121113120	121113299	scaffold_6-144	60.8
scaffold_8	55668525	55668704	scaffold_8-111	60.8
scaffold_8	72288437	72288616	scaffold_8-104	60.8
scaffold_8	82367529	82367708	scaffold_8-132	60.8
scaffold_1	62728398	62728577	scaffold_1-167	60.3
scaffold_1	90587736	90587915	scaffold_1-183	60.3
scaffold_1	134925475	134925654	scaffold_1-181	60.3
scaffold_1	162571627	162571806	scaffold_1-200	60.3
scaffold_101	25763	25942	scaffold_101-1	60.3
scaffold_2	13466816	13466995	scaffold_2-124	60.3
scaffold_2	57669511	57669690	scaffold_2-126	60.3
scaffold_2	65051389	65051568	scaffold_2-120	60.3
scaffold_2	68757555	68757734	scaffold_2-115	60.3
scaffold_3	5106555	5106734	scaffold_3-124	60.3
scaffold_3	6826339	6826518	scaffold_3-94	60.3
scaffold_3	30148339	30148518	scaffold_3-121	60.3
scaffold_3	63709140	63709319	scaffold_3-98	60.3
scaffold_4	372940	373119	scaffold_4-153	60.3
scaffold_5	11404927	11405106	scaffold_5-103	60.3
scaffold_5	12399666	12399845	scaffold_5-104	60.3
scaffold_5	73328044	73328223	scaffold_5-90	60.3
scaffold_5	73346939	73347118	scaffold_5-77	60.3
scaffold_8	65352317	65352496	scaffold_8-107	60.3
scaffold_8	74714296	74714475	scaffold_8-128	60.3
scaffold_8	105965627	105965806	scaffold_8-110	60.3
scaffold_9	18604931	18605110	scaffold_9-73	60.3
scaffold_9	42487278	42487457	scaffold_9-99	60.3
scaffold_9	77788375	77788554	scaffold_9-106	60.3
scaffold_1	62554570	62554749	scaffold_1-186	59.9
scaffold_1	128242924	128243103	scaffold_1-159	59.9
scaffold_1	152444525	152444704	scaffold_1-198	59.9
scaffold_1	199203560	199203739	scaffold_1-218	59.9
scaffold_10	8546091	8546270	scaffold_10-35	59.9
scaffold_2	4967132	4967311	scaffold_2-108	59.9
scaffold_2	81562987	81563166	scaffold_2-110	59.9
scaffold_3	56040287	56040466	scaffold_3-129	59.9
scaffold_3	86208048	86208227	scaffold_3-101	59.9
scaffold_4	3558360	3558539	scaffold_4-144	59.9
scaffold_412	21907	22086	scaffold_412-4	59.9
scaffold_5	99656818	99656997	scaffold_5-101	59.9
scaffold_7	15413181	15413360	scaffold_7-135	59.9
scaffold_7	26026019	26026198	scaffold_7-131	59.9
scaffold_7	31643574	31643753	scaffold_7-137	59.9
scaffold_7	40552533	40552712	scaffold_7-146	59.9
scaffold_7	113092826	113093005	scaffold_7-136	59.9
scaffold_8	46607601	46607780	scaffold_8-141	59.9
scaffold_8	54074160	54074339	scaffold_8-113	59.9
scaffold_8	64336501	64336680	scaffold_8-122	59.9
scaffold_8	89791514	89791693	scaffold_8-136	59.9
scaffold_9	11494350	11494529	scaffold_9-57	59.9
scaffold_9	20802114	20802293	scaffold_9-76	59.9
scaffold_9	36818139	36818318	scaffold_9-88	59.9
scaffold_9	79648070	79648249	scaffold_9-79	59.9
scaffold_1	38088915	38089094	scaffold_1-234	59.4
scaffold_1	50353204	50353383	scaffold_1-180	59.4
scaffold_1	101838612	101838791	scaffold_1-194	59.4
scaffold_1	155347676	155347855	scaffold_1-154	59.4
scaffold_1	173049890	173050069	scaffold_1-192	59.4
scaffold_1	198736562	198736741	scaffold_1-169	59.4
scaffold_10	35476600	35476779	scaffold_10-25	59.4
scaffold_2	78217626	78217805	scaffold_2-114	59.4
scaffold_2	78288436	78288615	scaffold_2-116	59.4
scaffold_2	81334108	81334287	scaffold_2-146	59.4
scaffold_2	94728235	94728414	scaffold_2-107	59.4
scaffold_2	140342112	140342291	scaffold_2-121	59.4
scaffold_3	28851223	28851402	scaffold_3-108	59.4
scaffold_4	7201277	7201456	scaffold_4-126	59.4
scaffold_4	18238506	18238685	scaffold_4-132	59.4
scaffold_4	47124717	47124896	scaffold_4-149	59.4
scaffold_5	43869383	43869562	scaffold_5-86	59.4
scaffold_5	103200793	103200972	scaffold_5-94	59.4
scaffold_6	90544380	90544559	scaffold_6-119	59.4
scaffold_6	136425785	136425964	scaffold_6-142	59.4
scaffold_7	9273394	9273573	scaffold_7-142	59.4
scaffold_7	27079162	27079341	scaffold_7-149	59.4
scaffold_7	104236780	104236959	scaffold_7-125	59.4
scaffold_7	109609942	109610121	scaffold_7-154	59.4
scaffold_9	19352074	19352253	scaffold_9-94	59.4
scaffold_9	29037267	29037446	scaffold_9-105	59.4
scaffold_9	34784452	34784631	scaffold_9-97	59.4
scaffold_1	93732010	93732189	scaffold_1-175	59
scaffold_1	104586468	104586647	scaffold_1-199	59
scaffold_1	105264130	105264309	scaffold_1-211	59
scaffold_1	138842927	138843106	scaffold_1-174	59
scaffold_1	204042758	204042937	scaffold_1-171	59
scaffold_10	178775	178954	scaffold_10-36	59
scaffold_27	441867	442046	scaffold_27-4	59
scaffold_293	107045	107224	scaffold_293-1	59
scaffold_4	105669591	105669770	scaffold_4-145	59
scaffold_5	28272429	28272608	scaffold_5-83	59
scaffold_6	29234965	29235144	scaffold_6-183	59
scaffold_6	30830048	30830227	scaffold_6-125	59
scaffold_6	60183348	60183527	scaffold_6-150	59
scaffold_6	73527636	73527815	scaffold_6-115	59
scaffold_6	76526254	76526433	scaffold_6-152	59
scaffold_6	90260661	90260840	scaffold_6-141	59
scaffold_8	9711454	9711633	scaffold_8-135	59
scaffold_8	15450007	15450186	scaffold_8-138	59
scaffold_8	62102901	62103080	scaffold_8-119	59
scaffold_8	79724349	79724528	scaffold_8-124	59
scaffold_8c	2651408	2651587	scaffold_8c-11	59
scaffold_9	54886860	54887039	scaffold_9-93	59
scaffold_1	28704442	28704621	scaffold_1-210	58.5
scaffold_1	51985802	51985981	scaffold_1-177	58.5
scaffold_1	57936771	57936950	scaffold_1-214	58.5
scaffold_1	64248534	64248713	scaffold_1-201	58.5
scaffold_1	143447079	143447258	scaffold_1-228	58.5
scaffold_1	159802740	159802919	scaffold_1-197	58.5
scaffold_113	115753	115932	scaffold_113-1	58.5
scaffold_154	96713	96892	scaffold_154-1	58.5
scaffold_2	65206560	65206739	scaffold_2-122	58.5
scaffold_2	81372007	81372186	scaffold_2-173	58.5
scaffold_217	38619	38798	scaffold_217-1	58.5
scaffold_3	111355817	111355996	scaffold_3-115	58.5
scaffold_4	73887447	73887626	scaffold_4-143	58.5
scaffold_4	122348925	122349104	scaffold_4-127	58.5
scaffold_5	27811144	27811323	scaffold_5-106	58.5
scaffold_5	39090376	39090555	scaffold_5-112	58.5
scaffold_5	49145875	49146054	scaffold_5-97	58.5
scaffold_6	126026113	126026292	scaffold_6-128	58.5
scaffold_6	128615236	128615415	scaffold_6-124	58.5
scaffold_6	138084309	138084488	scaffold_6-146	58.5
scaffold_7	58937628	58937807	scaffold_7-143	58.5
scaffold_8	165880	166059	scaffold_8-125	58.5
scaffold_8	45744968	45745147	scaffold_8-147	58.5
scaffold_8	98275470	98275649	scaffold_8-129	58.5
scaffold_8c	1559916	1560095	scaffold_8c-13	58.5
scaffold_9	69488622	69488801	scaffold_9-100	58.5
scaffold_9	82928253	82928432	scaffold_9-104	58.5
scaffold_9	83659853	83660032	scaffold_9-83	58.5
scaffold_2	21017848	21018027	scaffold_2-128	58
scaffold_2	74068611	74068790	scaffold_2-133	58
scaffold_2	108918423	108918602	scaffold_2-134	58
scaffold_2	131738519	131738698	scaffold_2-132	58
scaffold_2464	4834	5013	scaffold_2464-1	58
scaffold_29	514443	514622	scaffold_29-4	58
scaffold_3	15750271	15750450	scaffold_3-112	58
scaffold_3	15898875	15899054	scaffold_3-114	58
scaffold_4	1076621	1076800	scaffold_4-138	58
scaffold_4	22588023	22588202	scaffold_4-166	58
scaffold_4	116446143	116446322	scaffold_4-142	58
scaffold_5	11033810	11033989	scaffold_5-107	58
scaffold_5	13802985	13803164	scaffold_5-110	58
scaffold_5	51800907	51801086	scaffold_5-87	58
scaffold_5	79853893	79854072	scaffold_5-93	58
scaffold_5	110031561	110031740	scaffold_5-120	58
scaffold_5	110190123	110190302	scaffold_5-131	58
scaffold_6	36253890	36254069	scaffold_6-159	58
scaffold_6	43161894	43162073	scaffold_6-178	58
scaffold_6	82036596	82036775	scaffold_6-185	58
scaffold_60	417977	418156	scaffold_60-2	58
scaffold_7	35928406	35928585	scaffold_7-155	58
scaffold_8	9309085	9309264	scaffold_8-134	58
scaffold_9	54110801	54110980	scaffold_9-95	58
scaffold_1	74882831	74883010	scaffold_1-220	57.6
scaffold_1	98278263	98278442	scaffold_1-182	57.6
scaffold_10	29313978	29314157	scaffold_10-34	57.6
scaffold_2	1361682	1361861	scaffold_2-156	57.6
scaffold_2	77927466	77927645	scaffold_2-150	57.6
scaffold_2	106653637	106653816	scaffold_2-145	57.6
scaffold_3	24145883	24146062	scaffold_3-119	57.6
scaffold_4	17567041	17567220	scaffold_4-129	57.6
scaffold_4	132414142	132414321	scaffold_4-159	57.6
scaffold_5	31354647	31354826	scaffold_5-99	57.6
scaffold_5	90452160	90452339	scaffold_5-116	57.6
scaffold_5	99138924	99139103	scaffold_5-118	57.6
scaffold_6	43145501	43145680	scaffold_6-147	57.6
scaffold_6	126796195	126796374	scaffold_6-169	57.6
scaffold_6	137540579	137540758	scaffold_6-130	57.6
scaffold_7	1663002	1663181	scaffold_7-140	57.6
scaffold_7	26454660	26454839	scaffold_7-147	57.6
scaffold_7	32279712	32279891	scaffold_7-134	57.6
scaffold_7	34610696	34610875	scaffold_7-173	57.6
scaffold_7	40368696	40368875	scaffold_7-162	57.6
scaffold_7	102254196	102254375	scaffold_7-165	57.6
scaffold_8	1801237	1801416	scaffold_8-118	57.6
scaffold_8	94398167	94398346	scaffold_8-140	57.6
scaffold_9	20333934	20334113	scaffold_9-89	57.6
scaffold_9	35935923	35936102	scaffold_9-92	57.6
scaffold_9	69577677	69577856	scaffold_9-117	57.6
scaffold_1	40598361	40598540	scaffold_1-285	57.1
scaffold_1	171838759	171838938	scaffold_1-261	57.1
scaffold_10	35474621	35474800	scaffold_10-39	57.1
scaffold_2	1349863	1350042	scaffold_2-131	57.1
scaffold_2	27264230	27264409	scaffold_2-143	57.1
scaffold_2	108186763	108186942	scaffold_2-123	57.1
scaffold_3	16155681	16155860	scaffold_3-132	57.1
scaffold_4	1221934	1222113	scaffold_4-137	57.1
scaffold_4	6760303	6760482	scaffold_4-134	57.1
scaffold_4	9216574	9216753	scaffold_4-141	57.1
scaffold_4	22474941	22475120	scaffold_4-162	57.1
scaffold_4	39726756	39726935	scaffold_4-172	57.1
scaffold_4	69095762	69095941	scaffold_4-152	57.1
scaffold_7	113346216	113346395	scaffold_7-139	57.1
scaffold_9	7119233	7119412	scaffold_9-108	57.1
scaffold_9	19053776	19053955	scaffold_9-144	57.1
scaffold_9	20587407	20587586	scaffold_9-90	57.1
scaffold_9	41724691	41724870	scaffold_9-91	57.1
scaffold_1	61753314	61753493	scaffold_1-196	56.7
scaffold_1	76923170	76923349	scaffold_1-191	56.7
scaffold_1	143749524	143749703	scaffold_1-207	56.7
scaffold_1	162569977	162570156	scaffold_1-212	56.7
scaffold_2	45752599	45752778	scaffold_2-157	56.7
scaffold_201	91658	91837	scaffold_201-3	56.7
scaffold_3	7836065	7836244	scaffold_3-111	56.7
scaffold_3	14208509	14208688	scaffold_3-171	56.7
scaffold_3	35645821	35646000	scaffold_3-151	56.7
scaffold_3	78821234	78821413	scaffold_3-122	56.7
scaffold_4	66998654	66998833	scaffold_4-150	56.7
scaffold_5	27991343	27991522	scaffold_5-133	56.7
scaffold_5	83697039	83697218	scaffold_5-128	56.7
scaffold_6	32430234	32430413	scaffold_6-191	56.7
scaffold_6	76725922	76726101	scaffold_6-135	56.7
scaffold_6	106244178	106244357	scaffold_6-139	56.7
scaffold_6	119030181	119030360	scaffold_6-143	56.7
scaffold_6	136432988	136433167	scaffold_6-145	56.7
scaffold_7	102016096	102016275	scaffold_7-152	56.7
scaffold_8	105976475	105976654	scaffold_8-112	56.7
scaffold_8	108027509	108027688	scaffold_8-137	56.7
scaffold_9	17643299	17643478	scaffold_9-115	56.7
scaffold_9	35437062	35437241	scaffold_9-101	56.7
scaffold_1	911273	911452	scaffold_1-246	56.2
scaffold_1	33587631	33587810	scaffold_1-334	56.2
scaffold_1	120081419	120081598	scaffold_1-274	56.2
scaffold_10	4413918	4414097	scaffold_10-41	56.2
scaffold_10	29915620	29915799	scaffold_10-38	56.2
scaffold_2	452539	452718	scaffold_2-144	56.2
scaffold_2	15937406	15937585	scaffold_2-139	56.2
scaffold_2	73493923	73494102	scaffold_2-153	56.2
scaffold_2	78079441	78079620	scaffold_2-152	56.2
scaffold_2	85066143	85066322	scaffold_2-160	56.2
scaffold_3	16059368	16059547	scaffold_3-135	56.2
scaffold_3	34629725	34629904	scaffold_3-126	56.2
scaffold_3	43920921	43921100	scaffold_3-116	56.2
scaffold_3	86085744	86085923	scaffold_3-117	56.2
scaffold_3	91731347	91731526	scaffold_3-113	56.2
scaffold_4	19670567	19670746	scaffold_4-146	56.2
scaffold_5	23496329	23496508	scaffold_5-108	56.2
scaffold_5	27997429	27997608	scaffold_5-119	56.2
scaffold_5	63663858	63664037	scaffold_5-122	56.2
scaffold_6	22839322	22839501	scaffold_6-131	56.2
scaffold_6	32773471	32773650	scaffold_6-194	56.2
scaffold_6	90377870	90378049	scaffold_6-173	56.2
scaffold_7	82626934	82627113	scaffold_7-157	56.2
scaffold_7	111372603	111372782	scaffold_7-189	56.2
scaffold_7	113107795	113107974	scaffold_7-163	56.2
scaffold_8	5681390	5681569	scaffold_8-148	56.2
scaffold_8	35734343	35734522	scaffold_8-149	56.2
scaffold_8	86919584	86919763	scaffold_8-146	56.2
scaffold_8	105817257	105817436	scaffold_8-126	56.2
scaffold_8c	1560631	1560810	scaffold_8c-14	56.2
scaffold_8c	2724872	2725051	scaffold_8c-16	56.2
scaffold_9	15681752	15681931	scaffold_9-103	56.2
scaffold_9	71233314	71233493	scaffold_9-112	56.2
scaffold_1	21105823	21106002	scaffold_1-216	55.8
scaffold_1	37706289	37706468	scaffold_1-215	55.8
scaffold_1	71142475	71142654	scaffold_1-243	55.8
scaffold_2	31289301	31289480	scaffold_2-136	55.8
scaffold_2	92997987	92998166	scaffold_2-170	55.8
scaffold_2	150849631	150849810	scaffold_2-162	55.8
scaffold_3	17664304	17664483	scaffold_3-127	55.8
scaffold_3	30445504	30445683	scaffold_3-136	55.8
scaffold_3	109336696	109336875	scaffold_3-120	55.8
scaffold_4	28926511	28926690	scaffold_4-147	55.8
scaffold_4	66595716	66595895	scaffold_4-139	55.8
scaffold_4	92093207	92093386	scaffold_4-176	55.8
scaffold_433	10838	11017	scaffold_433-1	55.8
scaffold_5	111319643	111319822	scaffold_5-117	55.8
scaffold_6	54331404	54331583	scaffold_6-148	55.8
scaffold_6	118379774	118379953	scaffold_6-181	55.8
scaffold_6	127004857	127005036	scaffold_6-197	55.8
scaffold_7	11376420	11376599	scaffold_7-164	55.8
scaffold_7	64888582	64888761	scaffold_7-158	55.8
scaffold_7	88459023	88459202	scaffold_7-150	55.8
scaffold_7	94444296	94444475	scaffold_7-145	55.8
scaffold_8	18534983	18535162	scaffold_8-156	55.8
scaffold_8	18611725	18611904	scaffold_8-183	55.8
scaffold_8	62066567	62066746	scaffold_8-120	55.8
scaffold_8724	848	1027	scaffold_8724-1	55.8
scaffold_1	37320640	37320819	scaffold_1-264	55.3
scaffold_1	37979475	37979654	scaffold_1-195	55.3
scaffold_1	38162659	38162838	scaffold_1-259	55.3
scaffold_1	53985359	53985538	scaffold_1-265	55.3
scaffold_1	90176140	90176319	scaffold_1-229	55.3
scaffold_1	127249926	127250105	scaffold_1-263	55.3
scaffold_1	203083001	203083180	scaffold_1-223	55.3
scaffold_10	7120005	7120184	scaffold_10-33	55.3
scaffold_19	990753	990932	scaffold_19-4	55.3
scaffold_2	7172295	7172474	scaffold_2-149	55.3
scaffold_2	34351411	34351590	scaffold_2-168	55.3
scaffold_2	34430304	34430483	scaffold_2-138	55.3
scaffold_2	84074179	84074358	scaffold_2-151	55.3
scaffold_2	140132024	140132203	scaffold_2-140	55.3
scaffold_205	53200	53379	scaffold_205-2	55.3
scaffold_26	362346	362525	scaffold_26-3	55.3
scaffold_3	12044193	12044372	scaffold_3-140	55.3
scaffold_4	9183640	9183819	scaffold_4-174	55.3
scaffold_4	75227523	75227702	scaffold_4-189	55.3
scaffold_6	128598592	128598771	scaffold_6-136	55.3
scaffold_7	42735155	42735334	scaffold_7-180	55.3
scaffold_7	43059896	43060075	scaffold_7-176	55.3
scaffold_8	1785229	1785408	scaffold_8-190	55.3
scaffold_8	6275424	6275603	scaffold_8-162	55.3
scaffold_8	82206433	82206612	scaffold_8-143	55.3
scaffold_8c	2754688	2754867	scaffold_8c-12	55.3
scaffold_9	12536416	12536595	scaffold_9-114	55.3
scaffold_9	69468519	69468698	scaffold_9-107	55.3
scaffold_1	49770612	49770791	scaffold_1-235	54.9
scaffold_1	128548657	128548836	scaffold_1-245	54.9
scaffold_1	159826426	159826605	scaffold_1-239	54.9
scaffold_1	163823529	163823708	scaffold_1-332	54.9
scaffold_10	25514918	25515097	scaffold_10-47	54.9
scaffold_104	120123	120302	scaffold_104-3	54.9
scaffold_2	12787306	12787485	scaffold_2-171	54.9
scaffold_2	29108837	29109016	scaffold_2-188	54.9
scaffold_2	46766220	46766399	scaffold_2-142	54.9
scaffold_2	87217653	87217832	scaffold_2-163	54.9
scaffold_26	468053	468232	scaffold_26-2	54.9
scaffold_3	14216028	14216207	scaffold_3-156	54.9
scaffold_3	44748933	44749112	scaffold_3-144	54.9
scaffold_3	69058285	69058464	scaffold_3-152	54.9
scaffold_3	76079442	76079621	scaffold_3-128	54.9
scaffold_3	102250175	102250354	scaffold_3-131	54.9
scaffold_4	47391766	47391945	scaffold_4-180	54.9
scaffold_4	85982419	85982598	scaffold_4-170	54.9
scaffold_5	3168208	3168387	scaffold_5-121	54.9
scaffold_5	12398644	12398823	scaffold_5-123	54.9
scaffold_5	16720542	16720721	scaffold_5-105	54.9
scaffold_5	20916599	20916778	scaffold_5-141	54.9
scaffold_5	26809267	26809446	scaffold_5-115	54.9
scaffold_5	67525698	67525877	scaffold_5-137	54.9
scaffold_5	111221280	111221459	scaffold_5-146	54.9
scaffold_52	174312	174491	scaffold_52-3	54.9
scaffold_6	29615800	29615979	scaffold_6-193	54.9
scaffold_6	31479810	31479989	scaffold_6-166	54.9
scaffold_6	33095776	33095955	scaffold_6-172	54.9
scaffold_6	114284314	114284493	scaffold_6-149	54.9
scaffold_7	75282042	75282221	scaffold_7-168	54.9
scaffold_7	91518708	91518887	scaffold_7-172	54.9
scaffold_8	82217223	82217402	scaffold_8-127	54.9
scaffold_9	12723797	12723976	scaffold_9-125	54.9
scaffold_1	90565707	90565886	scaffold_1-255	54.4
scaffold_1	126012494	126012673	scaffold_1-253	54.4
scaffold_1	132898472	132898651	scaffold_1-291	54.4
scaffold_1	173861771	173861950	scaffold_1-251	54.4
scaffold_1	186921192	186921371	scaffold_1-284	54.4
scaffold_10	19888973	19889152	scaffold_10-50	54.4
scaffold_2	31643484	31643663	scaffold_2-189	54.4
scaffold_2	81459186	81459365	scaffold_2-155	54.4
scaffold_2	105346427	105346606	scaffold_2-158	54.4
scaffold_2	140131729	140131908	scaffold_2-147	54.4
scaffold_4	12232499	12232678	scaffold_4-156	54.4
scaffold_4	42233871	42234050	scaffold_4-151	54.4
scaffold_4	66818604	66818783	scaffold_4-161	54.4
scaffold_4	121679404	121679583	scaffold_4-160	54.4
scaffold_446	5209	5388	scaffold_446-1	54.4
scaffold_5	10974410	10974589	scaffold_5-132	54.4
scaffold_5	30778624	30778803	scaffold_5-140	54.4
scaffold_5	73165320	73165499	scaffold_5-109	54.4
scaffold_5	109501569	109501748	scaffold_5-102	54.4
scaffold_53	76267	76446	scaffold_53-1	54.4
scaffold_6	29577453	29577632	scaffold_6-168	54.4
scaffold_6	33602884	33603063	scaffold_6-154	54.4
scaffold_6	85831164	85831343	scaffold_6-155	54.4
scaffold_6	138177851	138178030	scaffold_6-153	54.4
scaffold_7	15691425	15691604	scaffold_7-151	54.4
scaffold_7	41170102	41170281	scaffold_7-177	54.4
scaffold_7	54958412	54958591	scaffold_7-159	54.4
scaffold_7	105007822	105008001	scaffold_7-171	54.4
scaffold_8	1869214	1869393	scaffold_8-155	54.4
scaffold_8	5015226	5015405	scaffold_8-151	54.4
scaffold_8	14275831	14276010	scaffold_8-166	54.4
scaffold_8	14316654	14316833	scaffold_8-165	54.4
scaffold_8	76836895	76837074	scaffold_8-153	54.4
scaffold_9	84035618	84035797	scaffold_9-110	54.4
scaffold_1	120180767	120180946	scaffold_1-241	54
scaffold_1	152745315	152745494	scaffold_1-221	54
scaffold_1	178231737	178231916	scaffold_1-225	54
scaffold_5	16062356	16062535	scaffold_5-142	54
scaffold_5	100039480	100039659	scaffold_5-125	54
scaffold_5	109793212	109793391	scaffold_5-153	54
scaffold_6	1838449	1838628	scaffold_6-171	54
scaffold_6	54330277	54330456	scaffold_6-170	54
scaffold_6	63789413	63789592	scaffold_6-187	54
scaffold_6	76058073	76058252	scaffold_6-176	54
scaffold_6	85814422	85814601	scaffold_6-164	54
scaffold_6	121305255	121305434	scaffold_6-129	54
scaffold_6	122736455	122736634	scaffold_6-165	54
scaffold_7	94016462	94016641	scaffold_7-153	54
scaffold_8	8403132	8403311	scaffold_8-108	54
scaffold_8	74702559	74702738	scaffold_8-181	54
scaffold_9	10133820	10133999	scaffold_9-102	54
scaffold_9	30580650	30580829	scaffold_9-122	54
scaffold_1	12541296	12541475	scaffold_1-236	53.5
scaffold_1	17982299	17982478	scaffold_1-283	53.5
scaffold_1	23019431	23019610	scaffold_1-326	53.5
scaffold_1	38078265	38078444	scaffold_1-250	53.5
scaffold_1	67796095	67796274	scaffold_1-224	53.5
scaffold_1	128018741	128018920	scaffold_1-272	53.5
scaffold_1	183889353	183889532	scaffold_1-213	53.5
scaffold_1	193581895	193582074	scaffold_1-240	53.5
scaffold_1	195740981	195741160	scaffold_1-233	53.5
scaffold_164	194361	194540	scaffold_164-3	53.5
scaffold_2	2969234	2969413	scaffold_2-186	53.5
scaffold_2	30869540	30869719	scaffold_2-165	53.5
scaffold_2	53195795	53195974	scaffold_2-137	53.5
scaffold_2	54496373	54496552	scaffold_2-169	53.5
scaffold_2	107908586	107908765	scaffold_2-198	53.5
scaffold_205	41921	42100	scaffold_205-3	53.5
scaffold_3	22773701	22773880	scaffold_3-118	53.5
scaffold_3	78412611	78412790	scaffold_3-159	53.5
scaffold_3	90152032	90152211	scaffold_3-137	53.5
scaffold_3	96401220	96401399	scaffold_3-142	53.5
scaffold_4	99318429	99318608	scaffold_4-154	53.5
scaffold_4	119588854	119589033	scaffold_4-188	53.5
scaffold_5	14868758	14868937	scaffold_5-134	53.5
scaffold_5	51491814	51491993	scaffold_5-127	53.5
scaffold_5	83330071	83330250	scaffold_5-113	53.5
scaffold_5	95592222	95592401	scaffold_5-156	53.5
scaffold_5	99675613	99675792	scaffold_5-155	53.5
scaffold_5	100007033	100007212	scaffold_5-111	53.5
scaffold_6	28340044	28340223	scaffold_6-208	53.5
scaffold_6	55475309	55475488	scaffold_6-225	53.5
scaffold_6	60607330	60607509	scaffold_6-163	53.5
scaffold_6	104028707	104028886	scaffold_6-177	53.5
scaffold_6	122181779	122181958	scaffold_6-186	53.5
scaffold_7	6409306	6409485	scaffold_7-178	53.5
scaffold_7	40960960	40961139	scaffold_7-156	53.5
scaffold_7	74346644	74346823	scaffold_7-161	53.5
scaffold_7	82646333	82646512	scaffold_7-175	53.5
scaffold_7	89274162	89274341	scaffold_7-166	53.5
scaffold_7	103758612	103758791	scaffold_7-179	53.5
scaffold_7	115099981	115100160	scaffold_7-160	53.5
scaffold_9	19389263	19389442	scaffold_9-109	53.5
scaffold_9	32869119	32869298	scaffold_9-111	53.5
scaffold_9	92633210	92633389	scaffold_9-116	53.5
scaffold_1	19372988	19373167	scaffold_1-278	53.1
scaffold_1	67795866	67796045	scaffold_1-232	53.1
scaffold_1	116374772	116374951	scaffold_1-276	53.1
scaffold_1	128223306	128223485	scaffold_1-226	53.1
scaffold_1	169557958	169558137	scaffold_1-227	53.1
scaffold_1	187212519	187212698	scaffold_1-271	53.1
scaffold_10	12738701	12738880	scaffold_10-37	53.1
scaffold_164	48746	48925	scaffold_164-4	53.1
scaffold_2	47076798	47076977	scaffold_2-175	53.1
scaffold_2	75196587	75196766	scaffold_2-183	53.1
scaffold_2	145857414	145857593	scaffold_2-191	53.1
scaffold_3	6822093	6822272	scaffold_3-123	53.1
scaffold_3	24250577	24250756	scaffold_3-196	53.1
scaffold_3	34512221	34512400	scaffold_3-167	53.1
scaffold_30	260674	260853	scaffold_30-2	53.1
scaffold_31	40972	41151	scaffold_31-4	53.1
scaffold_4	10208341	10208520	scaffold_4-169	53.1
scaffold_4	21302199	21302378	scaffold_4-177	53.1
scaffold_4	95196379	95196558	scaffold_4-157	53.1
scaffold_4	103793730	103793909	scaffold_4-213	53.1
scaffold_4	121647027	121647206	scaffold_4-164	53.1
scaffold_5	52034845	52035024	scaffold_5-148	53.1
scaffold_5	95661010	95661189	scaffold_5-138	53.1
scaffold_5	100035470	100035649	scaffold_5-149	53.1
scaffold_5b	4779169	4779348	scaffold_5b-6	53.1
scaffold_6	118317509	118317688	scaffold_6-195	53.1
scaffold_7	15918536	15918715	scaffold_7-167	53.1
scaffold_7	42539581	42539760	scaffold_7-211	53.1
scaffold_7	94033234	94033413	scaffold_7-193	53.1
scaffold_8	1805219	1805398	scaffold_8-164	53.1
scaffold_8	3143712	3143891	scaffold_8-157	53.1
scaffold_8	37742738	37742917	scaffold_8-175	53.1
scaffold_8	64894920	64895099	scaffold_8-145	53.1
scaffold_9	3536296	3536475	scaffold_9-131	53.1
scaffold_9	37501362	37501541	scaffold_9-119	53.1
scaffold_9	47320193	47320372	scaffold_9-158	53.1
scaffold_9	63485216	63485395	scaffold_9-141	53.1
scaffold_1	83603251	83603430	scaffold_1-275	52.6
scaffold_1	87772425	87772604	scaffold_1-315	52.6
scaffold_1	90030242	90030421	scaffold_1-288	52.6
scaffold_1	97211631	97211810	scaffold_1-270	52.6
scaffold_1	113505691	113505870	scaffold_1-292	52.6
scaffold_1	155300211	155300390	scaffold_1-307	52.6
scaffold_1	159957611	159957790	scaffold_1-320	52.6
scaffold_1	161657070	161657249	scaffold_1-269	52.6
scaffold_1	173658122	173658301	scaffold_1-247	52.6
scaffold_10	24534664	24534843	scaffold_10-46	52.6
scaffold_10	27364773	27364952	scaffold_10-44	52.6
scaffold_1390	11685	11864	scaffold_1390-1	52.6
scaffold_19	396335	396514	scaffold_19-5	52.6
scaffold_2	3574506	3574685	scaffold_2-180	52.6
scaffold_2	40396607	40396786	scaffold_2-222	52.6
scaffold_2	65272632	65272811	scaffold_2-181	52.6
scaffold_2	98664100	98664279	scaffold_2-166	52.6
scaffold_2	133830394	133830573	scaffold_2-182	52.6
scaffold_27	533382	533561	scaffold_27-5	52.6
scaffold_3	5103805	5103984	scaffold_3-164	52.6
scaffold_3	25598286	25598465	scaffold_3-147	52.6
scaffold_3	37159934	37160113	scaffold_3-133	52.6
scaffold_3	70218597	70218776	scaffold_3-182	52.6
scaffold_4	6508466	6508645	scaffold_4-165	52.6
scaffold_4	19674078	19674257	scaffold_4-155	52.6
scaffold_4	114218946	114219125	scaffold_4-182	52.6
scaffold_4	125148558	125148737	scaffold_4-179	52.6
scaffold_5	23359413	23359592	scaffold_5-130	52.6
scaffold_5	95609916	95610095	scaffold_5-150	52.6
scaffold_6	11406591	11406770	scaffold_6-158	52.6
scaffold_6	11407810	11407989	scaffold_6-175	52.6
scaffold_6	95420249	95420428	scaffold_6-157	52.6
scaffold_7	107781556	107781735	scaffold_7-204	52.6
scaffold_8	26301711	26301890	scaffold_8-130	52.6
scaffold_9	1233882	1234061	scaffold_9-138	52.6
scaffold_9	18080119	18080298	scaffold_9-121	52.6
scaffold_9	35829901	35830080	scaffold_9-118	52.6
scaffold_9	41611989	41612168	scaffold_9-143	52.6
scaffold_1	29744893	29745072	scaffold_1-304	52.2
scaffold_1	53982481	53982660	scaffold_1-303	52.2
scaffold_1	123673936	123674115	scaffold_1-330	52.2
scaffold_1	143757358	143757537	scaffold_1-281	52.2
scaffold_1	155956436	155956615	scaffold_1-262	52.2
scaffold_1	171721627	171721806	scaffold_1-287	52.2
scaffold_1	178984246	178984425	scaffold_1-279	52.2
scaffold_2	108035255	108035434	scaffold_2-161	52.2
scaffold_2	117775535	117775714	scaffold_2-164	52.2
scaffold_2	119381633	119381812	scaffold_2-231	52.2
scaffold_2	145844019	145844198	scaffold_2-187	52.2
scaffold_3	12366595	12366774	scaffold_3-134	52.2
scaffold_3	19627040	19627219	scaffold_3-174	52.2
scaffold_3	55993907	55994086	scaffold_3-178	52.2
scaffold_3	55999267	55999446	scaffold_3-163	52.2
scaffold_3	74878415	74878594	scaffold_3-125	52.2
scaffold_3	86166364	86166543	scaffold_3-216	52.2
scaffold_3	98172565	98172744	scaffold_3-148	52.2
scaffold_5	2112776	2112955	scaffold_5-129	52.2
scaffold_5	90262374	90262553	scaffold_5-144	52.2
scaffold_6	11392471	11392650	scaffold_6-174	52.2
scaffold_6	21791965	21792144	scaffold_6-162	52.2
scaffold_6	32486230	32486409	scaffold_6-202	52.2
scaffold_6	69849238	69849417	scaffold_6-180	52.2
scaffold_6	103495465	103495644	scaffold_6-205	52.2
scaffold_6	137952593	137952772	scaffold_6-160	52.2
scaffold_7	8859662	8859841	scaffold_7-187	52.2
scaffold_7	13854760	13854939	scaffold_7-174	52.2
scaffold_7	26015593	26015772	scaffold_7-216	52.2
scaffold_7	66230802	66230981	scaffold_7-199	52.2
scaffold_7	91556865	91557044	scaffold_7-181	52.2
scaffold_8	5560618	5560797	scaffold_8-206	52.2
scaffold_8	26394708	26394887	scaffold_8-170	52.2
scaffold_9	3383513	3383692	scaffold_9-137	52.2
scaffold_1	724286	724465	scaffold_1-217	51.7
scaffold_1	18017399	18017578	scaffold_1-312	51.7
scaffold_1	22752840	22753019	scaffold_1-343	51.7
scaffold_1	52224319	52224498	scaffold_1-294	51.7
scaffold_1	52909447	52909626	scaffold_1-297	51.7
scaffold_1	90567733	90567912	scaffold_1-345	51.7
scaffold_1	110788390	110788569	scaffold_1-249	51.7
scaffold_1	122810641	122810820	scaffold_1-280	51.7
scaffold_1	186755082	186755261	scaffold_1-314	51.7
scaffold_1	200683886	200684065	scaffold_1-316	51.7
scaffold_10	5102369	5102548	scaffold_10-48	51.7
scaffold_2	66810059	66810238	scaffold_2-167	51.7
scaffold_2	90181037	90181216	scaffold_2-178	51.7
scaffold_2	113161355	113161534	scaffold_2-141	51.7
scaffold_3	24638433	24638612	scaffold_3-175	51.7
scaffold_3	37014031	37014210	scaffold_3-166	51.7
scaffold_3	42467228	42467407	scaffold_3-158	51.7
scaffold_3	49396676	49396855	scaffold_3-141	51.7
scaffold_3	53100439	53100618	scaffold_3-143	51.7
scaffold_3	108556450	108556629	scaffold_3-160	51.7
scaffold_36	22322	22501	scaffold_36-2	51.7
scaffold_4	36631982	36632161	scaffold_4-175	51.7
scaffold_4	47368136	47368315	scaffold_4-167	51.7
scaffold_4	103180271	103180450	scaffold_4-191	51.7
scaffold_4	105618643	105618822	scaffold_4-226	51.7
scaffold_4	105944537	105944716	scaffold_4-209	51.7
scaffold_4	122126185	122126364	scaffold_4-181	51.7
scaffold_5b	5983913	5984092	scaffold_5b-7	51.7
scaffold_6	93000054	93000233	scaffold_6-167	51.7
scaffold_6	118326568	118326747	scaffold_6-222	51.7
scaffold_7	32249992	32250171	scaffold_7-183	51.7
scaffold_71	369668	369847	scaffold_71-1	51.7
scaffold_8	55393938	55394117	scaffold_8-144	51.7
scaffold_8	65765172	65765351	scaffold_8-150	51.7
scaffold_8	90897192	90897371	scaffold_8-159	51.7
scaffold_8	96717740	96717919	scaffold_8-163	51.7
scaffold_8	107708341	107708520	scaffold_8-177	51.7
scaffold_9	27383580	27383759	scaffold_9-124	51.7
scaffold_9	54806837	54807016	scaffold_9-128	51.7
scaffold_9	95440785	95440964	scaffold_9-113	51.7
scaffold_1	9371759	9371938	scaffold_1-341	51.2
scaffold_1	22740862	22741041	scaffold_1-338	51.2
scaffold_1	26929374	26929553	scaffold_1-231	51.2
scaffold_1	61846164	61846343	scaffold_1-237	51.2
scaffold_1	112303486	112303665	scaffold_1-266	51.2
scaffold_1	127227898	127228077	scaffold_1-296	51.2
scaffold_1	128742390	128742569	scaffold_1-260	51.2
scaffold_1	143787241	143787420	scaffold_1-302	51.2
scaffold_1	193548319	193548498	scaffold_1-295	51.2
scaffold_10	29008593	29008772	scaffold_10-56	51.2
scaffold_2	53612954	53613133	scaffold_2-204	51.2
scaffold_2	58781463	58781642	scaffold_2-172	51.2
scaffold_2	140068367	140068546	scaffold_2-229	51.2
scaffold_3	19471678	19471857	scaffold_3-138	51.2
scaffold_3	54963369	54963548	scaffold_3-205	51.2
scaffold_3	58481678	58481857	scaffold_3-161	51.2
scaffold_4	21582344	21582523	scaffold_4-168	51.2
scaffold_4	22499679	22499858	scaffold_4-194	51.2
scaffold_4	35374281	35374460	scaffold_4-163	51.2
scaffold_5	92951121	92951300	scaffold_5-126	51.2
scaffold_5	98312656	98312835	scaffold_5-145	51.2
scaffold_5	98452563	98452742	scaffold_5-162	51.2
scaffold_5	99909218	99909397	scaffold_5-165	51.2
scaffold_6	32657180	32657359	scaffold_6-200	51.2
scaffold_6	39777151	39777330	scaffold_6-199	51.2
scaffold_6	93366555	93366734	scaffold_6-189	51.2
scaffold_6	97519638	97519817	scaffold_6-201	51.2
scaffold_6	98185822	98186001	scaffold_6-184	51.2
scaffold_7	60718862	60719041	scaffold_7-202	51.2
scaffold_7	65015279	65015458	scaffold_7-197	51.2
scaffold_7	65247386	65247565	scaffold_7-169	51.2
scaffold_7	103051691	103051870	scaffold_7-182	51.2
scaffold_8	37676524	37676703	scaffold_8-169	51.2
scaffold_8	90258477	90258656	scaffold_8-172	51.2
scaffold_8	96712995	96713174	scaffold_8-182	51.2
scaffold_8	105511755	105511934	scaffold_8-173	51.2
scaffold_9	82927822	82928001	scaffold_9-130	51.2
scaffold_1	12234511	12234690	scaffold_1-268	50.8
scaffold_1	16252270	16252449	scaffold_1-305	50.8
scaffold_1	37028684	37028863	scaffold_1-222	50.8
scaffold_1	67782782	67782961	scaffold_1-300	50.8
scaffold_1	94934350	94934529	scaffold_1-254	50.8
scaffold_10	13269811	13269990	scaffold_10-42	50.8
scaffold_2	20596644	20596823	scaffold_2-176	50.8
scaffold_2	59213991	59214170	scaffold_2-226	50.8
scaffold_2	66721289	66721468	scaffold_2-177	50.8
scaffold_266	58446	58625	scaffold_266-1	50.8
scaffold_3	49406105	49406284	scaffold_3-154	50.8
scaffold_3	74297858	74298037	scaffold_3-153	50.8
scaffold_4	61729	61908	scaffold_4-217	50.8
scaffold_4	31678992	31679171	scaffold_4-186	50.8
scaffold_4	35266686	35266865	scaffold_4-171	50.8
scaffold_5	90767045	90767224	scaffold_5-147	50.8
scaffold_5	93465214	93465393	scaffold_5-139	50.8
scaffold_5	114802370	114802549	scaffold_5-136	50.8
scaffold_6	38901249	38901428	scaffold_6-237	50.8
scaffold_6	55445699	55445878	scaffold_6-224	50.8
scaffold_6	126043099	126043278	scaffold_6-210	50.8
scaffold_6	136712272	136712451	scaffold_6-196	50.8
scaffold_60	422602	422781	scaffold_60-3	50.8
scaffold_7	58655761	58655940	scaffold_7-205	50.8
scaffold_7	86436882	86437061	scaffold_7-196	50.8
scaffold_8	32792146	32792325	scaffold_8-171	50.8
scaffold_8	67045081	67045260	scaffold_8-176	50.8
scaffold_8	77371963	77372142	scaffold_8-179	50.8
scaffold_9	20805194	20805373	scaffold_9-139	50.8
scaffold_9	27052034	27052213	scaffold_9-127	50.8
scaffold_9	46278160	46278339	scaffold_9-129	50.8
scaffold_9	77471666	77471845	scaffold_9-147	50.8
scaffold_1	10383542	10383721	scaffold_1-290	50.3
scaffold_1	21273555	21273734	scaffold_1-301	50.3
scaffold_1	40625198	40625377	scaffold_1-256	50.3
scaffold_1	126030225	126030404	scaffold_1-252	50.3
scaffold_1	128242180	128242359	scaffold_1-371	50.3
scaffold_1	147791851	147792030	scaffold_1-381	50.3
scaffold_1	178994137	178994316	scaffold_1-382	50.3
scaffold_2	85152115	85152294	scaffold_2-207	50.3
scaffold_2	100537752	100537931	scaffold_2-196	50.3
scaffold_2	117290965	117291144	scaffold_2-195	50.3
scaffold_2	131262807	131262986	scaffold_2-213	50.3
scaffold_2	147822861	147823040	scaffold_2-159	50.3
scaffold_205	61012	61191	scaffold_205-4	50.3
scaffold_3	16078208	16078387	scaffold_3-130	50.3
scaffold_3	29517358	29517537	scaffold_3-168	50.3
scaffold_3	35721099	35721278	scaffold_3-172	50.3
scaffold_3	50698319	50698498	scaffold_3-191	50.3
scaffold_3	69048401	69048580	scaffold_3-189	50.3
scaffold_3	93575750	93575929	scaffold_3-190	50.3
scaffold_3	93727257	93727436	scaffold_3-206	50.3
scaffold_3	100034454	100034633	scaffold_3-177	50.3
scaffold_4	17882138	17882317	scaffold_4-185	50.3
scaffold_4	59441689	59441868	scaffold_4-200	50.3
scaffold_4	111926599	111926778	scaffold_4-173	50.3
scaffold_4	139803198	139803377	scaffold_4-223	50.3
scaffold_5	12344855	12345034	scaffold_5-124	50.3
scaffold_5	39151631	39151810	scaffold_5-171	50.3
scaffold_5	45570629	45570808	scaffold_5-158	50.3
scaffold_5	105714366	105714545	scaffold_5-143	50.3
scaffold_5	121643179	121643358	scaffold_5-151	50.3
scaffold_6	7843509	7843688	scaffold_6-182	50.3
scaffold_6	41470133	41470312	scaffold_6-192	50.3
scaffold_6	90578024	90578203	scaffold_6-230	50.3
scaffold_7	88377023	88377202	scaffold_7-200	50.3
scaffold_7	101774001	101774180	scaffold_7-186	50.3
scaffold_7	123755858	123756037	scaffold_7-198	50.3
scaffold_8	10574669	10574848	scaffold_8-167	50.3
scaffold_8	69904382	69904561	scaffold_8-180	50.3
scaffold_8	78530202	78530381	scaffold_8-191	50.3
scaffold_8	80595169	80595348	scaffold_8-209	50.3
scaffold_8c	1922850	1923029	scaffold_8c-17	50.3
scaffold_9	42479855	42480034	scaffold_9-140	50.3
scaffold_9	92659329	92659508	scaffold_9-123	50.3
scaffold_1	12565827	12566006	scaffold_1-318	49.9
scaffold_1	38084387	38084566	scaffold_1-313	49.9
scaffold_1	80251239	80251418	scaffold_1-331	49.9
scaffold_1	169556766	169556945	scaffold_1-323	49.9
scaffold_1	173040850	173041029	scaffold_1-333	49.9
scaffold_1	179479960	179480139	scaffold_1-299	49.9
scaffold_10	28982363	28982542	scaffold_10-43	49.9
scaffold_10	35472146	35472325	scaffold_10-45	49.9
scaffold_2	27661137	27661316	scaffold_2-201	49.9
scaffold_2	81468682	81468861	scaffold_2-203	49.9
scaffold_2	117039930	117040109	scaffold_2-185	49.9
scaffold_2	140617230	140617409	scaffold_2-238	49.9
scaffold_239	89229	89408	scaffold_239-2	49.9
scaffold_3	16187210	16187389	scaffold_3-197	49.9
scaffold_3	19596025	19596204	scaffold_3-184	49.9
scaffold_3	19697271	19697450	scaffold_3-180	49.9
scaffold_3	42548991	42549170	scaffold_3-155	49.9
scaffold_3	50406040	50406219	scaffold_3-165	49.9
scaffold_4	22580477	22580656	scaffold_4-219	49.9
scaffold_4	26236943	26237122	scaffold_4-183	49.9
scaffold_4	94839462	94839641	scaffold_4-211	49.9
scaffold_4	95194794	95194973	scaffold_4-228	49.9
scaffold_4	113377371	113377550	scaffold_4-190	49.9
scaffold_4	121731341	121731520	scaffold_4-204	49.9
scaffold_5	48744892	48745071	scaffold_5-192	49.9
scaffold_5	111239999	111240178	scaffold_5-135	49.9
scaffold_5	120568386	120568565	scaffold_5-161	49.9
scaffold_6	31119484	31119663	scaffold_6-211	49.9
scaffold_6	36943953	36944132	scaffold_6-219	49.9
scaffold_6	85772565	85772744	scaffold_6-245	49.9
scaffold_6	109318070	109318249	scaffold_6-220	49.9
scaffold_6	136722749	136722928	scaffold_6-179	49.9
scaffold_6	138313702	138313881	scaffold_6-207	49.9
scaffold_7	24964889	24965068	scaffold_7-207	49.9
scaffold_7	39559604	39559783	scaffold_7-170	49.9
scaffold_7	111452463	111452642	scaffold_7-214	49.9
scaffold_7	123203738	123203917	scaffold_7-235	49.9
scaffold_8	32772369	32772548	scaffold_8-187	49.9
scaffold_8	91913571	91913750	scaffold_8-207	49.9
scaffold_8	105833051	105833230	scaffold_8-168	49.9
scaffold_8	107801566	107801745	scaffold_8-152	49.9
scaffold_9	25075783	25075962	scaffold_9-126	49.9
scaffold_9	44235721	44235900	scaffold_9-120	49.9
scaffold_1	57999715	57999894	scaffold_1-358	49.4
scaffold_1	61752274	61752453	scaffold_1-419	49.4
scaffold_1	66958641	66958820	scaffold_1-350	49.4
scaffold_1	86742489	86742668	scaffold_1-308	49.4
scaffold_1	132903474	132903653	scaffold_1-267	49.4
scaffold_1	175226615	175226794	scaffold_1-289	49.4
scaffold_10	4367182	4367361	scaffold_10-62	49.4
scaffold_2	59794137	59794316	scaffold_2-216	49.4
scaffold_2	66745319	66745498	scaffold_2-154	49.4
scaffold_2	73624034	73624213	scaffold_2-174	49.4
scaffold_2	81099018	81099197	scaffold_2-225	49.4
scaffold_2	98840945	98841124	scaffold_2-209	49.4
scaffold_2	140033272	140033451	scaffold_2-193	49.4
scaffold_218	189072	189251	scaffold_218-1	49.4
scaffold_3	5046599	5046778	scaffold_3-146	49.4
scaffold_3	11757031	11757210	scaffold_3-222	49.4
scaffold_3	92433872	92434051	scaffold_3-157	49.4
scaffold_317	1628	1807	scaffold_317-1	49.4
scaffold_4	30467870	30468049	scaffold_4-214	49.4
scaffold_4	85402506	85402685	scaffold_4-192	49.4
scaffold_4	119590901	119591080	scaffold_4-196	49.4
scaffold_412	16904	17083	scaffold_412-6	49.4
scaffold_5	88882866	88883045	scaffold_5-152	49.4
scaffold_6	1396722	1396901	scaffold_6-239	49.4
scaffold_6	41447499	41447678	scaffold_6-231	49.4
scaffold_6	74878756	74878935	scaffold_6-209	49.4
scaffold_6	121141477	121141656	scaffold_6-233	49.4
scaffold_7	6324646	6324825	scaffold_7-191	49.4
scaffold_7	56290320	56290499	scaffold_7-242	49.4
scaffold_7	65799706	65799885	scaffold_7-233	49.4
scaffold_7	74309033	74309212	scaffold_7-206	49.4
scaffold_7	84976520	84976699	scaffold_7-218	49.4
scaffold_7	109583594	109583773	scaffold_7-185	49.4
scaffold_8	69511157	69511336	scaffold_8-195	49.4
scaffold_8	90374904	90375083	scaffold_8-184	49.4
scaffold_8	91194816	91194995	scaffold_8-214	49.4
scaffold_8	105875496	105875675	scaffold_8-185	49.4
scaffold_8	107740891	107741070	scaffold_8-174	49.4
scaffold_9	12650607	12650786	scaffold_9-151	49.4
scaffold_9	71347092	71347271	scaffold_9-134	49.4
scaffold_1	17366517	17366696	scaffold_1-360	49
scaffold_1	47664551	47664730	scaffold_1-344	49
scaffold_1	49812683	49812862	scaffold_1-282	49
scaffold_1	54020079	54020258	scaffold_1-293	49
scaffold_1	70383296	70383475	scaffold_1-317	49
scaffold_1	99862828	99863007	scaffold_1-340	49
scaffold_1	186814769	186814948	scaffold_1-238	49
scaffold_10	554204	554383	scaffold_10-55	49
scaffold_10	9646463	9646642	scaffold_10-49	49
scaffold_2	17694076	17694255	scaffold_2-200	49
scaffold_2	34405178	34405357	scaffold_2-184	49
scaffold_2	44984971	44985150	scaffold_2-211	49
scaffold_2	77421612	77421791	scaffold_2-214	49
scaffold_2	93128971	93129150	scaffold_2-194	49
scaffold_2	103614411	103614590	scaffold_2-234	49
scaffold_2	136910500	136910679	scaffold_2-262	49
scaffold_28	61371	61550	scaffold_28-7	49
scaffold_293	46505	46684	scaffold_293-2	49
scaffold_3	14223004	14223183	scaffold_3-218	49
scaffold_3	49485599	49485778	scaffold_3-145	49
scaffold_3	76510187	76510366	scaffold_3-186	49
scaffold_3	82019996	82020175	scaffold_3-188	49
scaffold_35	135824	136003	scaffold_35-1	49
scaffold_4	132210571	132210750	scaffold_4-220	49
scaffold_5	67009392	67009571	scaffold_5-172	49
scaffold_5	70633674	70633853	scaffold_5-168	49
scaffold_52	525519	525698	scaffold_52-4	49
scaffold_6	18938100	18938279	scaffold_6-213	49
scaffold_6	27334777	27334956	scaffold_6-227	49
scaffold_6	43080776	43080955	scaffold_6-198	49
scaffold_6	85880948	85881127	scaffold_6-188	49
scaffold_6	106230048	106230227	scaffold_6-255	49
scaffold_6	109368926	109369105	scaffold_6-190	49
scaffold_6	137761809	137761988	scaffold_6-204	49
scaffold_60	418653	418832	scaffold_60-4	49
scaffold_7	24158779	24158958	scaffold_7-217	49
scaffold_7	87101591	87101770	scaffold_7-184	49
scaffold_7	93714049	93714228	scaffold_7-220	49
scaffold_8	1232371	1232550	scaffold_8-197	49
scaffold_8	27200989	27201168	scaffold_8-208	49
scaffold_8	42920488	42920667	scaffold_8-199	49
scaffold_8	46984809	46984988	scaffold_8-188	49
scaffold_8	57655454	57655633	scaffold_8-202	49
scaffold_8	83087897	83088076	scaffold_8-160	49
scaffold_8	90173562	90173741	scaffold_8-194	49
[truncated: 28,885 more rows]

## Sheet: Sox3, eTailbud (bud)
ChIP-Seq peak call coordinates: Sox3, early tailbud stage (bud)
Scaffold	Start	End	Peak ID	Peak score
scaffold_10	35465229	35465426	scaffold_10-1	229.6
scaffold_7	17757692	17757889	scaffold_7-2	217.5
scaffold_5	91327340	91327537	scaffold_5-1	216.4
scaffold_6	118259045	118259242	scaffold_6-1	208.9
scaffold_3	25503946	25504143	scaffold_3-1	196.3
scaffold_3	91773838	91774035	scaffold_3-2	195.7
scaffold_2	66742190	66742387	scaffold_2-1	186.5
scaffold_6	109373055	109373252	scaffold_6-4	175
scaffold_1	42171154	42171351	scaffold_1-2	173.8
scaffold_1	132900468	132900665	scaffold_1-3	171.5
scaffold_7	17776732	17776929	scaffold_7-4	166.9
scaffold_205	134378	134575	scaffold_205-1	166.3
scaffold_2	128231139	128231336	scaffold_2-3	165.2
scaffold_4	3349354	3349551	scaffold_4-1	165.2
scaffold_8	35279266	35279463	scaffold_8-3	165.2
scaffold_4	19678682	19678879	scaffold_4-4	163.4
scaffold_7	86160744	86160941	scaffold_7-5	163.4
scaffold_1	193465671	193465868	scaffold_1-4	160.6
scaffold_7	88375578	88375775	scaffold_7-3	160.6
scaffold_4	39729469	39729666	scaffold_4-5	159.4
scaffold_7	93727694	93727891	scaffold_7-7	156.5
scaffold_7	82941891	82942088	scaffold_7-6	154.2
scaffold_1	206499166	206499363	scaffold_1-7	153.7
scaffold_9	44444686	44444883	scaffold_9-2	153.1
scaffold_8	26399389	26399586	scaffold_8-1	151.9
scaffold_7	86174976	86175173	scaffold_7-8	151.4
scaffold_1	12433140	12433337	scaffold_1-6	149.1
scaffold_10	679756	679953	scaffold_10-2	149.1
scaffold_1	49741855	49742052	scaffold_1-5	148.5
scaffold_4	109442046	109442243	scaffold_4-2	148.5
scaffold_4	139799896	139800093	scaffold_4-3	147.3
scaffold_8	1437144	1437341	scaffold_8-4	147.3
scaffold_8	55661328	55661525	scaffold_8-2	147.3
scaffold_9	83653405	83653602	scaffold_9-1	145
scaffold_164	84612	84809	scaffold_164-1	144.5
scaffold_4	109964950	109965147	scaffold_4-8	143.3
scaffold_6	18317198	18317395	scaffold_6-8	142.7
scaffold_9	4313806	4314003	scaffold_9-3	142.7
scaffold_5	21368776	21368973	scaffold_5-2	142.2
scaffold_9	44449026	44449223	scaffold_9-4	142.2
scaffold_9	82578495	82578692	scaffold_9-5	142.2
scaffold_4	107426801	107426998	scaffold_4-6	141
scaffold_7	930437	930634	scaffold_7-10	141
scaffold_8	24167762	24167959	scaffold_8-6	140.4
scaffold_5	90211756	90211953	scaffold_5-3	139.3
scaffold_8	28049938	28050135	scaffold_8-8	139.3
scaffold_4	1228085	1228282	scaffold_4-14	138.7
scaffold_8b	1105448	1105645	scaffold_8b-1	138.7
scaffold_10	10078779	10078976	scaffold_10-4	138.1
scaffold_6	87470364	87470561	scaffold_6-6	138.1
scaffold_7	94447631	94447828	scaffold_7-12	137.5
scaffold_8	105976745	105976942	scaffold_8-5	137.5
scaffold_3	28785925	28786122	scaffold_3-5	137
scaffold_7	15506458	15506655	scaffold_7-9	137
scaffold_6	9310040	9310237	scaffold_6-5	136.4
scaffold_28	43265	43462	scaffold_28-1	135.8
scaffold_10	34784526	34784723	scaffold_10-3	135.2
scaffold_1	10316786	10316983	scaffold_1-10	134.7
scaffold_4	13163515	13163712	scaffold_4-10	134.7
scaffold_8	82300092	82300289	scaffold_8-15	134.7
scaffold_2	85123151	85123348	scaffold_2-4	134.1
scaffold_5	90166978	90167175	scaffold_5-4	134.1
scaffold_8	1390910	1391107	scaffold_8-13	134.1
scaffold_8c	1560661	1560858	scaffold_8c-1	134.1
scaffold_4	133445798	133445995	scaffold_4-11	133.5
scaffold_3	36275275	36275472	scaffold_3-6	132.9
scaffold_3	63709133	63709330	scaffold_3-3	132.9
scaffold_5	30760936	30761133	scaffold_5-7	132.9
scaffold_8	9711443	9711640	scaffold_8-11	132.9
scaffold_8	16212050	16212247	scaffold_8-16	132.9
scaffold_1	18628323	18628520	scaffold_1-9	132.4
scaffold_3	109990189	109990386	scaffold_3-8	132.4
scaffold_7	94452418	94452615	scaffold_7-11	132.4
scaffold_9	43984024	43984221	scaffold_9-6	132.4
scaffold_1	61044069	61044266	scaffold_1-12	131.2
scaffold_4	13164221	13164418	scaffold_4-7	131.2
scaffold_6	128559845	128560042	scaffold_6-13	131.2
scaffold_1	19658935	19659132	scaffold_1-8	130.6
scaffold_9	54886115	54886312	scaffold_9-9	130.6
scaffold_1	83646040	83646237	scaffold_1-21	130.1
scaffold_2	65331833	65332030	scaffold_2-5	130.1
scaffold_4	17029785	17029982	scaffold_4-9	130.1
scaffold_9	3519655	3519852	scaffold_9-7	130.1
scaffold_1	165311194	165311391	scaffold_1-14	129.5
scaffold_5	98539556	98539753	scaffold_5-5	128.9
scaffold_8	47921559	47921756	scaffold_8-25	128.9
scaffold_3	79671629	79671826	scaffold_3-4	128.3
scaffold_5	109659974	109660171	scaffold_5-6	128.3
scaffold_6	95365637	95365834	scaffold_6-9	127.8
scaffold_6	121300456	121300653	scaffold_6-11	127.8
scaffold_7	24328972	24329169	scaffold_7-14	127.8
scaffold_7	94470742	94470939	scaffold_7-19	127.8
scaffold_9	55765248	55765445	scaffold_9-8	127.8
scaffold_4	109400301	109400498	scaffold_4-15	126.6
scaffold_8	62068655	62068852	scaffold_8-10	126.6
scaffold_1	31904827	31905024	scaffold_1-11	126
scaffold_2	10861269	10861466	scaffold_2-6	126
scaffold_2	73216354	73216551	scaffold_2-12	126
scaffold_24	267944	268141	scaffold_24-1	126
scaffold_2	6678153	6678350	scaffold_2-16	125.5
scaffold_4	132412593	132412790	scaffold_4-12	125.5
scaffold_6	19939514	19939711	scaffold_6-10	125.5
scaffold_6	30809534	30809731	scaffold_6-7	125.5
scaffold_7	109647493	109647690	scaffold_7-17	125.5
scaffold_1	183904276	183904473	scaffold_1-17	124.9
scaffold_2	68756500	68756697	scaffold_2-10	124.9
scaffold_9	7124370	7124567	scaffold_9-10	124.9
scaffold_4	26223343	26223540	scaffold_4-13	124.3
scaffold_4	52736310	52736507	scaffold_4-16	124.3
scaffold_5	109872246	109872443	scaffold_5-11	124.3
scaffold_7	88428366	88428563	scaffold_7-16	124.3
scaffold_7	115120056	115120253	scaffold_7-28	124.3
scaffold_8	24340278	24340475	scaffold_8-9	124.3
scaffold_1	152440444	152440641	scaffold_1-19	123.7
scaffold_251	30963	31160	scaffold_251-1	123.7
scaffold_3	49423186	49423383	scaffold_3-10	123.7
scaffold_7	82629295	82629492	scaffold_7-13	123.7
scaffold_8	1393482	1393679	scaffold_8-19	123.7
scaffold_1	42662093	42662290	scaffold_1-15	123.2
scaffold_1	155300186	155300383	scaffold_1-13	123.2
scaffold_2	90252250	90252447	scaffold_2-7	123.2
scaffold_8	4095367	4095564	scaffold_8-37	123.2
scaffold_9	20333949	20334146	scaffold_9-11	123.2
scaffold_6	138081631	138081828	scaffold_6-18	122.6
scaffold_8	13065579	13065776	scaffold_8-7	122.6
scaffold_10	36889792	36889989	scaffold_10-9	122
scaffold_1123	7169	7366	scaffold_1123-1	122
scaffold_4	26286838	26287035	scaffold_4-21	122
scaffold_6	95392000	95392197	scaffold_6-14	122
scaffold_8	83087929	83088126	scaffold_8-22	122
scaffold_1	55540757	55540954	scaffold_1-30	121.4
scaffold_1	159147943	159148140	scaffold_1-16	121.4
scaffold_5	73347706	73347903	scaffold_5-8	121.4
scaffold_6	7946495	7946692	scaffold_6-12	121.4
scaffold_6	121113103	121113300	scaffold_6-16	121.4
scaffold_1	51977983	51978180	scaffold_1-23	120.9
scaffold_3	30163855	30164052	scaffold_3-9	120.9
scaffold_10	267073	267270	scaffold_10-6	120.3
scaffold_2	65223063	65223260	scaffold_2-13	120.3
scaffold_6	6749110	6749307	scaffold_6-19	120.3
scaffold_7	109630303	109630500	scaffold_7-20	120.3
scaffold_5	85297053	85297250	scaffold_5-9	119.7
scaffold_6	119419823	119420020	scaffold_6-15	119.7
scaffold_8	15874581	15874778	scaffold_8-12	119.7
scaffold_8	83379808	83380005	scaffold_8-28	119.7
scaffold_2	46768976	46769173	scaffold_2-15	119.1
scaffold_2	68769240	68769437	scaffold_2-9	119.1
scaffold_2	128149389	128149586	scaffold_2-14	119.1
scaffold_4	61611946	61612143	scaffold_4-20	119.1
scaffold_8	67066202	67066399	scaffold_8-21	119.1
scaffold_8	74702538	74702735	scaffold_8-17	119.1
scaffold_2	22623339	22623536	scaffold_2-22	118.6
scaffold_2	128277874	128278071	scaffold_2-8	118.6
scaffold_5	39090370	39090567	scaffold_5-12	118
scaffold_1	87563435	87563632	scaffold_1-18	116.8
scaffold_1	183896564	183896761	scaffold_1-42	116.8
scaffold_3	28745383	28745580	scaffold_3-11	116.8
scaffold_3	78284144	78284341	scaffold_3-13	116.8
scaffold_7	14353331	14353528	scaffold_7-15	116.8
scaffold_8	18494351	18494548	scaffold_8-20	116.8
scaffold_8	33797884	33798081	scaffold_8-23	116.8
scaffold_1	42655509	42655706	scaffold_1-24	116.3
scaffold_2	66661616	66661813	scaffold_2-17	116.3
scaffold_3	35706980	35707177	scaffold_3-7	116.3
scaffold_5	90573851	90574048	scaffold_5-10	116.3
scaffold_8c	3414681	3414878	scaffold_8c-2	116.3
scaffold_1	40524176	40524373	scaffold_1-22	115.7
scaffold_10	7100566	7100763	scaffold_10-8	115.1
scaffold_19	970451	970648	scaffold_19-1	115.1
scaffold_42	46479	46676	scaffold_42-1	115.1
scaffold_7	21423055	21423252	scaffold_7-23	115.1
scaffold_1	53796078	53796275	scaffold_1-20	114.5
scaffold_1	64248517	64248714	scaffold_1-28	114.5
scaffold_7	89847212	89847409	scaffold_7-18	114.5
scaffold_7	115046189	115046386	scaffold_7-25	114.5
scaffold_8	1793685	1793882	scaffold_8-33	114.5
scaffold_10	29906165	29906362	scaffold_10-7	114
scaffold_10	12637560	12637757	scaffold_10-5	113.4
scaffold_2	103595821	103596018	scaffold_2-24	113.4
scaffold_4	20383784	20383981	scaffold_4-23	113.4
scaffold_8	17848759	17848956	scaffold_8-18	113.4
scaffold_8	37778328	37778525	scaffold_8-32	113.4
scaffold_1	93794670	93794867	scaffold_1-26	112.8
scaffold_3	96288083	96288280	scaffold_3-18	112.8
scaffold_7	40563523	40563720	scaffold_7-24	112.8
scaffold_8	72942855	72943052	scaffold_8-14	112.8
scaffold_8	82206427	82206624	scaffold_8-27	112.8
scaffold_9	68996485	68996682	scaffold_9-12	112.8
scaffold_6	103465004	103465201	scaffold_6-21	112.2
scaffold_6	109458625	109458822	scaffold_6-29	112.2
scaffold_7	78385025	78385222	scaffold_7-26	112.2
scaffold_8	14473898	14474095	scaffold_8-34	112.2
scaffold_2	54242783	54242980	scaffold_2-21	111.7
scaffold_3	10879193	10879390	scaffold_3-16	111.7
scaffold_3	59373705	59373902	scaffold_3-14	111.7
scaffold_6	137691807	137692004	scaffold_6-17	111.7
scaffold_7	44231860	44232057	scaffold_7-22	111.7
scaffold_7	93724494	93724691	scaffold_7-27	111.7
scaffold_8	6306171	6306368	scaffold_8-26	111.7
scaffold_9	3406598	3406795	scaffold_9-19	111.7
scaffold_9	46278166	46278363	scaffold_9-27	111.7
scaffold_1	12934680	12934877	scaffold_1-27	111.1
scaffold_10	28154972	28155169	scaffold_10-11	111.1
scaffold_2	77548843	77549040	scaffold_2-18	111.1
scaffold_4	66068637	66068834	scaffold_4-19	111.1
scaffold_8	21475303	21475500	scaffold_8-38	111.1
scaffold_9	20554042	20554239	scaffold_9-22	111.1
scaffold_9	66620465	66620662	scaffold_9-16	111.1
scaffold_6	116896282	116896479	scaffold_6-24	110.5
scaffold_6	136757249	136757446	scaffold_6-30	110.5
scaffold_7	17682664	17682861	scaffold_7-21	110.5
scaffold_8	3050050	3050247	scaffold_8-35	110.5
scaffold_8	62656091	62656288	scaffold_8-39	110.5
scaffold_2	69101205	69101402	scaffold_2-20	109.9
scaffold_4	139658838	139659035	scaffold_4-33	109.9
scaffold_5b	4255422	4255619	scaffold_5b-1	109.9
scaffold_6	119643454	119643651	scaffold_6-28	109.9
scaffold_8	35434301	35434498	scaffold_8-30	109.9
scaffold_10	7004869	7005066	scaffold_10-10	109.3
scaffold_4	66818603	66818800	scaffold_4-31	109.3
scaffold_4	72852429	72852626	scaffold_4-26	109.3
scaffold_6	30831262	30831459	scaffold_6-22	109.3
scaffold_6	41191534	41191731	scaffold_6-33	109.3
scaffold_8	78813110	78813307	scaffold_8-44	109.3
scaffold_8	82376134	82376331	scaffold_8-43	109.3
scaffold_9	44454243	44454440	scaffold_9-26	109.3
scaffold_10	22551178	22551375	scaffold_10-12	108.8
scaffold_2	86395908	86396105	scaffold_2-30	108.8
scaffold_26	192971	193168	scaffold_26-1	108.8
scaffold_2775	1275	1472	scaffold_2775-1	108.8
scaffold_4	129124202	129124399	scaffold_4-18	108.8
scaffold_6	9281027	9281224	scaffold_6-20	108.8
scaffold_7	96968275	96968472	scaffold_7-31	108.8
scaffold_7	115304046	115304243	scaffold_7-32	108.8
scaffold_8	5009503	5009700	scaffold_8-47	108.8
scaffold_8	25450588	25450785	scaffold_8-29	108.8
scaffold_3	93072376	93072573	scaffold_3-21	108.2
scaffold_9	7106624	7106821	scaffold_9-15	108.2
scaffold_1	107868978	107869175	scaffold_1-44	107.6
scaffold_4	17830023	17830220	scaffold_4-24	107.6
scaffold_5	109793204	109793401	scaffold_5-13	107.6
scaffold_6	121303091	121303288	scaffold_6-38	107.6
scaffold_8	105989162	105989359	scaffold_8-24	107.6
scaffold_1	17005463	17005660	scaffold_1-37	107
scaffold_1	62833868	62834065	scaffold_1-43	107
scaffold_4	31388829	31389026	scaffold_4-36	107
scaffold_6	111431346	111431543	scaffold_6-36	107
scaffold_6	138308946	138309143	scaffold_6-26	107
scaffold_28	71862	72059	scaffold_28-2	106.5
scaffold_4	102098029	102098226	scaffold_4-22	106.5
scaffold_6	123238244	123238441	scaffold_6-31	106.5
scaffold_2	65174871	65175068	scaffold_2-26	105.9
scaffold_4	97605223	97605420	scaffold_4-25	105.9
scaffold_6	76720529	76720726	scaffold_6-23	105.9
scaffold_6	94192883	94193080	scaffold_6-25	105.9
scaffold_3	7842788	7842985	scaffold_3-15	105.3
scaffold_3	16091470	16091667	scaffold_3-12	105.3
scaffold_4	26470511	26470708	scaffold_4-17	105.3
scaffold_4	59444327	59444524	scaffold_4-34	105.3
scaffold_5b	874123	874320	scaffold_5b-2	105.3
scaffold_7	115313026	115313223	scaffold_7-29	105.3
scaffold_1	38123917	38124114	scaffold_1-33	104.7
scaffold_2	45008250	45008447	scaffold_2-34	104.7
scaffold_6	121305195	121305392	scaffold_6-35	104.7
scaffold_7	93720247	93720444	scaffold_7-36	104.7
scaffold_9	19369294	19369491	scaffold_9-25	104.7
scaffold_1	19516041	19516238	scaffold_1-32	104.2
scaffold_6	9312606	9312803	scaffold_6-27	104.2
scaffold_7	84994479	84994676	scaffold_7-34	104.2
scaffold_2	85139436	85139633	scaffold_2-19	103.6
scaffold_3	75775460	75775657	scaffold_3-17	103.6
scaffold_3	100901144	100901341	scaffold_3-35	103.6
scaffold_7	9273365	9273562	scaffold_7-47	103.6
scaffold_9	43588816	43589013	scaffold_9-13	103.6
scaffold_1	96191544	96191741	scaffold_1-35	103
scaffold_4	9147404	9147601	scaffold_4-41	103
scaffold_4	73874662	73874859	scaffold_4-37	103
scaffold_4	132309153	132309350	scaffold_4-30	103
scaffold_4	132846905	132847102	scaffold_4-27	103
scaffold_7	89283383	89283580	scaffold_7-33	103
scaffold_9	8905681	8905878	scaffold_9-21	103
scaffold_9	31546115	31546312	scaffold_9-18	103
scaffold_9	37576598	37576795	scaffold_9-14	103
scaffold_1	91535293	91535490	scaffold_1-36	102.4
scaffold_1	104586436	104586633	scaffold_1-34	102.4
scaffold_10	29140498	29140695	scaffold_10-15	102.4
scaffold_10	29599778	29599975	scaffold_10-14	102.4
scaffold_2	81479520	81479717	scaffold_2-29	102.4
scaffold_24	191304	191501	scaffold_24-3	102.4
scaffold_3	19464315	19464512	scaffold_3-19	102.4
scaffold_4	103044980	103045177	scaffold_4-29	102.4
scaffold_7	91259065	91259262	scaffold_7-49	102.4
scaffold_8c	3618904	3619101	scaffold_8c-3	102.4
scaffold_1	193596944	193597141	scaffold_1-38	101.9
scaffold_2	65071776	65071973	scaffold_2-35	101.9
scaffold_2	89874805	89875002	scaffold_2-27	101.9
scaffold_2	100623460	100623657	scaffold_2-28	101.9
scaffold_2	106295017	106295214	scaffold_2-33	101.9
scaffold_5	11033814	11034011	scaffold_5-15	101.9
scaffold_5	37191117	37191314	scaffold_5-27	101.9
scaffold_5	98452544	98452741	scaffold_5-18	101.9
scaffold_7	90797756	90797953	scaffold_7-30	101.9
scaffold_8	24626821	24627018	scaffold_8-40	101.9
scaffold_1	28704443	28704640	scaffold_1-55	101.3
scaffold_1	87640201	87640398	scaffold_1-29	101.3
scaffold_1	144785898	144786095	scaffold_1-31	101.3
scaffold_2	144045475	144045672	scaffold_2-25	101.3
scaffold_24	937393	937590	scaffold_24-2	101.3
scaffold_3	102525456	102525653	scaffold_3-25	101.3
scaffold_4	39726752	39726949	scaffold_4-39	101.3
scaffold_6	29577418	29577615	scaffold_6-41	101.3
scaffold_7	40368652	40368849	scaffold_7-44	101.3
scaffold_7	101057871	101058068	scaffold_7-38	101.3
scaffold_8	72288456	72288653	scaffold_8-41	101.3
scaffold_9	54806847	54807044	scaffold_9-24	101.3
scaffold_10	4413918	4414115	scaffold_10-17	100.7
scaffold_2	19573888	19574085	scaffold_2-36	100.7
scaffold_27	436853	437050	scaffold_27-1	100.7
scaffold_3	70974452	70974649	scaffold_3-28	100.7
scaffold_4	61590001	61590198	scaffold_4-47	100.7
scaffold_6	45382419	45382616	scaffold_6-34	100.7
scaffold_6	54874775	54874972	scaffold_6-42	100.7
scaffold_7	17756521	17756718	scaffold_7-52	100.7
scaffold_8	19519582	19519779	scaffold_8-54	100.7
scaffold_8b	1103818	1104015	scaffold_8b-2	100.7
scaffold_1	20495423	20495620	scaffold_1-72	100.1
scaffold_3	75309925	75310122	scaffold_3-20	100.1
scaffold_4	66998621	66998818	scaffold_4-38	100.1
scaffold_5	93211638	93211835	scaffold_5-32	100.1
scaffold_5	93465244	93465441	scaffold_5-30	100.1
scaffold_6	106300862	106301059	scaffold_6-40	100.1
scaffold_7	32279737	32279934	scaffold_7-42	100.1
scaffold_7	88383481	88383678	scaffold_7-50	100.1
scaffold_1	143447028	143447225	scaffold_1-39	99.6
scaffold_2	65207483	65207680	scaffold_2-47	99.6
scaffold_4	71410865	71411062	scaffold_4-28	99.6
scaffold_4	101202382	101202579	scaffold_4-32	99.6
scaffold_7	91185230	91185427	scaffold_7-37	99.6
scaffold_9	20827591	20827788	scaffold_9-20	99.6
scaffold_1	51920320	51920517	scaffold_1-47	99
scaffold_10	36937106	36937303	scaffold_10-16	99
scaffold_2	77641243	77641440	scaffold_2-59	99
scaffold_5	87375955	87376152	scaffold_5-23	99
scaffold_5	110227929	110228126	scaffold_5-16	99
scaffold_8	82367547	82367744	scaffold_8-36	99
scaffold_9	3307245	3307442	scaffold_9-39	99
scaffold_1	51985799	51985996	scaffold_1-48	98.4
scaffold_10	272660	272857	scaffold_10-13	98.4
scaffold_2	68669488	68669685	scaffold_2-40	98.4
scaffold_3	22511836	22512033	scaffold_3-24	98.4
scaffold_3	79687919	79688116	scaffold_3-22	98.4
scaffold_4	31512163	31512360	scaffold_4-40	98.4
scaffold_4	99381750	99381947	scaffold_4-43	98.4
scaffold_4	121679380	121679577	scaffold_4-56	98.4
scaffold_7	43041919	43042116	scaffold_7-35	98.4
scaffold_1	159824911	159825108	scaffold_1-45	97.8
scaffold_3	93197213	93197410	scaffold_3-34	97.8
scaffold_5	113083467	113083664	scaffold_5-14	97.8
scaffold_6	92359468	92359665	scaffold_6-37	97.8
scaffold_6	128615140	128615337	scaffold_6-32	97.8
scaffold_8	35335873	35336070	scaffold_8-56	97.8
scaffold_8	65421414	65421611	scaffold_8-58	97.8
scaffold_1	87643233	87643430	scaffold_1-46	97.3
scaffold_2	4844357	4844554	scaffold_2-42	97.3
scaffold_2	31355425	31355622	scaffold_2-38	97.3
scaffold_2	145843989	145844186	scaffold_2-41	97.3
scaffold_3	16053877	16054074	scaffold_3-23	97.3
scaffold_5	2309224	2309421	scaffold_5-19	97.3
scaffold_5	12205077	12205274	scaffold_5-22	97.3
scaffold_5	109795101	109795298	scaffold_5-20	97.3
scaffold_6	18497451	18497648	scaffold_6-54	97.3
scaffold_7	65216181	65216378	scaffold_7-43	97.3
scaffold_8	79724314	79724511	scaffold_8-46	97.3
scaffold_8	86964716	86964913	scaffold_8-63	97.3
scaffold_8c	3782191	3782388	scaffold_8c-4	97.3
scaffold_9	20849835	20850032	scaffold_9-17	97.3
scaffold_9	92651956	92652153	scaffold_9-30	97.3
scaffold_2	96914313	96914510	scaffold_2-52	96.7
scaffold_27	43287	43484	scaffold_27-2	96.7
scaffold_3	28788519	28788716	scaffold_3-26	96.7
scaffold_4	1221992	1222189	scaffold_4-49	96.7
scaffold_4	39724812	39725009	scaffold_4-48	96.7
scaffold_4	132306778	132306975	scaffold_4-46	96.7
scaffold_6	30813613	30813810	scaffold_6-44	96.7
scaffold_7	39559809	39560006	scaffold_7-46	96.7
scaffold_7	102016122	102016319	scaffold_7-45	96.7
scaffold_9	3476544	3476741	scaffold_9-44	96.7
scaffold_1	19465768	19465965	scaffold_1-52	96.1
scaffold_1	169556032	169556229	scaffold_1-58	96.1
scaffold_2	96906924	96907121	scaffold_2-37	96.1
scaffold_317	1664	1861	scaffold_317-1	96.1
scaffold_4	22606875	22607072	scaffold_4-45	96.1
scaffold_4	97560873	97561070	scaffold_4-44	96.1
scaffold_4	138376156	138376353	scaffold_4-65	96.1
scaffold_5	92822527	92822724	scaffold_5-35	96.1
scaffold_6	38743147	38743344	scaffold_6-46	96.1
scaffold_6	109318849	109319046	scaffold_6-39	96.1
scaffold_8	28056858	28057055	scaffold_8-45	96.1
scaffold_8	76051246	76051443	scaffold_8-50	96.1
scaffold_2	23118175	23118372	scaffold_2-45	95.5
scaffold_2	65272098	65272295	scaffold_2-31	95.5
scaffold_2	90292395	90292592	scaffold_2-49	95.5
scaffold_2	116181797	116181994	scaffold_2-44	95.5
scaffold_4	139917541	139917738	scaffold_4-57	95.5
scaffold_5	99896121	99896318	scaffold_5-21	95.5
scaffold_60	381547	381744	scaffold_60-1	95.5
scaffold_1	86772229	86772426	scaffold_1-62	95
scaffold_2	83178439	83178636	scaffold_2-48	95
scaffold_2	136772642	136772839	scaffold_2-32	95
scaffold_3	38182036	38182233	scaffold_3-36	95
scaffold_4	52592870	52593067	scaffold_4-50	95
scaffold_5	3894077	3894274	scaffold_5-36	95
scaffold_5b	1541071	1541268	scaffold_5b-3	95
scaffold_6	119041743	119041940	scaffold_6-52	95
scaffold_1	202940926	202941123	scaffold_1-53	94.4
scaffold_28	784329	784526	scaffold_28-3	94.4
scaffold_5	25382647	25382844	scaffold_5-42	94.4
scaffold_5	85299478	85299675	scaffold_5-28	94.4
scaffold_7	103051688	103051885	scaffold_7-41	94.4
scaffold_8	2674319	2674516	scaffold_8-48	94.4
scaffold_8	105848765	105848962	scaffold_8-51	94.4
scaffold_9	3387455	3387652	scaffold_9-29	94.4
scaffold_1	42157145	42157342	scaffold_1-64	93.8
scaffold_1	182721656	182721853	scaffold_1-59	93.8
scaffold_2	103614383	103614580	scaffold_2-66	93.8
scaffold_4	22588009	22588206	scaffold_4-42	93.8
scaffold_5	27811154	27811351	scaffold_5-40	93.8
scaffold_5	73335275	73335472	scaffold_5-33	93.8
scaffold_6	32486232	32486429	scaffold_6-43	93.8
scaffold_6	57106016	57106213	scaffold_6-62	93.8
scaffold_6	103502971	103503168	scaffold_6-50	93.8
scaffold_9	42487253	42487450	scaffold_9-46	93.8
scaffold_9	49133651	49133848	scaffold_9-34	93.8
scaffold_1	911294	911491	scaffold_1-99	93.2
scaffold_1	9311961	9312158	scaffold_1-75	93.2
scaffold_1	93731970	93732167	scaffold_1-57	93.2
scaffold_3	74879321	74879518	scaffold_3-31	93.2
scaffold_5	46026958	46027155	scaffold_5-24	93.2
scaffold_5	81917686	81917883	scaffold_5-17	93.2
scaffold_6	29594477	29594674	scaffold_6-63	93.2
scaffold_6	61037760	61037957	scaffold_6-49	93.2
scaffold_6	133738885	133739082	scaffold_6-48	93.2
scaffold_682	15804	16001	scaffold_682-1	93.2
scaffold_7	22859061	22859258	scaffold_7-48	93.2
scaffold_8	107708263	107708460	scaffold_8-66	93.2
scaffold_9	18080119	18080316	scaffold_9-28	93.2
scaffold_9	20864993	20865190	scaffold_9-35	93.2
scaffold_9	23489461	23489658	scaffold_9-42	93.2
scaffold_1	67782820	67783017	scaffold_1-69	92.7
scaffold_1	169163245	169163442	scaffold_1-50	92.7
scaffold_1	204042728	204042925	scaffold_1-74	92.7
scaffold_1	206457748	206457945	scaffold_1-79	92.7
scaffold_2	2822216	2822413	scaffold_2-46	92.7
scaffold_2	91481311	91481508	scaffold_2-57	92.7
scaffold_2	150903447	150903644	scaffold_2-39	92.7
scaffold_3	32358096	32358293	scaffold_3-37	92.7
scaffold_4	111926600	111926797	scaffold_4-59	92.7
scaffold_6	118270599	118270796	scaffold_6-47	92.7
scaffold_8	18533000	18533197	scaffold_8-49	92.7
scaffold_9	44434515	44434712	scaffold_9-33	92.7
scaffold_9	66942780	66942977	scaffold_9-43	92.7
scaffold_9	69493917	69494114	scaffold_9-23	92.7
scaffold_9	77472289	77472486	scaffold_9-38	92.7
scaffold_2	81612338	81612535	scaffold_2-63	92.1
scaffold_3	86022601	86022798	scaffold_3-32	92.1
scaffold_467	80709	80906	scaffold_467-1	92.1
scaffold_6	67809824	67810021	scaffold_6-65	92.1
scaffold_6	95393236	95393433	scaffold_6-53	92.1
scaffold_7	3238096	3238293	scaffold_7-54	92.1
scaffold_8	3038148	3038345	scaffold_8-68	92.1
scaffold_8	35401960	35402157	scaffold_8-67	92.1
scaffold_9	92656678	92656875	scaffold_9-53	92.1
scaffold_1	12454642	12454839	scaffold_1-51	91.5
scaffold_1	95961684	95961881	scaffold_1-63	91.5
scaffold_1	168976054	168976251	scaffold_1-66	91.5
scaffold_2	17622898	17623095	scaffold_2-54	91.5
scaffold_3	16126813	16127010	scaffold_3-29	91.5
scaffold_3	55360024	55360221	scaffold_3-27	91.5
scaffold_4	17640694	17640891	scaffold_4-61	91.5
scaffold_5	28107706	28107903	scaffold_5-29	91.5
scaffold_5	73333012	73333209	scaffold_5-41	91.5
scaffold_6	137679163	137679360	scaffold_6-45	91.5
scaffold_7	94095165	94095362	scaffold_7-71	91.5
scaffold_7	100815988	100816185	scaffold_7-59	91.5
scaffold_7	120035766	120035963	scaffold_7-69	91.5
scaffold_9	17643288	17643485	scaffold_9-36	91.5
scaffold_9	36740660	36740857	scaffold_9-37	91.5
scaffold_1	9260828	9261025	scaffold_1-60	90.9
scaffold_1	173099761	173099958	scaffold_1-65	90.9
scaffold_1	189916361	189916558	scaffold_1-71	90.9
scaffold_2	40400327	40400524	scaffold_2-61	90.9
scaffold_2	89853889	89854086	scaffold_2-51	90.9
scaffold_4	139673843	139674040	scaffold_4-52	90.9
scaffold_5	24654563	24654760	scaffold_5-25	90.9
scaffold_5	45217600	45217797	scaffold_5-46	90.9
scaffold_7	115306510	115306707	scaffold_7-70	90.9
scaffold_8	32669461	32669658	scaffold_8-57	90.9
scaffold_8	81400878	81401075	scaffold_8-61	90.9
scaffold_8	83384779	83384976	scaffold_8-53	90.9
scaffold_9	12483112	12483309	scaffold_9-52	90.9
scaffold_3	11643285	11643482	scaffold_3-33	90.4
scaffold_4	10208344	10208541	scaffold_4-63	90.4
scaffold_4	22521819	22522016	scaffold_4-67	90.4
scaffold_4	38721619	38721816	scaffold_4-60	90.4
scaffold_4	50529323	50529520	scaffold_4-69	90.4
scaffold_48	74017	74214	scaffold_48-1	90.4
scaffold_5b	5983866	5984063	scaffold_5b-4	90.4
scaffold_6	44258261	44258458	scaffold_6-64	90.4
scaffold_6	132475585	132475782	scaffold_6-55	90.4
scaffold_8	77366129	77366326	scaffold_8-62	90.4
scaffold_1	85913805	85914002	scaffold_1-67	89.8
scaffold_19	1139310	1139507	scaffold_19-3	89.8
scaffold_2	2687587	2687784	scaffold_2-50	89.8
scaffold_2	84449063	84449260	scaffold_2-43	89.8
scaffold_2	93128949	93129146	scaffold_2-53	89.8
scaffold_3	16002302	16002499	scaffold_3-39	89.8
scaffold_3	103083906	103084103	scaffold_3-42	89.8
scaffold_3	108777675	108777872	scaffold_3-30	89.8
scaffold_4	100519702	100519899	scaffold_4-53	89.8
scaffold_439	12850	13047	scaffold_439-1	89.8
scaffold_6	64808810	64809007	scaffold_6-58	89.8
scaffold_6	123438504	123438701	scaffold_6-59	89.8
scaffold_8	11523797	11523994	scaffold_8-77	89.8
scaffold_1	124411143	124411340	scaffold_1-54	89.2
scaffold_1	147810738	147810935	scaffold_1-77	89.2
scaffold_10	12461951	12462148	scaffold_10-20	89.2
scaffold_19	981116	981313	scaffold_19-2	89.2
scaffold_2	74099278	74099475	scaffold_2-64	89.2
scaffold_4	103793693	103793890	scaffold_4-62	89.2
scaffold_4196	3607	3804	scaffold_4196-1	89.2
scaffold_5	26030936	26031133	scaffold_5-26	89.2
scaffold_6	104179312	104179509	scaffold_6-56	89.2
scaffold_7	91387080	91387277	scaffold_7-53	89.2
scaffold_8	42269884	42270081	scaffold_8-72	89.2
scaffold_8b	1107983	1108180	scaffold_8b-3	89.2
scaffold_9	5821898	5822095	scaffold_9-47	89.2
scaffold_9	37865236	37865433	scaffold_9-32	89.2
scaffold_9	93292251	93292448	scaffold_9-31	89.2
scaffold_2	65062767	65062964	scaffold_2-62	88.6
scaffold_2	87217679	87217876	scaffold_2-67	88.6
scaffold_2	90383180	90383377	scaffold_2-70	88.6
scaffold_4	139674274	139674471	scaffold_4-58	88.6
scaffold_5	24659730	24659927	scaffold_5-38	88.6
scaffold_5	109743851	109744048	scaffold_5-31	88.6
scaffold_6	137862011	137862208	scaffold_6-61	88.6
scaffold_7	27009753	27009950	scaffold_7-63	88.6
scaffold_8	15859183	15859380	scaffold_8-64	88.6
scaffold_9	37840609	37840806	scaffold_9-40	88.6
scaffold_1	17879772	17879969	scaffold_1-78	88.1
scaffold_2	5895343	5895540	scaffold_2-60	88.1
scaffold_6	11392414	11392611	scaffold_6-74	88.1
scaffold_6	32671027	32671224	scaffold_6-51	88.1
scaffold_7	82626899	82627096	scaffold_7-61	88.1
scaffold_8	79388988	79389185	scaffold_8-84	88.1
scaffold_9	4314781	4314978	scaffold_9-50	88.1
scaffold_9	7119228	7119425	scaffold_9-41	88.1
scaffold_2	106653671	106653868	scaffold_2-56	87.5
scaffold_27	439252	439449	scaffold_27-3	87.5
scaffold_3	19471690	19471887	scaffold_3-41	87.5
scaffold_4	97662631	97662828	scaffold_4-55	87.5
scaffold_5	110002580	110002777	scaffold_5-34	87.5
scaffold_6	138084192	138084389	scaffold_6-69	87.5
scaffold_7	88367972	88368169	scaffold_7-51	87.5
scaffold_8	50092821	50093018	scaffold_8-71	87.5
scaffold_1	72678158	72678355	scaffold_1-85	86.9
scaffold_1	73835908	73836105	scaffold_1-97	86.9
scaffold_1	96025330	96025527	scaffold_1-83	86.9
scaffold_1	179094458	179094655	scaffold_1-98	86.9
scaffold_164	57870	58067	scaffold_164-2	86.9
scaffold_2	88469546	88469743	scaffold_2-69	86.9
scaffold_26	195097	195294	scaffold_26-2	86.9
scaffold_6	102480245	102480442	scaffold_6-66	86.9
scaffold_7	115073867	115074064	scaffold_7-62	86.9
scaffold_8	15954469	15954666	scaffold_8-73	86.9
scaffold_8	88097418	88097615	scaffold_8-65	86.9
scaffold_1	38162612	38162809	scaffold_1-70	86.3
scaffold_1	40518320	40518517	scaffold_1-101	86.3
scaffold_1	87570473	87570670	scaffold_1-73	86.3
scaffold_10	701429	701626	scaffold_10-22	86.3
scaffold_10	28888533	28888730	scaffold_10-18	86.3
scaffold_10	29615783	29615980	scaffold_10-26	86.3
scaffold_2	31631912	31632109	scaffold_2-72	86.3
scaffold_3	10572685	10572882	scaffold_3-40	86.3
scaffold_4	139401081	139401278	scaffold_4-64	86.3
scaffold_433	10900	11097	scaffold_433-1	86.3
scaffold_8	10574380	10574577	scaffold_8-70	86.3
scaffold_9	20850611	20850808	scaffold_9-48	86.3
scaffold_3	28892375	28892572	scaffold_3-54	85.8
scaffold_3	104461804	104462001	scaffold_3-38	85.8
scaffold_5	83724067	83724264	scaffold_5-39	85.8
scaffold_6	90572638	90572835	scaffold_6-60	85.8
scaffold_6	114591415	114591612	scaffold_6-82	85.8
scaffold_7	6016714	6016911	scaffold_7-57	85.8
scaffold_7	32250103	32250300	scaffold_7-60	85.8
scaffold_7	101911058	101911255	scaffold_7-58	85.8
scaffold_8	26301672	26301869	scaffold_8-59	85.8
scaffold_8	86919938	86920135	scaffold_8-69	85.8
scaffold_9	1727932	1728129	scaffold_9-45	85.8
scaffold_1	142724329	142724526	scaffold_1-103	85.2
scaffold_10	35476626	35476823	scaffold_10-19	85.2
scaffold_2	96747100	96747297	scaffold_2-55	85.2
scaffold_2	96747848	96748045	scaffold_2-65	85.2
scaffold_3	110098715	110098912	scaffold_3-48	85.2
scaffold_5	45292146	45292343	scaffold_5-43	85.2
scaffold_6	98273032	98273229	scaffold_6-68	85.2
scaffold_7	1412923	1413120	scaffold_7-72	85.2
scaffold_7	15413136	15413333	scaffold_7-64	85.2
scaffold_7	96608770	96608967	scaffold_7-66	85.2
scaffold_7	107781546	107781743	scaffold_7-67	85.2
scaffold_1	16510136	16510333	scaffold_1-82	84.6
scaffold_1	33556162	33556359	scaffold_1-84	84.6
scaffold_1	174959539	174959736	scaffold_1-81	84.6
scaffold_2	1524482	1524679	scaffold_2-87	84.6
scaffold_2	13466838	13467035	scaffold_2-76	84.6
scaffold_2	128240698	128240895	scaffold_2-73	84.6
scaffold_29	530114	530311	scaffold_29-1	84.6
scaffold_4	18243833	18244030	scaffold_4-66	84.6
scaffold_4	43350948	43351145	scaffold_4-54	84.6
scaffold_4	44747682	44747879	scaffold_4-70	84.6
scaffold_4	110676298	110676495	scaffold_4-68	84.6
scaffold_5	11273453	11273650	scaffold_5-44	84.6
scaffold_6	103478960	103479157	scaffold_6-70	84.6
scaffold_6	109362478	109362675	scaffold_6-72	84.6
scaffold_6	126796161	126796358	scaffold_6-77	84.6
scaffold_7	17696820	17697017	scaffold_7-40	84.6
scaffold_7	87613995	87614192	scaffold_7-65	84.6
scaffold_9	24783475	24783672	scaffold_9-61	84.6
scaffold_9	69548959	69549156	scaffold_9-57	84.6
scaffold_1	152444521	152444718	scaffold_1-80	84
scaffold_205	96335	96532	scaffold_205-2	84
scaffold_28	69469	69666	scaffold_28-4	84
scaffold_4	139661358	139661555	scaffold_4-51	84
scaffold_5	15415836	15416033	scaffold_5-58	84
scaffold_52	266337	266534	scaffold_52-1	84
scaffold_7	35266955	35267152	scaffold_7-68	84
scaffold_7	53280155	53280352	scaffold_7-55	84
scaffold_7	94444271	94444468	scaffold_7-78	84
scaffold_9	37604163	37604360	scaffold_9-56	84
scaffold_9	41611972	41612169	scaffold_9-49	84
scaffold_2	108915244	108915441	scaffold_2-58	83.5
scaffold_2	111748266	111748463	scaffold_2-102	83.5
scaffold_3	22500318	22500515	scaffold_3-55	83.5
scaffold_7	58936747	58936944	scaffold_7-74	83.5
scaffold_7	82808220	82808417	scaffold_7-75	83.5
scaffold_8	2809895	2810092	scaffold_8-75	83.5
scaffold_8	72318352	72318549	scaffold_8-74	83.5
scaffold_1	5399953	5400150	scaffold_1-94	82.9
scaffold_1	58975325	58975522	scaffold_1-92	82.9
scaffold_1	120081463	120081660	scaffold_1-76	82.9
scaffold_1	159293063	159293260	scaffold_1-120	82.9
scaffold_19	396292	396489	scaffold_19-4	82.9
scaffold_4	3341837	3342034	scaffold_4-72	82.9
scaffold_6	103494197	103494394	scaffold_6-83	82.9
scaffold_6	128466973	128467170	scaffold_6-57	82.9
scaffold_8c	2722783	2722980	scaffold_8c-5	82.9
scaffold_9	11816160	11816357	scaffold_9-58	82.9
scaffold_9	19436711	19436908	scaffold_9-54	82.9
scaffold_1	9040294	9040491	scaffold_1-88	82.3
scaffold_1	127218002	127218199	scaffold_1-116	82.3
scaffold_156	42794	42991	scaffold_156-1	82.3
scaffold_2	10855366	10855563	scaffold_2-92	82.3
scaffold_2	10859654	10859851	scaffold_2-77	82.3
scaffold_2	10928494	10928691	scaffold_2-78	82.3
scaffold_2	17003391	17003588	scaffold_2-91	82.3
scaffold_3	52565129	52565326	scaffold_3-51	82.3
scaffold_4	132834374	132834571	scaffold_4-71	82.3
scaffold_5	23375029	23375226	scaffold_5-52	82.3
scaffold_5	82062326	82062523	scaffold_5-54	82.3
scaffold_5	112498390	112498587	scaffold_5-37	82.3
scaffold_8	1801242	1801439	scaffold_8-85	82.3
scaffold_8	67050443	67050640	scaffold_8-80	82.3
scaffold_1	165540705	165540902	scaffold_1-111	81.7
scaffold_2	1364466	1364663	scaffold_2-83	81.7
scaffold_2	15512692	15512889	scaffold_2-68	81.7
scaffold_2	31289272	31289469	scaffold_2-98	81.7
scaffold_3	25598308	25598505	scaffold_3-61	81.7
scaffold_3	34629719	34629916	scaffold_3-43	81.7
scaffold_3	49451295	49451492	scaffold_3-58	81.7
scaffold_3	108203255	108203452	scaffold_3-50	81.7
scaffold_5	43102428	43102625	scaffold_5-50	81.7
scaffold_6	16555570	16555767	scaffold_6-67	81.7
scaffold_6	52970533	52970730	scaffold_6-79	81.7
scaffold_6	122235158	122235355	scaffold_6-78	81.7
scaffold_6	124911031	124911228	scaffold_6-85	81.7
scaffold_6	125103069	125103266	scaffold_6-81	81.7
scaffold_7	3658200	3658397	scaffold_7-56	81.7
scaffold_7	24845931	24846128	scaffold_7-97	81.7
scaffold_7	103555587	103555784	scaffold_7-91	81.7
scaffold_9	15681845	15682042	scaffold_9-66	81.7
scaffold_9	20605474	20605671	scaffold_9-63	81.7
scaffold_9	37577868	37578065	scaffold_9-68	81.7
scaffold_1	15769374	15769571	scaffold_1-102	81.1
scaffold_1	128242867	128243064	scaffold_1-121	81.1
scaffold_1	190870164	190870361	scaffold_1-87	81.1
scaffold_1	201135026	201135223	scaffold_1-93	81.1
scaffold_1	204083915	204084112	scaffold_1-115	81.1
scaffold_2	1345109	1345306	scaffold_2-82	81.1
scaffold_2	90319952	90320149	scaffold_2-90	81.1
scaffold_2	150849608	150849805	scaffold_2-106	81.1
scaffold_25	82164	82361	scaffold_25-1	81.1
scaffold_5	71349332	71349529	scaffold_5-45	81.1
scaffold_5	95055545	95055742	scaffold_5-51	81.1
scaffold_5	100019370	100019567	scaffold_5-61	81.1
scaffold_6	94749652	94749849	scaffold_6-76	81.1
scaffold_7	82306596	82306793	scaffold_7-73	81.1
scaffold_7	90871869	90872066	scaffold_7-82	81.1
scaffold_7	123101137	123101334	scaffold_7-89	81.1
scaffold_9	20831921	20832118	scaffold_9-55	81.1
scaffold_9	26123521	26123718	scaffold_9-51	81.1
scaffold_9	82161814	82162011	scaffold_9-65	81.1
scaffold_1	57820925	57821122	scaffold_1-128	80.6
scaffold_1	61853030	61853227	scaffold_1-90	80.6
scaffold_1	201132837	201133034	scaffold_1-107	80.6
scaffold_10	28912639	28912836	scaffold_10-28	80.6
scaffold_2	457829	458026	scaffold_2-74	80.6
scaffold_2	84608002	84608199	scaffold_2-75	80.6
scaffold_4	62143888	62144085	scaffold_4-83	80.6
scaffold_5	12437253	12437450	scaffold_5-57	80.6
scaffold_5	90707309	90707506	scaffold_5-55	80.6
scaffold_6	39900327	39900524	scaffold_6-94	80.6
scaffold_7	15441369	15441566	scaffold_7-90	80.6
scaffold_7	109958822	109959019	scaffold_7-79	80.6
scaffold_7	115129011	115129208	scaffold_7-80	80.6
scaffold_8	46563146	46563343	scaffold_8-88	80.6
scaffold_1	44549635	44549832	scaffold_1-86	80
scaffold_1	190393387	190393584	scaffold_1-135	80
scaffold_2	108179436	108179633	scaffold_2-71	80
scaffold_2	136874309	136874506	scaffold_2-95	80
scaffold_3	15339851	15340048	scaffold_3-53	80
scaffold_4	17793881	17794078	scaffold_4-77	80
scaffold_6	33259265	33259462	scaffold_6-93	80
scaffold_7	8907731	8907928	scaffold_7-94	80
scaffold_7	17830252	17830449	scaffold_7-103	80
scaffold_7	27656596	27656793	scaffold_7-92	80
scaffold_8	24189249	24189446	scaffold_8-90	80
scaffold_8	35411305	35411502	scaffold_8-103	80
scaffold_9	3461266	3461463	scaffold_9-75	80
scaffold_9	20830291	20830488	scaffold_9-73	80
scaffold_1	183664925	183665122	scaffold_1-118	79.4
scaffold_1	183889272	183889469	scaffold_1-113	79.4
scaffold_10	12466168	12466365	scaffold_10-30	79.4
scaffold_10	20604479	20604676	scaffold_10-24	79.4
scaffold_2	1361640	1361837	scaffold_2-109	79.4
scaffold_2	45234210	45234407	scaffold_2-93	79.4
scaffold_2	66635499	66635696	scaffold_2-108	79.4
scaffold_3	36285409	36285606	scaffold_3-46	79.4
scaffold_5	52035929	52036126	scaffold_5-47	79.4
scaffold_6	121141410	121141607	scaffold_6-71	79.4
scaffold_7	89278019	89278216	scaffold_7-104	79.4
scaffold_7	94488160	94488357	scaffold_7-81	79.4
scaffold_733	10002	10199	scaffold_733-1	79.4
scaffold_8	5560613	5560810	scaffold_8-92	79.4
scaffold_8	65352332	65352529	scaffold_8-83	79.4
scaffold_9	8807845	8808042	scaffold_9-62	79.4
scaffold_9	69548626	69548823	scaffold_9-67	79.4
scaffold_1	86736996	86737193	scaffold_1-137	78.8
scaffold_1	142813874	142814071	scaffold_1-112	78.8
scaffold_1	173876972	173877169	scaffold_1-119	78.8
scaffold_1	199597405	199597602	scaffold_1-142	78.8
scaffold_2	27264244	27264441	scaffold_2-79	78.8
scaffold_217	38597	38794	scaffold_217-1	78.8
scaffold_27	586870	587067	scaffold_27-5	78.8
scaffold_3	16078190	16078387	scaffold_3-49	78.8
scaffold_3	16152635	16152832	scaffold_3-64	78.8
scaffold_3	49420459	49420656	scaffold_3-57	78.8
scaffold_4	103005729	103005926	scaffold_4-79	78.8
scaffold_6	104287464	104287661	scaffold_6-90	78.8
scaffold_8c	1672544	1672741	scaffold_8c-6	78.8
scaffold_9	7513164	7513361	scaffold_9-64	78.8
scaffold_9	27112670	27112867	scaffold_9-79	78.8
scaffold_9	81400799	81400996	scaffold_9-72	78.8
scaffold_1	87557862	87558059	scaffold_1-123	78.3
scaffold_10	29915633	29915830	scaffold_10-23	78.3
scaffold_2	13247032	13247229	scaffold_2-94	78.3
scaffold_3	29909211	29909408	scaffold_3-59	78.3
scaffold_4	69192714	69192911	scaffold_4-89	78.3
scaffold_5	23233369	23233566	scaffold_5-53	78.3
scaffold_5	48552457	48552654	scaffold_5-62	78.3
scaffold_5	99661691	99661888	scaffold_5-60	78.3
scaffold_6	12453287	12453484	scaffold_6-80	78.3
scaffold_682	12893	13090	scaffold_682-2	78.3
scaffold_7	80268486	80268683	scaffold_7-84	78.3
scaffold_8	55428111	55428308	scaffold_8-78	78.3
scaffold_8	90146782	90146979	scaffold_8-82	78.3
scaffold_8	105627408	105627605	scaffold_8-87	78.3
scaffold_9	32970389	32970586	scaffold_9-60	78.3
scaffold_9	69529186	69529383	scaffold_9-69	78.3
scaffold_1042	20592	20789	scaffold_1042-1	77.7
scaffold_2	90242323	90242520	scaffold_2-81	77.7
scaffold_2	115486935	115487132	scaffold_2-85	77.7
scaffold_2	140118283	140118480	scaffold_2-97	77.7
scaffold_293	39327	39524	scaffold_293-1	77.7
scaffold_3	100095813	100096010	scaffold_3-52	77.7
scaffold_6	38803743	38803940	scaffold_6-95	77.7
scaffold_6	55291053	55291250	scaffold_6-73	77.7
scaffold_7	1401956	1402153	scaffold_7-100	77.7
scaffold_7	89275449	89275646	scaffold_7-77	77.7
scaffold_8	10568802	10568999	scaffold_8-105	77.7
scaffold_8	46593515	46593712	scaffold_8-79	77.7
scaffold_8	72008063	72008260	scaffold_8-94	77.7
scaffold_8	95491264	95491461	scaffold_8-81	77.7
scaffold_9	15239237	15239434	scaffold_9-112	77.7
scaffold_9	54871238	54871435	scaffold_9-83	77.7
scaffold_9	58112792	58112989	scaffold_9-89	77.7
scaffold_9	70151482	70151679	scaffold_9-84	77.7
scaffold_9	83659830	83660027	scaffold_9-78	77.7
scaffold_1	18056721	18056918	scaffold_1-162	77.1
scaffold_1	29744883	29745080	scaffold_1-125	77.1
scaffold_1	47092953	47093150	scaffold_1-117	77.1
scaffold_1	134114328	134114525	scaffold_1-109	77.1
scaffold_1	179479939	179480136	scaffold_1-124	77.1
scaffold_1	204376893	204377090	scaffold_1-106	77.1
scaffold_2	45237088	45237285	scaffold_2-107	77.1
scaffold_3	14208559	14208756	scaffold_3-60	77.1
scaffold_3	22486594	22486791	scaffold_3-47	77.1
scaffold_3	42446635	42446832	scaffold_3-56	77.1
scaffold_4	31639769	31639966	scaffold_4-90	77.1
scaffold_4	39723423	39723620	scaffold_4-76	77.1
scaffold_412	15965	16162	scaffold_412-1	77.1
scaffold_5	90191936	90192133	scaffold_5-63	77.1
scaffold_5	116006690	116006887	scaffold_5-48	77.1
scaffold_7	6198571	6198768	scaffold_7-76	77.1
scaffold_7	15507568	15507765	scaffold_7-86	77.1
scaffold_8	87014691	87014888	scaffold_8-109	77.1
scaffold_9	69565621	69565818	scaffold_9-81	77.1
scaffold_9	73705925	73706122	scaffold_9-90	77.1
scaffold_9	86821641	86821838	scaffold_9-71	77.1
scaffold_1	38156101	38156298	scaffold_1-96	76.5
scaffold_1	90427793	90427990	scaffold_1-138	76.5
scaffold_1	159826425	159826622	scaffold_1-151	76.5
scaffold_1	194452164	194452361	scaffold_1-171	76.5
scaffold_2	24703456	24703653	scaffold_2-96	76.5
scaffold_2	73521941	73522138	scaffold_2-89	76.5
scaffold_2	78217624	78217821	scaffold_2-80	76.5
scaffold_2	81472779	81472976	scaffold_2-104	76.5
scaffold_2	105346394	105346591	scaffold_2-130	76.5
scaffold_3	24761678	24761875	scaffold_3-77	76.5
scaffold_3	35689327	35689524	scaffold_3-44	76.5
scaffold_3	44793731	44793928	scaffold_3-66	76.5
scaffold_3	93596433	93596630	scaffold_3-73	76.5
scaffold_3	113494686	113494883	scaffold_3-79	76.5
scaffold_4	115694538	115694735	scaffold_4-101	76.5
scaffold_5	12367503	12367700	scaffold_5-56	76.5
scaffold_5	111343406	111343603	scaffold_5-65	76.5
scaffold_6	20147489	20147686	scaffold_6-89	76.5
scaffold_6	29646031	29646228	scaffold_6-87	76.5
scaffold_9	18615297	18615494	scaffold_9-88	76.5
scaffold_1	724215	724412	scaffold_1-148	76
scaffold_1	52230173	52230370	scaffold_1-122	76
scaffold_1	94105224	94105421	scaffold_1-136	76
scaffold_1	95963108	95963305	scaffold_1-134	76
scaffold_1	171826377	171826574	scaffold_1-143	76
scaffold_1	187212513	187212710	scaffold_1-130	76
scaffold_10	4049347	4049544	scaffold_10-27	76
scaffold_2	13694070	13694267	scaffold_2-86	76
scaffold_2	145857380	145857577	scaffold_2-114	76
scaffold_3	36162545	36162742	scaffold_3-72	76
scaffold_5	49145847	49146044	scaffold_5-59	76
scaffold_5	109880096	109880293	scaffold_5-49	76
scaffold_6	31649022	31649219	scaffold_6-91	76
scaffold_6	87774584	87774781	scaffold_6-106	76
scaffold_6	106230021	106230218	scaffold_6-99	76
scaffold_65	283476	283673	scaffold_65-1	76
scaffold_7	102915899	102916096	scaffold_7-93	76
scaffold_7	105937569	105937766	scaffold_7-95	76
scaffold_7	121618318	121618515	scaffold_7-101	76
scaffold_8c	2707088	2707285	scaffold_8c-9	76
scaffold_1	16252202	16252399	scaffold_1-140	75.4
scaffold_1	57639448	57639645	scaffold_1-146	75.4
scaffold_10	20894593	20894790	scaffold_10-35	75.4
scaffold_2	83850570	83850767	scaffold_2-88	75.4
scaffold_4	1076612	1076809	scaffold_4-74	75.4
scaffold_6	31649897	31650094	scaffold_6-92	75.4
scaffold_6	95424166	95424363	scaffold_6-84	75.4
scaffold_6	108712561	108712758	scaffold_6-88	75.4
scaffold_7	1662960	1663157	scaffold_7-109	75.4
scaffold_8	6309222	6309419	scaffold_8-124	75.4
scaffold_8	8069924	8070121	scaffold_8-116	75.4
scaffold_8	91053880	91054077	scaffold_8-91	75.4
scaffold_8	96731200	96731397	scaffold_8-104	75.4
scaffold_9	79429580	79429777	scaffold_9-97	75.4
scaffold_1	16508068	16508265	scaffold_1-95	74.8
scaffold_1	100627645	100627842	scaffold_1-154	74.8
scaffold_1	125690144	125690341	scaffold_1-141	74.8
scaffold_10	4064288	4064485	scaffold_10-39	74.8
scaffold_10	28893229	28893426	scaffold_10-31	74.8
scaffold_2	100461453	100461650	scaffold_2-84	74.8
scaffold_6	33529315	33529512	scaffold_6-75	74.8
scaffold_6	85539656	85539853	scaffold_6-117	74.8
scaffold_6	103088924	103089121	scaffold_6-98	74.8
scaffold_7	70444786	70444983	scaffold_7-88	74.8
scaffold_8	96814522	96814719	scaffold_8-76	74.8
scaffold_8c	1564182	1564379	scaffold_8c-7	74.8
scaffold_9	19239040	19239237	scaffold_9-87	74.8
scaffold_9	32833369	32833566	scaffold_9-80	74.8
scaffold_9	37823925	37824122	scaffold_9-77	74.8
scaffold_9	48496149	48496346	scaffold_9-74	74.8
scaffold_9	69505933	69506130	scaffold_9-92	74.8
scaffold_1	5400222	5400419	scaffold_1-158	74.2
scaffold_1	7104267	7104464	scaffold_1-105	74.2
scaffold_10	20843590	20843787	scaffold_10-25	74.2
scaffold_2	81468164	81468361	scaffold_2-125	74.2
scaffold_2	119381593	119381790	scaffold_2-101	74.2
scaffold_3	93923669	93923866	scaffold_3-67	74.2
scaffold_3	112044305	112044502	scaffold_3-75	74.2
scaffold_4	137776968	137777165	scaffold_4-81	74.2
scaffold_5	49284887	49285084	scaffold_5-69	74.2
scaffold_6	93366524	93366721	scaffold_6-103	74.2
scaffold_60	414289	414486	scaffold_60-3	74.2
scaffold_7	38628368	38628565	scaffold_7-85	74.2
scaffold_7	113346206	113346403	scaffold_7-106	74.2
scaffold_7	115135740	115135937	scaffold_7-99	74.2
scaffold_8	62103301	62103498	scaffold_8-96	74.2
scaffold_8	105856553	105856750	scaffold_8-89	74.2
scaffold_9	36796930	36797127	scaffold_9-85	74.2
scaffold_1	16263039	16263236	scaffold_1-126	73.7
scaffold_1	19466024	19466221	scaffold_1-127	73.7
scaffold_1	169556767	169556964	scaffold_1-156	73.7
scaffold_1	173861758	173861955	scaffold_1-153	73.7
scaffold_29	439202	439399	scaffold_29-2	73.7
scaffold_3	24730717	24730914	scaffold_3-65	73.7
scaffold_3	36285620	36285817	scaffold_3-63	73.7
scaffold_5	90220521	90220718	scaffold_5-66	73.7
scaffold_6	7980399	7980596	scaffold_6-104	73.7
scaffold_6	136835139	136835336	scaffold_6-97	73.7
scaffold_7	58655764	58655961	scaffold_7-83	73.7
scaffold_7	115154675	115154872	scaffold_7-98	73.7
scaffold_8	18534944	18535141	scaffold_8-95	73.7
scaffold_8	55655143	55655340	scaffold_8-98	73.7
scaffold_9	37501370	37501567	scaffold_9-106	73.7
scaffold_9	74811509	74811706	scaffold_9-107	73.7
scaffold_1	45642606	45642803	scaffold_1-144	73.1
scaffold_1	90587750	90587947	scaffold_1-150	73.1
scaffold_1	143406190	143406387	scaffold_1-184	73.1
scaffold_2	53015420	53015617	scaffold_2-99	73.1
scaffold_2	57669505	57669702	scaffold_2-127	73.1
scaffold_27	27119	27316	scaffold_27-4	73.1
scaffold_4	102999062	102999259	scaffold_4-93	73.1
scaffold_6	54703784	54703981	scaffold_6-96	73.1
scaffold_7	43435981	43436178	scaffold_7-96	73.1
scaffold_8	22264390	22264587	scaffold_8-99	73.1
scaffold_8	42041319	42041516	scaffold_8-93	73.1
scaffold_8	64336514	64336711	scaffold_8-102	73.1
scaffold_8	91913579	91913776	scaffold_8-119	73.1
scaffold_9	69470363	69470560	scaffold_9-99	73.1
scaffold_1	30871325	30871522	scaffold_1-133	72.5
scaffold_1	44574983	44575180	scaffold_1-180	72.5
scaffold_1	101844214	101844411	scaffold_1-189	72.5
scaffold_2	38457111	38457308	scaffold_2-131	72.5
scaffold_2	90278535	90278732	scaffold_2-116	72.5
scaffold_2	106421088	106421285	scaffold_2-118	72.5
scaffold_3	16021635	16021832	scaffold_3-69	72.5
scaffold_3	44659311	44659508	scaffold_3-71	72.5
scaffold_3	44797808	44798005	scaffold_3-62	72.5
scaffold_4	7201481	7201678	scaffold_4-78	72.5
scaffold_4	15378120	15378317	scaffold_4-86	72.5
scaffold_4	22474930	22475127	scaffold_4-75	72.5
scaffold_4	36631988	36632185	scaffold_4-97	72.5
scaffold_4	101739205	101739402	scaffold_4-95	72.5
scaffold_4	126963944	126964141	scaffold_4-87	72.5
scaffold_5	109735175	109735372	scaffold_5-67	72.5
scaffold_52	453468	453665	scaffold_52-2	72.5
scaffold_6	19759287	19759484	scaffold_6-113	72.5
scaffold_6	43080778	43080975	scaffold_6-105	72.5
scaffold_7	42624298	42624495	scaffold_7-102	72.5
scaffold_8	52502612	52502809	scaffold_8-133	72.5
scaffold_8c	119889	120086	scaffold_8c-8	72.5
scaffold_1	33487447	33487644	scaffold_1-172	71.9
scaffold_1	38205600	38205797	scaffold_1-132	71.9
scaffold_1	190849569	190849766	scaffold_1-147	71.9
scaffold_1	195871540	195871737	scaffold_1-161	71.9
scaffold_2	54210117	54210314	scaffold_2-117	71.9
scaffold_2	150101382	150101579	scaffold_2-103	71.9
scaffold_3	12044173	12044370	scaffold_3-68	71.9
scaffold_3	93926235	93926432	scaffold_3-76	71.9
scaffold_4	3558355	3558552	scaffold_4-102	71.9
scaffold_4	35530056	35530253	scaffold_4-85	71.9
scaffold_42	763429	763626	scaffold_42-2	71.9
scaffold_7	30120585	30120782	scaffold_7-107	71.9
scaffold_7	107272067	107272264	scaffold_7-87	71.9
scaffold_8	25000069	25000266	scaffold_8-108	71.9
scaffold_8	49551687	49551884	scaffold_8-117	71.9
scaffold_8	69865981	69866178	scaffold_8-100	71.9
scaffold_9	20861734	20861931	scaffold_9-98	71.9
scaffold_9	92794231	92794428	scaffold_9-86	71.9
scaffold_9	99061297	99061494	scaffold_9-110	71.9
scaffold_1	28516997	28517194	scaffold_1-175	71.4
scaffold_1	84833043	84833240	scaffold_1-187	71.4
scaffold_1	104154988	104155185	scaffold_1-155	71.4
scaffold_1	106908108	106908305	scaffold_1-167	71.4
scaffold_10	19232683	19232880	scaffold_10-38	71.4
scaffold_2	27559910	27560107	scaffold_2-128	71.4
scaffold_2	78079393	78079590	scaffold_2-120	71.4
scaffold_3	26163758	26163955	scaffold_3-91	71.4
scaffold_3	93937420	93937617	scaffold_3-83	71.4
scaffold_3040	3409	3606	scaffold_3040-1	71.4
scaffold_5	21415131	21415328	scaffold_5-78	71.4
scaffold_5	101518238	101518435	scaffold_5-98	71.4
scaffold_6	11366638	11366835	scaffold_6-101	71.4
scaffold_6	41430189	41430386	scaffold_6-108	71.4
scaffold_6	128617409	128617606	scaffold_6-109	71.4
scaffold_7	35535999	35536196	scaffold_7-113	71.4
scaffold_8	91706257	91706454	scaffold_8-138	71.4
scaffold_9	3422270	3422467	scaffold_9-76	71.4
scaffold_9	12320011	12320208	scaffold_9-105	71.4
scaffold_9	26245066	26245263	scaffold_9-94	71.4
scaffold_9	27218277	27218474	scaffold_9-82	71.4
scaffold_1	9319183	9319380	scaffold_1-198	70.8
scaffold_1	10026689	10026886	scaffold_1-186	70.8
scaffold_1	54702446	54702643	scaffold_1-168	70.8
scaffold_1	126506435	126506632	scaffold_1-181	70.8
scaffold_1	128548649	128548846	scaffold_1-139	70.8
scaffold_1	128807153	128807350	scaffold_1-166	70.8
scaffold_1	198962994	198963191	scaffold_1-131	70.8
scaffold_1	203421241	203421438	scaffold_1-160	70.8
scaffold_1	204048095	204048292	scaffold_1-173	70.8
scaffold_10	15225034	15225231	scaffold_10-37	70.8
scaffold_2	81099011	81099208	scaffold_2-144	70.8
scaffold_3	21303138	21303335	scaffold_3-97	70.8
scaffold_4	18245071	18245268	scaffold_4-108	70.8
scaffold_4	21582321	21582518	scaffold_4-114	70.8
scaffold_4	68944822	68945019	scaffold_4-80	70.8
scaffold_4	105197585	105197782	scaffold_4-84	70.8
scaffold_4	116871196	116871393	scaffold_4-82	70.8
scaffold_5	99661135	99661332	scaffold_5-77	70.8
scaffold_6	41296596	41296793	scaffold_6-120	70.8
scaffold_6	53033603	53033800	scaffold_6-102	70.8
scaffold_7	115080791	115080988	scaffold_7-112	70.8
scaffold_8	27328764	27328961	scaffold_8-111	70.8
scaffold_8	52770273	52770470	scaffold_8-114	70.8
scaffold_8	64872612	64872809	scaffold_8-106	70.8
scaffold_8	91477818	91478015	scaffold_8-112	70.8
scaffold_8	105521448	105521645	scaffold_8-122	70.8
scaffold_9	37578618	37578815	scaffold_9-70	70.8
scaffold_10	19939656	19939853	scaffold_10-29	70.2
scaffold_2	14982681	14982878	scaffold_2-111	70.2
scaffold_2	66859766	66859963	scaffold_2-121	70.2
scaffold_2	88302802	88302999	scaffold_2-136	70.2
scaffold_2	131592106	131592303	scaffold_2-129	70.2
scaffold_2	139577566	139577763	scaffold_2-105	70.2
scaffold_3	53920071	53920268	scaffold_3-82	70.2
scaffold_3	68607566	68607763	scaffold_3-80	70.2
scaffold_3	93329259	93329456	scaffold_3-96	70.2
scaffold_4	17740773	17740970	scaffold_4-91	70.2
scaffold_4	103083357	103083554	scaffold_4-118	70.2
scaffold_5	2058979	2059176	scaffold_5-75	70.2
scaffold_5	2255023	2255220	scaffold_5-73	70.2
scaffold_5	22901218	22901415	scaffold_5-76	70.2
scaffold_6	32647867	32648064	scaffold_6-112	70.2
scaffold_6	67661891	67662088	scaffold_6-100	70.2
scaffold_6	103495455	103495652	scaffold_6-147	70.2
scaffold_7	82958458	82958655	scaffold_7-118	70.2
scaffold_8	1796100	1796297	scaffold_8-110	70.2
scaffold_8	8784679	8784876	scaffold_8-115	70.2
scaffold_8	62062543	62062740	scaffold_8-97	70.2
scaffold_9	7139074	7139271	scaffold_9-111	70.2
scaffold_1	52204427	52204624	scaffold_1-212	69.6
scaffold_1	153225971	153226168	scaffold_1-164	69.6
scaffold_10	112469	112666	scaffold_10-44	69.6
scaffold_10	12461685	12461882	scaffold_10-33	69.6
scaffold_2	7172310	7172507	scaffold_2-112	69.6
scaffold_2	40770836	40771033	scaffold_2-153	69.6
scaffold_2	53195800	53195997	scaffold_2-115	69.6
scaffold_2	84887822	84888019	scaffold_2-119	69.6
scaffold_3	6822074	6822271	scaffold_3-78	69.6
scaffold_3	15973498	15973695	scaffold_3-88	69.6
scaffold_3	93276968	93277165	scaffold_3-81	69.6
scaffold_4	66814402	66814599	scaffold_4-92	69.6
scaffold_5	95609898	95610095	scaffold_5-71	69.6
scaffold_6	44266493	44266690	scaffold_6-115	69.6
scaffold_6	125000513	125000710	scaffold_6-116	69.6
scaffold_60	443996	444193	scaffold_60-2	69.6
scaffold_7	86179525	86179722	scaffold_7-120	69.6
scaffold_8	55395041	55395238	scaffold_8-107	69.6
scaffold_9	7477476	7477673	scaffold_9-108	69.6
scaffold_9	52005873	52006070	scaffold_9-104	69.6
scaffold_9	81206329	81206526	scaffold_9-95	69.6
scaffold_1	122245161	122245358	scaffold_1-203	69.1
scaffold_2	36884856	36885053	scaffold_2-174	69.1
scaffold_2	90286179	90286376	scaffold_2-110	69.1
scaffold_205	122556	122753	scaffold_205-3	69.1
scaffold_3	48541543	48541740	scaffold_3-74	69.1
scaffold_4	3226884	3227081	scaffold_4-98	69.1
scaffold_4	68941965	68942162	scaffold_4-88	69.1
scaffold_4	120113044	120113241	scaffold_4-96	69.1
scaffold_5	23496319	23496516	scaffold_5-72	69.1
scaffold_5	24652100	24652297	scaffold_5-113	69.1
scaffold_5	46299780	46299977	scaffold_5-108	69.1
scaffold_7	25572743	25572940	scaffold_7-108	69.1
scaffold_7	26005856	26006053	scaffold_7-129	69.1
scaffold_7	47103855	47104052	scaffold_7-105	69.1
scaffold_7	104026143	104026340	scaffold_7-117	69.1
scaffold_8	86473189	86473386	scaffold_8-126	69.1
scaffold_8	105682375	105682572	scaffold_8-118	69.1
scaffold_9	27347872	27348069	scaffold_9-93	69.1
scaffold_9	81626844	81627041	scaffold_9-91	69.1
scaffold_1	50232514	50232711	scaffold_1-246	68.5
scaffold_1	101838623	101838820	scaffold_1-179	68.5
scaffold_1	159339119	159339316	scaffold_1-145	68.5
scaffold_1	163833658	163833855	scaffold_1-149	68.5
scaffold_1	171821478	171821675	scaffold_1-169	68.5
scaffold_1	184282497	184282694	scaffold_1-165	68.5
scaffold_1	189940786	189940983	scaffold_1-152	68.5
scaffold_10	871086	871283	scaffold_10-32	68.5
scaffold_140	44994	45191	scaffold_140-1	68.5
scaffold_2	36410738	36410935	scaffold_2-133	68.5
scaffold_2	75196607	75196804	scaffold_2-140	68.5
scaffold_2	106257385	106257582	scaffold_2-159	68.5
scaffold_2	116943137	116943334	scaffold_2-141	68.5
scaffold_2	133805950	133806147	scaffold_2-146	68.5
scaffold_3	11618002	11618199	scaffold_3-115	68.5
scaffold_3	67155690	67155887	scaffold_3-84	68.5
scaffold_3	91731358	91731555	scaffold_3-103	68.5
scaffold_4	12219802	12219999	scaffold_4-117	68.5
scaffold_4	26184897	26185094	scaffold_4-104	68.5
scaffold_4	139660234	139660431	scaffold_4-94	68.5
scaffold_42	218020	218217	scaffold_42-3	68.5
scaffold_5	21543339	21543536	scaffold_5-64	68.5
scaffold_5	51946372	51946569	scaffold_5-84	68.5
scaffold_6	42765339	42765536	scaffold_6-111	68.5
scaffold_6	52106225	52106422	scaffold_6-125	68.5
scaffold_7	81846495	81846692	scaffold_7-155	68.5
scaffold_7	101758244	101758441	scaffold_7-143	68.5
scaffold_8	20816220	20816417	scaffold_8-120	68.5
scaffold_8	91109314	91109511	scaffold_8-101	68.5
scaffold_934	17949	18146	scaffold_934-1	68.5
scaffold_101	25765	25962	scaffold_101-1	67.9
scaffold_2	68757578	68757775	scaffold_2-161	67.9
scaffold_2	89381063	89381260	scaffold_2-137	67.9
scaffold_3	11417568	11417765	scaffold_3-92	67.9
scaffold_3	67108157	67108354	scaffold_3-90	67.9
scaffold_3	76550042	76550239	scaffold_3-85	67.9
scaffold_4	73887441	73887638	scaffold_4-111	67.9
scaffold_4	113422339	113422536	scaffold_4-99	67.9
scaffold_5	10974421	10974618	scaffold_5-85	67.9
scaffold_5	22410817	22411014	scaffold_5-68	67.9
scaffold_5	28193999	28194196	scaffold_5-86	67.9
scaffold_5	87845839	87846036	scaffold_5-104	67.9
scaffold_6	38769429	38769626	scaffold_6-129	67.9
scaffold_6	85880924	85881121	scaffold_6-134	67.9
scaffold_6	103477228	103477425	scaffold_6-121	67.9
scaffold_6	109021309	109021506	scaffold_6-119	67.9
scaffold_7	6657945	6658142	scaffold_7-116	67.9
scaffold_7	44231842	44232039	scaffold_7-128	67.9
scaffold_8	62420964	62421161	scaffold_8-147	67.9
scaffold_8	77383505	77383702	scaffold_8-128	67.9
scaffold_9	44462134	44462331	scaffold_9-100	67.9
scaffold_1	58013204	58013401	scaffold_1-200	67.3
scaffold_1	74882839	74883036	scaffold_1-193	67.3
scaffold_1	86059025	86059222	scaffold_1-190	67.3
scaffold_1	113717624	113717821	scaffold_1-216	67.3
scaffold_1	170148596	170148793	scaffold_1-214	67.3
scaffold_1	171810725	171810922	scaffold_1-188	67.3
scaffold_1	204378256	204378453	scaffold_1-195	67.3
scaffold_10	12499436	12499633	scaffold_10-36	67.3
scaffold_10	28883006	28883203	scaffold_10-40	67.3
scaffold_2	87999772	87999969	scaffold_2-156	67.3
scaffold_2	117764286	117764483	scaffold_2-163	67.3
scaffold_3	19624085	19624282	scaffold_3-86	67.3
scaffold_4	9230999	9231196	scaffold_4-100	67.3
scaffold_4	110404436	110404633	scaffold_4-106	67.3
scaffold_4	140024498	140024695	scaffold_4-105	67.3
scaffold_5	59535705	59535902	scaffold_5-74	67.3
scaffold_5	99147358	99147555	scaffold_5-101	67.3
scaffold_6	38766280	38766477	scaffold_6-137	67.3
scaffold_6	95495165	95495362	scaffold_6-124	67.3
scaffold_6	103706682	103706879	scaffold_6-126	67.3
scaffold_6	129925065	129925262	scaffold_6-159	67.3
scaffold_6	136452466	136452663	scaffold_6-127	67.3
scaffold_7	24322342	24322539	scaffold_7-111	67.3
scaffold_7	60764391	60764588	scaffold_7-130	67.3
scaffold_7	84231438	84231635	scaffold_7-131	67.3
scaffold_7	96954287	96954484	scaffold_7-119	67.3
scaffold_7	102254200	102254397	scaffold_7-114	67.3
scaffold_8	83178662	83178859	scaffold_8-144	67.3
scaffold_8	89793868	89794065	scaffold_8-113	67.3
scaffold_8c	1559936	1560133	scaffold_8c-10	67.3
scaffold_8c	2749719	2749916	scaffold_8c-11	67.3
scaffold_1	87642532	87642729	scaffold_1-197	66.8
scaffold_1	118420493	118420690	scaffold_1-207	66.8
scaffold_1	142804486	142804683	scaffold_1-176	66.8
scaffold_1	178231697	178231894	scaffold_1-185	66.8
scaffold_1	180360973	180361170	scaffold_1-229	66.8
scaffold_10	249863	250060	scaffold_10-42	66.8
scaffold_2	23314884	23315081	scaffold_2-160	66.8
scaffold_2	106352981	106353178	scaffold_2-124	66.8
scaffold_239	89213	89410	scaffold_239-1	66.8
scaffold_3	4642954	4643151	scaffold_3-99	66.8
scaffold_3	16059377	16059574	scaffold_3-93	66.8
scaffold_3	74861384	74861581	scaffold_3-70	66.8
scaffold_4	19682943	19683140	scaffold_4-113	66.8
scaffold_4	85952883	85953080	scaffold_4-109	66.8
scaffold_5	11440038	11440235	scaffold_5-106	66.8
scaffold_5	90216937	90217134	scaffold_5-92	66.8
scaffold_5	109634211	109634408	scaffold_5-103	66.8
scaffold_5	116105885	116106082	scaffold_5-115	66.8
scaffold_6	13685260	13685457	scaffold_6-131	66.8
scaffold_6	36253871	36254068	scaffold_6-107	66.8
scaffold_6	140718434	140718631	scaffold_6-138	66.8
scaffold_7	27547912	27548109	scaffold_7-115	66.8
scaffold_7	90202113	90202310	scaffold_7-122	66.8
scaffold_8	74660771	74660968	scaffold_8-135	66.8
scaffold_8c	3753464	3753661	scaffold_8c-13	66.8
scaffold_9	41160760	41160957	scaffold_9-115	66.8
scaffold_9	57237381	57237578	scaffold_9-109	66.8
scaffold_9	78883621	78883818	scaffold_9-129	66.8
scaffold_1	61753293	61753490	scaffold_1-174	66.2
scaffold_2	86397730	86397927	scaffold_2-183	66.2
scaffold_2	128242566	128242763	scaffold_2-158	66.2
scaffold_3	61431513	61431710	scaffold_3-111	66.2
scaffold_30	260658	260855	scaffold_30-1	66.2
scaffold_4	73836882	73837079	scaffold_4-103	66.2
scaffold_5	18888424	18888621	scaffold_5-89	66.2
scaffold_5	20916613	20916810	scaffold_5-107	66.2
scaffold_5	27997427	27997624	scaffold_5-87	66.2
scaffold_5	45616410	45616607	scaffold_5-88	66.2
scaffold_5	73458326	73458523	scaffold_5-91	66.2
scaffold_5	100038061	100038258	scaffold_5-96	66.2
scaffold_6	9417022	9417219	scaffold_6-141	66.2
scaffold_6	32646999	32647196	scaffold_6-142	66.2
scaffold_6	38294293	38294490	scaffold_6-114	66.2
scaffold_6	133751687	133751884	scaffold_6-122	66.2
scaffold_7	1732965	1733162	scaffold_7-147	66.2
scaffold_7	17827836	17828033	scaffold_7-151	66.2
scaffold_7	50125792	50125989	scaffold_7-124	66.2
scaffold_7	115062640	115062837	scaffold_7-127	66.2
scaffold_8	15768175	15768372	scaffold_8-127	66.2
scaffold_8	50555717	50555914	scaffold_8-136	66.2
scaffold_8	91917761	91917958	scaffold_8-145	66.2
scaffold_9	26120843	26121040	scaffold_9-121	66.2
scaffold_9	36913859	36914056	scaffold_9-125	66.2
scaffold_9	54865445	54865642	scaffold_9-114	66.2
scaffold_1	40598349	40598546	scaffold_1-178	65.6
scaffold_1	59249593	59249790	scaffold_1-277	65.6
scaffold_1	132895399	132895596	scaffold_1-235	65.6
scaffold_1	138694843	138695040	scaffold_1-194	65.6
scaffold_1	155871304	155871501	scaffold_1-225	65.6
scaffold_10	28934183	28934380	scaffold_10-48	65.6
scaffold_1272	8363	8560	scaffold_1272-1	65.6
scaffold_2	70008053	70008250	scaffold_2-138	65.6
scaffold_2	106650666	106650863	scaffold_2-170	65.6
scaffold_2	135745259	135745456	scaffold_2-143	65.6
scaffold_239	104181	104378	scaffold_239-2	65.6
scaffold_28	233630	233827	scaffold_28-5	65.6
scaffold_3	5047224	5047421	scaffold_3-98	65.6
scaffold_3	93153811	93154008	scaffold_3-110	65.6
scaffold_3	111195245	111195442	scaffold_3-102	65.6
scaffold_3	111954453	111954650	scaffold_3-117	65.6
scaffold_4	1008220	1008417	scaffold_4-126	65.6
scaffold_4	17605388	17605585	scaffold_4-128	65.6
scaffold_4	46305613	46305810	scaffold_4-121	65.6
scaffold_4	126957854	126958051	scaffold_4-129	65.6
scaffold_6	87720308	87720505	scaffold_6-154	65.6
scaffold_7	82778949	82779146	scaffold_7-133	65.6
scaffold_7	104037257	104037454	scaffold_7-153	65.6
scaffold_8	6293010	6293207	scaffold_8-134	65.6
scaffold_8	6415062	6415259	scaffold_8-137	65.6
scaffold_8	15915779	15915976	scaffold_8-121	65.6
scaffold_8	72271890	72272087	scaffold_8-125	65.6
scaffold_8	96955918	96956115	scaffold_8-161	65.6
scaffold_8	105609576	105609773	scaffold_8-140	65.6
scaffold_9	26169920	26170117	scaffold_9-96	65.6
scaffold_9	29237820	29238017	scaffold_9-102	65.6
scaffold_9	92730230	92730427	scaffold_9-103	65.6
scaffold_1	5853854	5854051	scaffold_1-239	65
scaffold_134	76157	76354	scaffold_134-1	65
scaffold_156	34338	34535	scaffold_156-2	65
scaffold_19	391788	391985	scaffold_19-5	65
scaffold_2	28183079	28183276	scaffold_2-123	65
scaffold_2	66701798	66701995	scaffold_2-145	65
scaffold_2	85467222	85467419	scaffold_2-179	65
scaffold_2	90455550	90455747	scaffold_2-142	65
scaffold_2	111923297	111923494	scaffold_2-166	65
scaffold_2	146207620	146207817	scaffold_2-164	65
scaffold_30	408342	408539	scaffold_30-2	65
scaffold_4	39731448	39731645	scaffold_4-125	65
scaffold_5	10269410	10269607	scaffold_5-99	65
scaffold_5	55824023	55824220	scaffold_5-80	65
scaffold_6	78424397	78424594	scaffold_6-130	65
scaffold_7	35258114	35258311	scaffold_7-132	65
scaffold_7	91359159	91359356	scaffold_7-148	65
scaffold_8	77342216	77342413	scaffold_8-129	65
scaffold_8	80502555	80502752	scaffold_8-131	65
scaffold_8	84057767	84057964	scaffold_8-180	65
scaffold_8	98294887	98295084	scaffold_8-130	65
scaffold_1	40509013	40509210	scaffold_1-218	64.5
scaffold_1	53336609	53336806	scaffold_1-221	64.5
scaffold_1	83655984	83656181	scaffold_1-191	64.5
scaffold_1	169161382	169161579	scaffold_1-226	64.5
scaffold_1	169600251	169600448	scaffold_1-268	64.5
scaffold_1	199937518	199937715	scaffold_1-192	64.5
scaffold_10	4379277	4379474	scaffold_10-50	64.5
scaffold_2	27661097	27661294	scaffold_2-132	64.5
scaffold_2	65051356	65051553	scaffold_2-186	64.5
scaffold_2	66792387	66792584	scaffold_2-171	64.5
scaffold_2	91906686	91906883	scaffold_2-122	64.5
scaffold_3	15902305	15902502	scaffold_3-106	64.5
scaffold_3	22501084	22501281	scaffold_3-87	64.5
scaffold_3	54635727	54635924	scaffold_3-89	64.5
scaffold_4	9183590	9183787	scaffold_4-115	64.5
scaffold_4	71320391	71320588	scaffold_4-142	64.5
scaffold_4	109571791	109571988	scaffold_4-135	64.5
scaffold_412	4638	4835	scaffold_412-2	64.5
scaffold_5	90772585	90772782	scaffold_5-79	64.5
scaffold_6	1853111	1853308	scaffold_6-145	64.5
scaffold_6	15992031	15992228	scaffold_6-110	64.5
scaffold_6	106398126	106398323	scaffold_6-140	64.5
scaffold_6	132175635	132175832	scaffold_6-135	64.5
scaffold_7	51238249	51238446	scaffold_7-158	64.5
scaffold_8	96711939	96712136	scaffold_8-158	64.5
scaffold_1	21280244	21280441	scaffold_1-215	63.9
scaffold_10	4041083	4041280	scaffold_10-43	63.9
scaffold_2	81452483	81452680	scaffold_2-135	63.9
scaffold_2	100615295	100615492	scaffold_2-155	63.9
scaffold_2	106282922	106283119	scaffold_2-139	63.9
scaffold_3	36349650	36349847	scaffold_3-105	63.9
scaffold_3	75280474	75280671	scaffold_3-114	63.9
scaffold_4	1177686	1177883	scaffold_4-120	63.9
scaffold_4	6581080	6581277	scaffold_4-112	63.9
scaffold_4	95225093	95225290	scaffold_4-123	63.9
scaffold_5	106736743	106736940	scaffold_5-83	63.9
scaffold_6	55383373	55383570	scaffold_6-136	63.9
scaffold_6	80053018	80053215	scaffold_6-118	63.9
scaffold_6	87503761	87503958	scaffold_6-149	63.9
scaffold_6	138177741	138177938	scaffold_6-132	63.9
scaffold_60	416959	417156	scaffold_60-4	63.9
scaffold_62	124352	124549	scaffold_62-1	63.9
scaffold_7	6466313	6466510	scaffold_7-121	63.9
scaffold_7	26454646	26454843	scaffold_7-141	63.9
scaffold_7	58938858	58939055	scaffold_7-144	63.9
scaffold_7	87050602	87050799	scaffold_7-136	63.9
scaffold_7	115249890	115250087	scaffold_7-125	63.9
scaffold_7	120620339	120620536	scaffold_7-123	63.9
scaffold_8	6719212	6719409	scaffold_8-123	63.9
scaffold_8	14273197	14273394	scaffold_8-155	63.9
scaffold_8	15960903	15961100	scaffold_8-141	63.9
scaffold_8c	1570221	1570418	scaffold_8c-12	63.9
scaffold_9	46606780	46606977	scaffold_9-120	63.9
scaffold_1	16247473	16247670	scaffold_1-210	63.3
scaffold_1	53626942	53627139	scaffold_1-220	63.3
scaffold_1	199861046	199861243	scaffold_1-222	63.3
scaffold_1	204105302	204105499	scaffold_1-183	63.3
scaffold_10	23183873	23184070	scaffold_10-41	63.3
scaffold_10	28159821	28160018	scaffold_10-46	63.3
scaffold_10	33422162	33422359	scaffold_10-47	63.3
scaffold_134	73365	73562	scaffold_134-2	63.3
scaffold_2	76806197	76806394	scaffold_2-147	63.3
scaffold_2	90318095	90318292	scaffold_2-165	63.3
scaffold_2	93091113	93091310	scaffold_2-177	63.3
scaffold_2	106261518	106261715	scaffold_2-167	63.3
scaffold_293	46502	46699	scaffold_293-2	63.3
scaffold_3	31058238	31058435	scaffold_3-104	63.3
scaffold_3	108556436	108556633	scaffold_3-126	63.3
scaffold_4	6560301	6560498	scaffold_4-131	63.3
scaffold_4	23170903	23171100	scaffold_4-134	63.3
scaffold_4	73889138	73889335	scaffold_4-116	63.3
scaffold_5	51800936	51801133	scaffold_5-95	63.3
scaffold_5	110190083	110190280	scaffold_5-111	63.3
scaffold_53	75910	76107	scaffold_53-1	63.3
scaffold_6	6862971	6863168	scaffold_6-148	63.3
scaffold_6	18283449	18283646	scaffold_6-139	63.3
scaffold_6	73426247	73426444	scaffold_6-128	63.3
scaffold_6	102502157	102502354	scaffold_6-164	63.3
scaffold_7	35941120	35941317	scaffold_7-171	63.3
scaffold_7	43040520	43040717	scaffold_7-146	63.3
scaffold_7	91206256	91206453	scaffold_7-165	63.3
scaffold_7	107553254	107553451	scaffold_7-138	63.3
scaffold_1	14397390	14397587	scaffold_1-217	62.7
scaffold_1	17024229	17024426	scaffold_1-204	62.7
scaffold_10	7119994	7120191	scaffold_10-51	62.7
scaffold_101	118371	118568	scaffold_101-2	62.7
scaffold_2	452546	452743	scaffold_2-150	62.7
scaffold_2	65091482	65091679	scaffold_2-172	62.7
scaffold_2	96876173	96876370	scaffold_2-181	62.7
scaffold_2	96879787	96879984	scaffold_2-154	62.7
scaffold_2	139563315	139563512	scaffold_2-187	62.7
scaffold_3	49490984	49491181	scaffold_3-113	62.7
scaffold_3	67400766	67400963	scaffold_3-95	62.7
scaffold_3	93070910	93071107	scaffold_3-94	62.7
scaffold_4	9081769	9081966	scaffold_4-130	62.7
scaffold_4	103085882	103086079	scaffold_4-110	62.7
scaffold_5	23359370	23359567	scaffold_5-116	62.7
scaffold_6	38464838	38465035	scaffold_6-123	62.7
scaffold_6	94672080	94672277	scaffold_6-144	62.7
scaffold_6	109428689	109428886	scaffold_6-133	62.7
scaffold_7	51386239	51386436	scaffold_7-110	62.7
scaffold_7	81893011	81893208	scaffold_7-149	62.7
scaffold_8	77371973	77372170	scaffold_8-142	62.7
scaffold_8	82217238	82217435	scaffold_8-139	62.7
scaffold_8	89791546	89791743	scaffold_8-148	62.7
scaffold_8391	497	694	scaffold_8391-1	62.7
scaffold_9	7432813	7433010	scaffold_9-124	62.7
scaffold_9	23161613	23161810	scaffold_9-119	62.7
scaffold_9	34704052	34704249	scaffold_9-126	62.7
scaffold_9	92645884	92646081	scaffold_9-137	62.7
scaffold_9	92649915	92650112	scaffold_9-101	62.7
scaffold_1	28452759	28452956	scaffold_1-249	62.2
scaffold_1	42176774	42176971	scaffold_1-205	62.2
scaffold_1	46676291	46676488	scaffold_1-196	62.2
scaffold_1	120373450	120373647	scaffold_1-209	62.2
scaffold_1	138462370	138462567	scaffold_1-233	62.2
scaffold_1	147567982	147568179	scaffold_1-252	62.2
scaffold_1	193605256	193605453	scaffold_1-242	62.2
scaffold_10	21945393	21945590	scaffold_10-45	62.2
scaffold_122	133012	133209	scaffold_122-1	62.2
scaffold_2	11152370	11152567	scaffold_2-206	62.2
scaffold_2	34351396	34351593	scaffold_2-189	62.2
scaffold_237	82673	82870	scaffold_237-1	62.2
scaffold_3	5096464	5096661	scaffold_3-123	62.2
scaffold_3	5106363	5106560	scaffold_3-139	62.2
scaffold_3	16072710	16072907	scaffold_3-143	62.2
scaffold_3	69048360	69048557	scaffold_3-116	62.2
scaffold_4	37796389	37796586	scaffold_4-148	62.2
scaffold_4	114171066	114171263	scaffold_4-132	62.2
scaffold_4	133823409	133823606	scaffold_4-140	62.2
scaffold_5	16214462	16214659	scaffold_5-122	62.2
scaffold_5	23237438	23237635	scaffold_5-81	62.2
scaffold_5	40169807	40170004	scaffold_5-82	62.2
scaffold_5	90262384	90262581	scaffold_5-121	62.2
scaffold_5	109501548	109501745	scaffold_5-114	62.2
scaffold_6	55289829	55290026	scaffold_6-150	62.2
scaffold_6	109023484	109023681	scaffold_6-153	62.2
scaffold_6	136425806	136426003	scaffold_6-161	62.2
scaffold_7	17827522	17827719	scaffold_7-137	62.2
scaffold_7	25131857	25132054	scaffold_7-134	62.2
scaffold_7	82474012	82474209	scaffold_7-170	62.2
scaffold_7	120560516	120560713	scaffold_7-173	62.2
scaffold_8	5681375	5681572	scaffold_8-152	62.2
scaffold_8	86919595	86919792	scaffold_8-153	62.2
scaffold_8	96712982	96713179	scaffold_8-168	62.2
scaffold_9	18608218	18608415	scaffold_9-116	62.2
scaffold_9	26079779	26079976	scaffold_9-147	62.2
scaffold_9	40691707	40691904	scaffold_9-134	62.2
scaffold_9	45939215	45939412	scaffold_9-136	62.2
scaffold_9	69468587	69468784	scaffold_9-144	62.2
scaffold_9	74811411	74811608	scaffold_9-113	62.2
scaffold_1	11621084	11621281	scaffold_1-267	61.6
scaffold_1	38088900	38089097	scaffold_1-253	61.6
scaffold_1	61225425	61225622	scaffold_1-264	61.6
scaffold_1	136039195	136039392	scaffold_1-262	61.6
scaffold_1	186815118	186815315	scaffold_1-236	61.6
scaffold_1	203083008	203083205	scaffold_1-247	61.6
scaffold_2	44930200	44930397	scaffold_2-157	61.6
scaffold_2	85130385	85130582	scaffold_2-204	61.6
scaffold_2	109225285	109225482	scaffold_2-216	61.6
scaffold_2	111583192	111583389	scaffold_2-175	61.6
scaffold_2	141660567	141660764	scaffold_2-195	61.6
scaffold_27	533361	533558	scaffold_27-6	61.6
scaffold_3	40735130	40735327	scaffold_3-112	61.6
scaffold_3	114532041	114532238	scaffold_3-119	61.6
scaffold_38	505073	505270	scaffold_38-1	61.6
scaffold_4	22451757	22451954	scaffold_4-122	61.6
scaffold_4	110690904	110691101	scaffold_4-124	61.6
scaffold_5	90270978	90271175	scaffold_5-100	61.6
scaffold_5	93581764	93581961	scaffold_5-112	61.6
scaffold_5b	2213490	2213687	scaffold_5b-6	61.6
scaffold_6	29234982	29235179	scaffold_6-174	61.6
scaffold_6	124251031	124251228	scaffold_6-177	61.6
scaffold_7	18257060	18257257	scaffold_7-126	61.6
scaffold_7	21491264	21491461	scaffold_7-152	61.6
scaffold_7	99782724	99782921	scaffold_7-166	61.6
scaffold_7	104236805	104237002	scaffold_7-139	61.6
scaffold_8	10574759	10574956	scaffold_8-171	61.6
scaffold_8	10645030	10645227	scaffold_8-167	61.6
scaffold_8	48024051	48024248	scaffold_8-154	61.6
scaffold_8	52888905	52889102	scaffold_8-132	61.6
scaffold_9	49156963	49157160	scaffold_9-133	61.6
scaffold_9	74661632	74661829	scaffold_9-118	61.6
scaffold_9	77788370	77788567	scaffold_9-138	61.6
scaffold_1	83603229	83603426	scaffold_1-234	61
scaffold_1	128742453	128742650	scaffold_1-199	61
scaffold_1	169197485	169197682	scaffold_1-208	61
scaffold_1	171838746	171838943	scaffold_1-206	61
scaffold_1	204050200	204050397	scaffold_1-243	61
scaffold_2	77617452	77617649	scaffold_2-162	61
scaffold_2	85137188	85137385	scaffold_2-168	61
scaffold_2	91948001	91948198	scaffold_2-148	61
scaffold_2	129013606	129013803	scaffold_2-152	61
scaffold_3	7833345	7833542	scaffold_3-124	61
scaffold_3	49485571	49485768	scaffold_3-121	61
scaffold_3	56404658	56404855	scaffold_3-109	61
scaffold_3	114110283	114110480	scaffold_3-131	61
scaffold_4	26301926	26302123	scaffold_4-138	61
scaffold_4	26469511	26469708	scaffold_4-143	61
scaffold_4	86711347	86711544	scaffold_4-141	61
scaffold_5	51961537	51961734	scaffold_5-120	61
scaffold_5	81878927	81879124	scaffold_5-119	61
scaffold_5	100103444	100103641	scaffold_5-102	61
scaffold_5b	4789687	4789884	scaffold_5b-7	61
scaffold_6	136473644	136473841	scaffold_6-156	61
scaffold_7	42541664	42541861	scaffold_7-154	61
scaffold_7	65242189	65242386	scaffold_7-168	61
scaffold_8	35363810	35364007	scaffold_8-156	61
scaffold_8c	3436295	3436492	scaffold_8c-14	61
scaffold_9	58657540	58657737	scaffold_9-117	61
scaffold_9	68635420	68635617	scaffold_9-128	61
scaffold_9	69577676	69577873	scaffold_9-140	61
scaffold_9	84425115	84425312	scaffold_9-151	61
scaffold_1	22425668	22425865	scaffold_1-283	60.4
scaffold_1	98889337	98889534	scaffold_1-269	60.4
scaffold_1	187085862	187086059	scaffold_1-223	60.4
scaffold_1	191185898	191186095	scaffold_1-250	60.4
scaffold_10	33071712	33071909	scaffold_10-49	60.4
scaffold_1390	11656	11853	scaffold_1390-1	60.4
scaffold_154	96700	96897	scaffold_154-1	60.4
scaffold_2	44116055	44116252	scaffold_2-197	60.4
scaffold_2	129049583	129049780	scaffold_2-178	60.4
scaffold_29	596082	596279	scaffold_29-3	60.4
scaffold_3	6826339	6826536	scaffold_3-130	60.4
scaffold_3	15082495	15082692	scaffold_3-101	60.4
scaffold_3	28851241	28851438	scaffold_3-128	60.4
scaffold_4	121739634	121739831	scaffold_4-152	60.4
scaffold_5	23328074	23328271	scaffold_5-105	60.4
scaffold_5	25391363	25391560	scaffold_5-94	60.4
scaffold_5	71401452	71401649	scaffold_5-141	60.4
scaffold_5	74768777	74768974	scaffold_5-90	60.4
scaffold_5	81926976	81927173	scaffold_5-126	60.4
scaffold_6	85771421	85771618	scaffold_6-175	60.4
scaffold_7	1322761	1322958	scaffold_7-163	60.4
scaffold_8	15450032	15450229	scaffold_8-159	60.4
scaffold_8	95161564	95161761	scaffold_8-150	60.4
scaffold_9	24879000	24879197	scaffold_9-127	60.4
scaffold_9	36888125	36888322	scaffold_9-131	60.4
scaffold_9	41724663	41724860	scaffold_9-130	60.4
scaffold_9	54558857	54559054	scaffold_9-149	60.4
scaffold_9	79648051	79648248	scaffold_9-123	60.4
scaffold_1	70332902	70333099	scaffold_1-261	59.9
scaffold_1	72921094	72921291	scaffold_1-260	59.9
scaffold_1	91461674	91461871	scaffold_1-241	59.9
scaffold_1	95759809	95760006	scaffold_1-237	59.9
scaffold_1	107860523	107860720	scaffold_1-213	59.9
scaffold_1	175226622	175226819	scaffold_1-244	59.9
scaffold_1	175231937	175232134	scaffold_1-231	59.9
scaffold_10	28913742	28913939	scaffold_10-53	59.9
scaffold_10	32116433	32116630	scaffold_10-54	59.9
scaffold_2	94199898	94200095	scaffold_2-188	59.9
scaffold_3	30445547	30445744	scaffold_3-125	59.9
scaffold_3	67099598	67099795	scaffold_3-107	59.9
scaffold_3	91760697	91760894	scaffold_3-129	59.9
scaffold_3	93969101	93969298	scaffold_3-135	59.9
scaffold_3	106825119	106825316	scaffold_3-122	59.9
scaffold_4	17040493	17040690	scaffold_4-133	59.9
scaffold_4	22612664	22612861	scaffold_4-149	59.9
scaffold_4	118308247	118308444	scaffold_4-137	59.9
scaffold_5	25386021	25386218	scaffold_5-109	59.9
scaffold_5	73457227	73457424	scaffold_5-117	59.9
scaffold_5	90194836	90195033	scaffold_5-123	59.9
scaffold_5	109793766	109793963	scaffold_5-93	59.9
scaffold_6	6600372	6600569	scaffold_6-157	59.9
scaffold_6	63789349	63789546	scaffold_6-151	59.9
scaffold_6	132992003	132992200	scaffold_6-165	59.9
scaffold_7	26015570	26015767	scaffold_7-183	59.9
scaffold_7	82810048	82810245	scaffold_7-167	59.9
scaffold_7	87029466	87029663	scaffold_7-145	59.9
scaffold_7	103110208	103110405	scaffold_7-169	59.9
scaffold_9	19389305	19389502	scaffold_9-122	59.9
scaffold_9	86036506	86036703	scaffold_9-146	59.9
scaffold_1	13094248	13094445	scaffold_1-281	59.3
scaffold_1	66911314	66911511	scaffold_1-271	59.3
scaffold_1	82052350	82052547	scaffold_1-228	59.3
scaffold_1	116671611	116671808	scaffold_1-256	59.3
scaffold_1	128809398	128809595	scaffold_1-285	59.3
scaffold_1	129524160	129524357	scaffold_1-227	59.3
scaffold_1	155364614	155364811	scaffold_1-272	59.3
scaffold_10	28938149	28938346	scaffold_10-56	59.3
scaffold_2	23081420	23081617	scaffold_2-173	59.3
scaffold_2	31194100	31194297	scaffold_2-219	59.3
scaffold_2	54319969	54320166	scaffold_2-193	59.3
scaffold_2	100586990	100587187	scaffold_2-194	59.3
scaffold_2	103521147	103521344	scaffold_2-223	59.3
scaffold_2	115608608	115608805	scaffold_2-180	59.3
scaffold_2	128159567	128159764	scaffold_2-151	59.3
scaffold_2	141211536	141211733	scaffold_2-182	59.3
scaffold_271	94564	94761	scaffold_271-1	59.3
scaffold_3	14222998	14223195	scaffold_3-100	59.3
scaffold_3	31485213	31485410	scaffold_3-108	59.3
scaffold_4	22385897	22386094	scaffold_4-167	59.3
scaffold_4	60488197	60488394	scaffold_4-147	59.3
scaffold_5	13379124	13379321	scaffold_5-97	59.3
scaffold_5	13802994	13803191	scaffold_5-110	59.3
scaffold_5	106754482	106754679	scaffold_5-137	59.3
scaffold_5	112368612	112368809	scaffold_5-128	59.3
scaffold_6	7979048	7979245	scaffold_6-152	59.3
scaffold_6	10172366	10172563	scaffold_6-171	59.3
scaffold_6	45308954	45309151	scaffold_6-179	59.3
scaffold_6	94193976	94194173	scaffold_6-169	59.3
scaffold_6	137708813	137709010	scaffold_6-186	59.3
scaffold_6	138171376	138171573	scaffold_6-181	59.3
scaffold_7	17717160	17717357	scaffold_7-142	59.3
scaffold_7	25305540	25305737	scaffold_7-157	59.3
scaffold_7	29974987	29975184	scaffold_7-180	59.3
scaffold_7	35126802	35126999	scaffold_7-177	59.3
scaffold_7	84976451	84976648	scaffold_7-198	59.3
scaffold_7	94441402	94441599	scaffold_7-179	59.3
scaffold_7	104016505	104016702	scaffold_7-140	59.3
scaffold_7	106005638	106005835	scaffold_7-164	59.3
scaffold_8	52947600	52947797	scaffold_8-191	59.3
scaffold_8	105855522	105855719	scaffold_8-163	59.3
scaffold_9	6582301	6582498	scaffold_9-132	59.3
scaffold_9	19053749	19053946	scaffold_9-135	59.3
scaffold_9	41611210	41611407	scaffold_9-154	59.3
scaffold_1	22909400	22909597	scaffold_1-290	58.7
scaffold_1	70902169	70902366	scaffold_1-324	58.7
scaffold_1	129447194	129447391	scaffold_1-224	58.7
scaffold_1	142714657	142714854	scaffold_1-291	58.7
scaffold_1	159047343	159047540	scaffold_1-296	58.7
scaffold_1	169044249	169044446	scaffold_1-330	58.7
scaffold_10	9646434	9646631	scaffold_10-57	58.7
scaffold_164	48746	48943	scaffold_164-3	58.7
scaffold_2	13238840	13239037	scaffold_2-199	58.7
scaffold_2	85050035	85050232	scaffold_2-190	58.7
scaffold_2	96877640	96877837	scaffold_2-185	58.7
scaffold_2	128154433	128154630	scaffold_2-192	58.7
scaffold_2	131736481	131736678	scaffold_2-191	58.7
scaffold_3	65874369	65874566	scaffold_3-156	58.7
scaffold_3	89513011	89513208	scaffold_3-142	58.7
scaffold_376	14018	14215	scaffold_376-1	58.7
scaffold_4	70937023	70937220	scaffold_4-146	58.7
scaffold_4	132414208	132414405	scaffold_4-160	58.7
scaffold_5	46469904	46470101	scaffold_5-134	58.7
scaffold_5	72057404	72057601	scaffold_5-139	58.7
scaffold_5	81672992	81673189	scaffold_5-118	58.7
scaffold_6	7281491	7281688	scaffold_6-146	58.7
scaffold_6	49677843	49678040	scaffold_6-199	58.7
scaffold_6	131569964	131570161	scaffold_6-185	58.7
scaffold_7	26440963	26441160	scaffold_7-135	58.7
scaffold_7	34897540	34897737	scaffold_7-161	58.7
scaffold_7	94492720	94492917	scaffold_7-188	58.7
scaffold_8	165885	166082	scaffold_8-157	58.7
scaffold_8	90165095	90165292	scaffold_8-165	58.7
scaffold_8	91031636	91031833	scaffold_8-160	58.7
scaffold_9	3550593	3550790	scaffold_9-169	58.7
scaffold_9	30235673	30235870	scaffold_9-167	58.7
scaffold_9	32900644	32900841	scaffold_9-145	58.7
scaffold_9	42500282	42500479	scaffold_9-161	58.7
scaffold_9	54916992	54917189	scaffold_9-156	58.7
scaffold_1	133277310	133277507	scaffold_1-298	58.1
scaffold_1	167735221	167735418	scaffold_1-265	58.1
scaffold_1	189980157	189980354	scaffold_1-307	58.1
scaffold_1	199214138	199214335	scaffold_1-275	58.1
scaffold_10	28876812	28877009	scaffold_10-52	58.1
scaffold_101	20112	20309	scaffold_101-3	58.1
scaffold_2	3630318	3630515	scaffold_2-239	58.1
scaffold_2	40724344	40724541	scaffold_2-201	58.1
scaffold_2	73636215	73636412	scaffold_2-198	58.1
scaffold_2	77421703	77421900	scaffold_2-184	58.1
scaffold_2	90274145	90274342	scaffold_2-205	58.1
scaffold_2	94722202	94722399	scaffold_2-202	58.1
scaffold_2	102676656	102676853	scaffold_2-233	58.1
scaffold_2	114350032	114350229	scaffold_2-200	58.1
scaffold_3	42426236	42426433	scaffold_3-136	58.1
scaffold_3	44774678	44774875	scaffold_3-132	58.1
scaffold_4	17882143	17882340	scaffold_4-145	58.1
scaffold_4	22740757	22740954	scaffold_4-144	58.1
scaffold_4	26236940	26237137	scaffold_4-136	58.1
scaffold_4	113236851	113237048	scaffold_4-159	58.1
scaffold_4	120821614	120821811	scaffold_4-150	58.1
scaffold_5	24658754	24658951	scaffold_5-133	58.1
scaffold_5	46453523	46453720	scaffold_5-132	58.1
scaffold_6	10511053	10511250	scaffold_6-173	58.1
scaffold_6	28340055	28340252	scaffold_6-193	58.1
scaffold_6	29684503	29684700	scaffold_6-160	58.1
scaffold_6	38286713	38286910	scaffold_6-180	58.1
scaffold_6	41475145	41475342	scaffold_6-197	58.1
scaffold_6	55387855	55388052	scaffold_6-170	58.1
scaffold_6	103257896	103258093	scaffold_6-191	58.1
scaffold_7	74217740	74217937	scaffold_7-185	58.1
scaffold_7	84957849	84958046	scaffold_7-191	58.1
scaffold_7	103569997	103570194	scaffold_7-215	58.1
scaffold_8	16148710	16148907	scaffold_8-176	58.1
scaffold_8	18490410	18490607	scaffold_8-162	58.1
scaffold_8	24668067	24668264	scaffold_8-204	58.1
scaffold_8c	2251728	2251925	scaffold_8c-16	58.1
scaffold_9	29251775	29251972	scaffold_9-143	58.1
scaffold_9	32813299	32813496	scaffold_9-150	58.1
scaffold_9	35401455	35401652	scaffold_9-142	58.1
scaffold_9	44239870	44240067	scaffold_9-148	58.1
scaffold_9	81155880	81156077	scaffold_9-139	58.1
scaffold_1	22752840	22753037	scaffold_1-248	57.6
scaffold_1	93186082	93186279	scaffold_1-279	57.6
scaffold_1	128630401	128630598	scaffold_1-257	57.6
scaffold_1	169326294	169326491	scaffold_1-263	57.6
scaffold_1	170152142	170152339	scaffold_1-304	57.6
scaffold_19	1071438	1071635	scaffold_19-6	57.6
scaffold_2	2653633	2653830	scaffold_2-213	57.6
scaffold_2	19803447	19803644	scaffold_2-176	57.6
scaffold_2	77762876	77763073	scaffold_2-210	57.6
scaffold_29	635316	635513	scaffold_29-4	57.6
scaffold_4	112851470	112851667	scaffold_4-166	57.6
scaffold_4	121646997	121647194	scaffold_4-172	57.6
scaffold_4	121693150	121693347	scaffold_4-139	57.6
scaffold_5	20450425	20450622	scaffold_5-145	57.6
scaffold_5	21514279	21514476	scaffold_5-142	57.6
scaffold_5	73278802	73278999	scaffold_5-127	57.6
scaffold_5	102831526	102831723	scaffold_5-144	57.6
scaffold_5	109956043	109956240	scaffold_5-125	57.6
scaffold_6	31785597	31785794	scaffold_6-163	57.6
scaffold_6	36944006	36944203	scaffold_6-168	57.6
scaffold_6	87716004	87716201	scaffold_6-166	57.6
scaffold_6	105309661	105309858	scaffold_6-182	57.6
scaffold_6	106244122	106244319	scaffold_6-178	57.6
scaffold_6	133755373	133755570	scaffold_6-208	57.6
scaffold_6	140693860	140694057	scaffold_6-176	57.6
scaffold_7	64681462	64681659	scaffold_7-181	57.6
scaffold_7	109583624	109583821	scaffold_7-175	57.6
scaffold_7	109965191	109965388	scaffold_7-156	57.6
scaffold_7	112989750	112989947	scaffold_7-208	57.6
scaffold_8	83125342	83125539	scaffold_8-170	57.6
scaffold_8	84338549	84338746	scaffold_8-172	57.6
scaffold_8	106169446	106169643	scaffold_8-166	57.6
scaffold_8c	3750070	3750267	scaffold_8c-15	57.6
scaffold_9	9014977	9015174	scaffold_9-153	57.6
scaffold_9	35404369	35404566	scaffold_9-180	57.6
scaffold_9	35429125	35429322	scaffold_9-157	57.6
scaffold_9	47296745	47296942	scaffold_9-141	57.6
scaffold_1	155296645	155296842	scaffold_1-293	57
scaffold_1	159124978	159125175	scaffold_1-255	57
scaffold_1	159809284	159809481	scaffold_1-295	57
scaffold_1	166771651	166771848	scaffold_1-270	57
scaffold_10	19956470	19956667	scaffold_10-60	57
scaffold_10	31930564	31930761	scaffold_10-62	57
scaffold_2	140923835	140924032	scaffold_2-209	57
scaffold_3	74878363	74878560	scaffold_3-134	57
scaffold_4	7054802	7054999	scaffold_4-153	57
scaffold_42	213265	213462	scaffold_42-4	57
scaffold_5	11246197	11246394	scaffold_5-143	57
scaffold_5	68603158	68603355	scaffold_5-140	57
scaffold_52	526261	526458	scaffold_52-3	57
scaffold_6	33095805	33096002	scaffold_6-209	57
scaffold_6	33479168	33479365	scaffold_6-172	57
scaffold_6	33656832	33657029	scaffold_6-206	57
scaffold_6	54789148	54789345	scaffold_6-218	57
scaffold_6	118290478	118290675	scaffold_6-167	57
scaffold_7	41407248	41407445	scaffold_7-172	57
scaffold_7	84967565	84967762	scaffold_7-176	57
scaffold_7	115158206	115158403	scaffold_7-206	57
scaffold_8	1568740	1568937	scaffold_8-169	57
scaffold_8	1869219	1869416	scaffold_8-149	57
scaffold_8	6647287	6647484	scaffold_8-192	57
scaffold_8	11620248	11620445	scaffold_8-164	57
scaffold_8	35280424	35280621	scaffold_8-175	57
scaffold_8	44111224	44111421	scaffold_8-184	57
scaffold_8	90258346	90258543	scaffold_8-173	57
scaffold_9	10134713	10134910	scaffold_9-166	57
scaffold_9	44440952	44441149	scaffold_9-159	57
scaffold_9	92659321	92659518	scaffold_9-184	57
scaffold_1	38142846	38143043	scaffold_1-302	56.4
scaffold_1	57936789	57936986	scaffold_1-289	56.4
scaffold_1	90065319	90065516	scaffold_1-335	56.4
scaffold_1	157075529	157075726	scaffold_1-245	56.4
scaffold_1	159326688	159326885	scaffold_1-266	56.4
scaffold_1	180056344	180056541	scaffold_1-254	56.4
scaffold_1	182852639	182852836	scaffold_1-238	56.4
scaffold_104	60802	60999	scaffold_104-1	56.4
scaffold_194	108417	108614	scaffold_194-1	56.4
scaffold_2	62461013	62461210	scaffold_2-232	56.4
scaffold_2	90261430	90261627	scaffold_2-169	56.4
scaffold_2	106737148	106737345	scaffold_2-263	56.4
scaffold_2	135638841	135639038	scaffold_2-207	56.4
scaffold_2	140025440	140025637	scaffold_2-230	56.4
scaffold_2	143777277	143777474	scaffold_2-218	56.4
scaffold_2464	4810	5007	scaffold_2464-1	56.4
scaffold_3	22674597	22674794	scaffold_3-120	56.4
scaffold_4	64256879	64257076	scaffold_4-188	56.4
scaffold_4	103180290	103180487	scaffold_4-178	56.4
scaffold_5	93920108	93920305	scaffold_5-129	56.4
scaffold_5	110027380	110027577	scaffold_5-124	56.4
scaffold_5	116872271	116872468	scaffold_5-158	56.4
scaffold_6	63787998	63788195	scaffold_6-194	56.4
scaffold_6	102484307	102484504	scaffold_6-227	56.4
scaffold_6	122701562	122701759	scaffold_6-155	56.4
scaffold_6	124929717	124929914	scaffold_6-198	56.4
scaffold_69	231275	231472	scaffold_69-1	56.4
scaffold_7	86436838	86437035	scaffold_7-190	56.4
scaffold_7	91556856	91557053	scaffold_7-199	56.4
scaffold_7	99107303	99107500	scaffold_7-186	56.4
scaffold_8	85511040	85511237	scaffold_8-190	56.4
scaffold_8	89005519	89005716	scaffold_8-182	56.4
scaffold_8c	3778524	3778721	scaffold_8c-17	56.4
scaffold_9	29037288	29037485	scaffold_9-175	56.4
scaffold_1	58827824	58828021	scaffold_1-287	55.8
scaffold_1	61769028	61769225	scaffold_1-294	55.8
scaffold_1	96061050	96061247	scaffold_1-232	55.8
scaffold_10	28330955	28331152	scaffold_10-58	55.8
scaffold_2	6970292	6970489	scaffold_2-208	55.8
scaffold_2	23127136	23127333	scaffold_2-203	55.8
scaffold_2	40712294	40712491	scaffold_2-237	55.8
scaffold_2	77766054	77766251	scaffold_2-211	55.8
scaffold_2	81135194	81135391	scaffold_2-212	55.8
scaffold_2	84886193	84886390	scaffold_2-215	55.8
scaffold_2	90233957	90234154	scaffold_2-226	55.8
scaffold_2	90275417	90275614	scaffold_2-196	55.8
scaffold_2	107388754	107388951	scaffold_2-255	55.8
scaffold_2	150902574	150902771	scaffold_2-264	55.8
scaffold_3	16032715	16032912	scaffold_3-127	55.8
scaffold_3	16040903	16041100	scaffold_3-146	55.8
scaffold_3	86613980	86614177	scaffold_3-147	55.8
scaffold_4	17150186	17150383	scaffold_4-169	55.8
scaffold_4	57444676	57444873	scaffold_4-165	55.8
scaffold_4	103101295	103101492	scaffold_4-151	55.8
scaffold_5	16214932	16215129	scaffold_5-130	55.8
scaffold_5	30987501	30987698	scaffold_5-149	55.8
scaffold_5	85539211	85539408	scaffold_5-163	55.8
scaffold_6	1396745	1396942	scaffold_6-207	55.8
scaffold_6	37798051	37798248	scaffold_6-204	55.8
scaffold_6	53058279	53058476	scaffold_6-190	55.8
scaffold_6	70244278	70244475	scaffold_6-188	55.8
scaffold_6	90903715	90903912	scaffold_6-158	55.8
scaffold_6	102270690	102270887	scaffold_6-192	55.8
scaffold_6	106273411	106273608	scaffold_6-184	55.8
scaffold_6	109802901	109803098	scaffold_6-217	55.8
scaffold_6	113790124	113790321	scaffold_6-238	55.8
scaffold_6	116859506	116859703	scaffold_6-162	55.8
scaffold_6	137943353	137943550	scaffold_6-215	55.8
scaffold_6507	525	722	scaffold_6507-1	55.8
scaffold_7	29995333	29995530	scaffold_7-159	55.8
scaffold_7	39950836	39951033	scaffold_7-192	55.8
scaffold_7	45506756	45506953	scaffold_7-184	55.8
scaffold_7	82249252	82249449	scaffold_7-213	55.8
scaffold_7	94604305	94604502	scaffold_7-160	55.8
scaffold_8	26397169	26397366	scaffold_8-185	55.8
scaffold_8	35432260	35432457	scaffold_8-178	55.8
scaffold_8	91311292	91311489	scaffold_8-181	55.8
scaffold_8	94700998	94701195	scaffold_8-193	55.8
scaffold_9	13095290	13095487	scaffold_9-176	55.8
scaffold_9	20031935	20032132	scaffold_9-177	55.8
scaffold_9	27305920	27306117	scaffold_9-189	55.8
scaffold_1	50353232	50353429	scaffold_1-319	55.2
scaffold_1	54022518	54022715	scaffold_1-314	55.2
scaffold_1	91579321	91579518	scaffold_1-339	55.2
scaffold_1	114711103	114711300	scaffold_1-306	55.2
scaffold_1	128481356	128481553	scaffold_1-301	55.2
scaffold_1	162571024	162571221	scaffold_1-251	55.2
scaffold_1	178136993	178137190	scaffold_1-311	55.2
scaffold_1	184431193	184431390	scaffold_1-309	55.2
scaffold_1	199599525	199599722	scaffold_1-282	55.2
scaffold_10	12724350	12724547	scaffold_10-65	55.2
scaffold_2	31204278	31204475	scaffold_2-217	55.2
scaffold_2	84417041	84417238	scaffold_2-224	55.2
scaffold_2	90737090	90737287	scaffold_2-236	55.2
scaffold_2	106409721	106409918	scaffold_2-259	55.2
scaffold_3	11417232	11417429	scaffold_3-118	55.2
scaffold_3	28846257	28846454	scaffold_3-150	55.2
scaffold_3	93099372	93099569	scaffold_3-158	55.2
scaffold_30	133553	133750	scaffold_30-3	55.2
scaffold_4	120330828	120331025	scaffold_4-154	55.2
scaffold_412	21427	21624	scaffold_412-3	55.2
scaffold_5	26148200	26148397	scaffold_5-156	55.2
scaffold_6	53034834	53035031	scaffold_6-195	55.2
scaffold_7	56290333	56290530	scaffold_7-174	55.2
scaffold_7	74195970	74196167	scaffold_7-162	55.2
scaffold_8	2598715	2598912	scaffold_8-187	55.2
scaffold_8	9086687	9086884	scaffold_8-143	55.2
scaffold_8	26301153	26301350	scaffold_8-174	55.2
scaffold_8	66830668	66830865	scaffold_8-199	55.2
scaffold_9	44163746	44163943	scaffold_9-170	55.2
scaffold_9	86095866	86096063	scaffold_9-172	55.2
scaffold_9	96828835	96829032	scaffold_9-179	55.2
scaffold_1	22660249	22660446	scaffold_1-280	54.7
scaffold_1	90567751	90567948	scaffold_1-274	54.7
scaffold_1	114719967	114720164	scaffold_1-305	54.7
scaffold_1	143749509	143749706	scaffold_1-340	54.7
scaffold_1	159328872	159329069	scaffold_1-300	54.7
scaffold_1	178994097	178994294	scaffold_1-310	54.7
scaffold_1	180348194	180348391	scaffold_1-336	54.7
scaffold_10	7141080	7141277	scaffold_10-68	54.7
scaffold_10	9699118	9699315	scaffold_10-55	54.7
scaffold_10	36737341	36737538	scaffold_10-61	54.7
scaffold_2	7358280	7358477	scaffold_2-214	54.7
scaffold_2	15501898	15502095	scaffold_2-238	54.7
scaffold_2	37554780	37554977	scaffold_2-222	54.7
scaffold_2	42314622	42314819	scaffold_2-241	54.7
scaffold_2	90254558	90254755	scaffold_2-234	54.7
scaffold_2	90321816	90322013	scaffold_2-247	54.7
scaffold_2	107050296	107050493	scaffold_2-281	54.7
scaffold_2	108018258	108018455	scaffold_2-235	54.7
scaffold_2	108034896	108035093	scaffold_2-260	54.7
scaffold_2	120656677	120656874	scaffold_2-266	54.7
scaffold_2	131708646	131708843	scaffold_2-227	54.7
scaffold_205	32048	32245	scaffold_205-4	54.7
scaffold_3	14232020	14232217	scaffold_3-137	54.7
scaffold_3	15928663	15928860	scaffold_3-165	54.7
scaffold_3	28781385	28781582	scaffold_3-151	54.7
scaffold_3	108664545	108664742	scaffold_3-144	54.7
scaffold_3	110057347	110057544	scaffold_3-140	54.7
scaffold_3	113122510	113122707	scaffold_3-159	54.7
scaffold_4	10756380	10756577	scaffold_4-161	54.7
scaffold_4	47321953	47322150	scaffold_4-163	54.7
scaffold_4	47376536	47376733	scaffold_4-164	54.7
scaffold_4	57464328	57464525	scaffold_4-173	54.7
scaffold_4	110683372	110683569	scaffold_4-182	54.7
scaffold_4	133474679	133474876	scaffold_4-175	54.7
scaffold_5	12057867	12058064	scaffold_5-148	54.7
scaffold_5	27796264	27796461	scaffold_5-153	54.7
scaffold_5	30594882	30595079	scaffold_5-150	54.7
scaffold_5	48004987	48005184	scaffold_5-171	54.7
scaffold_5	51539051	51539248	scaffold_5-131	54.7
scaffold_5	72032830	72033027	scaffold_5-160	54.7
scaffold_5	96925669	96925866	scaffold_5-146	54.7
scaffold_5	110003036	110003233	scaffold_5-147	54.7
scaffold_6	31469134	31469331	scaffold_6-220	54.7
scaffold_6	60099886	60100083	scaffold_6-240	54.7
scaffold_6	128863140	128863337	scaffold_6-221	54.7
scaffold_7	113695856	113696053	scaffold_7-221	54.7
scaffold_70	185783	185980	scaffold_70-1	54.7
scaffold_8	65804314	65804511	scaffold_8-179	54.7
scaffold_8	93305502	93305699	scaffold_8-177	54.7
scaffold_8	98291018	98291215	scaffold_8-186	54.7
scaffold_9	54805659	54805856	scaffold_9-174	54.7
scaffold_9	69616413	69616610	scaffold_9-171	54.7
scaffold_1	5380768	5380965	scaffold_1-292	54.1
scaffold_1	24961484	24961681	scaffold_1-325	54.1
scaffold_1	25457976	25458173	scaffold_1-312	54.1
scaffold_1	38131895	38132092	scaffold_1-299	54.1
scaffold_1	54188477	54188674	scaffold_1-358	54.1
scaffold_1	60825226	60825423	scaffold_1-327	54.1
scaffold_1	66932159	66932356	scaffold_1-322	54.1
scaffold_1	91523497	91523694	scaffold_1-378	54.1
scaffold_1	91584504	91584701	scaffold_1-323	54.1
scaffold_1	106906693	106906890	scaffold_1-278	54.1
scaffold_1	171721625	171721822	scaffold_1-334	54.1
scaffold_1	190850604	190850801	scaffold_1-331	54.1
scaffold_10	25514909	25515106	scaffold_10-66	54.1
scaffold_2	89857767	89857964	scaffold_2-243	54.1
scaffold_2	89857937	89858134	scaffold_2-221	54.1
scaffold_2	148169056	148169253	scaffold_2-231	54.1
scaffold_2	149267750	149267947	scaffold_2-229	54.1
scaffold_3	69832062	69832259	scaffold_3-153	54.1
scaffold_3	110798745	110798942	scaffold_3-133	54.1
scaffold_4	35384796	35384993	scaffold_4-171	54.1
scaffold_4	43950825	43951022	scaffold_4-176	54.1
scaffold_4	116822266	116822463	scaffold_4-168	54.1
scaffold_4	119588861	119589058	scaffold_4-183	54.1
scaffold_5	67009378	67009575	scaffold_5-194	54.1
scaffold_5	108893515	108893712	scaffold_5-161	54.1
scaffold_6	7943683	7943880	scaffold_6-187	54.1
scaffold_6	29856776	29856973	scaffold_6-222	54.1
scaffold_6	58575449	58575646	scaffold_6-203	54.1
scaffold_6	108987237	108987434	scaffold_6-224	54.1
scaffold_7	3660314	3660511	scaffold_7-196	54.1
scaffold_7	8901010	8901207	scaffold_7-219	54.1
scaffold_7	84954359	84954556	scaffold_7-207	54.1
scaffold_7	87101585	87101782	scaffold_7-195	54.1
scaffold_7	107402404	107402601	scaffold_7-194	54.1
scaffold_8	85389621	85389818	scaffold_8-195	54.1
scaffold_8c	2754738	2754935	scaffold_8c-18	54.1
scaffold_9	17137728	17137925	scaffold_9-152	54.1
scaffold_9	20863825	20864022	scaffold_9-164	54.1
scaffold_9	20874421	20874618	scaffold_9-204	54.1
scaffold_9	52081758	52081955	scaffold_9-158	54.1
scaffold_1	67795793	67795990	scaffold_1-303	53.5
scaffold_1	127227906	127228103	scaffold_1-286	53.5
scaffold_1	127249875	127250072	scaffold_1-313	53.5
scaffold_19	971738	971935	scaffold_19-7	53.5
scaffold_2	23188586	23188783	scaffold_2-286	53.5
scaffold_2	47076786	47076983	scaffold_2-220	53.5
scaffold_2	65631434	65631631	scaffold_2-240	53.5
scaffold_2	77629079	77629276	scaffold_2-257	53.5
scaffold_2	81112694	81112891	scaffold_2-297	53.5
scaffold_2	90495839	90496036	scaffold_2-248	53.5
scaffold_2	94645362	94645559	scaffold_2-242	53.5
scaffold_2	114824546	114824743	scaffold_2-275	53.5
scaffold_2	117777078	117777275	scaffold_2-256	53.5
scaffold_28	526427	526624	scaffold_28-6	53.5
scaffold_3	10898863	10899060	scaffold_3-185	53.5
scaffold_3	17664250	17664447	scaffold_3-160	53.5
scaffold_3	88439972	88440169	scaffold_3-155	53.5
scaffold_4	128692558	128692755	scaffold_4-156	53.5
scaffold_5	47583601	47583798	scaffold_5-157	53.5
scaffold_5	95258664	95258861	scaffold_5-166	53.5
scaffold_5	99675607	99675804	scaffold_5-138	53.5
scaffold_52	433117	433314	scaffold_52-4	53.5
scaffold_6	7836371	7836568	scaffold_6-223	53.5
scaffold_6	122368430	122368627	scaffold_6-202	53.5
scaffold_7	65001935	65002132	scaffold_7-178	53.5
scaffold_7	82791544	82791741	scaffold_7-200	53.5
scaffold_7	94501108	94501305	scaffold_7-216	53.5
scaffold_7	113092833	113093030	scaffold_7-205	53.5
scaffold_8	18534366	18534563	scaffold_8-197	53.5
scaffold_8	74714181	74714378	scaffold_8-183	53.5
scaffold_8	98086039	98086236	scaffold_8-201	53.5
scaffold_848	5270	5467	scaffold_848-1	53.5
scaffold_9	7511175	7511372	scaffold_9-162	53.5
scaffold_9	83665035	83665232	scaffold_9-165	53.5
scaffold_1	184793076	184793273	scaffold_1-308	52.9
scaffold_10	5102332	5102529	scaffold_10-59	52.9
scaffold_194	51160	51357	scaffold_194-2	52.9
scaffold_2	49330823	49331020	scaffold_2-269	52.9
scaffold_2	78065010	78065207	scaffold_2-293	52.9
scaffold_2	85167381	85167578	scaffold_2-267	52.9
scaffold_2	100627721	100627918	scaffold_2-225	52.9
scaffold_2	140068385	140068582	scaffold_2-251	52.9
scaffold_3	7836048	7836245	scaffold_3-186	52.9
scaffold_3	11500379	11500576	scaffold_3-141	52.9
scaffold_3	16022250	16022447	scaffold_3-148	52.9
scaffold_3	19675410	19675607	scaffold_3-170	52.9
scaffold_3	32100830	32101027	scaffold_3-154	52.9
scaffold_3	54963342	54963539	scaffold_3-162	52.9
[truncated: 23,490 more rows]
