# Supplementary material for: Maternal pluripotency factors initiate extensive chromatin remodelling to predefine first response to inductive signals
Source: Nat Commun. 2019 Sep 19;10:4269. doi: 10.1038/s41467-019-12263-w (PMC6753111; doi:10.1038/s41467-019-12263-w)
Supplement: Supplementary file 12 — Supplementary Data 9 [file 41467_2019_12263_MOESM12_ESM.xlsx]

## Sheet: ZGA
	% of control								FDR								regional expression (Blitz et al., 2017)		total RNA (TPM; Owens et al., 2016)
Gene	alpha-amanitin	cMO	mPouV LOF	mPS LOF	mVegT LOF	Wnt LOF	Nodal LOF	BMP LOF	alpha-amanitin	cMO	mPouV LOF	mPS LOF	mVegT LOF	Wnt LOF	Nodal LOF	BMP LOF	log2 (An:Vg)	log2 (D:V)	average (maternal)	average (stage 8+ to 10+)
Xetro.H01082|	1.82149	113.463	65.4007	49.9373	96.923	158.886	58.3141	83.8523	1.65437e-05	1	0.619902	0.138489	1	0.707631	0.329614	1	NA	NA	0	0
Xetro.K03445|	0	97.3668	372.341	257.567	44.152	116.721	88.4155	81.0104	3.25277e-14	1	2.32936e-19	9.65063e-10	7.31278e-06	0.801258	0.775144	1	NA	NA	2.85662	31.0206
Xetro.K04309|	1.05363	79.7583	400.791	432.139	101.187	78.7843	70.5821	90.8967	1.60366e-18	1	5.01815e-14	1.34868e-15	1	0.962675	0.437852	1	NA	NA	0	0.646146
Xetro.D02269|frzb2	1.07053	104.611	99.0104	112.884	46.4677	1.58614	2.88466	114.402	0.0715908	1	1	1	0.00663379	1.74749e-13	3.13935e-12	1	-7.3473	8.12242	0	14.5435
Xetro.J00791|dkkx	0	96.6447	126.933	204.522	87.8363	11.3313	2.56812	105.083	0.000259497	1	1	0.163674	0.245688	2.20821e-06	9.31437e-05	1	-7.49761	6.99711	0.166654	14.387
Xetro.E00181|chrd	0.117719	91.1679	105.405	102.13	100.071	0.313687	28.2585	97.474	1.11637e-47	1	1	0.995252	1	4.55206e-115	8.08154e-13	1	-5.69021	6.94805	0.0441486	89.8432
Xetro.A00726|	1.85816	58.4847	200.909	356.351	113.92	0	13.7041	103.304	0.00148562	1	3.93367e-07	5.81777e-19	1	2.40624e-14	2.92485e-06	1	-4.33228	6.93447	0	2.56986
Xetro.A02142|admp	0.114962	89.9432	96.9117	96.8218	77.9245	2.83609	61.2614	107.232	2.49595e-72	1	1	0.846181	0.00209186	1.70649e-119	0.00153603	1	-6.62153	6.87211	0.0215682	244.78
Xetro.A00358|fst	0.894106	99.5027	161.178	172.034	88.572	14.0734	37.9657	125.746	8.54191e-35	1	0.00328262	0.000494674	0.471529	3.92452e-16	7.65796e-07	1	-4.55522	6.60778	0.282316	15.1338
Xetro.N00176|nodal3.1	0.0919285	88.2719	61.977	70.2091	102.049	0.20289	69.9594	92.997	5.67925e-49	1	0.00506291	0.0363217	1	4.21209e-216	0.0187024	1	-8.01829	6.48325	0	17.0755
Xetro.H01277|gsc	0.0977704	88.4099	135.682	189.525	71.1999	1.04522	8.32013	106.205	3.49817e-65	1	0.50942	0.0117421	0.0126847	1.74588e-53	1.3985e-23	1	-7.12725	6.41876	0.0197401	88.8233
Xetro.E01531|pkdcc.2	14.7629	104.304	105.243	143.956	52.572	1.1171	4.50154	100.805	0.0672579	1	1	0.744097	5.59628e-05	3.34637e-14	4.31397e-11	1	-6.62136	6.40863	5.06982	39.4594
Xetro.E01275|nkx2-2	6.60998	105.4	196.764	227.533	46.2844	0	14.0123	48.5288	3.39171e-07	1	0.441891	0.197054	0.0894184	1.48349e-18	3.74444e-07	1	-7.43574	5.88592	0.0300894	0.334947
Xetro.G00317|dkk1	0.132778	95.6934	77.1798	87.1526	63.5216	7.51439	22.5927	98.5127	3.40657e-95	1	0.58771	0.729809	1.83535e-05	1.65961e-18	1.07854e-05	1	-6.97315	5.78137	0.107543	20.9296
Xetro.F01630|fzd8	5.30039	101.606	124.322	162.519	72.4622	6.30777	20.5821	108.798	4.1417e-10	1	0.320914	0.00101015	0.0011794	1.92386e-98	1.26712e-39	1	-2.31706	5.7649	1.12214	63.2082
Xetro.H01645|otx2	7.02359	100.494	111.544	110.727	59.6379	4.43665	2.90951	101.212	9.6891e-06	1	1	0.995252	0.00422463	1.02671e-25	1.16763e-30	1	-3.11565	5.55214	0.150251	98.5247
Xetro.A02274|loc388630	14.9228	100.004	89.137	90.4919	80.8393	24.2857	57.2487	103.65	0.000449979	1	0.335081	0.183236	0.695437	2.04845e-07	0.526516	1	-1.79621	5.10426	0.892524	7.52341
Xetro.J00414|nog	2.61954	89.5482	94.9039	92.3095	91.7722	1.63112	52.4868	100.038	1.06869e-18	1	0.983031	0.773032	0.843651	6.12222e-202	1.04155e-10	1	-4.69922	5.0919	1.32904	39.38
Xetro.K00673|sia1	0.267531	86.7057	195.32	190.155	71.9605	0.287839	55.7721	99.8948	1.83409e-37	1	1.00592e-05	3.3029e-05	0.00361271	9.17521e-254	6.03058e-13	1	-6.88141	4.939	0	6.69891
Xetro.B01997|mmp1	0.758397	101.829	143.195	122.06	22.5968	35.7104	42.1427	105.17	3.82712e-31	1	0.218372	0.610436	2.70774e-10	6.26932e-10	4.45394e-08	1	-7.6138	4.54814	0	19.6789
Xetro.A01687|foxd4l1.2	0.275541	91.6824	5.78705	0.868889	101.87	0	30.1146	148.069	4.41651e-29	1	9.37603e-40	3.58532e-55	0.775033	0.0167491	1	1	2.65932	4.51716	0.0146685	10.7059
Xetro.F00086|sla	1.49594	109.796	222.356	310.792	46.7151	15.9505	16.4136	117.391	9.326e-09	1	0.0032736	2.58898e-05	0.202543	2.71346e-13	4.75141e-10	1	-8.67624	4.36103	0.0131607	0.0767313
Xetro.A00306|rax	24.4225	93.0325	274.062	94.8184	120.614	29.2896	35.3593	95.3071	0.082481	1	0.0322351	0.709503	0.973517	0.0339438	0.109996	1	-4.08926	4.33313	0.280422	0.664227
Xetro.H01335|crx	2.3563	103.989	56.4131	72.8259	92.74	26.4971	33.7583	112.289	1.11061e-15	1	0.0980321	0.440369	0.747197	1.87252e-13	9.9576e-09	1	-1.01843	4.29892	0.29974	152.118
Xetro.E01668|	0	97.1756	212.348	138.674	39.7042	0	13.1202	84.5053	0.000955069	1	0.0408031	0.255572	0.00103301	1.40818e-23	2.1283e-09	1	-6.50736	4.28193	0	2.95406
Xetro.D01825|foxd3	0.320139	92.4146	39.0951	23.6455	99.4778	13.6953	39.8343	137.851	1.44077e-34	1	8.6073e-05	2.58139e-09	1	0.00021929	0.602348	1	2.00047	4.04939	0.029132	13.8899
Xetro.G00635|hhex	19.8591	101.685	135.098	194.525	63.2577	15.0601	4.76906	91.5423	6.34954e-05	1	0.612409	0.0424724	0.000369699	2.37023e-11	9.47741e-29	1	-7.45198	3.97086	1.16434	16.7455
Xetro.B01869|gjb2	0.882989	128.835	104.086	18.9206	85.4833	30.055	4.78448	113.4	0.0229133	1	1	0.177597	0.680802	0.271508	0.0422539	1	-5.13936	3.95251	0.10012	55.2664
Xetro.A00389|c6.2	0	113.198	69.7721	19.9426	96.6054	56.4646	24.191	125.211	4.62521e-17	1	0.927339	5.83039e-08	1	1	0.654266	1	-0.883436	3.89525	0	2.57547
Xetro.B01387|gli1.1	2.96415	112.753	8.79868	11.3246	116.262	7.72411	96.0847	176.091	0.0178743	1	9.30917e-11	8.22628e-10	0.955125	0.334288	1	1	0.75758	3.83353	0.0312775	2.80417
Xetro.D02526|hesx1	1.52838	111.694	28.442	21.1694	474.446	66.1162	280.601	289.428	3.69605e-12	1	0.00929915	7.70462e-05	5.05515e-05	0.633503	0.012326	0.0932895	1.58547	3.81986	0	20.3127
Xetro.E01510|slc3a1	0	127.355	54.7173	37.507	29.849	16.5268	1.09902	101.424	0.00412741	1	0.293004	0.0100005	9.3752e-06	0.000112094	4.33296e-10	1	-7.6391	3.75151	0.0182782	9.3367
Xetro.G01512|fli1	1.139	108.679	119.124	63.5351	39.8781	39.9502	8.33691	138.283	0.000337118	1	0.71175	0.0466732	0.32061	0.31391	0.0118025	1	-7.48597	3.66261	0.0110805	0.783452
Xetro.H00218|unnamed	36.462	133.145	106.049	112.911	59.2868	26.2102	26.8127	98.3628	0.0588573	1	1	0.995252	0.209603	0.000635709	0.000429077	1	-6.90038	3.65349	0.276992	18.3856
Xetro.A01852|sh3gl2	26.4161	122.288	103.266	73.8973	159.982	37.3198	124.122	101.046	0.0317119	1	0.954004	0.13849	0.028299	8.21494e-09	1	1	0.68509	3.65302	3.45814	3.21156
Xetro.F00400|prdm14	17.2063	95.9574	4.18962	2.71372	210.12	41.6104	178.028	215.882	0.0649562	1	1.55035e-10	1.66894e-12	0.00855434	0.0200431	0.677032	1	8.59395	3.61567	0.296921	6.16464
Xetro.I02110|	0	143.86	350.509	276.702	206.28	12.4835	104.379	103.828	1.35053e-11	1	0.000291356	0.0141211	0.707935	5.16424e-07	0.311687	1	-6.09698	3.55597	0.0217519	0.667919
Xetro.C01529|slc5a8	3.00637	92.5329	68.4765	17.5223	49.6126	19.8012	25.0029	131.458	0.00129276	1	0.558617	1.23407e-07	8.69994e-06	1.01629e-05	0.0241461	1	-4.30102	3.54157	0.0852208	12.3669
Xetro.A02916|cpe	0.289222	105.646	19.7458	9.97592	70.6326	13.0924	32.6362	99.0639	8.75033e-16	1	1.13537e-09	8.50135e-20	0.0999373	2.30884e-58	2.67582e-17	1	-4.69276	3.52146	0.00684905	5.32432
Xetro.K04340|	0	147.675	89.0292	51.0112	26.8742	7.48386	7.32382	97.177	0.032443	1	0.918715	0.187246	0.018557	0.011986	0.0103718	1	-8.57863	3.51141	0	13.4691
Xetro.K00726|	1.19117	94.5928	72.477	18.4572	114.294	49.0164	86.2748	166.659	3.51737e-14	1	0.485202	3.58031e-05	1	0.172176	1	1	2.11438	3.48635	0.0355261	4.29182
Xetro.A01786|cer1	0.00582337	113.505	76.0308	100.772	34.6864	1.87404	0.447679	100.365	0.0142276	1	0.91734	0.995252	1.05017e-05	3.47954e-25	1.40489e-38	1	-7.49171	3.47634	0	381.849
Xetro.C01765|lrig3	22.0184	105.507	84.0564	89.7461	90.6323	18.3501	32.2027	103.4	8.0387e-06	1	0.822787	0.886225	0.780191	5.53279e-38	3.30754e-18	1	-0.817307	3.42987	4.10508	49.7454
Xetro.A02238|cfd	1.4596	101.74	154.463	209.949	124.417	11.8277	2.67754	79.3245	0.00340521	1	0.92751	0.222123	1	2.08696e-06	1.06669e-09	1	-6.75086	3.42962	0.297768	27.841
Xetro.I00916|frzb	0.988609	99.2912	102.591	118.484	46.0984	8.7186	18.7474	91.3585	6.18203e-22	1	1	0.902355	3.67938e-06	1.77392e-21	2.57456e-10	1	-7.67682	3.41822	0	175.531
Xetro.H00151|prdm12	0	104.023	121.852	124.52	49.3885	10.9528	7.2583	70.3329	0.00363378	1	0.0203097	0.000159571	0.000573902	8.72658e-06	3.19264e-09	1	-3.69046	3.3058	0	1.78267
Xetro.I00976|foxb1	0.615937	95.3083	35.3258	4.95216	85.2762	11.5743	126.983	146.406	2.69938e-14	1	0.000248603	6.91337e-18	0.858929	1.40988e-07	0.841091	1	-1.6954	3.25068	0	2.77638
Xetro.B02193|fzd4	12.2653	115.593	11.3625	6.88408	154.449	53.7519	188.812	199.86	1.26483e-07	1	1.11155e-26	1.42614e-36	0.0137905	0.0197113	0.0129204	0.0761197	4.63083	3.24996	12.6288	24.2656
Xetro.G00235|slc16a9	0.455946	99.1933	111.807	19.3676	88.7602	15.0982	126.013	207.784	7.77491e-09	1	0.728335	3.92251e-05	0.561488	8.53971e-05	0.510886	1	5.01423	3.20457	0	1.79804
Xetro.G01893|tmem150b	0.0446346	108.078	54.2017	21.673	72.9336	40.5847	36.6162	110.238	0.000235897	1	0.156761	0.000845661	0.130571	0.000185692	9.50039e-05	1	-2.70463	3.09462	0.0752867	38.2416
Xetro.H01038|prrt1	5.72979	116.285	6.14279	4.30978	66.8584	37.328	58.9528	157.017	0.00710936	1	2.15813e-05	1.86131e-07	1	0.127489	1	1	2.20651	3.08482	0.0546624	1.29832
Xetro.A01541|cmtm5	0	124.506	87.2315	57.7118	102.432	15.045	4.2299	81.6619	1.11664e-06	1	0.918913	0.380771	0.83431	2.87093e-13	1.82054e-11	1	-4.80481	3.04175	0	3.07703
Xetro.F00862|unnamed	20.8194	118.674	81.4938	61.6793	57.8545	49.1904	53.9708	107.779	0.00141302	1	0.590553	0.198112	0.0599448	0.0244505	0.00503825	1	-3.61273	3.01447	0.699076	47.6697
Xetro.A01922|vcan	17.0565	122.283	45.6242	55.8638	55.723	30.2729	20.7852	100.679	0.0156674	1	0.0165525	0.0413611	0.0863103	0.0121378	0.00119506	1	-3.31633	2.98868	0.159503	4.57342
Xetro.C00687|anpep	0.39442	140.356	265.562	326.201	31.774	48.3937	5.54648	84.0666	0.0766334	1	0.361285	0.161199	0.000155235	0.024507	1.75128e-08	1	-7.86774	2.96786	0.0298637	4.23541
Xetro.K01343|hes7.1	1.03403	103.291	106.291	162.445	158.941	96.1976	142.986	139.457	5.21172e-46	1	0.962611	0.341081	0.000239678	1	1	1	1.54191	2.94852	638.788	238.495
Xetro.E00025|zic4	0.884322	105.558	8.64078	4.18693	124.961	40.8904	94.1302	133.48	1.46784e-14	1	1.25955e-97	4.01013e-142	0.345813	4.51676e-11	1	1	1.90999	2.9042	0	3.10261
Xetro.F01270|nek10	17.511	121.897	105.343	237.142	62.89	106.747	3.00632	85.2896	0.0638445	1	1	0.00274519	0.0264175	0.963475	3.58615e-12	1	-4.06331	2.8976	0.178328	0.114025
Xetro.F01165|irx1	0.437939	99.1064	21.8133	21.1546	125.843	61.0696	131.587	139.685	2.7079e-36	1	1.94526e-14	2.6105e-15	0.22481	0.00975274	0.710144	1	1.24064	2.86465	0	17.2709
Xetro.A01912|	2.06993	104.751	30.9452	28.9911	40.8426	23.2833	6.75183	93.7678	1.76117e-06	1	7.90917e-06	6.9421e-06	0.000764433	1.40216e-06	1.37459e-07	1	-6.2827	2.86371	0.0362878	0.882807
Xetro.A02075|fstl3	0.490302	99.3882	51.9318	73.0444	41.6669	8.50629	0.515367	85.0498	2.9562e-19	1	0.0261761	0.233955	3.66306e-06	1.75407e-13	1.29525e-22	1	-7.62392	2.86093	0.00950638	0.577434
Xetro.J00550|slc13a3	1.53754	117.69	48.6998	35.3743	52.7999	45.6539	39.9462	91.167	5.85371e-05	1	0.157066	0.0256295	6.44395e-05	1.01947e-08	1.37752e-07	1	-5.69727	2.84668	0.41318	23.4184
Xetro.E00026|	1.0576	111.288	7.05576	4.88655	130.609	70.0265	83.0316	123.044	9.68266e-16	1	1.69771e-67	1.78046e-82	0.040114	0.13777	0.952593	1	1.46947	2.82938	0	14.5804
Xetro.G00587|nkx2-3	0.419913	104.024	150.354	284.318	92.4767	49.2648	48.4391	118.652	5.45168e-48	1	0.551174	0.000740088	1	0.0493158	0.0127932	1	-4.88056	2.80481	0	0.608983
Xetro.C01816|foxp2	1.45298	153.371	24.7757	16.9434	34.831	52.944	7.57828	109.029	0.0145825	1	1.17924e-07	5.59821e-12	0.1768	0.123191	0.000296353	1	-2.92372	2.80452	0.00831921	0.478417
Xetro.B01522|amhr2	31.7094	97.6556	128.786	75.5753	150.003	26.4622	60.221	107.549	0.0096635	1	0.338553	0.966868	0.00128864	2.84323e-05	0.113237	1	-0.429412	2.75047	0.188207	0.700467
Xetro.A01100|slc12a3.2	1.45018	112.93	36.7604	32.2289	80.5271	53.205	36.0136	112.903	6.13452e-18	1	0.151639	0.049499	0.265935	0.165606	2.16468e-07	1	-7.02949	2.63515	0.220543	127.433
Xetro.F00977|	0.71382	105.126	3.6019	1.96999	148.783	68.649	140.946	131.908	1.90378e-62	1	1.26097e-39	2.81443e-49	0.0428318	0.27407	0.555479	1	3.61174	2.62404	0	36.5468
Xetro.E01314|otx1	37.4602	123.177	30.1123	29.6755	149.321	70.5483	173.975	165.171	1.76411e-06	1	2.90396e-17	1.30086e-18	0.410691	0.455812	0.717616	1	-0.792706	2.5647	25.3049	21.6349
Xetro.E00957|tbxt.2	0.0590624	112.93	13.0692	6.56193	70.5822	12.7998	14.2209	111.171	1.31806e-24	1	5.85271e-08	7.66243e-15	0.0599134	0.0877418	0.894559	1	-1.76875	2.53957	0.181241	14.3499
Xetro.E00027|zic1	0.241721	100.694	11.1465	6.64019	117.307	50.5546	97.9206	141.721	8.57936e-27	1	3.99532e-89	1.57192e-127	0.113468	2.84368e-06	1	1	2.16142	2.52347	0	116.89
Xetro.B01380|lhx1	0.360198	110.37	63.9668	79.3234	78.537	32.218	9.10508	101.367	6.43453e-28	1	0.293464	0.567576	0.245294	5.11227e-06	7.5183e-28	1	-6.07104	2.52306	0.0128481	37.397
Xetro.F01606|nrp1	4.13235	93.6006	75.0342	81.7693	145.188	27.1665	12.2874	83.3501	0.0531155	1	0.282784	0.610312	0.787538	0.18645	0.056902	1	-3.40253	2.46116	0.0296733	0.542822
Xetro.J00116|foxj1	0.273649	86.0231	170.866	160.126	60.0487	27.1073	15.2081	147.692	0.000250523	1	0.656972	0.719747	0.00169829	5.35477e-06	1.87632e-09	1	3.89902	2.45572	0	8.56116
Xetro.A00466|slco4c1	0.339894	97.7306	45.2353	24.5323	146.091	14.9848	42.7105	147.097	0.000632712	1	0.0180635	5.46312e-05	0.435261	0.0831064	0.888207	1	4.2488	2.43982	0	1.86406
Xetro.F01396|twist1	6.12823	109.757	226.869	390.75	15.5108	26.1419	4.92953	132.529	2.1814e-23	1	0.601155	0.069743	7.98137e-06	0.000653019	3.91236e-10	1	-2.69551	2.41294	0	10.57
Xetro.H00777|ednrb2	33.0773	103.973	254.761	70.5429	114.304	51.3367	71.1059	78.9534	2.04375e-05	1	1.66855e-05	0.0267185	0.589066	0.0001309	0.190535	1	0.172794	2.38134	0.360522	1.41236
Xetro.A02020|	8.40261	89.8279	175.708	441.619	81.7096	71.5585	74.1405	110.912	9.28955e-12	1	0.0817313	8.30285e-18	0.528952	0.563419	0.96823	1	-1.54332	2.37784	0.0386242	0.23399
Xetro.H01485|pkdcc.1	0.114948	103.28	54.9916	66.8213	99.3612	29.8892	26.8687	109.908	5.05031e-16	1	0.214127	0.39712	1	1.09323e-07	4.5701e-09	1	-1.17995	2.348	0.0538808	64.3726
Xetro.G00108|fgf16	1.84255	117.02	77.4369	137.213	142.298	51.72	10.3726	96.6111	0.0172676	1	0.0462423	0.998029	0.365394	0.0302116	7.06125e-06	1	-3.27044	2.34751	0.0439866	2.95301
Xetro.I01446|srl	4.58935	104.078	26.3973	74.8844	41.9821	12.8398	48.7413	64.2401	0.00132497	1	0.000452276	0.258776	0.15536	0.002054	1	1	-3.33423	2.33457	0.128182	0.587939
Xetro.A01688|foxd4l1.1	0.0908971	88.807	29.6349	2.86211	90.1979	30.1611	76.8779	133.506	4.62288e-44	1	0.0163966	1.25778e-12	0.814904	4.5135e-08	0.739455	1	2.52451	2.32838	0	82.7764
Xetro.G00389|nkx6-2	39.2821	96.2612	112.385	160.276	110.9	41.5709	79.4909	113.098	2.87684e-06	1	0.973098	0.0345364	0.850111	5.90566e-07	0.495439	1	-3.94929	2.3104	0.242264	2.12772
Xetro.D02025|pcsk9	0.239912	117.135	39.9647	52.5	83.8606	32.0029	9.6466	80.7017	3.94818e-32	1	1.47276e-08	1.57813e-05	1	6.40963e-07	5.726e-19	1	-1.7889	2.30587	0.0112203	4.53696
Xetro.B01278|dhh	2.74004	121.813	28.7557	13.6982	101.665	145.405	94.6028	67.4035	0.0172418	1	0.00443212	7.41546e-08	1	0.955953	1	1	-2.84087	2.30389	0.201128	2.32366
Xetro.A02661|pitx2	0.553354	99.2333	105.055	109.14	113.674	49.9734	2.06466	98.6979	7.11912e-12	1	1	0.970085	1	6.49388e-05	9.3139e-29	1	-6.92084	2.28568	0	4.31504
Xetro.K03348|or56a1	0.713663	122.933	80.2163	82.3089	80.954	59.5727	12.0051	84.1565	0.0167331	1	0.938577	0.862264	0.846648	0.295103	0.0470868	1	-4.19531	2.27795	0.124508	1.13468
Xetro.C02106|snd1	37.2545	93.9335	113.097	134.937	89.1595	39.2865	64.3627	98.7956	7.93452e-10	1	0.434348	0.00892048	0.763697	7.32596e-28	1.50334e-06	1	-2.25098	2.18387	210.974	255.027
Xetro.B01149|slitrk1	0.192101	89.438	79.3013	29.2377	102.411	8.93377	90.8938	86.1712	2.41891e-27	1	0.246893	1.64552e-19	1	1.4619e-29	1	1	-0.556862	2.17444	0.0125706	1.15211
Xetro.F00978|irx2	0.450114	106.381	3.4008	2.43824	149.255	72.2435	145.877	140.842	2.66155e-30	1	1.35516e-43	7.73464e-51	0.0130894	0.508884	0.452088	1	5.66187	2.17145	0.0323949	37.8808
Xetro.F00182|	0.942698	105.507	63.934	81.4613	62.7572	38.53	2.15308	130.255	4.77658e-12	1	0.0944373	0.582297	0.0225406	0.00796865	6.4241e-07	1	-4.58581	2.14869	0	2.086
Xetro.F00763|	3.03336	98.6654	27.9085	8.19597	60.7971	95.4766	59.125	109.212	0.0129099	1	3.51991e-05	1.47237e-09	0.346119	0.911345	1	1	-1.21423	2.12856	0.0623917	0.908411
Xetro.A01527|mmp14	2.19667	107.924	141.561	21.5913	87.7143	24.6053	46.498	113.58	2.91577e-10	1	0.638389	4.08531e-07	0.648526	2.32405e-18	0.00141462	1	1.41096	2.12588	0.089393	4.49638
Xetro.G01632|plekhg5	11.7135	84.324	80.62	118.744	38.0437	20.3278	3.36747	101.592	0.000979963	1	0.630269	0.976759	2.90698e-15	1.48091e-05	1.66642e-11	1	-6.13113	2.11114	10.2516	34.7325
Xetro.A01542|efs	10.1886	91.6892	101.412	72.2815	101.225	17.9833	28.2886	106.867	0.000327902	1	1	0.508381	0.758768	1.09461e-18	2.96785e-09	1	-2.76605	2.1085	0.211858	19.261
Xetro.H00643|gria3	11.3949	98.8062	211.499	190.115	64.9777	91.5226	127.414	88.9262	1.77125e-16	1	1.86227e-07	4.10983e-06	0.0189087	1	0.977574	1	-7.86001	2.06567	0.0536621	0.717107
Xetro.E01349|cnrip1	0	119.407	18.6593	8.88603	74.9736	37.3922	21.1467	123.577	1.14623e-10	1	6.2712e-09	5.03404e-12	0.921076	0.0367855	0.0770433	1	-4.13389	2.05148	0.898825	16.1714
Xetro.C00504|hkdc1	26.8682	124.964	54.5216	46.9646	48.7101	97.2286	77.7164	106.406	0.00432914	1	0.349451	0.0422269	0.00589813	1	1	1	-0.256147	2.04622	0.111196	6.11906
Xetro.G01443|samd11	22.8619	98.0533	171.115	240.686	96.1923	38.4825	37.7283	89.319	1.77627e-11	1	0.000127546	1.63727e-11	0.994068	5.571e-11	1.52077e-11	1	-1.95463	2.02234	26.7682	16.6089
Xetro.B00067|manea	1.7428	147.072	31.9529	12.8138	114.08	74.5261	91.0812	139.925	5.38902e-10	1	0.783481	0.00258698	1	0.976666	1	1	0.57721	2.02188	0	1.68354
Xetro.G01539|	1.75193	109.355	21.4413	13.4474	56.0536	34.4755	40.1411	97.0112	1.40045e-13	1	0.00159157	9.83538e-06	3.68238e-05	4.26006e-14	1.24483e-13	1	-6.3554	2.01932	0.0686955	85.0705
Xetro.B00114|tfap2e	6.98388	119.066	49.2588	62.7296	76.0479	38.1632	20.615	95.1031	2.57055e-08	1	0.00384625	0.0420978	0.0629874	7.00151e-06	1.52435e-18	1	-4.46687	1.98609	0.17915	4.57341
Xetro.A02881|npy1r	6.5193	91.9486	141.634	172.483	81.2681	124.504	107.599	86.2565	0.00180507	1	0.0104788	1.6529e-05	0.811145	0.336589	1	1	-0.635901	1.95044	0.282394	1.27208
Xetro.G01756|atp1a3	0	127.053	140.747	252.294	170.768	40.0844	54.3481	80.9854	2.23504e-08	1	0.317306	0.00322352	0.601144	0.00101891	0.416948	1	1.02756	1.91613	0.0035776	0.183932
Xetro.K02407|	0.384942	136.46	303.549	244.57	83.119	59.388	9.4272	107.712	2.06382e-20	1	0.0403517	0.034487	0.642696	0.0361302	1.3977e-18	1	-8.1763	1.90711	4.1384	2.66664
Xetro.F01205|unnamed	4.74318	134.757	115.328	73.8118	155.43	93.6018	136.494	145.869	0.0622008	1	0.571102	0.212067	0.0983032	1	1	1	7.5972	1.90067	0.0373871	2.61252
Xetro.D01106|foxa4	0.0232448	96.197	77.695	81.8574	70.1682	34.3574	11.3556	95.0129	1.51824e-75	1	0.554776	0.55305	0.00598656	4.99686e-07	2.00865e-19	1	-6.6594	1.89668	0	468.855
Xetro.G02246|gramd1a	6.82459	131.204	44.7552	25.454	77.5943	65.9206	42.2109	120.102	0.000732484	1	0.0813254	0.00134609	1	0.97411	0.329954	1	-1.32064	1.89635	0.103698	0.559281
Xetro.K00672|sia2	0.771859	89.6033	283.049	328.148	72.4894	0.0847209	94.8684	90.6946	3.67109e-40	1	0.000309834	1.13618e-05	0.371985	1.47002e-64	0.844688	1	-6.37068	1.89434	0	7.5633
Xetro.A01580|gadd45g	0.452169	97.1669	138.835	145.838	75.3513	39.6355	26.5587	93.738	5.49945e-54	1	0.90118	0.531912	0.130131	5.20475e-07	5.54072e-10	1	-2.59631	1.89316	0.213249	66.6765
Xetro.H01609|six1	2.66248	82.2539	95.7353	107.949	66.4875	23.7636	7.7901	104.157	0.000115769	1	0.930873	0.804068	3.84473e-05	0.00144173	0.000602116	1	-5.99466	1.88961	0.00892191	2.34816
Xetro.B01712|	0.234959	89.0174	78.8415	85.9629	103.319	12.9717	50.352	91.0632	5.35361e-15	1	0.709604	0.970528	0.966069	6.5354e-31	0.0240599	1	-6.06708	1.88207	0.341711	113.021
Xetro.F01398|hdac9	39.0912	108.663	68.0114	74.3922	144.14	108.392	120.626	130.772	0.0927033	1	0.153658	0.0990303	0.376438	1	1	1	0.140479	1.86293	4.80189	2.4383
Xetro.F00533|cdh2	1.0193	129.953	20.3902	8.00356	118.406	36.6793	23.8194	109.438	0.000925195	1	0.00304735	0.0175961	1	1	0.91032	1	-0.275851	1.85123	0.00670773	2.055
Xetro.B01702|	0	99.7214	198.629	326.423	42.9801	40.5601	4.27403	92.3665	3.49397e-13	1	0.23585	0.00376087	2.10953e-07	6.97596e-06	9.21271e-38	1	-9.09629	1.84103	0	1.75928
Xetro.D01040|	38.8022	115.735	174.57	127.018	53.7429	33.4514	55.3227	88.0333	0.0545841	1	0.0990323	0.456554	0.0955054	0.00686738	0.361732	1	-2.49362	1.8264	0.00353834	0.0491644
Xetro.D01564|znf565	46.8718	111.347	104.232	128.447	116.686	44.7926	61.8338	105.306	0.0659799	1	0.666117	0.0188628	0.327596	2.05715e-05	0.17281	1	-2.09714	1.80994	1.11421	1.57529
Xetro.J00499|plcd3	11.1865	99.9914	4.15571	4.57029	110.76	83.5037	127.429	127.754	2.22097e-10	1	4.83135e-34	1.91517e-41	0.906868	1	0.666708	1	4.34091	1.80132	0.398961	2.75619
Xetro.I00808|	0	107.486	31.8832	23.7915	83.5706	44.1793	7.52701	97.131	0.000469699	1	3.74226e-06	7.77107e-07	1	0.00221032	2.73243e-14	1	-8.1545	1.79694	0.0279286	1.70967
Xetro.I00301|dhrs9	0	109.484	26.3568	27.838	143.274	92.5597	110.794	132.861	0.0840563	1	0.0216373	0.0173759	0.382284	1	1	1	6.65718	1.76551	0.012272	0.303285
Xetro.E00020|plod2	31.4394	115.593	37.9738	28.6003	39.284	122.304	271.322	112.498	0.00227745	1	0.168487	0.0346973	0.0178907	0.969623	0.0165411	1	-4.3842	1.73118	10.4879	34.483
Xetro.H01281|clmn	13.0576	111.316	97.2044	68.7123	194.736	87.8312	105.247	106.94	3.54668e-06	1	1	0.87809	0.423442	1	1	1	3.12129	1.72828	0.0345673	0.903638
Xetro.E00146|	8.11882	126.594	118.037	115.637	103.197	185.253	66.7959	65.4491	2.65211e-15	1	0.646447	0.674427	1	0.00748881	0.355352	1	-5.93782	1.72304	0.0432365	0.599881
Xetro.G00136|unnamed	3.6571	94.0028	65.3631	78.1886	93.1583	58.4928	44.8819	110.69	3.44582e-05	1	0.086771	0.190339	0.673872	0.0419265	0.000242823	1	-1.57963	1.71368	6.76378	168.929
Xetro.A01689|unnamed	1.46924	128.273	20.0549	1.77095	90.9126	38.2999	93.9266	165.476	0.035342	1	7.8024e-15	3.63535e-34	0.884133	0.563113	1	1	1.21372	1.70847	0.0249349	0.930733
Xetro.F01811|slc38a3	18.0398	106.735	138.531	126.657	90.2164	58.2119	23.4581	91.4593	0.00948757	1	0.731955	0.771367	1	0.409467	0.00718074	1	-4.26143	1.69283	3.06551	31.3992
Xetro.F01262|tgfbr2	13.819	119.326	259.081	284.632	110.699	52.0694	14.7311	94.0442	0.0659021	1	0.0327363	0.012554	1	0.329035	0.000412553	1	-3.56854	1.68956	1.1273	6.78726
Xetro.C00734|rgma	24.418	105.809	50.7998	17.565	111.923	72.8536	167.902	134.304	8.49149e-08	1	0.0149969	5.33356e-09	0.879059	0.285143	0.153424	1	3.80164	1.68441	49.5226	57.9182
Xetro.C00416|tcf7l1	26.4499	106.446	50.7627	36.3882	127.963	84.624	94.5714	119.332	0.00646786	1	1.08527e-05	9.69277e-11	0.217752	0.589203	1	1	1.20288	1.65798	43.7813	76.3847
Xetro.I01383|ntn3	1.74555	130.072	91.2428	61.9704	37.8086	65.2342	7.93139	124.913	0.0610559	1	1	0.388856	0.000197756	0.903965	0.000356181	1	-5.92003	1.6416	0.03363	1.29458
Xetro.D02360|	8.54756	109.216	145.462	175.422	120.559	113.549	111.039	85.4069	0.000542269	1	0.26239	0.0141211	0.207815	1	1	1	0.777471	1.63521	0	0.636221
Xetro.D01100|slc29a2	17.5706	97.6884	69.9275	76.9928	102.438	53.6348	88.568	101.96	9.93691e-13	1	0.043736	0.115317	1	9.77578e-10	0.987744	1	-1.75259	1.62343	156.648	270.641
Xetro.A00995|	8.11416	95.464	95.5665	118.684	60.1798	64.8211	40.8629	74.1739	0.000456915	1	1	1	0.912713	1	1	1	-2.55329	1.61181	0.162432	0.44802
Xetro.A03124|pcdh7	0.442606	99.4958	100.444	73.1013	45.4842	27.9453	11.9241	99.652	2.67155e-38	1	1	0.212007	5.42926e-05	6.26543e-07	2.36377e-13	1	-5.68652	1.61126	0.0668644	2.05897
Xetro.K05138|gata4	18.9687	111.43	107.789	84.2407	46.8484	40.8202	9.64219	95.6582	7.9373e-05	1	1	0.887359	3.70165e-06	0.000153145	1.05285e-23	1	-7.82046	1.60839	0.0354435	24.5221
Xetro.B00492|slc43a2	10.7006	116.54	13.8119	15.7569	170.15	102.888	107.264	134.975	0.000248796	1	1.20498e-06	3.25993e-06	0.0350444	1	1	1	4.23873	1.60542	0.407059	24.6719
Xetro.H01777|fmn1	41.3981	97.9029	40.3632	59.7465	48.3544	63.3694	72.9829	100.908	0.0101337	1	3.37592e-06	0.01221	0.039076	0.194691	0.400537	1	-0.989682	1.59731	0.259013	0.3701
Xetro.D01933|ptch2	18.031	107.537	81.0428	15.7303	106.382	66.5204	70.7259	111.456	3.98173e-06	1	0.706972	1.5579e-09	0.958846	0.329035	0.400268	1	1.24796	1.59166	0.0457315	1.86257
Xetro.H00900|zic3	0.233241	96.4192	30.8167	22.452	83.7362	31.9464	37.8792	99.238	5.20358e-20	1	0.00874355	0.000397512	0.146849	4.22971e-10	1.22693e-08	1	-1.89896	1.58784	0.00796907	128.582
Xetro.A00935|mn1	2.20552	106.011	24.8991	21.7059	160.587	86.9567	124.896	127.818	1.31171e-35	1	2.54417e-08	3.8025e-11	2.2424e-08	1	1	1	4.06999	1.58314	0.0178038	14.3725
Xetro.E00689|lama4	1.08197	89.8956	46.8138	98.2949	95.1841	68.9567	84.3167	99.7538	0.0973535	1	0.0116515	0.236891	1	0.932629	0.925079	1	-1.32155	1.58012	0.0481427	0.691639
Xetro.D01173|f3	22.6546	93.7285	2.04318	1.98809	118.789	80.8909	146.325	137.945	0.0633383	1	4.21199e-13	1.14454e-13	0.725273	1	0.805028	1	6.26829	1.57109	13.2076	26.3307
Xetro.G00489|neurl	3.45352	121.031	162.723	125.04	133.344	74.955	49.8116	102.642	7.97751e-15	1	0.698096	0.926924	0.681041	1	0.0785811	1	1.13278	1.55322	0.104769	0.714476
Xetro.G02020|	1.53461	112.88	84.2546	76.8371	120.374	74.7227	76.8537	92.1869	5.71994e-12	1	1	0.995252	0.83551	0.37485	0.966248	1	0.703382	1.54778	0.0260307	2.56065
Xetro.I00536|als2cr12	1.66286	101.455	296.088	281.426	94.905	34.17	19.8526	89.205	6.46953e-15	1	2.78784e-07	1.37841e-08	0.334188	0.00263486	0.00191589	1	-4.54742	1.53644	0	0.783287
Xetro.F01247|	0	70.7541	223.759	270.782	54.1871	38.1872	6.59904	113.766	5.37647e-07	1	0.00227897	1.45642e-07	0.0783817	0.000155145	8.81944e-16	1	-4.61199	1.52479	0	0.475774
Xetro.K03956|	0.0645765	114.565	210.236	230.009	62.8658	57.0008	13.9792	107.554	1.43583e-84	1	0.00110809	0.000104469	0.72256	0.108825	1.00634e-17	1	-3.43761	1.50949	0	0.94342
Xetro.K00375|ca14	20.5751	110.673	40.384	9.84404	66.2148	60.4967	19.9108	112.198	0.0144045	1	0.034825	2.46533e-08	0.00110252	0.515607	6.45962e-06	1	-3.35689	1.50794	0.450405	15.5296
Xetro.E01174|cdc42ep3	11.3943	110.178	122.715	210.722	92.8804	89.7224	63.2244	86.9926	0.0995689	1	0.464018	0.00696743	1	1	1	1	-3.32658	1.5038	0.961952	2.39538
Xetro.D00521|irx3	1.46649	106.387	63.3549	49.6237	66.5405	30.2699	61.6443	121.647	5.00849e-19	1	0.0923268	0.00404105	0.0552083	2.21281e-05	0.0415669	1	-4.14173	1.49725	0.0415194	27.3411
Xetro.H01169|ift43	23.8527	96.9422	19.9452	24.9726	152.824	92.7342	117.912	142.424	0.00113514	1	3.16558e-23	1.45987e-18	6.12933e-05	1	1	1	3.14742	1.4929	11.0396	10.0454
Xetro.A02683|ndnf	12.2394	105.918	56.9996	62.0307	82.4441	71.8496	66.9278	85.2342	9.04358e-10	1	0.0167862	0.00997659	0.339429	0.481551	0.176779	1	-2.23452	1.48054	0.97055	3.44571
Xetro.A00121|	0.329583	128.339	336.01	404.386	97.1886	53.9645	23.1288	100.162	4.76865e-44	1	8.55397e-34	4.96442e-46	1	0.0532943	8.79477e-10	1	-5.93065	1.47768	0	1.62771
Xetro.I00467|cdk15	7.33968	105.984	111.205	145.209	56.599	45.3528	19.7867	60.0711	0.0695352	1	1	0.620462	0.299647	0.793079	1.29257e-06	1	-3.0501	1.47224	0.0991238	0.839138
Xetro.D01162|	0.104105	126.57	243.53	252.95	67.3737	77.9773	11.0714	106.985	6.21013e-47	1	0.00724107	0.00359741	0.140634	0.471149	3.35906e-20	1	-3.69575	1.45903	0	0.100237
Xetro.D01719|ctbs	0.116508	113.38	1.63697	0.51614	183.701	120.7	150.149	150.988	2.96155e-10	1	3.57039e-41	1.26906e-49	0.0583077	0.955711	0.793347	1	5.30721	1.45635	31.5424	79.4435
Xetro.I00655|	4.03105	128.815	316.323	1414.19	91.9584	326.358	9.6574	85.8022	0.00638887	1	0.0258035	2.17549e-09	0.097175	0.547318	1.83975e-07	1	-6.01775	1.45578	0.063761	0.743285
Xetro.G01399|tecta.1	5.56974	165.409	26.3846	38.4174	265.519	112.318	107.961	96.4037	0.0303769	1	0.00123222	0.00098819	0.000387666	1	1	1	2.90624	1.44964	0.104892	1.02954
Xetro.D00995|	0	114.333	25.6015	54.1257	47.5882	146.581	1.16757	67.6159	9.66756e-18	1	1.93137e-07	0.184526	0.014866	1	3.72878e-12	1	-4.27801	1.44712	0	17.4195
Xetro.D02065|rgs16	4.84405	113.547	19.1897	5.63593	105.412	24.7068	33.0482	97.2107	0.000478027	1	1.59155e-07	2.7194e-17	1	3.38247e-16	2.50281e-06	1	-4.1753	1.44436	8.35524	41.633
Xetro.G01742|eps8l1	7.24239	100.256	14.6997	13.4228	79.1609	73.8349	77.9239	96.834	0.00135608	1	2.5576e-16	2.386e-17	0.991486	0.37427	0.890924	1	2.55464	1.42576	0.227106	1.91169
Xetro.H00970|chst4	0.856663	111.991	73.2985	61.59	157.033	83.8501	117.378	108.936	0.000150246	1	0.589686	0.788859	0.299766	1	1	1	4.28251	1.40902	0.0723304	4.64343
Xetro.F01271|	0	112.33	88.9058	186.32	55.1374	51.9446	2.08675	105.247	7.78301e-20	1	0.875756	0.324803	3.6258e-05	0.00126227	2.03505e-38	1	-5.2273	1.40524	0	30.6371
Xetro.I00459|nrp2	16.0245	117.125	52.4185	36.5943	52.4629	31.737	23.553	98.2898	0.029462	1	0.0514875	0.00164277	0.206351	0.0292585	0.00149793	1	-6.66502	1.39965	0.222167	15.0781
Xetro.B00582|ssh2	23.0521	109.369	108.276	140.672	61.6724	36.2672	8.22303	100.231	0.00498061	1	0.954004	0.47395	0.0367117	0.0109168	1.99353e-10	1	-5.38397	1.39559	26.6122	43.7185
Xetro.B01120|zic2	31.0996	105.416	83.8372	76.4073	83.4808	62.1571	52.3332	104.763	1.80811e-06	1	0.017204	1.11e-05	0.858676	0.147131	0.0218252	1	-2.00408	1.3908	68.9948	77.5225
Xetro.K02135|	0.236733	106.368	225.899	262.812	73.616	69.3209	8.22455	95.5125	1.48617e-53	1	0.00346809	7.49048e-05	0.858152	0.162057	4.10488e-21	1	-4.71728	1.38063	0	0
Xetro.B01377|pcdh8.2	0.525064	100.317	39.9373	33.0661	57.1278	24.9691	1.00744	88.1647	1.59475e-19	1	0.17039	0.0401843	0.000661067	1.82935e-05	1.43922e-27	1	-6.62582	1.37975	0.00595672	189.576
Xetro.A03446|	0.385308	115.634	238.733	288.043	67.7874	48.7818	11.9054	101.363	1.86789e-56	1	3.68558e-05	9.06076e-08	0.703011	0.000987705	1.24344e-27	1	-4.82834	1.37022	0	1.02896
Xetro.F00325|atp6v0d2	1.35138	93.4692	21.4674	24.5252	52.8668	52.4496	97.0597	109.805	0.00772374	1	1.88251e-08	6.91075e-10	0.0620557	0.773109	0.978946	1	5.53977	1.37006	0.145953	3.64442
Xetro.A01063|arhgef40	0.692538	108.114	6.35777	7.73013	144.486	71.4392	186.991	176.502	6.82996e-16	1	1.28684e-31	2.01246e-29	0.130563	1	0.271365	1	2.96603	1.36458	0.0303583	3.74009
Xetro.A01005|lhx5	0.22567	100.357	9.75756	0.730949	161.507	93.8177	130.674	130.206	2.96135e-30	1	2.75967e-27	3.35187e-85	6.0261e-07	1	0.0322256	0.54743	6.24095	1.36347	0	97.1652
Xetro.I00194|zeb2	0.0388552	101.971	9.70402	2.85776	83.8279	32.8167	56.9767	123.579	0.000410632	1	3.30502e-06	2.38895e-11	0.186042	3.78041e-06	0.516481	1	0.801836	1.35715	0.00417516	20.8995
Xetro.H01342|	3.32321	129.197	98.0823	4.11034	179.413	101.766	133.163	154.082	2.31037e-07	1	1	1.61426e-06	0.451885	1	0.94708	1	4.71227	1.34267	0.039959	1.54698
Xetro.E00601|pou3f2	2.1389	109.687	165.925	137.312	105.589	44.4775	87.2467	112.307	2.84717e-50	1	0.0467538	0.27822	1	6.58898e-05	1	1	-1.995	1.33879	0	1.10985
Xetro.E01044|unnamed	0.0590307	124.315	107.559	204.611	81.7735	63.5958	2.34176	97.488	3.44441e-07	1	0.968621	0.0378425	0.097175	0.0290178	1.01036e-31	1	-6.24062	1.32853	0.00632637	17.1659
Xetro.E00398|sox11	28.34	97.8217	44.7116	42.3095	137.833	77.2221	131.614	138.014	0.000276139	1	1.18394e-25	2.05068e-26	0.00292731	0.607703	0.329954	1	2.15436	1.30677	248.396	509.19
Xetro.A01590|tdgf1p2	6.45396	84.3834	48.8656	5.63686	71.4361	55.6361	69.0579	115.807	0.00889371	1	0.00553554	2.58067e-09	0.0163254	0.00534313	0.386056	1	-1.66857	1.30362	2.55755	6.49434
Xetro.E01047|	20.5074	84.4393	179.548	190.799	74.2979	120.776	113.122	98.041	7.9154e-05	1	0.00291754	0.00153194	0.395517	0.949438	1	1	-0.645401	1.30355	1.88486	3.84257
Xetro.K03749|	1.30442	107.612	224.762	246.348	68.0565	50.0854	10.4009	101.988	5.14807e-64	1	0.000499663	3.42653e-05	0.604709	0.00118403	8.56146e-34	1	-4.87864	1.30025	0	1.56012
Xetro.K05032|	0	121.035	206.385	356.694	315.358	210.656	159.825	78.4252	9.71486e-25	1	0.00212242	2.5963e-06	0.120727	0.947306	0.498763	1	4.57612	1.29655	0	0.0255463
Xetro.D00264|	9.56826	89.1426	123.717	134.249	132.424	103.462	134.045	97.894	0.00276499	1	0.160866	0.034535	0.339647	0.381632	0.708653	1	0.455484	1.29171	0.0629687	0.926097
Xetro.B00944|	1.69543	81.6058	57.6841	20.1484	40.6027	98.3007	15.975	114.997	0.0093454	1	0.274031	6.83737e-05	0.000175074	1	8.95013e-05	1	-4.3712	1.2886	0.0303427	4.0095
Xetro.K00829|	0.628391	114.072	249.76	275.088	63.0818	44.5325	11.9143	96.813	3.04786e-16	1	0.000554111	4.99331e-05	0.43064	0.000650049	8.63382e-26	1	-5.42468	1.28137	0	0
Xetro.H01321|axl	0.839447	118.3	63.7283	13.2013	69.0366	131.525	56.8577	82.6742	8.98276e-13	1	0.116704	1.7895e-12	0.630636	1	0.785721	1	0.0739927	1.28093	0.0312282	2.06945
Xetro.K03079|	11.881	108.919	126.051	76.7394	172.391	111.285	145.032	157.533	3.38187e-05	1	0.644404	0.960986	0.000387107	1	0.196109	0.872107	3.73115	1.27894	0.0906117	12.1068
Xetro.F00683|darmin	0.0251437	111.846	3.74781	3.63775	46.5654	99.3284	22.3583	102.995	8.49093e-07	1	1.62221e-09	6.98078e-10	0.000341765	1	2.29613e-06	1	-7.65148	1.27778	0.0731315	132.913
Xetro.C01818|	0.0763449	112.696	48.0389	42.4441	40.8816	34.2725	37.7704	91.4002	1.96108e-39	1	0.0011338	6.27012e-05	3.82917e-14	5.4872e-17	1.39294e-15	1	-3.27539	1.27133	0.0821202	6.27518
Xetro.J00769|	20.1258	98.6395	140.982	17.1251	134.946	93.5929	119.799	120.408	3.25708e-06	1	0.501699	1.37189e-10	0.00305718	1	0.964504	1	1.98824	1.27062	0.469163	7.58039
Xetro.E01173|	0.348433	102.424	229.007	269.051	70.7999	48.1035	10.6881	92.9295	6.59288e-45	1	0.00088072	1.56263e-05	0.9288	0.00078188	1.41034e-30	1	-4.22679	1.26618	0.00559778	21.1635
Xetro.I01416|loc398404	29.6711	104.438	143.3	221.95	101.701	80.9386	60.1029	90.8883	2.44473e-05	1	0.0538059	1.18247e-07	1	0.67023	0.00194403	1	-3.25239	1.26206	4.23299	9.20073
Xetro.C01451|unc5a	16.3371	110.719	51.6333	54.9089	193.49	54.9901	127.896	179.449	6.48661e-05	1	0.86764	0.71704	0.00060315	0.0309209	1	1	0.535416	1.25665	0.35602	1.12612
Xetro.I02067|	0	108.223	137.994	143.163	75.3356	42.0894	1.92876	83.8362	3.13497e-20	1	0.6619	0.664209	0.169849	0.00639669	8.37418e-20	1	-6.37074	1.25654	0.0899724	7.15527
Xetro.K02514|	0	100.923	379.707	274.16	36.2847	165.878	91.4716	64.7732	4.95452e-09	1	1.35702e-07	0.000533237	4.34949e-06	0.213763	0.585516	1	-2.28864	1.25359	0	0.0269935
Xetro.K00325|elavl3	29.5356	116.706	22.8591	13.7463	161.263	113.886	90.5367	106.475	0.0804009	1	0.0202861	0.00126236	0.0871225	1	1	1	6.93553	1.24965	0.154031	11.1957
Xetro.D01308|slc25a24	9.62359	117.282	19.9767	12.3567	159.284	97.1106	94.2073	116.061	0.000184222	1	3.95089e-11	2.50557e-15	0.000328038	1	1	1	3.68502	1.2381	0.711581	14.9115
Xetro.A02484|	0	152.022	377.284	245.738	313.689	96.7367	121.54	108.81	1.18228e-13	1	6.00585e-05	0.000694743	1.35614e-07	0.823731	1	1	0.638856	1.22912	0	0.00763665
Xetro.F01249|cmtm8	2.66157	113.433	101.424	88.0235	70.3566	59.7428	6.10982	88.5499	0.00831488	1	1	0.724733	0.0725659	0.000121277	5.29833e-31	1	-6.49033	1.22681	0.818386	142.992
Xetro.G01818|unnamed	18.0635	90.6468	11.7575	8.93748	144.196	61.9656	118.009	121.279	2.48546e-12	1	7.39795e-21	2.56997e-26	1.35081e-07	2.58231e-05	0.771119	1	2.654	1.22655	65.6577	102.818
Xetro.E00206|sox2	0.533821	93.8779	12.6491	14.1138	117.027	75.3273	122.812	124.962	2.17971e-25	1	1.61587e-25	2.27211e-23	0.517589	0.646371	1	1	4.65686	1.22218	0.530524	231.156
Xetro.G00784|neurog3	0.50355	77.2047	3.22866	1.15905	99.558	44.1225	91.9905	118.654	1.52013e-26	1	2.74097e-20	7.37334e-26	0.830992	0.0809682	1	1	0.369493	1.22076	0	1.10577
Xetro.K04283|osr1	0.0465998	111.979	131.748	136.918	64.7521	47.6141	2.48406	100.278	2.57785e-29	1	0.826952	0.790853	0.0038215	0.000129853	7.63257e-33	1	-6.23973	1.21448	0	8.37625
Xetro.K04418|	0.104096	114.656	210.796	214.036	61.9532	65.8008	11.4548	97.9387	8.14408e-59	1	0.00531914	0.00291327	0.567793	0.0795746	2.28223e-37	1	-4.61936	1.20964	0	0.119035
Xetro.B01277|	3.73889	127.285	58.0027	29.2347	150.794	70.0099	85.2056	97.6835	1.18044e-07	1	0.0259796	0.000129148	0.687693	1	1	1	5.17098	1.2077	0	2.29406
Xetro.J00612|	0.152427	105.228	292.027	136.294	86.4289	30.3626	6.52632	82.8808	1.42303e-29	1	1.03566e-06	0.371437	0.802905	3.2081e-08	1.59589e-35	1	-4.37945	1.20573	0	0.139775
Xetro.B00108|eif2c3	48.7279	202.642	37.4053	42.3383	106.952	122.577	132.836	116.324	0.00102301	0.652066	4.04358e-06	6.28224e-06	0.913586	0.746367	1	1	1.44151	1.20264	22.3113	22.2569
Xetro.A01528|lrp10	40.8046	105.681	92.4501	66.3673	86.6052	73.8038	83.3965	112.859	0.0106444	1	1	0.0195159	0.834886	0.194691	0.821506	1	0.356588	1.20034	7.08041	7.54834
Xetro.C01354|unnamed	0.228984	101.635	220.14	221.901	69.2767	45.2216	12.8808	95.1289	6.32549e-64	1	0.00140564	0.000456939	0.678879	2.97447e-05	4.89213e-29	1	-4.30299	1.19257	0	4.50304
Xetro.K03484|	1.42646	121.207	356.475	429.615	66.7462	37.4547	10.6136	99.6303	2.70088e-22	1	8.45913e-08	3.26873e-10	0.793817	0.000163146	5.33944e-21	1	-4.6102	1.19102	0	2.14245
Xetro.D01475|gprc5a	0.397256	117.977	4.40358	4.12479	145.088	140.975	110.141	102.188	1.83894e-36	1	1.92911e-29	4.28211e-32	0.824639	0.886822	1	1	4.45523	1.19048	0.0185857	0.84195
Xetro.E01282|foxa2	0.0516334	138.793	70.7109	80.0011	92.1672	105.357	52.2192	96.2093	6.11832e-32	1	0.983031	0.646939	1	1	0.94087	1	-6.41916	1.18848	0	2.32244
Xetro.H01824|	4.00024	110.441	46.1501	54.3996	82.3111	102.776	82.5495	110.598	2.48492e-18	1	2.36572e-09	1.76147e-06	0.43064	1	0.367893	1	-1.49142	1.18789	0	19.1381
Xetro.D00122|prr5l	36.8987	116.348	77.5442	77.3854	80.461	75.314	38.7674	109.202	0.0479476	1	0.77614	0.750408	0.613255	1	0.000299264	1	-4.23024	1.18692	4.95115	10.6119
Xetro.H01362|	5.90903	134.528	181.118	215.441	74.2041	127.899	133.113	102.594	9.34884e-08	1	0.000123801	6.51819e-08	1	1	1	1	2.96332	1.18631	0.0449388	0.666851
Xetro.H00497|	12.3039	87.7445	41.2714	58.0006	122.976	76.771	115.024	115.341	4.67553e-05	1	1.12452e-06	0.00125987	0.545912	0.0997477	0.616762	1	4.67503	1.18603	3.93152	97.974
Xetro.A00953|unnamed	0.661224	106.224	77.5167	70.5111	51.4497	61.685	61.0772	95.678	1.85667e-27	1	0.405728	0.0986726	1.69894e-05	0.000309926	0.000176101	1	-5.70053	1.18572	0.20471	154.766
Xetro.K02218|	23.8505	91.0673	150.013	159.043	112.827	80.0575	55.7408	87.7374	0.000649278	1	0.107435	0.00629052	0.96199	1	0.661848	1	0.449563	1.1855	0.0705612	0
Xetro.A01934|avd	4.67409	105.609	40.9934	36.0308	141.96	96.5007	100.937	113.298	1.17414e-06	1	0.035609	0.000228657	0.227403	0.677198	0.924383	1	2.50259	1.18411	0.292307	3.16198
Xetro.A00363|isl1	2.14954	97.813	92.7535	85.416	147.77	180.507	107.71	96.9383	2.61371e-07	1	0.0604278	0.0332711	0.423592	0.0637117	1	1	0.90791	1.1796	0.0544095	0.436658
Xetro.H01065|kcnk6	20.545	119.757	53.9825	26.0872	49.3131	74.997	28.5123	99.5017	0.0137914	1	0.207538	0.00294266	1.14841e-06	0.919994	1.52603e-05	1	-3.96383	1.171	4.08148	78.5909
Xetro.I00168|acmsd	41.4275	81.0745	184.966	70.7058	148.974	122.161	97.8088	59.0545	0.0964756	1	0.0939898	0.222285	0.159658	1	1	1	3.8995	1.16432	0.0264489	0.89932
Xetro.E00631|prdm1	0.62237	104.202	48.5231	62.9233	86.5573	76.687	50.9492	85.9856	3.29238e-17	1	0.204361	0.392213	0.520377	0.483862	0.000428153	1	-0.247005	1.16393	0.797232	56.1857
Xetro.F00722|sall3	14.6412	115.133	12.9265	9.64277	102.89	82.9437	124.414	114.245	1.19062e-05	1	7.81429e-07	8.71116e-09	1	0.785337	0.843143	1	1.71898	1.16157	0	1.40593
Xetro.G01627|hes2	16.4188	90.5168	121.99	132.039	102.579	37.0888	33.9737	80.4785	3.52936e-09	1	1	0.494141	0.952299	0.0126837	0.00559526	1	-2.28292	1.16128	0.389451	1.79307
Xetro.A00950|	46.1005	106.667	88.2436	82.8621	93.8415	100.815	104.373	100.197	0.000124986	1	0.182195	0.0535346	0.984918	1	1	1	-0.2383	1.14482	0.18556	0.849194
Xetro.C01610|slc6a15	15.5449	104.308	10.7291	15.1152	117.794	111.855	156.553	127.308	0.0539537	1	4.56044e-13	6.46732e-12	0.227403	1	1	1	1.52604	1.13827	0.153134	0.441508
Xetro.K00483|slc7a7	4.19408	134.872	78.2783	56.4572	118.685	82.815	69.7443	123.588	1.72707e-07	1	1	0.950156	0.831257	0.858311	0.861693	1	0.632675	1.1362	0.151146	6.092
Xetro.E00505|	6.33775	111.314	75.5646	57.1944	109.481	106.748	83.3259	101.683	2.38284e-24	1	0.765393	0.195603	1	1	0.7017	1	-2.14972	1.13013	0.41774	0.993713
Xetro.D01285|	3.86458	114.923	4.69913	12.2496	73.2226	76.7114	54.5874	115.998	6.59725e-09	1	7.25156e-25	3.86578e-22	0.407105	0.516175	0.218	1	-0.0425195	1.12034	0.182344	1.12325
Xetro.D01018|drd4	0	91.7185	39.7415	61.0733	76.2657	89.7916	7.78322	84.2289	0.000761691	1	0.462955	0.703601	1	0.496809	7.18311e-05	1	-3.42884	1.11841	1.06317	6.98724
Xetro.C02042|pfkfb3	32.2428	102.23	49.5425	52.0163	100.427	65.4956	96.9508	107.023	1.14157e-05	1	2.35391e-06	1.95781e-05	1	0.198629	1	1	0.531453	1.11322	120.273	66.3674
Xetro.F01421|arl4a	25.0916	101.296	96.7329	106.221	131.392	72.4939	42.0419	93.1648	0.00127399	1	0.939435	0.468539	0.000848581	4.08938e-05	1.67456e-08	1	-2.33406	1.1065	77.6695	124.12
Xetro.C01647|unnamed	0.0614189	106.887	4.93698	0.340355	111.914	102.014	131.941	127.441	7.18179e-55	1	1.33029e-14	1.05597e-35	0.987799	1	0.529922	1	6.84145	1.10471	0.061323	308.627
Xetro.J00490|cdk5r1	0.667068	143.375	35.631	12.59	97.1136	81.0036	49.3704	101.38	4.71808e-06	1	0.020702	0.000142459	0.931134	1	1	1	1.54306	1.09922	0.00480312	1.80928
Xetro.C00174|nodal1	0.186794	93.4755	109.846	141.634	62.8213	28.3072	1.66623	103.798	5.24879e-50	1	1	0.29453	0.00312025	2.58863e-16	1.53974e-99	1	-7.32887	1.09612	0	16.5154
Xetro.I00919|	0.407963	118.898	320.65	328.229	66.3973	81.3741	13.5416	113.276	4.13704e-38	1	6.23477e-08	6.15312e-09	0.824643	0.436577	1.82627e-15	1	-4.45181	1.08352	0	0.732335
Xetro.A01828|abca1	40.3806	106.507	123.577	99.2702	74.9982	61.1951	50.5343	100.436	0.0253867	1	0.212896	0.878436	0.398401	0.0194633	0.000319739	1	-0.114289	1.0802	0.961818	2.40728
Xetro.E01425|napb	27.6935	105.428	154.01	199.717	110.937	107.512	61.5129	96.5243	2.14564e-09	1	0.00416318	1.45642e-07	0.928425	1	0.000266594	1	-0.560779	1.07757	0.260191	1.3521
Xetro.B01171|	24.205	99.1558	25.9318	27.3881	112.715	100.59	111.328	109.32	6.36526e-13	1	2.10026e-19	9.92094e-19	0.576039	1	1	1	3.59137	1.07497	1.68411	9.72783
Xetro.B01903|stx19	0.373553	104.199	11.6363	3.28532	110.79	84.8794	77.6303	96.4675	3.25312e-38	1	2.98459e-24	7.02264e-53	0.260843	0.0405102	6.13497e-05	1	-0.0912902	1.06995	0.11104	223.556
Xetro.A01062|znf219	0.238374	108.373	15.5841	1.038	131.253	76.6193	125.863	140.315	0.000151501	1	2.62815e-05	3.24793e-16	0.0565101	0.882821	1	1	4.98004	1.06198	0	5.03941
Xetro.K04598|	0.0891995	126.869	215.286	219.719	63.1701	77.6207	8.2984	99.013	1.79624e-32	1	0.0540381	0.0253713	0.696304	0.370779	1.65399e-26	1	-4.40618	1.05224	0	1.37144
Xetro.B00215|tmem234	22.1057	118.021	17.6816	29.2737	108.728	121.998	79.2759	72.6397	3.78649e-07	1	3.32785e-09	6.26815e-06	0.768801	1	1	1	3.18944	1.05175	5.5793	4.71988
Xetro.F00082|st3gal1	11.6599	105.026	263.084	74.4936	97.3353	43.4039	13.8649	87.4638	0.0841133	1	0.064012	0.995252	1	0.627539	0.026534	1	-0.428276	1.04863	0.149249	0.743649
Xetro.H02285|	3.98918	103.806	22.9843	47.575	77.5151	35.1907	4.98759	106.423	5.39144e-06	1	0.000369635	0.143929	0.293303	0.00129554	2.51322e-13	1	-1.5021	1.04733	0.0197645	0.06548
Xetro.K04562|rpl32	13.2437	99.5591	160.088	154.866	101.877	54.5435	141.39	93.8739	0.00858861	1	0.519273	0.275829	0.84968	1	1	1	0.646094	1.04601	0.357493	0.256285
Xetro.K00314|gmip	7.39268	110.358	767.421	128.708	64.3787	61.5676	9.5281	92.7085	0.0229133	1	7.8264e-06	1	0.978534	0.0297861	0.000203715	1	-6.49614	1.04477	0.00614775	0.660155
Xetro.F01933|	42.4421	101.937	125.526	87.552	169.536	154.572	94.7754	88.2849	0.00952261	1	0.208172	1	0.388235	0.793354	1	1	1.37027	1.04111	0.911837	1.59191
Xetro.C01646|angpt4	17.4007	81.9649	2.29885	2.12227	110.811	42.2203	193.276	152.966	2.35826e-05	1	1.31774e-34	8.04606e-36	1	0.0013294	0.0458741	1	6.39018	1.03656	1.03074	36.346
Xetro.K05107|	8.10602	126.094	17.7892	20.8335	162.404	137.328	103.301	126.179	1.3947e-07	1	4.35433e-11	2.19768e-11	0.902624	0.995457	1	1	3.36843	1.03574	1.14199	0.929717
Xetro.C00816|myo5c	1.51313	110.395	8.16301	10.3078	82.6861	75.9251	66.4415	80.1143	2.9572e-07	1	4.9936e-13	1.80081e-12	0.910816	0.671604	0.483371	1	3.24879	1.03463	0.0306586	1.42561
Xetro.G01838|	0.281629	113.502	4.7071	2.1981	141.923	123.504	96.6564	106.738	1.76394e-54	1	2.25592e-36	7.69114e-42	0.456725	1	1	1	2.03435	1.01815	0	0.160993
Xetro.C00079|creb3l2	23.6628	105.223	60.2887	62.5528	112.139	116.542	111.106	105.549	0.00951815	1	0.00017025	0.00157438	0.676119	1	1	1	3.03729	1.01608	4.05776	5.36206
Xetro.G00639|cyp26a1	43.3703	107.734	21.7881	12.1713	177.441	93.6976	172.298	137.948	0.0636335	1	5.78764e-11	6.79886e-17	4.64589e-06	1	9.10278e-05	1	0.542387	1.01379	213.566	234.935
Xetro.A03645|	0	113.508	103.146	213.664	88.2499	86.2343	7.7138	115.881	2.32713e-08	1	1	0.00976935	0.0366633	0.673606	8.3423e-13	1	-3.9541	1.01082	0	0.0207312
Xetro.D00428|syt8	0	127.398	73.7923	5.07531	246.646	124.122	76.1552	134.077	5.34361e-07	1	0.885497	0.00541401	8.81497e-06	1	0.670754	1	6.82314	0.996483	0	5.23601
Xetro.K03189|	0.0594117	102.743	195.346	201.45	68.0555	47.6834	9.48619	88.4356	9.91968e-74	1	0.00860249	0.00308852	0.741364	8.39311e-05	3.92599e-47	1	-4.14931	0.996266	0	0.189522
Xetro.K03307|	0.162123	113.894	308.565	287.506	73.7488	52.4875	9.92404	93.6384	1.1794e-55	1	4.09951e-06	4.81618e-06	0.841508	0.0246221	1.89481e-16	1	-4.47094	0.994803	0	1.32897
Xetro.H00155|hmcn2	45.3814	117.251	174.238	165.722	123.519	69.1862	63.1824	107.273	0.048363	1	0.00255901	2.76678e-05	0.972407	1	1	1	1.11934	0.988759	0.286414	2.90315
Xetro.I02146|	10.032	116.337	140.527	168.087	148.219	179.592	120.222	155.289	1.93438e-06	1	0.46929	0.0639131	0.0270479	0.195034	1	1	1.48883	0.988474	0	0.0328064
Xetro.F00810|nedd9	8.40763	101.652	0.187813	0.168608	119.121	80.5806	105.589	109.669	3.45358e-07	1	3.44911e-71	9.35975e-73	0.313443	0.869683	1	1	3.38006	0.987393	0.214073	17.6865
Xetro.D00104|	0	120.423	270.217	291.556	64.1127	125.998	17.4292	108.88	1.86701e-32	1	3.2692e-07	2.57484e-09	0.43795	1	3.31649e-06	1	-2.87746	0.98471	0	0.0853962
Xetro.F00569|	31.7581	103.836	223.364	231.263	116.324	150.588	97.4118	74.1896	5.20168e-06	1	0.00777587	0.000679241	0.867164	0.484079	1	1	0.735719	0.980349	7.61086	5.76512
Xetro.I01508|	2.13185	98.2261	91.3541	87.4231	113.324	79.3029	88.6043	116.221	0.000628831	1	0.840859	0.853561	0.926546	0.783205	1	1	0.74084	0.976974	3.74142	13.7036
Xetro.K02729|	0.264908	108.881	265.541	305.866	63.3887	48.8107	17.9209	91.4875	4.85619e-56	1	1.74777e-07	6.47377e-10	0.616164	0.0112641	2.29394e-18	1	-4.38491	0.970605	0	0.117436
Xetro.E01368|	1.16243	75.5236	81.1272	117.547	62.6846	46.1964	3.55565	58.0956	0.000196647	1	0.798742	0.995252	0.317897	0.00944474	1.4743e-07	1	-6.79066	0.970385	0	3.55995
Xetro.E00427|cln8	40.1509	108.678	83.4151	93.7761	86.6331	103.55	108.648	115.353	0.00321241	1	0.633313	0.624848	0.77719	1	1	1	-0.157269	0.968956	6.67889	4.08311
Xetro.B00414|upk3b	4.41077	106.749	30.8506	2.1394	135.06	97.4256	102.072	111.258	3.46471e-11	1	0.00379059	3.06885e-21	0.362777	1	1	1	7.62651	0.964998	0.0119208	153.457
Xetro.H01564|numbl	5.35777	104.891	27.9714	19.676	109.444	80.8065	58.6911	108.605	0.00538146	1	4.7926e-08	3.96273e-11	0.961155	1	0.170565	1	1.44298	0.96398	0.51837	5.80026
Xetro.B02454|	0	138.925	660.487	568.478	99.8432	53.3331	33.0916	130.702	6.21714e-26	1	2.24154e-10	1.81317e-10	1	0.973077	9.00147e-05	1	-4.09036	0.963666	0	0.0811605
Xetro.A01258|pacsin1	23.7487	113.883	186.167	254.137	82.7759	73.9254	18.3319	89.9385	0.000140611	1	0.247362	0.00603979	0.0805313	0.234145	6.78757e-16	1	-5.70111	0.955139	1.13024	2.1698
Xetro.B01656|	0.131101	114.917	404.297	404.557	68.8088	36.6945	10.2276	99.318	1.54528e-25	1	1.66254e-08	3.35058e-09	0.949479	1.79532e-05	1.17002e-21	1	-4.99557	0.951652	0.0119541	3.29894
Xetro.K04091|	0.196606	115.623	247.035	255.906	60.3585	66.023	11.2478	95.2574	3.95245e-44	1	0.00326361	0.000857232	0.628588	0.0250121	7.05548e-26	1	-4.25089	0.951609	0	0.0181344
Xetro.F00415|adhfe1	5.62452	91.2784	26.0552	25.9918	133.501	93.947	78.3484	128.007	1.91676e-05	1	0.946254	0.196729	0.579559	1	0.908346	1	1.72443	0.948374	0.0321375	1.33723
Xetro.D01053|irf7	35.1963	90.1264	95.5151	120.633	126.58	85.7874	117.386	131.531	0.0505584	1	1	0.37984	0.967154	1	1	1	0.0594266	0.947828	0.403354	0.618672
Xetro.D02351|tmcc1	41.531	90.6503	95.2054	85.6757	76.8191	76.6125	14.9384	99.6142	0.0397001	1	0.995927	0.579367	0.016786	0.325174	9.71873e-14	1	-2.75738	0.943011	55.766	100.964
Xetro.G01255|upk2	12.9339	96.8203	11.3112	16.5839	128.358	114.335	108.173	121.958	4.00401e-09	1	3.00019e-11	3.07661e-08	0.19113	0.657651	1	1	6.17768	0.942406	1.27798	256.567
Xetro.K03487|alpl	1.24129	109.976	72.3067	55.768	70.6539	115.347	64.083	105.508	0.000150416	1	0.845186	0.483751	0.563788	1	0.620773	1	-0.442318	0.939298	0	2.58086
Xetro.F01281|	0	90.3723	120.649	145.97	57.4609	64.2929	45.2243	91.8841	1.88613e-35	1	0.766818	0.141651	0.143774	0.417552	0.0164843	1	-3.15501	0.930919	0.227236	3.0283
Xetro.A02424|tmprss9	1.32445	115.202	0.678008	0.863285	28.0706	105.231	164.85	139.592	3.11353e-08	1	1.75842e-26	2.2174e-29	1.85401e-05	1	0.118136	1	-1.04794	0.926909	0.0564024	14.2974
Xetro.J00598|myt1	0.159267	99.3241	280.694	26.2877	139.114	97.2995	72.2095	115.256	9.61412e-06	1	0.0664483	0.141475	0.67574	1	0.790398	1	3.77661	0.92685	0	2.45006
Xetro.K02667|unnamed	2.54301	116.68	138.48	115.44	133.198	84.945	83.9448	89.9468	1.67337e-43	1	0.127811	0.646775	0.691995	1	1	1	1.86004	0.922164	0.163044	3.79644
Xetro.H00496|	14.6363	86.5236	38.9819	51.3443	111.662	82.2387	127.78	117.321	2.32076e-06	1	1.44091e-05	0.00158934	0.717336	0.700993	0.965192	1	5.71042	0.920519	0.0387013	17.2633
Xetro.A00547|nr2f1	2.52542	117.542	77.8659	55.3767	116.114	104.131	55.6118	84.5219	3.6964e-46	1	0.313263	0.000214504	0.739974	1	1	1	0.550863	0.919363	0.00922014	1.23482
Xetro.F00523|	0.0566416	103.848	139.098	204.326	48.6887	44.6648	14.1578	141.332	5.7368e-06	1	1	0.745722	0.000419519	0.00598015	4.17093e-07	1	-5.47828	0.909721	0	24.9783
Xetro.A02171|enc1.2	44.7608	108.831	84.042	75.431	102.227	81.3813	69.5211	104.239	0.0313302	1	0.631037	0.157369	1	0.453362	0.022018	1	-0.942491	0.909229	84.8601	69.2848
Xetro.K03513|	5.27929	116.735	335.064	241.023	35.1003	150.006	121.593	90.3864	6.49966e-31	1	2.13122e-32	2.09281e-17	5.35309e-11	0.183496	0.855996	1	-8.04027	0.90698	0	0.00456217
Xetro.A01574|nfil3	27.8232	102.011	336.808	160.923	91.5672	87.9997	61.3491	101.155	3.35043e-07	1	3.8736e-18	0.00541833	1	1	0.172344	1	-3.72324	0.904672	0.518339	2.81433
Xetro.B00729|nos2	20.6628	131.515	27.7743	23.7254	107.67	119.846	64.9001	105.848	0.0417475	1	0.000501933	8.68187e-06	0.829615	1	0.34183	1	1.71437	0.90229	0.00539109	3.90638
Xetro.B01329|dgka	30.205	101.461	7.26759	5.89501	122.322	107.101	82.5096	101.663	0.00756326	1	6.04444e-09	6.12769e-11	0.85895	1	1	1	2.31176	0.899392	1.77536	11.1971
Xetro.E00102|ostalpha	28.0807	116.941	63.7826	48.5323	127.955	120.908	102.777	105.342	4.86673e-06	1	0.850558	0.462599	0.918915	1	1	1	1.0613	0.892152	3.18899	1.96976
Xetro.C00565|skor1	27.4278	107.938	118.081	169.753	114.557	81.1003	64.4299	97.0284	1.8372e-14	1	0.318283	3.04154e-05	0.574123	0.0962524	5.64139e-06	1	-1.39851	0.890703	9.79476	11.3494
Xetro.A00014|vwa5a	22.6446	103.444	277.442	714.439	90.5834	29.8929	29.5487	123.942	0.00970584	1	0.0720735	2.21272e-05	1	1.0552e-05	6.66044e-07	1	-2.34315	0.888666	0.480022	0.385341
Xetro.C01142|	23.3057	111.138	13.985	12.7434	148.288	87.3561	163.594	149.456	7.23896e-06	1	4.63253e-21	2.1034e-24	0.0448985	0.806575	0.0144657	1	3.13621	0.885894	2.70202	22.0936
Xetro.A01586|s1pr3	4.66906	136.98	3.78177	2.22223	226.952	105.434	250.28	141.152	0.0498926	1	0.000140703	6.84425e-05	0.00108189	1	0.230846	1	6.04627	0.873178	1.66865	6.72543
Xetro.I00244|acvr1	19.2818	104.176	68.3603	92.948	92.5139	83.85	90.0603	102.622	5.69343e-06	1	0.00721089	0.597072	0.989233	0.614895	0.948528	1	-0.853878	0.870876	61.9789	69.6508
Xetro.B02455|	0.172804	118.831	270.475	302.873	74.3696	55.4137	12.0031	92.8122	2.32437e-92	1	7.056e-05	3.07911e-06	0.899392	0.109962	4.09594e-16	1	-3.80828	0.870622	0	0.0508733
Xetro.K03367|	0.0911989	107.054	229.751	238.877	67.0676	48.1106	15.4154	99.0757	4.66369e-43	1	0.000388829	8.84053e-05	0.695151	0.000987705	2.0028e-23	1	-5.49708	0.866972	0	0.212069
Xetro.G00654|	1.03758	124.705	56.9913	121.489	91.4485	100.265	66.3611	67.1333	7.07248e-17	1	0.181636	0.756677	0.846084	0.914966	0.0762018	1	1.94049	0.861707	0	0.01984
Xetro.F01961|	19.0736	106.933	102.758	149.167	138.996	96.3975	100.34	85.8764	0.0200822	1	1	0.465228	0.0114886	1	1	1	2.10382	0.859203	0.218832	0.80252
Xetro.G02100|phldb3	0.14385	104.438	137.689	102.454	117.514	96.2748	93.8614	111.377	0.00414453	1	0.750315	1	0.943541	1	1	1	2.65954	0.85558	0.15593	32.3904
Xetro.I01549|msln	36.5813	110.928	19.9708	18.8083	67.0702	75.275	76.6163	118.836	0.0439187	1	9.45538e-12	1.59371e-14	0.0173761	0.504651	0.765989	1	0.807596	0.854736	0.163657	0.661094
Xetro.B01533|rarg	17.6871	104.201	43.1668	18.0479	126.476	82.7805	90.8241	120.716	0.000165931	1	5.67873e-05	4.04662e-13	0.452695	0.739086	1	1	1.07476	0.850398	31.3839	128.958
Xetro.K03649|	0.0607085	110.316	208.494	225.075	73.2886	44.4279	12.3964	94.6471	3.55465e-51	1	0.0605941	0.0205943	0.931863	0.000897694	1.87187e-23	1	-3.4571	0.849907	0	4.07075
Xetro.B01024|ankrd57	1.67146	113.769	78.886	93.8644	75.5452	108.643	41.8116	98.3063	3.46595e-52	1	0.0591287	0.695202	0.00835306	1	1.569e-12	1	-2.66892	0.847944	0.109699	31.2897
Xetro.E01129|akap12	0.316067	108.621	24.0632	5.7625	98.7759	88.8912	63.8213	103.161	3.24658e-18	1	1.66399e-06	6.57213e-21	1	1	0.0336956	1	-0.0111111	0.847328	0.0168099	82.9927
Xetro.B00654|spns2	1.96651	116.668	123.386	162.062	60.4223	48.84	1.63719	92.9105	0.0155541	1	1	0.995252	0.0150099	0.000345528	5.1362e-20	1	-7.68096	0.845012	0.0116874	7.18841
Xetro.A00952|hps4	19.7296	105.389	236.746	117.461	44.2556	28.3949	51.8869	105.227	3.62341e-06	1	3.9161e-08	0.560164	7.66886e-05	1.76723e-12	0.000817947	1	-2.71873	0.842211	20.0364	17.8798
Xetro.I01218|lfng	12.6765	106.409	86.7345	56.8723	135.909	111.379	140.317	111.131	1.44043e-24	1	0.393939	8.94031e-05	0.00648646	1	0.833579	1	2.08479	0.841816	112.262	85.0556
Xetro.F01721|csrnp1	26.6785	100.531	103.881	98.099	73.3489	66.1263	43.4527	105.171	5.1717e-08	1	0.952131	0.955218	0.0219001	0.688861	0.101385	1	-2.46586	0.838753	24.7415	33.3926
Xetro.J00546|unnamed	30.4321	110.387	118.495	106.15	64.4886	99.4378	61.2742	90.9241	1.69318e-07	1	0.678038	0.963841	0.000362633	1	4.46778e-06	1	-2.42104	0.838698	1.1255	18.5849
Xetro.D00196|uvs.2	0.198472	91.1271	5.4575	1.66722	135.285	77.0561	171.103	127.047	1.90007e-71	1	1.65698e-27	1.1029e-45	0.427659	0.576963	0.01715	1	3.18085	0.836131	0.0379288	103.349
Xetro.B00859|arx	0.481786	120.454	64.9479	88.2408	96.3357	72.0467	37.8782	79.1267	5.55324e-64	1	0.239903	0.995252	0.632024	0.209868	0.0124158	1	-6.07004	0.834392	0	0.883068
Xetro.H00271|arhgap4	2.99754	121.091	152.206	52.4129	51.9472	171.38	31.124	92.9586	0.000115782	1	0.452758	0.0322713	0.261344	1	0.236269	1	-1.86191	0.830581	0.357624	0.59085
Xetro.A02945|hpgd	47.9645	102.819	64.7589	41.0738	113.265	96.6772	98.7736	105.828	0.00831123	1	0.0252226	1.0595e-08	0.713231	0.847994	1	1	2.72765	0.819003	77.4113	104.062
Xetro.G01586|	2.47668	96.1033	328.5	200.441	106.402	85.3148	146.783	137.293	1.43526e-09	1	6.23477e-08	0.00786348	1	1	0.861693	1	2.00832	0.817655	0	0.110009
Xetro.K05002|tagln2	1.33371	114.335	5.32669	2.68378	147.081	90.397	77.9135	100.316	1.72169e-08	1	2.70121e-07	3.23119e-09	0.265649	1	1	1	3.95746	0.81503	0.0266853	28.8878
Xetro.I02098|	0.0147028	93.3374	16.4006	3.69038	126.676	99.0357	139.678	114.48	8.68899e-06	1	8.30159e-06	7.3497e-13	0.953811	1	0.307596	1	8.30589	0.812858	0	57.5095
Xetro.A00797|tbx1	2.11462	100.078	74.3968	59.5253	97.4768	57.1395	127.675	103.582	8.15179e-50	1	0.459454	0.0281924	1	0.00582194	0.81173	1	-0.300459	0.811777	0.0317145	1.00678
Xetro.C01641|plekhg7	47.4782	108.447	24.7649	27.0747	138.347	78.978	108.67	110.99	0.0825676	1	5.50808e-11	1.20724e-10	0.277192	0.271152	1	1	0.56662	0.808547	1.77516	3.28714
Xetro.A02769|mthfd2l	0.675367	125.38	32.5037	74.6197	321.369	75.1289	75.1224	141.822	3.43196e-10	1	5.28728e-05	0.00221697	0.00455591	1	1	1	7.65911	0.802795	0.111534	2.3263
Xetro.H01628|dact1	17.4811	99.739	71.7614	59.9581	88.0435	85.296	75.8878	97.6877	5.57289e-21	1	0.00055954	8.93242e-09	0.590374	0.514399	0.0498586	1	-1.29708	0.801777	339.499	333.991
Xetro.K01821|	24.6873	115.773	177.4	106.074	74.8643	76.3949	109.328	111.934	0.0740014	1	0.0555693	0.619773	0.936419	1	1	1	1.27098	0.798555	0.264674	0.635902
Xetro.B02172|adamts1	30.3087	108.162	43.7004	66.4383	84.4418	64.2437	38.6904	101.705	0.00497422	1	9.73592e-09	0.00450134	0.780191	0.234718	2.63294e-05	1	-2.25826	0.795873	87.6463	85.5525
Xetro.I00468|fzd7	13.3873	104.744	91.0056	91.6309	95.8553	83.8189	58.2687	110.56	0.000107283	1	0.650445	0.612233	1	0.480021	0.000108581	1	-0.609579	0.795566	127.773	552.348
Xetro.G01640|hes3.1	0.194992	92.5806	35.6791	6.34357	115.987	83.9945	189.565	128.999	4.96293e-41	1	0.00795678	3.52759e-14	0.790934	0.893249	0.00257326	1	4.42643	0.792151	0	26.9567
Xetro.G01398|tbcel	36.9872	113.433	53.2839	58.0345	138.648	90.2948	110.916	113.375	0.00881288	1	0.000369435	0.000388761	0.243649	1	1	1	2.3359	0.791202	2.27164	1.84226
Xetro.C01555|tdg	41.0565	117.785	59.402	70.7622	113.084	105.324	87.8834	102.93	0.0179916	1	0.111967	0.301026	0.768449	1	0.773311	1	1.14044	0.786037	11.0331	57.5538
Xetro.G00230|pla2g12b	3.7972	107.913	135.17	103.974	91.5312	84.5561	105.713	117.965	0.000140021	1	0.636233	1	0.897112	0.950892	1	1	0.218042	0.785306	8.11462	48.5217
Xetro.F01350|	0.128504	115.177	5.9003	4.09766	97.6038	126.88	108.865	140.304	7.46567e-20	1	4.44475e-15	2.83979e-18	1	0.802035	1	1	4.48702	0.784632	0.103868	3.83748
Xetro.E00135|	43.8205	122.008	49.8681	47.2623	122.023	132.415	117.052	104.784	1.85354e-05	1	4.61828e-06	2.31324e-07	0.258531	0.564594	1	1	3.13752	0.783951	5.45689	7.82415
Xetro.A00849|unnamed	0.185628	117.089	9.88641	4.81055	159.254	127.51	90.067	97.783	2.53632e-18	1	2.04291e-21	2.50464e-33	0.0633248	1	1	1	5.83145	0.783794	0	31.0655
Xetro.K00255|s1pr5	12.9095	93.8904	11.2053	1.4365	142.767	116.375	109.93	104.905	7.36259e-06	1	1.21353e-08	1.75825e-22	0.250293	1	1	1	6.17654	0.782834	0.0909682	48.0187
Xetro.D02140|slc9a5	32.5943	107.334	128.626	74.2563	76.6242	110.629	68.8484	87.3753	8.3952e-05	1	0.529001	0.325838	0.350647	1	0.448531	1	-1.16819	0.782513	10.416	9.26643
Xetro.D00901|	6.89609	116.675	78.8214	36.9304	98.5306	130.855	94.7437	100.279	1.1296e-05	1	0.311116	6.20585e-06	1	0.547044	1	1	-0.406324	0.780071	0.0819109	5.49267
Xetro.H00800|	33.1207	114.599	21.4679	24.2382	114.293	97.0705	93.379	105.644	0.0193157	1	1.05629e-07	2.5023e-07	0.394607	1	1	1	2.24963	0.77873	4.23569	19.3887
Xetro.D02359|unnamed	35.2125	111.578	122.778	153.522	120.525	121.6	99.3268	98.8346	1.63445e-07	1	0.258123	0.0036462	0.707707	0.107715	1	1	0.566622	0.778231	7.89279	4.9064
Xetro.A02868|sfrp2	0.411289	101.974	6.61072	2.57124	130.043	95.3222	137.933	148.525	1.89273e-29	1	8.45423e-54	3.66815e-86	0.134566	1	0.0222217	0.0667609	2.27682	0.775265	0.131797	170.523
Xetro.B01184|pcdh9	1.4312	106.751	141.959	135.76	67.2164	27.3442	19.4101	91.0016	1.51951e-44	1	0.255127	0.330255	0.0133578	1.00341e-13	5.66217e-15	1	-5.60804	0.77447	0	0.601944
Xetro.K04146|	34.4978	94.533	101.003	116.366	158.176	61.8073	108.62	126.475	0.000107129	1	0.904284	1	0.427043	0.771021	1	1	0.558134	0.773371	0.0945531	0.0442951
Xetro.G01392|	1.84982	92.989	1.48614	2.28943	88.5642	98.7604	108.797	100.404	1.03832e-05	1	1.12689e-50	7.45663e-51	0.79284	1	1	1	5.18578	0.765367	0.245628	5.14451
Xetro.H02244|plekho1	8.59963	129.401	20.0766	39.873	85.9801	73.7998	8.73607	89.0166	0.00392335	1	0.000272463	0.0220503	0.780304	0.710238	2.77159e-05	1	-3.48757	0.764188	0.198577	7.85874
Xetro.G02133|btg5	40.9524	100.122	95.8985	77.5982	92.1034	92.4516	60.2494	97.8516	0.00400563	1	1	0.472208	0.905749	0.878215	1.22098e-05	1	-1.49221	0.761942	18.6119	16.923
Xetro.H00200|	26.8847	86.6572	75.4949	82.3688	124.357	90.4036	68.4467	91.6703	0.00247732	1	0.0783378	0.657575	0.339647	1	0.438395	1	2.10376	0.761558	0	9.6552
Xetro.J00870|hap1	8.62095	106.303	27.232	8.09105	135.307	97.009	107.724	125.615	0.000143573	1	2.4199e-06	1.67786e-15	0.413112	1	1	1	3.64855	0.759977	4.28815	21.5951
Xetro.C00996|slc7a2.2	0.217944	107.497	91.4656	121.373	25.38	47.0713	12.6802	83.9306	2.08101e-26	1	0.650756	0.995252	8.13208e-17	0.123033	1.13885e-14	1	-5.83869	0.758125	0	0.144916
Xetro.D01936|plk3	44.3651	106.099	65.5106	56.85	83.1453	73.1787	35.1666	89.4813	0.000244927	1	0.0111896	0.000241173	0.303031	0.0463681	1.17071e-20	1	-2.28874	0.754573	268.191	145.998
Xetro.C02104|	1.20682	100.268	36.9275	7.86094	137.369	67.0912	151.548	83.625	2.22784e-06	1	0.00336452	2.86544e-08	0.737684	1	0.434638	1	4.14368	0.753124	0.266601	3.19006
Xetro.D02264|ip6k2	18.3603	84.9891	46.0076	58.2941	96.5394	98.8664	115.089	112.429	7.90444e-11	1	7.38048e-11	3.43482e-06	0.977491	1	1	1	1.58988	0.751012	97.718	43.5975
Xetro.B00360|rab34	1.89034	106.274	27.318	47.0971	134.979	95.2041	75.6929	106.494	1.09482e-07	1	1.20198e-06	0.0270407	0.588401	1	1	1	2.55537	0.75088	0.105875	13.2108
Xetro.K02616|glipr2	22.3084	116.952	280.851	191.162	223.038	142.552	87.8477	121.547	0.0751661	1	0.000986095	0.0232118	0.163249	1	1	1	3.59206	0.74806	0.0627508	0.280189
Xetro.A00551|znf608	0.401828	120.834	51.6654	38.5296	104.859	74.6373	71.0168	108.464	0.00160528	1	0.0931702	0.00248679	1	0.472057	0.845265	1	-0.177889	0.746539	0.0516169	13.3072
Xetro.K04659|	0.042306	107.134	215.417	259.428	54.5481	56.137	14.1778	113.964	2.65889e-84	1	0.00184622	5.89052e-05	0.648047	0.027235	5.87336e-20	1	-4.75474	0.744904	0	0.0890124
Xetro.B01595|unnamed	10.4158	103.936	41.0549	44.6087	89.215	80.814	37.4679	86.7834	2.63758e-07	1	0.0316251	0.0419408	0.816616	0.846832	1.83203e-07	1	-3.05377	0.743755	0.262485	67.7926
Xetro.B01121|zic5	35.443	99.2712	56.281	77.3699	92.2879	56.1622	74.812	116.303	0.000173044	1	0.00255101	0.011962	1	0.0908883	0.619706	1	-2.04368	0.743662	1.37456	3.901
Xetro.F00583|gata6	12.9577	114.873	118.754	105.298	66.1399	80.6597	29.7936	85.8367	1.51927e-07	1	0.862454	0.995252	0.00176205	0.452336	3.21903e-22	1	-5.78065	0.742051	2.27075	24.2659
Xetro.B01419|pou6f1	19.602	133.819	88.636	74.2717	151.943	158.256	134.579	99.1086	6.09259e-07	1	0.0691108	0.0320408	0.115626	0.822414	0.821773	1	2.47988	0.740989	1.16179	2.17069
Xetro.B01567|	20.8254	119.12	97.8538	116.708	115.576	110.266	88.87	87.7143	1.36619e-07	1	1	0.670048	0.765246	1	1	1	1.7157	0.738338	0	0.786635
Xetro.G01091|igsf9b	39.8127	90.4349	114.871	131.862	43.4433	106.112	147.078	89.2877	5.92933e-05	1	0.944566	0.26349	3.61579e-09	1	0.964882	1	-2.66515	0.733952	0.319834	0.603195
Xetro.K01819|	4.55642	113.568	65.2008	46.1928	124.458	73.2187	128.257	108.78	1.13146e-05	1	0.346223	0.0287036	0.857211	1	1	1	2.4528	0.733811	1.00379	6.50283
Xetro.G00667|	25.0254	132.606	14.9172	22.9037	146.793	117.825	116.185	108.794	0.0003507	1	4.84372e-10	5.62687e-08	0.164554	0.836909	1	1	4.74356	0.733768	17.2544	36.205
Xetro.I00806|	1.74896	122.265	162.507	148.197	173.952	54.6097	8.24057	103.309	8.56921e-05	1	0.107359	0.248416	0.628588	0.0013294	1.54808e-19	1	-5.1938	0.732162	0	19.6926
Xetro.A03510|mgc69493	17.6878	103.318	86.912	89.8839	57.3237	68.8951	14.3669	103.542	0.0236334	1	0.999001	1	0.0325918	0.185784	1.16471e-14	1	-4.82752	0.73156	0.177276	16.4231
Xetro.I01036|aldh1a2	5.36932	111.487	97.7914	91.8226	54.2391	48.0792	15.9239	87.2395	2.00634e-06	1	0.838159	0.506308	1.85656e-10	4.36213e-06	7.46318e-25	1	-6.41279	0.73124	178.735	357.321
Xetro.F01383|	2.58702	135.117	289.135	22.7813	85.4197	124.784	41.3003	98.9624	0.00407183	1	0.0290395	0.250512	0.434394	1	0.280941	1	-3.0141	0.728991	0.00426151	0.998166
Xetro.B00258|unnamed	5.49286	96.0521	251.372	313.912	135.022	94.8949	160.127	103.684	0.0158494	1	0.000124116	3.36766e-07	0.535632	1	1	1	4.0073	0.726528	0.439982	3.29887
Xetro.D01580|fam83f	8.0632	93.5606	195.403	41.9653	101.629	63.5464	144.279	123.068	0.00103391	1	0.0818237	0.00654662	1	0.345117	1	1	2.46707	0.726506	0.335625	2.76404
Xetro.A01843|acer2	21.5565	102.375	164.275	176.675	104.481	108.497	95.5654	94.1597	3.77497e-10	1	0.00757157	0.000870893	1	1	1	1	-0.0545495	0.72276	11.3132	11.522
Xetro.G00417|	6.13756	106.632	106.382	161.654	56.2906	88.4725	35.0593	97.0621	6.27935e-34	1	1	0.00934644	0.0389245	1	1.14581e-08	1	-1.76193	0.72112	0.1941	1.54388
Xetro.G01448|plekhn1	22.5265	101.237	30.506	31.3701	80.5113	71.161	47.8487	101.031	8.75802e-05	1	0.00167625	0.000493645	0.787082	0.493881	0.00105856	1	-1.07105	0.719695	0.552953	50.8327
Xetro.D01216|lrrc8c	8.3284	117.558	12.5503	11.0908	155.324	128.825	102.867	111.8	1.90948e-05	1	1.25678e-27	4.77261e-30	2.74003e-05	0.537396	1	1	3.18399	0.71658	9.37896	104.881
Xetro.G01581|dhrs3	16.0004	132.021	48.1308	24.6751	111.038	105.365	79.8108	95.3084	0.000178977	1	0.00634047	1.11135e-07	1	1	1	1	-2.00206	0.71638	45.6883	71.2473
Xetro.J00179|mrpl27	5.15244	77.442	88.9996	83.1781	80.9046	86.9933	57.4966	85.3041	4.27908e-14	1	0.427789	0.620026	1	0.876302	0.897125	1	0.943961	0.715206	5.34569	5.26786
Xetro.B02456|	24.0046	102.71	394.708	364.635	79.967	32.6758	27.2877	116.122	1.44852e-14	1	7.39546e-06	2.59465e-05	0.307575	5.64352e-05	7.33171e-08	1	-4.08861	0.714152	0.146431	0.466217
Xetro.B00563|cenpv	16.1131	94.4715	15.789	13.5472	125.114	101.37	102.805	123.297	0.00203428	1	6.91809e-08	5.03714e-11	0.0350444	1	1	1	5.02341	0.713566	0.2619	9.15998
Xetro.J00027|	9.52921	101.556	113.371	103.802	86.676	142.018	95.9773	119.122	1.03933e-07	1	0.820564	0.995252	0.846667	0.459297	1	1	-0.290409	0.711988	0	16.6914
Xetro.D01080|chka	31.2607	93.4529	59.8253	60.1051	81.1381	64.5847	39.7171	96.2804	0.0742536	1	0.0127254	0.0115681	1	0.079725	0.00171942	1	-2.68462	0.711814	1.83109	3.59262
Xetro.K03503|	35.3333	103.212	141.612	175.117	150.32	119.143	107.113	113.623	1.11187e-06	1	0.0137805	3.21855e-06	0.0130549	0.892082	1	1	1.41533	0.705421	0.774032	4.52516
Xetro.B02351|	0.296971	136	139.204	302.759	206.39	279.823	84.6673	118.988	1.60428e-05	1	0.946254	0.346085	0.82007	0.81761	1	1	2.19517	0.704412	0.0665799	2.4625
Xetro.K02638|	34.2709	115.111	93.5519	80.0026	100.629	93.8499	67.3549	128.219	0.0144785	1	0.940047	0.588984	1	0.658036	0.492264	1	1.22028	0.703417	1.55114	5.88188
Xetro.K00612|	2.24325	104.004	99.1751	127.267	124.752	82.5978	91.9391	112.497	0.00253161	1	1	0.508318	0.980634	0.927497	1	1	2.28223	0.701182	0.0867696	0.951142
Xetro.E00310|tiparp	16.99	102.786	43.1363	39.4311	87.3215	64.6977	99.8829	104.209	0.00660633	1	0.0011874	8.663e-06	0.509533	0.00137972	1	1	0.218025	0.698919	3.09064	13.2217
Xetro.K00983|ahnak	41.9368	116.558	38.7305	35.1672	75.0444	72.6454	58.4803	96.4187	0.0110467	1	0.00134133	0.00011168	0.372028	0.565942	0.0417636	1	-0.730034	0.697723	7.66163	83.0054
Xetro.H00893|vgll1	0.922008	115.758	5.31108	1.11782	101.678	85.2213	99.5568	117.451	0.0627065	1	2.11255e-08	4.46572e-11	1	1	1	1	5.91827	0.696583	0	5.49876
Xetro.D00612|maf	20.0408	100.905	88.0956	75.1003	89.9478	115.351	73.3211	61.4946	1.44201e-37	1	1	0.781121	0.755136	1	1	1	-0.728299	0.695781	0.865116	1.76132
Xetro.J00016|	0.0697741	123.478	49.7949	18.9552	133.131	142.533	101.685	104.443	3.56378e-11	1	0.0120462	1.80356e-07	0.188645	0.567484	1	1	4.03207	0.695097	0	6.89896
Xetro.F01277|top2b	7.38882	117.201	72.7301	56.6827	103.359	106.168	67.1318	98.9026	0.000160984	1	0.555563	0.113011	1	1	0.00394185	1	1.7885	0.687834	2.12283	24.2209
Xetro.B00159|fhl3	7.28319	117.158	109.823	89.1506	84.0597	102.684	78.6937	92.9316	6.17129e-08	1	0.852938	0.375582	0.957436	1	1	1	-0.189475	0.685944	15.6433	31.1436
Xetro.A02936|galnt7	14.7837	87.2014	27.9359	11.9559	105.38	65.5111	106.078	110.959	1.89933e-06	1	3.45319e-24	6.54427e-62	0.805077	0.161062	1	1	0.486912	0.683766	21.7525	29.577
Xetro.D02071|kiaa1614	49.7263	96.8529	45.698	46.9323	83.6948	61.5482	82.1473	101.549	0.0542024	1	0.000316813	0.000420461	0.727062	0.000987705	0.869343	1	-0.698694	0.683255	1.41625	5.78321
Xetro.A02462|fras1	36.3173	102.698	158.533	143.342	84.2972	97.2276	78.0643	98.6125	0.00543806	1	0.0473844	0.616629	0.347006	1	0.244018	1	-0.880774	0.682175	0.394962	1.76377
Xetro.H01348|meis3	22.2962	94.793	6.14106	6.16018	127.988	67.2657	132.189	131.777	0.00415158	1	4.04197e-13	2.78939e-13	0.254552	0.0583604	0.460853	1	2.58777	0.6816	9.05468	65.9848
Xetro.K00637|hist1h4a	0	90.647	163.585	294.415	126.627	144.386	71.4912	98.0917	1.19806e-23	1	0.274795	3.29713e-06	0.172656	0.375709	0.94998	1	0.700432	0.679372	0.578918	2.20993
Xetro.I00336|pdk1	32.8719	106.785	25.0532	18.4727	134.664	103.991	97.1104	109.715	0.00352535	1	1.25464e-08	6.59803e-13	0.0787158	1	1	1	2.8083	0.678065	23.1919	66.0374
Xetro.A03283|st3gal5	12.7015	131.547	65.0761	41.9296	116.47	46.2768	20.7597	107.344	0.0141445	1	1	0.985493	0.845634	1	0.180097	1	-2.2843	0.678049	0	0.49825
Xetro.B01645|efnb2	0.994711	108.369	100.423	99.6215	74.2174	54.3498	16.0316	89.15	2.14329e-20	1	1	1	0.093611	0.00016995	1.65399e-26	1	-4.16423	0.677688	0.233359	177.635
Xetro.D02566|unnamed	8.83197	103.856	105.115	72.4052	78.7424	37.4527	6.55922	80.6839	0.00115101	1	1	0.413859	0.363821	0.000128233	1.47284e-19	1	-3.05319	0.677262	0.110042	12.8427
Xetro.A01328|nav1	5.91346	117.747	30.8449	37.4619	128.106	86.3498	95.3262	103.027	0.0242054	1	0.000286744	0.0592777	1	1	1	1	1.20623	0.674522	0.089057	0.752321
Xetro.C01794|pnpla8	40.9302	71.4016	86.0852	100.934	84.6632	77.4427	106.849	128.001	0.0275581	0.868396	0.367826	0.984568	0.498347	0.743173	1	1	0.78918	0.67304	6.24343	3.45808
Xetro.F00427|bhlhe22	0.843921	122.986	231.797	283.502	80.7642	83.7943	32.1629	129.806	1.05037e-47	1	0.000105714	1.07926e-06	0.648978	0.801398	4.44223e-06	1	-4.85554	0.671986	0	2.76567
Xetro.D02243|gata2	0.966948	110.248	101.536	85.0903	71.8103	93.0439	5.20508	84.3895	0.00111492	1	1	0.718577	0.0338857	0.112637	8.4107e-15	1	-2.33064	0.669786	0.029329	19.6045
Xetro.J00680|fzd2	30.1691	110.359	71.4371	54.2076	90.1402	102.299	86.8216	118	0.0144824	1	0.341951	0.014957	0.679553	1	0.841828	1	0.183312	0.668649	19.735	45.1934
Xetro.K03336|unnamed	2.38762	113.941	107.051	86.043	142.299	119.942	104.788	108.698	5.42376e-23	1	1	0.298525	0.0713705	0.912901	1	1	2.92443	0.667001	0.116555	71.7876
Xetro.I00504|wdr12	17.1276	117.205	94.7092	82.6759	128.427	106.258	75.7361	100.65	0.000177712	1	1	0.948762	0.175507	1	1	1	1.42796	0.66542	3.47058	31.1646
Xetro.B01172|	0.166035	115.401	11.4055	5.99739	116.563	129.163	100.482	109.74	1.53552e-19	1	6.43941e-12	7.03796e-14	0.695065	0.633503	1	1	4.83716	0.662768	0	2.98589
Xetro.F00704|fam65b	8.11272	111.726	90.1499	71.037	102.848	128.735	118.973	87.5539	2.10475e-13	1	0.758652	0.0605659	1	0.564473	0.849093	1	-1.27786	0.662611	0.013432	1.56452
Xetro.B01363|	1.27378	118.327	191.753	93.0518	66.8817	80.7265	29.7329	91.6403	2.85391e-12	1	0.394304	0.827583	0.395607	0.729868	0.00020558	1	-6.52189	0.662221	0.0465959	1.61458
Xetro.A01229|foxp4	7.40647	115.736	81.708	85.0418	116.954	83.1759	111.788	108.946	4.34042e-16	1	0.333265	0.348169	0.662307	0.553445	1	1	-0.352411	0.655691	8.8488	9.2598
Xetro.N00476|sox17a	0.298616	103.284	96.0799	109.088	39.6628	71.331	22.2948	96.4373	1.99653e-40	1	1	0.925271	7.07496e-17	0.0174197	2.05988e-45	1	-7.64626	0.655065	0.0547413	92.878
Xetro.C01908|abcd2	41.1033	136.996	47.472	55.0459	179.787	167.964	118.35	115.772	0.0929146	1	0.0102501	0.0266428	0.0304794	0.369711	0.956581	1	0.484391	0.65115	0.460208	3.14897
Xetro.B00632|auts2	33.6123	104.999	67.3601	70.9679	99.9333	64.9889	71.9966	100.198	0.0252164	1	0.0169912	0.00395002	1	0.106961	0.780642	1	-1.01211	0.651069	2.479	2.04559
Xetro.K04353|	0.121127	102.187	226.784	253.546	62.4858	49.723	13.5894	98.0075	2.53103e-49	1	5.44125e-05	1.03203e-06	0.559099	0.00988622	1.68859e-18	1	-4.58701	0.650227	0	0.158064
Xetro.A01654|trpm6	4.8291	118.52	18.5673	6.6669	84.2042	76.8292	27.0678	136.719	0.0020594	1	5.8678e-06	3.73808e-10	1	1	0.988431	1	-1.0011	0.649416	0.0143061	2.05703
Xetro.A00390|c7	19.3252	114.749	3.34762	2.82709	160.964	87.3552	90.8121	124.264	0.010532	1	8.21737e-20	3.07374e-20	0.0165622	0.950988	1	1	2.97595	0.644156	0.131236	4.87866
Xetro.K00628|hist1h2al	45.1645	106.064	122.609	164.309	133.773	120.735	89.9965	91.8797	6.01285e-07	1	0.548852	0.00808501	0.0196922	0.659284	1	1	1.10021	0.64378	54.9537	132.766
Xetro.B00070|pou3f1	8.16874	132.892	113.98	64.7122	103.257	107.92	49.2825	94.5109	3.88666e-11	1	1	0.00261453	0.935943	1	0.0287077	1	-2.61157	0.643367	0.377002	1.73949
Xetro.E01046|	0.922965	105.815	153.431	160.494	89.0591	107.375	104.71	102.019	1.07177e-07	1	0.0302242	0.00954152	1	1	1	1	0.540566	0.641495	0.083507	2.75988
Xetro.D00185|ccnd1	9.44767	88.2859	127.785	220.243	134.636	77.1758	87.2422	127.839	0.0361963	1	0.165997	0.000121069	0.39414	0.746367	1	1	3.05443	0.641374	95.8561	147.287
Xetro.D02066|unnamed	11.6812	105.082	115.492	98.0945	110.879	40.8553	36.0918	92.7662	3.79922e-13	1	0.460237	0.948314	0.897896	9.12039e-09	5.75399e-08	1	-3.80679	0.639764	162.357	163.749
Xetro.I02025|fkbp1b	14.896	115.682	171.23	389.062	71.0954	27.9135	29.6996	81.3798	0.00397454	1	0.305567	0.00165445	0.373566	4.78518e-05	5.41205e-05	1	-1.07632	0.639386	3.45074	3.90656
Xetro.D01048|	35.3533	95.8033	70.1809	61.7431	113.35	68.5872	84.79	107.174	0.0021493	1	0.00218487	3.33485e-06	0.463538	3.44385e-11	0.295815	1	-0.127758	0.637659	17.003	19.6908
Xetro.D00819|c9orf117	20.7519	105.38	57.0617	60.7535	106.807	113.449	111.339	90.6697	9.43794e-13	1	0.000620941	0.00138159	0.928425	0.92412	0.836571	1	2.99365	0.635303	0.211554	2.52046
Xetro.G01907|	5.7628	139.74	92.0897	122.059	164.599	116.465	91.3798	134.985	6.78291e-05	1	0.569505	0.122827	0.662484	1	1	1	1.02954	0.634391	1.1222	5.55825
Xetro.H01276|serpina1	0.0804601	125.874	8.12538	0.630114	110.683	109.35	84.5364	105.342	0.000104436	1	3.21041e-09	9.43382e-21	1	1	1	1	2.84549	0.630416	0.0242578	7.304
Xetro.H00047|notch1	16.6628	106.322	216.279	267.838	83.8771	83.9701	51.8408	92.5353	0.000152299	1	0.000665355	1.21129e-05	0.580432	0.844172	0.00419504	1	-0.454282	0.628505	6.32182	12.5617
Xetro.K02257|	0.347836	98.2845	206.678	213.558	65.3399	38.2113	14.8957	102.304	7.49792e-46	1	0.0263716	0.0120377	0.775769	3.50468e-08	2.42284e-32	1	-6.70669	0.628083	0	0.699397
Xetro.K02184|	0.373547	99.8734	33.4623	12.8152	108.468	114.114	97.3965	98.2536	3.94565e-10	1	0.0102464	2.61238e-05	1	1	1	1	3.55252	0.626593	0	0.0901739
Xetro.F01477|cdk6	12.9715	106.233	118.905	115.666	132.898	80.5429	76.2791	91.6539	6.93041e-15	1	0.536531	0.527168	0.1934	0.481208	0.155021	1	1.94131	0.626019	0.139986	3.11955
Xetro.J00216|arhgap39	21.6188	106.225	31.7314	14.8146	74.8616	52.4542	13.1484	84.7128	3.70707e-05	1	0.012533	1.98082e-06	0.0736514	0.0218615	1.32909e-17	1	-1.94793	0.623635	0.066756	17.1137
Xetro.A03094|phox2b	10.4329	126.477	17.2301	38.0025	54.4239	102.355	31.4908	109.368	0.0179778	1	2.47876e-05	0.00194691	2.77957e-05	1	0.0138466	1	-6.20981	0.623284	0.13095	1.20069
Xetro.A02777|pcdh18	0.431252	111.972	126.483	84.9352	89.362	50.5229	31.0528	87.3412	1.02509e-29	1	0.688431	0.747608	0.688979	0.000959497	2.15742e-08	1	-0.734567	0.623048	0.010607	5.03094
Xetro.A03325|not	3.73911	91.5197	84.3726	72.9408	91.448	82.2139	51.7284	112.366	7.664e-46	1	0.129016	0.000297585	0.600649	0.119904	6.57223e-16	1	1.00824	0.620664	14.7231	88.5693
Xetro.C00699|wdr93	3.07378	109.842	12.6324	9.28794	100.805	149.801	125.074	125.2	1.33195e-08	1	3.01911e-15	2.00946e-19	1	0.0726518	1	1	2.04884	0.620072	0.0258255	1.40433
Xetro.K04905|alad	42.6377	91.8162	174.743	225.832	110.579	158.937	108.869	112.791	0.0208937	1	4.32912e-06	4.78258e-13	0.976958	0.331118	1	1	1.49622	0.619412	6.93695	6.74672
Xetro.F01787|	7.59872	102.96	120.475	88.5105	93.0743	89.6074	10.284	73.8322	0.0263703	1	0.111659	0.444784	1	1	7.60322e-08	1	-0.986771	0.617973	0.616925	0.581176
Xetro.D01215|	7.25041	118.727	15.0646	11.9722	152.804	141.08	124.479	142.256	3.56804e-07	1	1.55368e-23	2.866e-27	0.00251225	0.697599	1	1	3.78961	0.617515	1.51361	26.6635
Xetro.A01589|tdgf1p3	6.13953	110.018	2.81786	0.809629	104.136	80.0389	67.15	100.299	1.06892e-07	1	2.44625e-62	3.71932e-89	1	0.687377	0.408142	1	-1.7458	0.617473	319.911	177.883
Xetro.F01386|abcb5	8.8444	132.288	65.8943	27.7134	76.8479	98.1995	16.4683	95.7923	0.00243753	1	0.709668	0.0549022	1	1	2.3092e-08	1	-5.62495	0.615976	0.693647	49.6416
Xetro.G00383|dpysl4	2.00658	154.611	81.8239	62.5646	244.634	136.056	124.987	224.645	1.15441e-13	1	0.709579	0.959209	0.0667337	1	1	1	3.75401	0.615772	0	1.8879
Xetro.A01584|cks2	33.6012	108.603	136.806	175.988	120.117	111.33	81.5047	77.8538	2.63646e-06	1	0.0228078	1.00617e-05	0.743301	0.771953	0.0944215	0.775339	1.84259	0.615228	708.915	257.182
Xetro.A00848|	0.475283	118.299	14.853	12.9649	126.252	154.489	121.165	98.6307	3.23773e-30	1	5.35915e-12	6.05875e-12	0.766128	0.755524	1	1	5.6784	0.612975	0	2.58742
Xetro.I00099|	30.3628	101.951	103.442	111.142	156.303	106.865	104.439	100.981	4.61691e-05	1	1	0.931643	2.81415e-05	1	1	1	1.67244	0.609535	2.73632	18.0376
Xetro.E01625|lefty	0.221505	95.7128	75.3057	99.1297	64.7468	60.7595	3.3624	102.205	2.62903e-90	1	0.0351122	0.991101	1.10257e-06	0.00826157	1.08081e-47	1	-8.17494	0.609507	0.0731521	67.5309
Xetro.I00689|	48.6855	114.412	133.184	162.913	90.3113	107.721	44.3559	82.6455	1.95721e-07	1	0.00318637	8.69142e-09	0.808075	1	9.71762e-16	1	-4.73308	0.608868	0.154801	0.42212
Xetro.B00299|ypel2	19.1663	87.3525	159.642	190.025	49.863	53.2332	26.857	94.9993	5.75646e-10	1	0.187613	0.0358298	0.000368744	0.0125207	9.06001e-08	1	-3.98552	0.604757	13.7965	3.60633
Xetro.D01067|	0.112834	109.629	82.8805	71.1079	117.681	107.465	82.0736	98.4023	1.20992e-200	1	0.246305	0.0042123	0.604196	1	0.236355	1	0.340024	0.604472	0	165.263
Xetro.H01053|pbx2	20.0912	108.904	112.52	149.981	130.238	99.7885	141.548	121.207	2.37273e-07	1	0.94003	0.0430023	0.112856	1	0.831836	1	1.60203	0.602694	67.52	155.179
Xetro.K01699|	3.76065	123.251	91.2083	91.814	135.567	136.049	66.2886	82.793	0.0229957	1	0.914293	0.919685	0.331729	0.926694	1	1	1.32192	0.601788	0.0137215	0.602312
Xetro.A02527|sgk223	42.5679	109.193	99.5422	110.233	86.7395	70.8169	44.8238	101.325	0.0441882	1	1	1	0.509773	0.317031	0.00080406	1	-1.79793	0.601347	28.8104	35.64
Xetro.J00173|nat9	13.5552	101.437	93.8199	85.3623	111.312	106.716	82.0414	91.5468	0.00155263	1	0.79161	0.691613	0.92303	1	0.907944	1	0.938597	0.59965	0.561406	1.72968
Xetro.K00611|unnamed	9.11991	96.3459	70.7331	103.064	105.123	90.2171	111.117	110.926	8.64049e-11	1	0.316305	0.995252	1	1	1	1	2.86952	0.599255	0.893365	17.2246
Xetro.F01319|tril	36.9937	112.293	48.3951	39.6973	77.949	88.385	102.197	108.824	0.0164195	1	1.13841e-07	5.20235e-13	0.0292314	0.990557	1	1	-0.420031	0.596007	1.71699	8.69328
Xetro.H00376|rpl36a	37.7704	106.267	132.651	173.288	109.514	94.8572	105.914	91.9426	1.85659e-05	1	0.0124895	4.6883e-07	0.644466	1	1	1	0.480671	0.593424	216.541	151.338
Xetro.C01162|	26.7416	105.844	87.7728	78.7038	114.528	99.4284	82.1683	98.5445	0.0680212	1	0.981546	0.747553	0.661983	1	0.44279	1	1.66749	0.593374	0.322311	5.7072
Xetro.A03047|pdgfra	2.14893	108.909	76.1534	114.941	74.7519	52.7331	3.90864	93.2153	0.00011779	1	0.764371	0.837716	0.0145171	0.00024454	1.94925e-19	1	-7.67449	0.588913	10.7104	51.2732
Xetro.D02413|rpl29	17.0463	114.651	117.372	133.429	108.204	114.263	94.6688	90.8263	2.57534e-07	1	0.113488	0.0076966	0.702014	0.600063	1	1	0.676592	0.587817	150.884	86.5215
Xetro.H00985|h3f3c	7.86101	96.2066	174.506	290.537	172.339	159.021	82.0657	86.8769	4.75156e-22	1	6.43171e-07	1.89047e-20	0.14689	0.212091	1	1	2.48177	0.587465	3.0035	11.1895
Xetro.B01342|stat2	25.525	125.762	147.488	88.1876	81.8235	78.3789	37.8231	87.3054	0.000971465	1	0.290176	0.586212	0.758768	0.528037	0.000155035	1	0.0427551	0.58658	0.54461	1.68184
Xetro.H01725|foxa1	0	126.721	47.377	24.9924	53.4045	120.258	23.2032	99.2342	7.91533e-16	1	0.0735537	0.00101764	0.0948898	1	8.22947e-11	1	-6.98975	0.585391	0.010816	27.6134
Xetro.H00937|nova2	2.07954	144.156	92.7488	11.9406	129.016	120.637	89.9661	159.46	1.64586e-10	1	0.560143	1.11905e-11	0.211257	0.853111	1	1	5.52944	0.58382	0.0167088	2.0879
Xetro.A02699|	32.2366	100.895	125.69	149.768	131.427	101.297	91.5899	85.5148	1.48991e-06	1	0.0389221	2.92021e-05	0.263556	1	1	1	0.647393	0.583067	10.103	14.4891
Xetro.F00048|eif2c2	32.7339	113.658	118.593	113.457	110.952	123.874	92.5587	103.605	0.00612342	1	0.511863	0.466928	0.998902	0.565942	1	1	1.6175	0.582398	1.31733	7.81182
Xetro.D01979|rab3b	7.46853	90.7482	59.1359	116.016	74.6852	99.2098	153.163	133.235	1.39307e-05	1	0.0981463	0.817695	0.746635	0.784028	0.237968	1	0.272332	0.580593	10.8878	11.9482
Xetro.C00962|nipal4	19.0179	100.83	108.962	124.111	101.527	72.534	113.537	102.97	1.06404e-07	1	0.711197	0.156578	1	0.0227783	1	1	0.384458	0.57965	257.877	265.632
Xetro.A00911|msi2	7.74807	95.4185	92.661	56.752	119.671	72.7018	104.137	109.086	0.000320651	1	1	0.45363	0.369919	0.320955	1	1	3.23661	0.575367	2.60019	37.4187
Xetro.J00102|	45.5318	116.005	104.423	97.1714	117.089	117.595	97.3308	87.7918	0.0609435	1	1	0.90646	0.465331	1	1	1	0.576088	0.573858	6.33786	30.9544
Xetro.A02998|fat1	35.5644	127.311	67.6737	62.1212	128.386	99.1306	85.1208	105.976	0.0168391	1	0.127989	0.0181385	0.651963	1	1	1	1.66061	0.573339	1.53361	12.0355
Xetro.J00280|	16.8954	113.639	96.9626	60.5463	131.903	134.848	75.0148	76.5588	0.0674952	1	0.908331	1	0.596876	0.0286724	0.493774	1	3.22383	0.565548	3.68667	6.64525
Xetro.E00687|wisp3	2.39212	109.196	48.8945	68.4167	73.5603	77.3472	35.3	85.3234	5.41434e-14	1	0.00432784	0.197926	0.266147	0.418834	1.26395e-14	1	-1.65681	0.56477	0.0896467	15.2217
Xetro.A00392|rpl37	28.3409	114.536	107.638	120.64	127.672	113.101	84.0717	86.2262	3.70178e-06	1	0.880689	0.601288	0.668445	0.695902	0.317096	1	1.05158	0.56275	152.188	187.791
Xetro.K00976|	21.5395	105.383	94.2393	77.2259	121.463	96.5361	76.2291	98.5924	0.00384944	1	1	0.717905	0.716279	1	0.20924	1	0.947521	0.561646	11.9825	89.4381
Xetro.H01360|clip3	4.37859	107.188	44.7191	74.2989	62.736	95.8007	92.6369	117.155	2.26659e-34	1	4.21711e-06	0.0128348	0.048799	1	1	1	-0.352579	0.56036	0.0218391	0.211884
Xetro.B02279|	5.45591	176.636	41.867	37.9701	73.8631	256.625	122.956	80.8155	0.0308747	1	0.366194	0.469359	0.654453	0.351833	1	1	-0.731297	0.56027	0.246036	2.22606
Xetro.K03021|	46.6353	99.6873	79.2613	101.579	138.53	110.408	89.2387	96.394	0.0552929	1	0.0322252	0.981908	0.152634	1	1	1	0.753415	0.559857	89.9895	129.632
Xetro.E01216|galm	18.9094	122.137	95.5314	121.419	126.595	54.7705	84.7555	71.7335	4.28789e-06	1	0.954004	0.732086	0.520082	1	1	1	0.766666	0.559614	16.1936	14.4975
Xetro.G00913|	0	104.703	15.6719	4.23145	187.826	129.843	115.297	94.1109	1.63283e-17	1	6.1374e-08	1.84829e-17	0.449025	1	1	1	1.57237	0.559258	0	0
Xetro.J00171|grin2c	22.7139	100.998	126.577	245.573	77.4911	104.122	81.6475	92.3412	0.000461157	1	0.523458	6.78535e-07	0.113932	0.871997	0.519633	1	-5.85991	0.557517	0.767261	2.50992
Xetro.F01103|c7orf11	11.3967	115.571	91.8086	84.0705	124.82	114.644	81.6929	106.192	3.0354e-05	1	0.967302	0.761856	0.3634	0.639071	0.279137	1	1.31895	0.556871	6.72582	83.2527
Xetro.J00727|sdc4	8.78411	115.794	166.364	146.4	101.499	121.17	85.1089	109.547	2.14219e-05	1	0.0141474	0.0370724	1	0.449655	1	1	-1.19589	0.556597	55.4991	153.382
Xetro.F00896|	12.4567	117.992	189.082	186.067	91.3295	114.754	111.611	94.4588	8.0489e-07	1	1.88152e-07	6.0837e-08	1	0.996855	1	1	-0.466021	0.555395	5.92865	4.45186
Xetro.A00549|arrdc3	31.9428	94.1282	96.9066	140.5	124.308	84.869	109.808	101.055	1.20012e-08	1	0.36577	0.00161049	0.0623795	0.198818	1	1	0.117346	0.554317	17.6347	15.7142
Xetro.K01052|	33.0958	116.711	74.0919	156.874	84.9673	130.718	57.4746	76.8672	0.00013962	1	0.975307	0.00619447	1	0.753597	0.0254791	1	-0.542384	0.553756	26.9167	24.8757
Xetro.E00563|cga	9.58956	106.543	73.6007	136.755	172.472	73.6123	150.439	157.57	4.41522e-05	1	0.824	0.0795607	0.309802	1	1	1	0.497562	0.553351	5.39489	4.70144
Xetro.E00642|bend3	37.2623	117.154	70.7265	79.4561	117.53	108.335	85.0606	100.137	0.00162038	1	0.0323882	0.221874	0.807385	1	0.447155	1	1.30076	0.553281	6.50986	18.5426
Xetro.D00195|	0.761986	102.31	15.315	0.605841	133.745	103.886	119.642	105.313	3.79074e-18	1	2.59939e-09	1.72167e-42	0.010053	1	0.95928	1	5.8336	0.551863	0.00575002	25.1787
Xetro.B01146|dzip1	28.529	108.747	68.0826	62.4529	110.072	92.8723	101.608	106.563	0.00182461	1	0.0402002	0.00653035	0.484908	0.915277	1	1	1.33127	0.551514	26.0829	33.8162
Xetro.B00998|il1r2	2.17228	124.058	470.03	585.306	175.092	129.95	98.0083	102.5	2.70847e-14	1	1.84747e-11	5.58289e-15	0.0198559	0.575849	1	1	0.135582	0.551441	6.45332	6.55235
Xetro.F00849|foxc1	0.310645	113.093	66.1823	72.4324	54.0113	82.1133	73.9538	114.825	1.73963e-41	1	0.420178	0.478217	0.00101784	0.86049	0.0717655	1	-5.03942	0.550686	0.00868178	12.4414
Xetro.F00684|cndp1	0	100.721	2.16201	2.89237	81.5936	106.107	71.9535	73.0441	5.55269e-06	1	2.14979e-11	3.08034e-12	1	1	1	1	3.91152	0.549432	0.058967	1.6444
Xetro.A01976|ugcg	41.636	97.7986	97.3152	117.257	104.43	103.455	106.262	90.7101	8.8576e-07	1	0.9162	0.327115	1	1	1	1	0.865515	0.548534	74.3479	36.4343
Xetro.A02938|sap30	3.92094	111.844	28.5692	27.0679	141.34	100.815	108.158	114.507	7.59344e-28	1	4.14234e-12	1.16342e-13	0.00301125	1	1	1	2.94371	0.547493	57.6425	80.179
Xetro.D00902|foxc2	0.0878835	122.11	75.3953	61.0897	95.2035	111.188	70.2749	92.7669	6.79458e-85	1	0.506801	0.0550118	1	1	0.289694	1	-3.33785	0.547236	0	19.3718
Xetro.K00276|	0.488497	130.122	19.3031	14.8422	127.141	162.166	73.8533	90.4629	1.39919e-07	1	0.0147629	0.0545911	0.667658	0.954957	1	1	6.30441	0.544394	0	4.79144
Xetro.K04264|	0.127107	105.098	250.025	256.942	69.8638	61.4215	14.9194	100.757	1.84196e-40	1	0.0181984	0.00961568	0.79488	0.221134	2.89468e-15	1	-4.0786	0.541907	0	0.124348
Xetro.B00797|gpr143	4.19423	99.0613	56.1344	37.9506	151.544	106.763	106.643	121.303	1.596e-06	1	0.287122	0.0140217	0.113512	1	1	1	2.4891	0.540512	0.336349	14.1282
Xetro.B01245|lpar6	0.307576	97.3755	33.8087	3.94741	88.8253	67.8762	64.6739	109.183	2.62433e-49	1	5.66239e-11	2.45554e-74	0.284288	0.0665906	0.0275017	1	0.868813	0.53834	0.0123283	178.076
Xetro.A03514|	0	137.619	83.0474	113.131	144.733	125.278	21.1845	54.3623	0.0106216	1	1	0.647187	1	0.987892	0.000521171	1	-2.35644	0.537764	0	0
Xetro.D00072|	24.066	118.246	73.3892	76.469	76.9975	197.442	90.6315	78.4181	0.0548663	1	1	0.795304	0.225981	0.524196	1	1	1.53638	0.53608	2.27285	6.8578
Xetro.A01019|emid1	20.662	134.511	190.214	139.406	116.392	110.046	73.093	94.4055	0.000195966	1	0.023726	0.168009	0.827088	1	1	1	1.64913	0.535824	0.187066	0.652273
Xetro.D00552|sf1	37.9761	107.451	75.4335	75.7836	108.366	111.424	92.6012	98.8853	0.000155693	1	0.162917	0.194234	0.852681	0.703573	1	1	1.01055	0.534315	31.0223	112.387
Xetro.K04037|	3.75981	91.0498	51.18	59.7684	127.192	107.288	107.796	113.227	0.0101502	1	0.0853995	0.326863	0.821745	1	1	1	4.22622	0.533259	0.464532	2.19165
Xetro.A01256|rpl10a	30.2875	102.787	112.219	137.993	109.009	109.868	81.0208	96.1678	0.00383056	1	0.423881	0.00419282	0.822556	1	0.477815	1	0.665896	0.531558	189.803	190.648
Xetro.I00834|dgkd	25.6232	108.882	92.6466	37.8003	91.1081	101.066	88.4985	100.413	0.0084808	1	1	4.01659e-07	1	1	0.725341	1	1.3921	0.531245	5.58131	9.19855
Xetro.G00640|slc16a12	2.39088	156.466	23.9711	34.1938	117.842	93.5789	90.2095	135.016	0.00989078	1	1.4702e-06	1.15887e-07	0.151167	0.45127	1	1	4.39722	0.53102	0.266923	16.6308
Xetro.D00899|cdh1	7.4686	111.009	105.356	68.3176	109.228	90.498	78.6957	99.6038	9.98255e-06	1	0.987443	0.179256	0.945941	1	1	1	3.18413	0.530753	1.02942	26.3139
Xetro.A02031|cpamd8	5.79162	152.093	37.4552	9.03346	135.864	98.9178	48.402	85.7116	0.00932917	1	0.00974875	1.91047e-15	0.313198	1	0.509722	1	4.76357	0.530684	0.143209	4.12121
Xetro.F00384|rdh10	21.3555	98.9226	95.6283	75.6824	93.3162	93.0636	82.0391	111.861	3.39606e-05	1	0.398145	0.125816	1	1	1	1	-0.172108	0.529918	61.9894	170.111
Xetro.A03016|fgf20	0.928126	95.5165	25.497	19.9075	90.9013	28.4749	17.9705	99.7524	1.48663e-30	1	2.63762e-16	9.31151e-24	0.861103	4.36895e-25	3.33561e-44	1	-3.81717	0.529808	0.172324	7.22539
Xetro.C01382|dusp1	32.2367	92.8017	34.421	22.0063	95.6527	57.8357	98.818	122.066	0.00126118	1	4.52527e-15	3.01062e-23	1	0.0162728	1	1	3.7355	0.529662	94.9048	84.98
Xetro.A03681|	9.45954	102.925	159.855	227.654	123.536	128.704	130.873	114.155	2.59531e-19	1	0.0379998	5.78448e-06	0.799859	0.721109	0.783165	1	-0.331782	0.529347	0	0.11916
Xetro.G01933|gprc5c	0.29376	102.937	42.3387	47.9531	122.313	107.583	108.476	121.107	7.36174e-102	1	0.0014072	0.00185417	0.0177632	1	1	1	5.54565	0.528305	0.0157614	34.2479
Xetro.E01659|capn13	2.60721	131.749	253.489	176.603	187.088	178.661	65.0943	82.9993	0.0292709	1	0.0124785	0.169637	0.302284	0.652527	1	1	3.35132	0.528166	0.494589	2.28064
Xetro.A03266|slbp	30.9149	108.586	185.374	215.801	120.953	58.3897	97.4516	109.444	0.00249346	1	8.89549e-06	3.83568e-09	0.373825	0.166424	1	1	0.5282	0.527392	614.425	961.828
Xetro.J00130|	27.0426	102.856	63.0948	55.3895	111.917	118.488	100.181	97.621	1.11658e-09	1	0.00108481	1.22358e-05	0.768054	0.838622	1	1	1.2901	0.527067	91.8877	245.916
Xetro.E00359|pqlc3	41.4002	106.614	122.609	127.946	157.642	109.966	97.194	100.857	0.000362804	1	0.0790099	0.00703531	0.00126466	0.318675	1	1	1.65137	0.526342	2.7292	16.9457
Xetro.K00880|zswim4	23.8411	104.233	101.93	91.4713	64.3635	100.357	37.8461	109.437	0.000754674	1	1	0.706804	0.00337317	1	6.22153e-10	1	-2.15288	0.526322	17.1162	39.603
Xetro.H00880|fam122b	22.6013	102.573	37.8092	27.6844	114.598	108.569	105.815	111.234	3.75374e-05	1	7.45749e-23	2.63022e-41	0.19026	1	1	1	2.7792	0.525981	35.6234	82.9986
Xetro.F00252|rpl30	26.6881	110.062	127.826	123.706	90.3782	106.75	99.8076	109.434	7.37406e-05	1	0.145116	0.050863	1	0.785903	1	1	0.226511	0.525206	726.229	406.172
Xetro.B02103|runx1	6.82317	135.529	201.031	525.927	182.517	117.358	73.7929	109.831	0.062206	1	0.00231948	1.00122e-08	0.108005	0.628399	1	1	0.377718	0.524162	0.02006	0.0516613
Xetro.J00015|usp43	7.68269	110.848	45.4289	22.9824	126.219	129.68	80.144	114.074	0.00522657	1	0.0104958	8.03026e-07	0.483912	0.727204	1	1	3.4826	0.524001	0.0610371	2.59804
Xetro.C00579|sema6d	24.9898	105.306	29.0199	23.1534	120.605	101.203	92.3808	105.67	0.00336425	1	5.49283e-13	3.8146e-17	0.112804	1	1	1	0.959813	0.522139	13.5694	54.0645
Xetro.B01804|uspl1	32.806	104.32	104.626	112.587	64.4248	110.496	94.9935	91.7327	0.00141934	1	0.64892	0.194289	0.431358	0.733802	1	1	1.56939	0.522055	24.0879	20.4703
Xetro.A01902|arrdc2	45.9647	118.756	84.2932	79.96	92.3574	133.018	128.779	108.154	0.00244388	1	0.581318	0.0122246	1	0.276128	0.410271	1	0.441586	0.521787	9.36349	7.56502
Xetro.H00555|itgb1bp2	3.39793	103.965	137.398	144.112	66.3924	100.783	107.888	106.854	6.3239e-10	1	0.735459	0.066458	0.00591316	1	1	1	1.25745	0.517236	0.0246455	1.20361
Xetro.K04171|	6.49098	125.479	176.982	164.623	124.229	47.6132	29.2138	111.278	3.00411e-11	1	0.180636	0.177648	0.814408	9.56408e-05	1.34187e-17	1	-3.70027	0.515489	0.19334	1.49852
Xetro.A00438|cox7c	36.9261	105.574	122.452	162.275	124.888	98.7188	108	103.91	0.000148137	1	0.258366	0.000322781	0.323382	1	1	1	0.248468	0.514761	449.824	255.588
Xetro.G01832|	44.1271	110.916	77.8977	76.046	118.923	103.521	90.7685	98.6399	0.0161105	1	0.213177	0.0805881	0.0462233	1	1	1	0.28096	0.514685	17.5362	28.7134
Xetro.J00964|rps21	29.0406	110.467	140.299	155.525	122.357	98.9054	104.385	104.739	0.000865838	1	0.00310278	2.48073e-07	0.109726	1	1	1	0.622706	0.514005	139.089	154.788
Xetro.B01904|pros1	35.7953	101.414	437.576	421.858	121.399	82.7043	131.84	107.597	0.000134868	1	2.05237e-16	2.49104e-15	0.519079	0.887802	0.863176	1	2.02089	0.51385	4.23928	9.73931
Xetro.H00955|degs3	0.157476	114.12	115.738	50.7913	138.474	132.845	80.5917	63.5317	0.000698278	1	0.329787	0.909348	0.293334	1	0.856646	1	7.12765	0.513614	0.0792944	18.8282
Xetro.D01785|rpe65	1.53654	134.325	6.34618	1.82777	160.102	67.8472	56.9819	144.46	5.25724e-05	1	4.65054e-13	1.09245e-19	0.00490684	0.98824	0.437567	1	3.80451	0.510704	0.0186316	3.11873
Xetro.J00381|snai1	14.8673	93.7065	106.923	106.062	73.9763	81.1441	24.1085	96.2562	1.10864e-11	1	0.999302	0.989763	0.000397531	0.147107	7.35146e-40	1	-2.34998	0.510521	8.4469	90.1138
Xetro.A02845|rps3a	33.3095	110.93	146.81	164.072	124.435	109.82	91.3433	95.4708	1.94737e-07	1	0.0186012	0.000951445	0.704512	0.955711	1	1	0.831269	0.509685	288.231	210.279
Xetro.K00390|cdc42ep4	24.2834	106.656	88.1807	79.3416	93.6499	88.7592	60.0812	88.208	1.22973e-05	1	0.95763	0.601573	1	0.950933	0.000198165	1	-0.828757	0.508406	7.97527	159.093
Xetro.D00678|rhpn2	38.0302	109.35	57.3699	36.8178	114.156	97.8193	99.8962	106.541	0.00497422	1	0.00610913	6.93914e-07	0.958788	1	1	1	1.77041	0.508278	8.86661	21.8439
Xetro.F00915|	2.5497	108.412	180.482	191.46	146.325	147.567	68.555	93.2413	0.000242067	1	0.477032	0.1598	0.309789	0.655287	0.490554	1	1.38208	0.506885	0.0173392	0.188193
Xetro.A02203|acer1	8.25302	108.571	17.589	21.6555	107.727	105.313	86.2714	109.818	0.0137914	1	1.93493e-20	5.62501e-18	1	1	0.950117	1	1.88899	0.502286	0.623851	8.82925
Xetro.K03321|	1.99246	72.3561	428.61	308.482	46.9986	89.2462	104.51	104.748	2.14068e-12	1	3.07861e-06	0.00068771	0.000323588	1	0.469347	1	-1.74246	0.495398	0	0.0361043
Xetro.J00099|st6galnac2	0.747014	99.8889	37.8522	54.0117	139.198	103.051	88.6409	116.566	3.04532e-07	1	0.000410736	0.0677944	0.235335	1	1	1	3.92842	0.495217	0.0646096	23.2568
Xetro.G00558|ubtd1	1.00069	123.766	34.9016	32.3607	79.7228	101.036	36.5728	121.662	0.000137421	1	1.78487e-05	1.78506e-07	1	0.581856	0.0673627	1	-0.752912	0.494349	185.403	252.708
Xetro.B00719|alcam	4.56317	114.981	27.0245	5.06047	135.564	114.867	105.068	110.953	7.66854e-13	1	7.02933e-06	3.2203e-23	0.000419519	0.973592	1	1	3.69892	0.49224	0.0842127	55.3246
Xetro.G02088|	43.2394	109.411	166.653	160.115	121.265	120.886	104.733	92.4565	0.00221132	1	0.000170765	0.00120983	0.536702	0.519099	1	1	0.894526	0.492057	38.2078	38.0283
Xetro.D01186|	24.6074	115.955	18.4504	10.4251	119.208	102.937	88.6533	114.247	0.00203486	1	1.7972e-10	6.00723e-17	0.109623	0.984503	1	1	4.60085	0.491063	9.80116	66.8136
Xetro.B01535|znf740	15.7479	109.567	125.543	164.561	149.853	115.471	101.129	86.1405	4.11182e-10	1	0.165515	0.00016904	0.292299	0.755646	1	1	0.654052	0.49019	24.1831	72.1
Xetro.D00228|	2.77212	100.113	161.708	107.665	96.3434	91.5033	93.826	119.327	0.0900053	1	0.114567	0.449275	0.961349	1	1	1	2.60464	0.48919	0.164041	4.97896
Xetro.H02267|	28.834	96.5148	62.6866	63.6196	141.71	71.2619	89.1935	77.2834	0.0550171	1	0.425346	0.578528	0.0910542	0.365337	1	1	5.2257	0.489188	0.0299948	7.00829
Xetro.K02907|aldh5a1	31.2022	123.24	175.964	155.159	106.716	141.955	76.1848	87.5659	0.00143773	1	3.64814e-05	0.00075441	0.989213	0.212476	0.181237	1	-0.770386	0.488713	0.802181	3.32263
Xetro.E01638|parp1	17.1316	114.487	83.5484	80.2471	131.189	109.127	72.6116	99.568	0.00142033	1	0.989644	0.871056	0.119266	1	0.0513151	1	0.836215	0.487796	18.724	83.3341
Xetro.H01622|gpr135	12.1005	106.204	30.3258	31.5114	148.168	98.3781	151.254	139.989	1.27164e-06	1	5.04595e-08	9.42879e-08	0.00879125	1	0.837347	1	2.47937	0.487793	0.476743	8.00071
Xetro.G01487|rer1	19.6439	117.906	125.931	150.117	106.825	127.954	97.5684	99.172	0.00116463	1	0.244215	0.0132859	1	0.198789	1	1	0.298434	0.487435	33.6856	49.8573
Xetro.E01130|	1.28896	122.961	20.5137	13.2574	89.9292	77.5422	42.7397	113.788	1.48571e-18	1	4.00715e-12	1.12556e-21	0.893984	1	0.450365	1	-0.181181	0.486258	0	4.24136
Xetro.D00022|rps13	25.0459	102.472	115.741	124.451	120.941	112.352	85.0187	96.0647	5.65314e-05	1	0.552648	0.295123	0.768487	0.840392	1	1	0.855969	0.485819	157.787	108.908
Xetro.K04185|rsph9	24.5707	90.6904	154.098	122.559	111.553	81.8582	109.975	130.698	0.0184733	1	0.00774801	0.0062183	0.845657	1	0.946067	1	0.684496	0.483452	31.3761	21.2737
Xetro.K02888|	4.11951	94.8775	21.7524	24.4226	108.518	109.772	70.9821	88.6766	2.76415e-05	1	5.34073e-08	6.31075e-08	1	1	0.552604	1	0.680791	0.482068	0.924461	11.8167
Xetro.A02339|dusp4	11.5759	100.426	80.066	67.0102	66.8565	77.3399	42.5891	86.5529	1.84878e-15	1	0.153729	0.00522278	0.0023598	0.119616	3.75105e-15	1	-2.29936	0.479166	58.6148	43.4669
Xetro.B01394|ddit3	39.5765	130.898	140.196	113.592	101.455	85.2065	92.3143	98.4928	0.000234252	1	2.622e-05	0.0589046	1	0.594354	1	1	-0.0213593	0.478938	22.7731	9.91482
Xetro.G01813|	45.3923	100.4	39.6024	52.1969	77.2988	61.964	41.3961	104.887	0.0220346	1	0.000179015	0.01264	0.192409	0.00885046	8.66608e-05	1	-1.78314	0.478392	46.8998	90.3407
Xetro.G00035|rbm20	43.1924	115.147	65.8867	54.2935	70.072	102.257	61.603	98.0064	0.0313431	1	0.340702	0.0737661	0.20838	1	0.0418672	1	-1.56993	0.478119	4.65028	19.0955
Xetro.B01586|	36.9842	110.802	135.915	173.621	116.844	104.063	62.6145	58.3984	0.0113109	1	0.35905	0.0128932	1	1	1	1	-1.0157	0.477907	1.95756	2.06833
Xetro.G02062|	13.3076	100.79	92.3814	81.8044	124.031	95.2016	82.9193	116.408	6.0792e-07	1	1	0.452188	0.550736	1	0.0864465	1	1.12548	0.476486	5.34384	63.8353
Xetro.I00911|	0.202073	97.498	1.50369	0.0966854	106.631	98.648	81.9559	96.0784	1.97113e-41	1	2.84037e-66	8.14877e-121	0.971261	1	0.00149793	1	1.7782	0.476372	0.107906	141.842
Xetro.F01156|anks6	39.3701	89.1761	46.4989	28.0909	39.8927	76.964	33.1638	103.835	0.0405846	1	0.000305351	6.40911e-08	7.87488e-08	0.547975	1.6682e-07	1	-4.873	0.47501	0.872732	3.35425
Xetro.F01250|gpd1l	9.73677	108.899	147.61	160.547	94.1947	90.3236	17.6716	86.4607	3.84063e-05	1	0.170753	0.0736991	0.774262	0.587021	1.90661e-17	1	-5.77525	0.474807	172.708	355.659
Xetro.C00433|zmiz2	13.4753	112.409	104.138	98.4227	122.185	106.098	86.4195	106.464	0.00271627	1	1	0.969003	0.434484	1	1	1	2.27591	0.474491	1.09051	11.8652
Xetro.K03269|	40.3376	123.516	160.822	147.432	231.817	126.467	106.974	77.5018	0.0111982	1	5.09704e-05	7.1765e-09	3.11689e-07	0.982123	1	1	0.74394	0.47428	0.0402758	1.64924
Xetro.C01491|higd2a	11.0074	92.3019	10.0256	17.2822	83.5857	121.674	18.5964	99.4623	1.12106e-11	1	4.99795e-24	3.23628e-17	0.807083	0.880956	2.4508e-16	1	-0.692679	0.469783	197.99	47.5245
Xetro.D00045|svip	35.3892	99.5913	185.105	199.103	114.866	90.535	102.803	126.978	5.07958e-05	1	0.00353902	0.000865663	0.906868	0.977607	1	1	0.107028	0.469074	80.1177	95.3092
Xetro.B00696|wsb1	23.3105	97.8752	232.184	257.811	77.2734	77.7587	143.322	110.744	5.83069e-05	1	4.84041e-06	4.61851e-08	0.243553	0.783205	0.942055	1	-0.650707	0.46665	241.913	363.514
Xetro.H01740|itpka	5.46057	104.453	10.221	17.9597	84.1192	101.979	100.548	107.646	8.52272e-13	1	1.42548e-29	1.64505e-18	0.128851	1	1	1	2.04804	0.466493	0	11.037
Xetro.F01773|snap47	46.7257	116.369	118.666	139.081	139.474	156.8	110.505	116.051	0.0318452	1	0.155018	0.00704211	0.0397604	0.00549028	1	1	-0.583194	0.465375	40.1244	19.2202
Xetro.C01675|rpl18a	33.4675	105.01	108.657	123.509	159.318	105.981	101.212	99.7251	1.71835e-05	1	0.474102	0.0202918	0.010338	0.952197	1	1	0.69523	0.46524	296.759	202.301
Xetro.D00775|unnamed	27.1709	99.7682	64.0827	61.0098	114.851	99.9135	98.4849	94.8251	0.000116195	1	0.000982913	0.000149379	0.512105	1	1	1	5.01646	0.465153	12.269	41.7456
Xetro.B00929|mid1ip1	0.648514	152.393	4.93687	0.835122	186.625	158.733	97.1333	111.04	3.03513e-13	1	6.99007e-09	4.38005e-15	0.00281948	0.868338	1	1	7.30006	0.463834	0	34.6217
Xetro.A01783|utp15	23.1604	107.156	88.1946	77.6239	122.876	110.016	75.9498	96.4912	0.000105804	1	1	0.713653	0.321386	0.72125	0.00818174	1	1.12624	0.463186	16.2605	72.941
Xetro.B01104|	0.0264959	118.68	172.718	212.539	65.106	52.2645	12.2979	97.174	1.74656e-52	1	0.0325062	0.000342149	0.869107	0.00824943	1.43573e-18	1	-4.02446	0.462656	0.0129427	0.860771
Xetro.A02305|ppap2c	12.9071	108.828	42.7131	56.1279	97.9349	97.776	78.1805	100.582	3.18083e-18	1	7.06057e-15	8.55205e-08	1	1	0.226955	1	-0.324769	0.462173	65.8051	106.416
Xetro.B02610|atp1a1	12.6984	121.782	258.362	226.262	106.632	103.194	31.0423	80.7812	9.94933e-06	1	3.69188e-05	0.000256928	0.744953	1	0.630045	1	-3.75981	0.461274	122.276	230.201
Xetro.B00769|fam64a	12.9908	117.116	91.2627	93.0224	115.702	139.356	120.146	105.1	2.12926e-08	1	1	0.944965	0.565719	0.0599145	1	1	2.63221	0.461106	43.706	44.7198
Xetro.F01652|uba52	49.3076	125.38	144.872	128.694	131.377	104.315	81.5023	89.76	0.0567498	1	0.00064389	0.00209507	0.523573	1	1	1	0.441206	0.461065	95.493	107.82
Xetro.F00295|	46.9784	105.942	98.1214	92.2513	124.091	103.343	86.7003	100.376	0.00598652	1	1	0.934435	0.0191876	1	1	1	1.96999	0.460802	27.0134	66.1403
Xetro.K00691|	1.55956	83.9103	122.84	122.566	115.746	119.725	62.2546	84.8787	0.0331478	1	0.974238	0.499422	0.662911	1	1	1	6.38985	0.460441	0	1.99784
Xetro.J00401|sall4	8.53679	104.233	18.9745	9.53959	117.023	95.5114	96.6509	96.1333	6.93785e-22	1	4.22727e-18	6.85859e-33	0.297053	1	1	1	0.159105	0.460245	364.921	531.214
Xetro.K01103|	16.8946	110.908	64.6713	64.8328	113.995	91.9968	90.5949	106.888	0.00347097	1	0.180995	0.377493	1	1	1	1	1.44108	0.454784	3.07724	6.52716
Xetro.I00875|cxcr7	2.53053	88.6612	117.421	59.8224	120.298	110.008	137.795	120.805	2.33922e-21	1	0.846057	0.00185417	0.230544	1	0.111392	1	2.45129	0.452827	0.0440455	12.2269
Xetro.A03369|cdc25b	5.34769	95.393	5.61947	3.53868	108.055	98.9518	168.311	119.08	4.37117e-15	1	1.03184e-44	4.81756e-58	0.999393	1	9.57275e-06	1	3.89251	0.451901	0.0550339	11.1141
Xetro.E00880|c6orf115	3.92064	89.3278	59.8681	57.3773	79.3235	113.21	58.9903	80.7109	0.00261254	1	0.436262	0.100333	1	0.900239	1	1	0.388002	0.451005	82.8369	46.2972
Xetro.H00658|rpl39	24.5929	124.517	125.391	136.47	121.91	134.709	90.3269	85.9531	7.26461e-06	1	0.0189525	0.00148341	0.519969	0.038028	0.891348	1	0.15277	0.447338	154.061	143.608
Xetro.C00568|iqch	40.1089	117.531	120.177	195.345	61.475	42.2296	29.6544	112.149	0.00426332	1	0.40619	0.000780934	0.178875	0.024988	4.32131e-09	1	-3.05195	0.447321	3.15338	3.58706
Xetro.D01466|slc25a17	12.6074	107.235	39.8511	60.6857	88.757	80.9564	72.2	102.039	1.90094e-13	1	4.44571e-10	0.000197861	0.792954	0.255811	0.00151826	1	0.235412	0.44723	103.434	173.006
Xetro.G00368|fgfr2	36.7559	119.937	82.9387	75.6239	102.658	88.5564	64.3611	98.9911	0.0153196	1	1	0.56169	1	1	0.526519	1	-0.0951035	0.446232	13.788	30.4171
Xetro.B02143|hunk	5.27264	107.237	14.7947	20.6672	118.591	95.8334	76.5476	107.308	8.92556e-06	1	3.29708e-23	8.62776e-17	0.589288	1	0.469868	1	0.201237	0.445845	1.50955	22.0574
Xetro.F01266|azi2	24.1524	105.708	196.694	210.446	102.931	77.222	36.88	89.7785	8.54766e-11	1	8.8025e-10	4.1894e-12	1	0.0364852	5.29228e-31	1	-2.82898	0.445308	40.1618	34.9621
Xetro.I02005|tnfrsf21	32.9867	96.9769	14.9562	12.217	110.786	97.3197	130.578	129.067	0.00605444	1	5.368e-15	3.75344e-18	1	1	0.391965	1	3.04054	0.444004	0.345484	0.646687
Xetro.B01001|unnamed	3.26828	118.009	277.396	331.704	106.854	131.654	96.5009	100.937	2.4817e-49	1	2.55592e-10	3.0884e-14	1	0.276351	1	1	-0.226455	0.443665	18.799	5.59879
Xetro.F00321|cpne3	1.53545	70.863	77.9672	91.1505	168.407	51.2821	83.8463	112.316	0.000226023	1	0.723679	0.645156	0.181965	0.210756	0.885205	1	0.488986	0.443119	1.30961	2.44391
Xetro.C01671|hal.1	10.2074	121.2	49.3482	20.2104	128.712	109.291	79.9767	107.525	1.47381e-08	1	0.227338	0.000144733	0.0295521	1	0.324598	1	0.347441	0.443101	0.470322	202.425
Xetro.J00129|h3f3b	9.07333	93.9498	164.78	105.648	112.534	92.5301	110.162	100.794	1.05852e-31	1	0.00559982	0.995993	0.672296	0.972826	1	1	1.27913	0.443001	439.499	1316.02
Xetro.J00178|	3.80768	96.1191	113.319	106.211	136.847	99.316	64.8578	99.6343	3.90905e-14	1	0.918715	0.913411	0.220525	1	0.0503426	1	1.24016	0.441185	3.56748	4.77476
Xetro.I00310|kbtbd10	33.9834	110.844	44.0113	53.2907	188.191	123.21	86.4792	96.5127	3.58575e-07	1	0.0117436	0.0468517	0.0394307	0.955369	1	1	2.125	0.44118	0.0190992	0.284596
Xetro.I01531|rps2	43.6029	107.145	111.725	125.113	129.15	119.404	100.834	97.5288	0.000100215	1	0.577776	0.126721	0.402375	0.714809	1	1	1.14138	0.441129	58.8767	77.7794
Xetro.A00618|	9.41632	107.525	25.4679	4.96986	141.664	83.3995	103.009	122.243	0.0015433	1	0.000402771	6.70546e-13	0.109562	1	1	1	4.61851	0.440743	4.22386	95.7002
Xetro.G01557|ccnl2	35.1468	111.357	83.6192	72.8005	108.464	107.025	77.895	100.782	0.0403637	1	0.650992	0.0806572	1	1	0.00786168	1	0.492425	0.439332	215.836	102.908
Xetro.K01329|c9orf5	30.0368	104.556	134.05	113.252	120.412	111.46	63.9957	86.7356	0.000290725	1	0.204665	0.411607	0.762252	0.445593	0.225083	1	0.853397	0.438839	11.1547	15.8286
Xetro.H01554|unnamed	0.548524	108.543	22.4658	3.37683	208.277	118.123	149.031	130.559	1.44778e-06	1	0.00649179	0.00049233	2.07973e-05	1	1	1	3.8008	0.437735	63.9535	85.7734
Xetro.D00977|polr2l.1	23.2649	119.182	95.9555	124.328	137.194	140.168	126.186	121.011	1.27086e-07	1	0.845078	0.305851	0.33742	0.188415	0.858378	1	0.365521	0.436216	187.882	281.939
Xetro.F01972|	1.88724	115.315	104.028	180.702	126.274	137.411	98.2004	97.0542	4.14877e-26	1	1	0.0130398	0.642302	0.458933	1	1	1.06865	0.436057	2.05692	16.088
Xetro.K03641|	0.534262	105.747	72.5559	95.7314	56.8629	79.8625	16.841	95.0123	6.05506e-15	1	0.349659	0.995252	0.0809612	0.918345	1.16272e-08	1	-3.68382	0.435406	0	0.0214509
Xetro.B00119|sfpq	42.5307	105.39	68.9065	61.6097	114.17	93.5351	89.1669	105.76	0.000487052	1	0.031375	0.00217124	0.6707	0.919277	0.889211	1	1.00198	0.433585	80.8785	321.639
Xetro.B01977|	46.3024	117.666	81.1681	60.9315	144.388	143.402	116.383	102.229	0.0368435	1	0.268837	0.000790978	0.0447877	0.522306	1	1	1.00749	0.432396	1.47743	22.0345
Xetro.K01431|	2.13519	122.859	385.278	654.628	168.193	149.989	78.1372	99.1404	7.10718e-24	1	1.2058e-08	1.68206e-23	0.215979	0.554765	1	1	1.93182	0.431821	0.0579903	0.0234248
Xetro.K03380|	0.0336988	97.6738	95.8844	126.929	69.2751	102.746	13.0435	93.5334	9.15357e-14	1	0.989041	0.795933	0.000632706	0.975587	1.23774e-23	1	-3.27817	0.431734	0	8.37472
Xetro.H00978|clec4e	2.26048	108.837	6.67685	6.68453	158.11	149.494	92.8277	98.5568	4.81954e-22	1	7.41096e-39	1.09283e-42	7.66886e-05	0.0506566	1	1	2.54577	0.43058	0.26679	2.18452
Xetro.A01165|dyrk3	16.123	111.851	182.481	237.871	73.8685	79.2218	101.108	103.907	1.56318e-06	1	0.00147746	5.76652e-06	0.28547	0.711868	1	1	-1.12179	0.429599	48.956	29.8834
Xetro.D01454|	0.872336	98.8065	53.6141	9.53043	136.564	127.39	85.6525	85.6648	3.15613e-31	1	0.147796	7.01007e-19	0.0735428	0.468039	1	1	3.75341	0.428868	0.060324	5.96737
Xetro.A02141|unnamed	45.6049	126.799	71.7543	51.3729	111.074	87.9817	95.4295	106.47	0.00994076	1	0.193424	0.000794415	0.843006	1	1	1	-1.65201	0.428457	162.721	21.7594
Xetro.I00152|zfand2b	30.1602	92.008	122.292	138.347	122.276	110.09	93.7892	108.74	0.00746362	1	0.0113139	6.55044e-05	0.397627	0.888383	1	1	0.687032	0.428054	17.1827	11.4886
Xetro.C00458|c2orf68	40.4445	96.8018	82.9145	69.5687	143.051	96.8525	107.056	115.148	0.00513439	1	0.402615	0.030243	0.0240716	0.963124	0.648797	1	0.359241	0.428017	2.79998	6.3253
Xetro.A01155|hnf1b	5.69307	127.374	47.8532	60.4741	47.3	96.8145	36.6974	123.067	0.0658099	1	0.056221	0.265571	1.3361e-05	1	0.00055489	1	-8.54295	0.427024	0.182375	13.1424
Xetro.E00055|eif4a2	7.64977	108.783	108.53	116.772	150.475	109.103	89.7382	99.0254	5.53198e-18	1	0.991271	0.735071	0.00650578	0.932874	0.673958	1	1.43195	0.426967	28.8041	137.462
Xetro.E01714|znf318	48.8161	117.286	154.537	180.906	96.7229	114.681	99.6777	123.542	0.00874161	1	0.0373111	0.000399075	1	0.823065	1	1	0.751252	0.426343	1.24244	1.71443
Xetro.A01305|dennd2c	13.9249	112.501	5.92391	6.86262	125.704	83.8717	85.221	105.673	0.00378825	1	1.71595e-31	1.77191e-29	0.0273782	1	1	1	2.03745	0.425542	3.84697	21.9508
Xetro.C00487|tmem127	26.8818	109.986	89.4148	90.5504	116.289	118.43	94.1535	107.855	4.94509e-06	1	0.939435	0.867116	0.198596	0.608588	1	1	1.49317	0.425314	3.64721	62.8129
Xetro.H00240|cdk9	37.7491	92.526	49.6031	29.2142	109.897	81.564	104.961	111.005	0.000112562	1	3.16144e-26	2.91906e-79	0.322534	0.0163395	0.997441	1	1.75813	0.425279	270.966	486.854
Xetro.G00186|gnb3	39.4259	110.691	30.9686	48.4848	138.085	117.44	93.4464	114.989	0.0236217	1	0.00018345	0.0433749	0.00127079	1	1	1	5.38029	0.424232	0.448609	12.2726
Xetro.K00661|	38.0309	107.948	81.7508	107.142	132.03	106.419	95.2706	120.883	3.25397e-06	1	0.775538	0.995252	0.220006	1	1	1	0.717942	0.424186	0	0
Xetro.K03015|mea1	9.58625	106.011	158.677	217.573	87.3776	128.224	119.627	130.564	0.000108533	1	0.0552645	3.65091e-05	0.96168	0.718338	1	1	0.535187	0.423659	167.476	59.7012
Xetro.B00214|khdrbs1	18.6661	101.142	57.4431	57.3761	123.477	101.115	97.4921	96.7119	1.91957e-12	1	0.000161137	4.40897e-05	0.50118	1	1	1	0.797712	0.422368	460.022	1285.56
Xetro.J00643|	10.3544	125.558	147.866	136.639	117.494	125.468	79.9291	93.5616	0.000292702	1	0.262716	0.41542	0.732282	0.879425	0.927766	1	0.675512	0.422328	0.113698	1.31484
Xetro.F01813|sema3f	10.3736	109.154	5.11003	1.74248	118.709	85.04	76.1598	113.167	0.00983252	1	1.51246e-08	5.3745e-12	1	1	1	1	4.97715	0.421773	1.16938	20.2465
Xetro.F00712|	9.39747	95.1779	172.436	226.745	76.1516	86.7005	90.5515	92.4108	4.47542e-35	1	1.85459e-07	2.63522e-17	0.33884	0.932642	1	1	0.153565	0.421508	1.62188	1.735
Xetro.A00411|lifr	18.0795	98.3	155.148	73.0716	92.8538	93.0425	90.2419	96.428	1.24828e-06	1	0.0590628	0.310264	1	1	1	1	0.178331	0.421088	16.1242	19.5139
Xetro.G00434|arhgap22	39.6497	108.902	219.871	186.374	53.7214	87.3465	73.8173	103.433	0.000302494	1	0.000298768	0.00252511	0.000553458	0.935271	0.741488	1	-2.82008	0.42047	4.9823	3.12926
Xetro.D02419|	1.87988	104.377	13.7965	8.32255	147.616	115.971	79.4847	97.0981	7.61036e-19	1	3.81846e-35	5.74379e-52	0.000112964	0.820308	0.327509	1	2.71819	0.420288	0.205894	80.2622
Xetro.F00263|	8.54186	125.032	37.2996	53.1771	399.081	75.2428	67.21	94.8625	0.00461199	1	7.86547e-05	0.00159785	7.61393e-13	1	1	1	1.01954	0.41923	0	3.34685
Xetro.D01528|	17.4177	109.953	65.7608	79.6336	148.539	102.218	89.3017	108.81	0.00889253	1	0.285392	0.789628	0.00442919	0.905266	1	1	1.71616	0.418531	1.07953	13.8133
Xetro.J00630|rpl27	38.2112	100.207	119.729	136.979	121.879	117.167	85.0247	100.356	1.0426e-05	1	0.386561	0.047873	0.62989	0.6131	0.880582	1	0.334255	0.417553	329.93	374.513
Xetro.H02258|polr3gl	17.3933	116.063	142.769	199.158	139.352	123.455	113.041	111.786	6.56103e-09	1	0.0219915	9.93088e-10	0.125125	0.871986	1	1	1.94419	0.417533	0.311453	2.71994
Xetro.K01883|	0	96.4703	239.413	219.274	72.4011	56.5453	30.2667	86.6803	8.01764e-68	1	1.24442e-05	4.83669e-05	0.119086	1.73433e-06	1.65399e-26	1	-9.74104	0.417371	0	16.6701
Xetro.G01391|pou2f3	2.20337	100.046	2.35167	1.62606	98.5505	95.7619	105.315	122.173	2.93475e-06	1	2.75947e-63	8.4909e-70	1	1	1	1	3.73925	0.41631	0.108133	4.55573
Xetro.I01165|ube2i	30.8886	122.273	72.7989	85.6678	135.511	138.74	84.3636	103.893	0.000328841	1	0.331927	0.955218	0.163258	0.0391602	1	1	1.46626	0.415893	168.879	110.926
Xetro.D01540|hist1h2aj	13.1643	96.8976	153.832	204.187	154.263	167.786	96.058	96.0165	0.000302537	1	0.216502	9.71043e-05	0.618351	0.0833952	1	1	0.938078	0.415222	2.04973	7.53124
Xetro.H01857|rhov	0.123018	101.61	51.691	16.669	97.6052	89.6155	81.8522	93.4002	2.35261e-41	1	0.0062179	5.40296e-17	1	0.835052	0.227622	1	0.04146	0.41186	0.0217345	235.612
Xetro.I00720|amotl2	3.53817	110.495	49.1641	16.1446	111.517	91.0124	74.3892	106.974	1.85569e-05	1	0.0155901	9.91651e-12	0.915929	0.98772	0.595608	1	0.90545	0.411723	4.64356	85.3276
Xetro.K04245|rpl13a	13.114	107.365	110.825	104.858	112.814	115.89	90.2772	101.747	4.44416e-11	1	0.717442	0.951044	0.844626	0.65632	1	1	0.469667	0.411325	319.915	200.473
Xetro.D01419|nhp2l1	40.3228	108.488	109.005	116.458	118.105	110.659	83.9142	82.8482	3.12549e-05	1	0.791866	0.608256	0.752866	0.864632	0.819034	1	0.270577	0.411257	295.914	608.08
Xetro.I00027|tmem177	33.1588	114.672	147.416	160.839	136.139	120.433	104.891	107.124	0.000327558	1	0.0599421	0.00403407	0.0755082	1	1	1	2.38316	0.41036	0.401294	0.840982
Xetro.B01101|	16.0374	99.1392	161.224	235.565	101.66	48.314	20.2983	88.4207	8.70381e-05	1	0.630639	0.112389	1	0.0118364	7.25095e-12	1	-4.99211	0.410218	0.079918	0.463503
Xetro.E01369|flrt3	0.189824	99.7789	95.7441	101.821	62.4749	51.3268	6.55073	89.9507	1.06562e-45	1	1	1	9.873e-07	0.00161543	3.33706e-31	1	-5.84998	0.408887	0.32276	152.258
Xetro.G01875|	18.0039	108.532	21.5738	26.8814	118.048	84.7064	30.3208	87.2362	1.45482e-06	1	8.22095e-12	4.4721e-09	0.819965	0.847994	2.57205e-12	1	0.805446	0.408858	2.19195	85.2559
Xetro.A00664|atp2a2	33.0674	118.655	57.3586	76.6913	121.958	112.988	97.0055	107.847	0.000100385	1	0.0741816	0.71003	0.537163	0.496289	1	1	1.87542	0.408246	199.374	364.675
Xetro.E00717|dcbld1	18.6671	112.742	38.6974	22.7408	101.348	105.077	110.46	104.952	2.25876e-09	1	8.14688e-07	2.76363e-16	1	1	1	1	-0.257763	0.408107	252.344	309.512
Xetro.D00482|sall1	16.4807	101.866	20.5006	5.24176	100.958	88.118	71.2406	99.0181	7.67825e-08	1	3.36009e-08	7.73894e-24	1	0.829612	0.00889001	1	0.537047	0.407641	6.47793	76.1897
Xetro.A01964|akap2	13.5705	101.311	78.6175	57.0879	80.5025	99.1054	107.325	91.9544	1.98997e-06	1	0.0682052	2.78652e-05	0.440508	1	1	1	1.04024	0.407231	31.8181	59.5639
Xetro.H01069|spint2	11.9511	106.156	116.658	166.52	107.229	79.9584	68.9204	95.6002	8.18236e-20	1	0.302488	4.77559e-06	0.721453	0.0416487	1.63665e-05	1	-0.439748	0.405315	191.079	329.221
Xetro.B02518|upk1b	22.0364	100.342	115.353	106.915	137.77	131.116	107.13	85.6762	2.52726e-08	1	0.685512	0.888715	0.206781	0.163498	1	1	5.42079	0.404818	190.467	387.782
Xetro.F01268|eomes	0.13545	99.5359	106.993	77.706	77.3448	75.2022	4.78828	93.19	1.29193e-40	1	1	0.346727	0.0623608	0.0855399	1.96526e-59	1	-5.04073	0.403445	0.0520179	64.687
Xetro.A02523|leprotl1	47.7319	114.712	80.4044	100.716	100.929	87.3281	82.1445	110.968	0.0361407	1	0.796482	0.915015	1	0.662844	0.564969	1	1.25895	0.403429	8.15586	14.0855
Xetro.C00667|rpl37a	22.6963	116.658	112.561	125.572	131.152	123.626	92.8988	101.144	2.55992e-08	1	0.647204	0.294817	0.610402	0.208915	1	1	0.354652	0.403428	356.842	356.931
Xetro.D02046|sec16b	25.4069	115.842	29.8782	26.8503	121.058	28.547	55.0867	92.6587	4.80596e-09	1	5.34176e-09	6.98969e-13	0.860851	3.28345e-06	0.443163	1	0.312263	0.402288	1.19793	1.37576
Xetro.J00786|rpl23	35.4746	147.842	176.915	149.375	134.945	118.426	99.7734	101.858	0.00530178	0.438963	0.00112219	0.00470677	0.0100662	0.437608	1	1	1.45536	0.402213	316.396	212.936
Xetro.B00488|prpf8	33.3927	110.08	74.4174	70.707	94.4035	112.19	84.5384	97.4087	0.000245226	1	0.229492	0.0972437	0.902939	1	0.789983	1	1.48546	0.400924	62.7381	184.474
Xetro.A00814|	43.9377	81.8325	116.769	125.206	108.036	117.349	90.1553	93.2955	6.84869e-09	1	1	0.82723	0.638793	1	1	1	-0.165835	0.400826	1.70228	3.64476
Xetro.H00831|ly6g6c	0.165885	110.513	3.55041	1.03954	125.256	147.538	110.512	133.577	0.0001371	1	4.453e-26	3.41446e-43	0.23277	0.631113	1	1	3.97904	0.399844	65.1965	140.571
Xetro.K02408|	13.9236	115.062	89.324	142.986	114.784	114.255	78.1185	88.0323	2.93726e-10	1	0.426861	0.103058	0.754699	0.991821	0.973837	1	-1.4018	0.39968	16.2162	9.25344
Xetro.J00220|rbm12	39.297	100.991	72.913	77.3127	122.526	121.41	89.9472	105.166	0.00561052	1	0.400178	0.47767	0.283347	0.320852	1	1	1.3054	0.398299	8.83468	20.3816
Xetro.G01896|fut1	48.1829	96.8948	56.9187	50.5129	123.862	108.826	96.5253	90.1194	0.0172369	1	0.000815954	5.51484e-05	0.250927	1	1	1	3.17846	0.398296	5.32737	5.31929
Xetro.B01319|	22.3205	105.563	91.5708	97.147	130.311	100.644	83.2901	91.1482	5.81825e-08	1	0.609939	0.589318	0.3197	1	0.409096	1	0.937081	0.397455	87.7533	166.218
Xetro.A00569|sema6a	6.10151	141.479	72.6786	58.3745	83.0603	42.3191	54.595	112.227	0.00254899	1	0.00308675	0.000205305	0.931266	0.0602692	0.941333	1	-0.45437	0.396233	29.3045	38.6964
Xetro.G00372|	15.7128	112.187	43.9198	48.6932	165.372	119.089	100.683	103.575	6.14767e-05	1	4.9934e-06	4.1097e-05	8.62315e-07	0.35895	1	1	3.49379	0.395597	5.06394	33.6071
Xetro.D00216|mdk	8.52082	112.598	96.1721	68.1309	161.247	108.388	179.108	138.103	0.0068046	1	0.687855	0.850936	0.0013106	0.274209	0.649866	1	4.26478	0.395554	25.2955	37.9141
Xetro.B01848|spata13	31.1858	108.309	143.38	178.316	66.5964	67.1117	65.9282	97.5359	0.00133336	1	0.589793	0.117274	0.0073127	0.655633	0.414504	1	-2.94111	0.394388	50.6909	44.1803
Xetro.B01349|rbms2	42.9731	120.249	55.81	49.0793	115.284	75.2039	116.761	113.114	0.0376362	1	0.00545742	2.06812e-05	0.850111	0.436414	1	1	2.12262	0.394245	1.13917	3.69001
Xetro.A01550|slc7a8	0.52258	152.869	71.0924	60.4867	96.8606	148.124	121.206	50.3847	2.88378e-18	1	0.417714	0.405348	0.488787	0.906229	1	1	-0.0879011	0.394202	0.416252	12.6632
Xetro.E01370|	1.74239	95.727	151.253	218.71	56.2725	39.2475	9.63875	94.0683	3.52174e-18	1	0.401583	0.0123825	1.11596e-06	3.71944e-06	2.49432e-24	1	-6.66059	0.393517	0	17.9168
Xetro.A01323|gpr161	19.4857	121.237	53.0391	60.1267	131.365	126.13	115.552	110.902	1.30717e-05	1	9.17827e-06	0.000868668	0.0340567	0.318037	1	1	2.25622	0.393421	11.4105	63.3661
Xetro.G01134|apitd1	12.1877	112.746	85.5485	92.2624	110.344	111.38	106.808	107.875	1.22026e-07	1	0.702744	0.56554	0.457919	0.770851	1	1	2.64449	0.392985	27.0793	3.19307
Xetro.D01057|lrrc56	30.735	118.464	38.4224	28.0134	118.993	98.9969	88.5404	100.241	2.26298e-07	1	3.24116e-24	3.91204e-41	0.597097	1	1	1	0.791791	0.390195	1.08548	2.04553
Xetro.G00548|slit1	25.1401	109.016	32.6102	22.7524	163.677	88.7453	119.109	138.976	0.00177889	1	5.96578e-10	2.29973e-15	0.144645	1	1	1	0.167215	0.389924	0.103453	0.161741
Xetro.B00535|	25.5758	92.6066	58.2301	95.2895	134.948	70.9088	101.029	133.091	0.000810894	1	0.288275	0.231172	0.624472	1	1	1	1.32631	0.389278	2.95858	6.26824
Xetro.E01501|epas1	3.43538	104.476	24.1586	9.57028	171.186	132.201	125.148	117.477	0.00239536	1	1.27138e-06	5.31091e-13	0.390169	0.295831	1	1	4.93484	0.388708	0.510971	5.99004
Xetro.H02243|	33.3339	147.323	15.008	30.4845	93.4809	100.741	8.35226	94.0988	0.0641299	1	6.34829e-05	0.0471504	1	1	7.72204e-06	1	-3.63446	0.388287	0.0267349	0.746514
Xetro.B01318|zc3h10	47.2068	107.063	94.0037	87.9852	114.795	104.894	87.8733	99.6923	0.000361218	1	0.999302	0.722128	0.628352	1	0.385817	1	0.799178	0.387947	88.5898	241.281
Xetro.J00091|srsf2	4.04327	108.463	114.766	119.768	119.785	124.984	106.142	102.499	1.14027e-51	1	0.497946	0.20299	0.18224	0.0228319	1	1	1.51376	0.386619	326.38	918.946
Xetro.H01500|dio3	0.851848	94.0039	101.903	140.766	109.915	93.7663	100.663	110.177	1.56341e-43	1	1	0.154032	0.891579	1	1	1	0.87792	0.385979	0	3.83437
Xetro.F00016|	1.00082	107.743	152.851	195.428	178.517	143.219	111.8	117.495	6.61599e-37	1	0.046888	0.000239071	0.118651	0.343065	1	1	9.36125	0.38462	0	4.35806
Xetro.D02390|	12.8163	98.0673	154.893	35.163	111.399	97.7255	72.08	99.6168	8.98466e-12	1	0.0958553	3.10421e-07	0.774846	1	0.233077	1	-0.398975	0.384378	0.0925136	3.09589
Xetro.J00476|tmem101	5.80607	104.229	76.726	99.8396	104.384	108.749	131.716	118.09	2.94316e-31	1	0.350735	0.439	1	1	1	1	0.999795	0.381816	106.749	75.6713
Xetro.F00385|rpl7	49.9663	107.491	137.642	135.015	111.747	106.226	107.43	101.593	0.0064648	1	0.000898392	0.00100108	0.57818	0.81575	1	1	0.739167	0.381286	356.247	242.661
Xetro.I01309|usp42	43.2147	108.888	153.77	170.265	129.068	108.913	104.462	101.699	6.73575e-06	1	0.000378201	1.92433e-07	0.391118	0.906767	1	1	-0.234156	0.379692	12.6385	12.8554
Xetro.J00441|trappc5	31.166	93.5788	166.16	199.744	138.823	105.52	86.5421	90.184	6.24412e-05	1	2.40786e-05	1.57235e-09	0.432712	0.947211	1	1	0.723942	0.379238	62.3207	51.6947
Xetro.B02316|rps3	21.5193	100.718	123.216	133.077	120.441	99.7549	99.7555	103.618	9.84088e-05	1	0.210061	0.0258467	0.465784	1	1	1	0.907981	0.378017	237.563	190.321
Xetro.C00684|znf710	22.3028	98.8735	370.618	68.0991	108.391	87.9372	108.375	105.218	0.00194415	1	6.62051e-06	0.440723	1	1	1	1	-0.692515	0.377456	16.0935	8.66842
Xetro.H01607|six4	16.5827	112.655	101.099	117.562	112.965	96.429	74.2334	98.3487	3.61962e-11	1	0.9948	0.280131	0.781302	1	0.0290374	1	-0.410026	0.375402	51.0285	48.3908
Xetro.F01131|nt5c3	3.21871	163.942	140.042	192.441	136.825	144.436	58.5938	89.4297	2.5112e-05	1	0.202671	0.361402	0.579585	1	0.785892	1	1.75076	0.375318	0.085347	5.60001
Xetro.K03317|eif4a1	11.4632	99.4352	131.89	129.211	153.141	133.997	88.1255	100.7	1.94714e-14	1	0.189532	0.219502	0.137272	0.138591	1	1	0.933328	0.374867	842.991	1153.97
Xetro.A02181|mknk2	15.7221	99.5919	86.5342	153.989	99.5889	75.6787	56.8947	88.3066	2.77586e-14	1	0.490973	0.0167456	1	0.400008	0.0016167	1	0.181488	0.374753	29.126	121.587
Xetro.K05045|ubap2l	36.1092	106.776	121.287	152.821	105.432	123.751	115.448	114.159	7.09743e-05	1	0.444427	0.0217932	1	0.59855	1	1	0.98494	0.372606	9.62356	13.2347
Xetro.C01597|rps16	16.8137	112.312	120.231	140.947	133.089	109.68	91.5345	93.9198	8.94243e-23	1	0.224504	0.00997477	0.382134	0.733019	1	1	0.667991	0.371842	140.426	177.092
Xetro.I01553|	14.5266	113.57	94.0376	73.7685	130.015	95.6523	85.9882	107.398	0.000669408	1	0.990721	0.140674	0.00437623	1	1	1	1.19127	0.371732	17.9242	58.7795
Xetro.B01322|rps26	25.4924	126.982	126.511	134.694	159.128	105.094	87.3751	90.7555	6.56023e-05	1	0.0750055	0.000333921	0.0355173	1	0.890755	1	0.579193	0.371001	100.223	115.704
Xetro.K00855|c19orf56	25.1447	107.341	130.486	141.454	101.017	116.15	91.1716	95.6665	7.04288e-08	1	0.108784	0.0360921	1	0.41674	1	1	0.61986	0.370357	153.113	189.452
Xetro.I00092|mcm6.2	19.6384	101.766	110.585	116.141	153.966	109.062	99.7915	106.272	1.95556e-12	1	0.938969	0.691915	0.000793958	0.933659	1	1	1.73047	0.369952	2.31008	36.5872
Xetro.I00693|atp1b3	18.8381	117.349	144.07	118.229	69.1057	88.2716	41.0279	93.3547	7.2188e-05	1	0.0146622	0.15882	0.340096	1	0.000812998	1	-3.84278	0.369929	175.406	290.604
Xetro.G01916|kpna2	22.9135	119.783	141.52	216.842	165.513	140.397	81.4638	100.813	6.99249e-07	1	0.098301	2.65466e-05	0.0183755	0.121473	0.875979	1	0.575649	0.369752	702.912	542.079
Xetro.G00641|pank1	49.051	111.887	103.42	88.6559	107.068	108.447	91.1485	97.4638	0.0375327	1	1	0.752086	1	1	1	1	2.85088	0.368669	13.1516	30.395
Xetro.B00300|rpl23a	22.0288	107.375	108.356	120.078	129.947	108.983	95.424	100.105	7.53678e-07	1	0.751618	0.272034	0.250677	0.876755	1	1	0.541296	0.368621	320.846	325.531
Xetro.H00195|sh3glb2	20.5324	136.024	120.456	198.743	100.857	125.144	107.353	107.084	0.0011874	1	0.499325	2.54151e-05	0.989233	0.672188	1	1	-0.186768	0.368449	1.518	1.56545
Xetro.A00320|zfr	17.6196	115.356	135.877	142.878	120.509	120.162	89.8457	96.1355	1.51833e-05	1	0.0895564	0.0161981	0.538707	0.344281	0.957724	1	0.749753	0.367591	13.6779	33.9917
Xetro.C00473|cox5b.1	24.4918	123.356	96.6247	131.419	106.097	104.03	108.624	112.244	1.76832e-10	1	0.956637	0.225871	1	1	1	1	0.615877	0.367409	69.4074	38.1086
Xetro.G02294|akr7a2	28.7866	109.837	107.528	128.834	112.124	121.772	97.5578	93.1553	6.96136e-10	1	0.680547	0.0389534	0.832428	0.934465	1	1	-0.0051384	0.367161	6.56627	4.69132
Xetro.B00062|xkr8	35.1352	104.275	57.3349	83.825	129.553	94.7856	88.2259	100.421	0.0193612	1	0.0627177	0.911748	0.629343	0.998358	1	1	1.22198	0.366669	1.45989	4.92536
Xetro.A01171|fam72a	20.3719	115.801	108.775	134.405	132.401	119.471	99.8776	93.6856	1.21178e-05	1	0.859677	0.0141345	0.148524	0.628395	1	1	1.39305	0.366249	41.27	20.0641
Xetro.A01353|lrig2	19.7728	112.83	91.0561	92.84	140.392	108.982	82.6114	96.3072	0.00411845	1	0.988768	0.995252	0.238955	1	0.472358	1	1.39553	0.366144	5.9952	17.1691
Xetro.E00840|	6.11627	107.525	44.4376	55.0307	139.771	109.042	97.0897	95.1549	1.59212e-25	1	3.59832e-14	6.30948e-09	0.127547	1	1	1	2.44543	0.365679	220.564	303.589
Xetro.G00014|itprip	6.71127	111.734	111.243	73.8466	122.878	120.649	51.9261	95.6692	0.00316112	1	1	0.360694	0.249001	0.856492	0.000171599	1	0.584602	0.365141	0.239234	2.07125
Xetro.G00098|tial1	34.7536	109.599	107.21	103.524	117.441	105.454	88.6744	98.6591	0.000142753	1	0.874654	0.895469	0.436871	1	0.354221	1	1.0226	0.364971	24.0923	55.4412
Xetro.H00105|rpl7a	42.3616	105.74	249.382	221.46	124.293	161.016	72.2663	103.717	0.00247112	1	1.35409e-09	7.23187e-08	0.579233	0.0658024	0.225311	1	0.652143	0.364746	330.43	238.402
Xetro.A02550|rasgef1b	1.1831	110.198	15.0332	9.20528	80.59	65.5625	31.7605	105.346	1.2765e-05	1	6.12069e-10	9.67929e-14	0.634854	0.0623679	2.0816e-07	1	-2.9385	0.364651	0.273322	15.1316
Xetro.E00404|rps7	37.6974	111.046	127.939	146.38	128.038	117.692	98.415	96.6254	0.00385136	1	0.000517278	6.77327e-10	0.271761	0.155201	1	1	0.652255	0.363066	172.405	129.106
Xetro.G00127|mcts1	27.0635	124.842	107.338	107.296	121.913	114.129	85.0508	92.4798	5.19224e-09	1	0.7499	0.892346	0.712216	0.599541	0.364934	1	0.554365	0.363022	358.183	156.804
Xetro.A02188|sf3a2	26.748	93.7596	135.184	208.545	116.963	107.116	117.463	100.376	9.64254e-10	1	0.0318193	1.88825e-09	0.779328	1	1	1	0.30678	0.362314	7.44729	14.0944
Xetro.I01441|trap1	36.7742	119.981	146.907	184.817	114.001	159.566	89.1884	91.3371	0.0039582	1	0.00759937	3.83089e-07	0.909289	0.0628901	1	1	1.48242	0.362178	94.0377	48.2126
Xetro.A01106|nop10	5.10269	112.945	103.857	124.612	120.887	107.32	98.9221	89.529	3.85795e-31	1	0.941594	0.15726	0.751921	0.925166	1	1	0.569724	0.362076	171.591	290.44
Xetro.B01666|sox1	1.74036	104.659	123.381	212.188	117.334	98.4937	90.3289	110.458	7.39856e-41	1	0.867277	0.0252329	0.929805	1	1	1	0.417043	0.361771	0.011622	0.268801
Xetro.I00452|gpr1	18.8444	100.353	21.9786	27.5496	110.437	84.7231	113.394	123.999	0.0726873	1	4.71211e-09	1.38949e-06	0.868604	1	1	1	4.05826	0.361145	0.630827	4.10089
Xetro.J00111|prpsap1	28.9138	95.2053	136.04	189.717	47.0848	95.3881	109.805	125.312	0.0305243	1	0.385337	2.79047e-05	2.66998e-06	1	1	1	1.22583	0.361098	0.91657	1.02115
Xetro.K00622|	38.0803	108.229	88.879	140.601	131.734	126.25	83.6185	100.921	9.19185e-11	1	0.946254	0.247201	0.129208	0.398246	0.709468	1	1.09789	0.360395	0	0.0394656
Xetro.K02675|stx3	1.0356	106.73	257.789	347.011	72.8142	61.6514	25.5228	95.5212	9.91605e-05	1	0.0274606	0.000302282	0.148587	0.819246	0.00480403	1	-0.0669768	0.360054	0.143328	1.99437
Xetro.C00171|grk5	23.5098	101.737	209.702	192.688	98.7693	72.8932	78.4463	99.9489	7.90234e-07	1	1.54165e-08	5.48349e-08	1	0.167747	0.358578	1	-0.517431	0.359153	67.6678	105.473
Xetro.K04899|oct91	8.59582	105.025	88.5205	76.6479	104.662	114.432	74.2176	106.533	2.90413e-07	1	0.956875	0.54696	1	0.950709	0.260539	1	0.624522	0.357883	0	103.111
Xetro.J00936|znf217	33.8207	121.71	140.679	44.3874	119.873	96.8608	80.9991	98.3202	0.00371285	1	0.050724	1.26409e-05	0.646314	1	0.956452	1	1.37738	0.357347	145.403	95.5594
Xetro.G01769|loc388564	8.99552	115.082	77.0077	57.3191	137.594	116.757	85.2769	114.782	2.68512e-10	1	0.629391	0.0580779	0.000113848	0.644008	0.650739	1	2.17428	0.357051	0.23972	44.1629
Xetro.H02294|isg20l2	34.1425	101.794	144.139	165.145	119.846	150.769	98.6896	95.1329	1.14215e-09	1	0.00729341	7.51239e-05	0.590374	0.0617553	1	1	0.40345	0.356982	17.8167	18.4361
Xetro.C00485|snrnp200	49.1901	109.192	82.8476	79.9521	117.754	113.457	85.9716	99.829	0.02416	1	0.397157	0.195603	0.249134	0.915277	0.897785	1	1.13859	0.356968	30.8683	81.4705
Xetro.B01902|arl13b	34.7013	115.726	59.7497	45.4123	123.202	89.9416	70.9502	88.6513	0.00025807	1	6.29744e-10	4.42121e-17	0.0656678	1	0.0106412	1	-0.202918	0.356748	20.4701	20.9989
Xetro.A02168|lsm4	39.4255	116.726	110.578	133.955	120.296	135.825	100.339	99.1765	0.00471636	1	0.504856	0.00051172	0.721387	0.115187	1	1	1.81425	0.356153	20.0932	24.1046
Xetro.E01358|snrpb2	39.2519	116.235	107.278	110.738	109.766	122.583	107.548	114.989	0.0153514	1	0.383598	0.168797	0.81715	0.335009	1	1	0.166275	0.355864	267.074	381.485
Xetro.I01260|pdgfa	33.2706	118.62	34.1356	21.976	214.752	120.745	142.851	131.185	0.00422459	1	1.47259e-07	5.66723e-14	4.05426e-06	0.892952	0.303611	1	2.85471	0.355478	21.3374	23.1345
Xetro.K02779|	21.32	118.673	100.121	90.9805	103.618	119.958	92.7054	106.388	0.00209201	1	1	0.995252	1	1	1	1	1.47985	0.355403	1.16961	2.1354
Xetro.D00703|rrad	12.6838	98.173	240.709	66.5602	74.427	132.043	46.8754	91.0084	0.0194041	1	0.00183891	0.769877	0.261124	0.521783	0.980401	1	-2.63495	0.355396	0.595714	2.03283
Xetro.A02746|ankrd50	33.2436	97.6675	121.104	162.445	116.99	117.328	111.438	108.993	7.30359e-13	1	0.203638	4.13242e-05	0.446317	0.683556	1	1	1.03594	0.355391	16.5304	11.7821
Xetro.F01749|	0.733028	130.148	60.8599	91.4407	51.1895	75.6691	59.2518	83.196	1.08812e-11	1	0.139143	0.667923	0.876884	1	1	1	0.676526	0.354603	0.0190374	0.00774905
Xetro.K00794|	2.20287	125.931	98.9162	112.189	138.17	109.926	77.6304	96.5171	0.000468345	1	0.198241	0.00107714	0.957207	1	1	1	0.248536	0.354384	56.76	29.7067
Xetro.F01069|	0	85.2696	240.371	253.343	68.4465	78.6768	120.282	82.0862	3.32101e-14	1	0.00217935	2.45559e-05	0.149345	0.740958	0.817997	1	-6.7651	0.352812	71.4218	103.676
Xetro.F00256|	21.5694	108.74	12.387	3.7269	90.2484	79.5793	58.7097	102.947	1.5616e-06	1	8.08183e-29	2.15427e-60	0.793213	0.582654	0.0174881	1	-0.183429	0.352809	67.2465	103.145
Xetro.F00511|asxl3	31.8942	104.311	163.477	244.835	97.7638	107.53	139.165	101.075	1.88838e-07	1	0.0179939	1.25011e-06	0.957207	0.813027	1	1	0.61911	0.352299	9.16181	9.56
Xetro.G00119|unnamed	31.7673	112.579	66.2416	57.2072	101.2	97.8698	65.4281	82.7459	0.0015417	1	0.575788	0.180757	1	1	0.36366	1	4.56647	0.35205	8.72536	8.20243
Xetro.A02941|hand2	1.18536	108.036	67.8976	53.0314	127.684	86.7747	92.868	122.734	2.32949e-25	1	0.0601794	0.000660685	0.752904	1	1	1	0.761183	0.35144	0.0251205	6.93184
Xetro.A00059|celf4	24.9706	121.808	63.6153	110.32	121.843	123.522	81.3111	131.115	0.001747	1	0.111196	0.34523	0.960182	0.96697	0.98416	1	-0.264454	0.350441	0.247547	0.262361
Xetro.E00790|unnamed	2.23127	89.6212	44.182	86.0626	67.719	82.2	62.6834	70.9432	1.04441e-13	1	0.00915248	0.70852	1	0.985107	0.598718	1	0.395916	0.350139	0.042904	0.0304774
Xetro.C01121|cdkn2aipnl	18.5452	119.89	125.01	125.04	126.967	111.7	94.3759	107.559	1.78532e-10	1	0.479848	0.527623	0.524372	0.996855	1	1	0.295968	0.349903	147.283	252.428
Xetro.G02053|rps9	33.9024	121.689	94.7738	80.6295	150.358	115.606	87.4551	106.671	0.00348602	1	0.802337	0.95698	0.327932	0.844172	1	1	0.927873	0.349445	294.156	156.408
Xetro.A02254|cnn1	27.122	106.164	29.3993	17.5962	78.9905	116.961	97.3765	102.588	8.76829e-09	1	2.3141e-13	8.86865e-26	0.000536027	0.163772	1	1	3.64103	0.34928	5.34156	282.561
Xetro.B01102|	2.17651	115.044	145.668	177.038	75.6956	76.5919	17.122	89.9284	0.00347639	1	0.684752	0.0873365	0.954695	0.40277	2.95814e-14	1	-3.26934	0.348666	0	0.0623253
Xetro.A01952|	5.98902	140.844	41.26	102.187	21.2725	64.6809	8.19474	98.392	2.25861e-10	1	0.0596128	0.997268	7.07496e-17	0.167581	3.86045e-11	1	-4.05767	0.348431	0.185476	0.107461
Xetro.K04013|fam203a	41.4924	103.099	161.868	193.678	125.439	118.001	111.322	109.539	1.49529e-06	1	0.000274566	2.73487e-08	0.238459	0.70815	1	1	0.709017	0.348274	70.7806	53.0747
Xetro.H01430|rps29	23.3546	110.077	242.023	266.261	128.95	104.712	93.6702	96.5831	1.60328e-14	1	1.778e-16	4.76961e-21	0.526341	1	1	1	0.301441	0.347975	620.754	622.636
Xetro.A01113|	8.64332	95.8356	85.8471	98.4886	125.341	103.482	83.0275	92.8806	1.53607e-12	1	0.634897	0.995252	0.252865	1	0.0107037	1	0.989774	0.347553	3.18383	152.882
Xetro.K00374|	20.5772	92.5885	125.041	115.672	110.753	95.3475	100.09	98.129	7.4134e-08	1	0.181809	0.450991	0.882372	1	1	1	0.54941	0.347212	0.569005	1.16113
Xetro.K05210|	2.22464	126.476	78.8315	82.0935	80.4239	134.782	79.2603	66.1325	0.0293706	1	1	0.995252	1	1	1	1	1.98539	0.347201	0	0
Xetro.E00532|hmgn3	19.1807	115.437	93.0348	116.917	163.838	132.616	91.5745	99.2479	2.27795e-15	1	0.658571	0.474285	2.37031e-05	0.0658024	1	1	2.2711	0.346586	164.146	363.132
Xetro.A01139|kdm5b	34.584	103.047	126.21	177.252	124.143	90.8145	124.41	98.0132	0.000621998	1	0.119477	5.24031e-05	0.563197	1	1	1	1.5381	0.346312	127.921	149.194
Xetro.F00711|txnl4a	28.9845	105.861	130.574	178.17	123.417	111.512	87.7043	89.034	2.27602e-10	1	0.00898438	3.90978e-10	0.734365	0.855126	1	1	0.494928	0.345881	79.3249	84.4181
Xetro.F00537|ss18	25.0731	102.835	243.571	283.894	104.029	105.991	108.635	103.864	6.01732e-05	1	8.04416e-14	2.05073e-21	0.90272	0.755646	1	1	1.66014	0.345868	130.844	173.822
Xetro.G01795|cnfn.1	0.115111	102.951	20.0143	1.64605	132.232	106.886	94.4545	101.869	1.31335e-52	1	5.66096e-13	2.48211e-58	0.298566	1	1	1	7.02198	0.345473	0.13533	213.584
Xetro.C01838|ing3	48.634	112.205	173.422	188.297	140.775	117.748	103.461	93.554	0.000178773	1	3.89354e-06	1.11363e-08	0.00106145	0.651563	1	1	1.42617	0.345374	92.5894	48.8222
Xetro.K02609|gata5	22.6238	115.42	77.4201	70.9845	76.5782	76.4522	17.4903	90.1325	0.0572164	1	0.774488	0.536831	0.844039	0.843861	1.14157e-06	1	-6.47906	0.345314	3.90815	9.0364
Xetro.F00944|fam134b	0.540197	101.633	61.3286	100.442	63.9411	63.8411	31.9719	100.965	2.76086e-55	1	0.0503332	1	0.00998954	0.217075	1.65132e-07	1	-3.45268	0.344753	18.7286	7.33831
Xetro.B02107|son	36.4757	115.715	157.134	198.019	112.697	122.754	106.582	98.4333	1.07049e-08	1	0.00472366	2.39528e-06	0.836672	0.473296	1	1	1.1863	0.344655	3.3463	6.96221
Xetro.G02071|trpm5	3.13485	126.783	21.4479	4.53866	117.861	150.505	88.7405	116.142	1.74965e-05	0.992598	4.59706e-08	1.68829e-22	0.158654	0.0440394	1	1	4.53604	0.344146	0.0925255	4.26441
Xetro.I00232|	0	111.554	174.762	135.059	80.4361	103.059	104.529	120.152	1.28288e-15	1	0.00573996	0.155491	1	0.843423	1	1	1.73188	0.343484	0	3.06071
Xetro.K02839|rps11	21.9049	99.7167	121.118	127.7	111.313	98.0626	87.6215	103.562	1.19756e-10	1	0.322891	0.140203	0.907878	1	1	1	0.59355	0.343453	221.516	151.463
Xetro.J00300|emilin3	47.1297	111.934	177.952	179.693	169.371	141.056	101.896	109.527	0.000157907	1	6.89593e-05	4.58243e-05	0.101724	0.262793	1	1	-0.0545687	0.342405	0.178009	0.157021
Xetro.K02636|znf852	47.8211	101.652	110.133	105.491	125.645	106.572	98.9226	107.817	0.00135972	1	0.509603	0.56018	1.05734e-05	0.90215	1	1	0.797751	0.341131	13.1917	38.4928
Xetro.A01844|rps6	24.8848	104.391	121.847	167.618	121.837	113.383	98.4802	98.8942	0.000232223	1	0.194287	5.01429e-05	0.30791	0.970045	1	1	0.788771	0.338903	283.105	202.466
Xetro.G01770|isoc2	9.85133	112.596	110.983	135.385	119.823	127.043	99.6127	111.673	2.05852e-21	1	0.647118	0.0436827	0.417021	0.169163	1	1	2.47887	0.33876	8.94084	3.40648
Xetro.K01645|	5.82877	121.254	19.7926	16.4924	134.355	141.81	90.5542	90.2706	6.11086e-16	1	4.77192e-21	6.89564e-25	0.230038	0.367823	1	1	2.41228	0.338425	2.81824	6.8696
Xetro.G01839|unnamed	19.1755	97.2501	15.2138	10.0181	143.42	124.198	96.2792	98.8633	0.00617018	1	3.38235e-09	3.19208e-11	0.425045	0.856968	1	1	2.66071	0.3361	0.669136	10.9521
Xetro.D00520|	0.741544	93.2625	117.766	158.883	49.4242	107.047	53.8855	64.3302	3.02954e-24	1	0.387369	0.000112393	0.000250596	1	0.0195789	1	-1.64475	0.335843	0	1.04602
Xetro.H00991|hist1h4c	7.43637	97.4072	112.582	195.221	116.626	116.168	72.3003	94.8408	2.634e-20	1	1	0.0131878	0.702394	1	0.463934	1	1.14976	0.335811	0	4.59549
Xetro.J00296|	20.8306	101.244	128.278	93.3177	123.676	110.869	46.3677	76.1655	2.90722e-07	1	0.123171	0.907687	0.820495	1	0.178109	1	-0.761568	0.33541	1.95741	1.75633
Xetro.D01241|prdx6	24.2695	105.313	81.8492	98.6704	114.108	96.3242	95.6956	103.761	1.31484e-11	1	0.187711	0.961998	0.676273	1	1	1	0.0619538	0.335165	120.757	161.456
Xetro.C01442|nop16	33.8601	105.908	148.37	163.498	119.59	112.659	89.9583	76.9032	0.0020922	1	0.000438092	1.26375e-05	0.736462	1	1	1	0.134301	0.335163	60.6593	60.7704
Xetro.H00243|trex2	0	80.0629	21.1822	18.8708	93.1701	91.3028	44.924	56.9308	3.61623e-09	1	3.46746e-06	1.28366e-10	1	1	0.0635006	1	2.11068	0.335056	0.0184952	0.793586
Xetro.K03536|	4.33994	115.934	110.675	119.339	127.157	142.636	79.3618	95.7216	4.11928e-29	1	0.99777	0.748582	0.347222	0.180378	0.650563	1	1.79747	0.334507	0	0.389729
Xetro.G01623|gpr153	40.3452	114.304	117.319	147.477	76.7699	91.6755	64.9596	77.5835	7.43169e-05	1	1	0.704163	0.687822	1	1	1	-0.996767	0.33437	0.064819	0.185779
Xetro.G01415|plod1	26.5157	89.4194	140.594	151.166	100.061	66.6506	99.6179	108.319	0.0239457	1	0.535858	0.279896	1	0.770155	1	1	0.168736	0.333899	1.00773	9.61759
Xetro.H00625|unnamed	3.22617	94.7281	93.4936	35.0456	124.893	117.259	77.5995	54.9876	0.000788251	1	0.820124	0.00461624	0.694751	1	1	1	3.88138	0.333863	14.6733	21.0303
Xetro.K00606|	6.56179	99.7741	60.9917	47.2459	111.283	87.3347	56.0518	76.906	3.89572e-23	1	0.0110945	8.75642e-05	0.908993	0.706855	0.00158202	1	0.369914	0.333343	0.029851	0.0584901
Xetro.K03155|znf207	34.8417	109.732	101.829	103.594	165.188	123.775	112.03	107.876	0.000441565	1	0.998198	0.95435	0.000356144	0.19417	1	1	0.523221	0.332872	28.3374	56.5016
Xetro.B00120|	2.03284	92.9117	218.591	439.19	154.956	143.87	123.655	99.9649	0.00416516	1	0.00189793	9.57048e-09	0.194354	0.871627	1	1	1.10937	0.332786	1.41177	1.81485
Xetro.G01915|smurf2	34.362	112.812	213.175	230.558	113.204	124.666	107.64	113.82	0.00807376	1	0.161611	0.0448228	0.788403	0.537004	1	1	1.22475	0.332782	31.968	28.5984
Xetro.K05147|unnamed	24.3136	107.403	119.605	137.157	150.342	117.699	96.7766	103.182	4.81881e-06	1	0.434646	0.0504122	0.0174844	0.450921	1	1	1.50674	0.332481	9.031	48.1114
Xetro.B01739|pycard	1.09002	92.7907	249.521	312.408	125.895	112.521	87.7606	94.1655	1.54575e-25	1	6.495e-05	2.86238e-07	0.683991	1	1	1	3.58361	0.332388	0	10.2818
Xetro.D01940|	26.4249	104.614	89.9013	86.5966	114.689	100.506	81.3495	95.516	7.746e-06	1	0.946433	0.738668	0.718852	1	0.0141913	1	0.94074	0.330594	0.925209	4.60527
Xetro.C01398|rpl26	34.7818	106.829	140.574	170.496	112.136	117.3	98.3148	93.682	8.31395e-08	1	0.00302541	6.94902e-07	0.913216	0.309109	1	1	0.493218	0.330576	206.627	170.637
Xetro.A02539|tmprss11f	15.4658	131.147	40.7518	27.7791	114.299	157.053	94.6308	67.2288	3.29536e-05	1	0.00112266	8.39239e-05	0.668384	0.2319	1	1	0.332198	0.33048	62.8764	8.25822
Xetro.A00775|noc4l	46.7268	125.937	154.594	150.9	112.944	127.173	90.6108	90.3952	0.00616125	1	0.000283802	0.000978784	0.94252	0.202418	1	1	0.363813	0.33042	65.1248	64.8105
Xetro.D01030|fau	33.3307	104.83	146.754	160.782	124.523	109.693	98.9538	98.91	3.05082e-09	1	2.07737e-05	1.94338e-08	0.434865	0.702048	1	1	0.139896	0.329972	115.39	114.233
Xetro.F01613|best2	1.78177	116.423	142.02	113.288	88.8621	134.549	29.7431	78.0764	0.000242806	1	0.608528	0.69407	0.691642	0.885952	7.64652e-06	1	-0.657911	0.329579	33.3616	55.0244
Xetro.H01223|foxn3	17.4372	110.107	215.647	170.769	94.1113	99.4444	108.193	117.722	4.09794e-08	1	4.10721e-09	2.57427e-05	1	1	1	1	-0.34879	0.328602	21.3045	21.4159
Xetro.J00223|fer1l4	8.52865	109.141	54.6012	56.8331	160.202	143.848	99.553	78.82	0.0016666	1	0.103908	0.00313523	0.504542	1	1	1	5.29957	0.328558	2.06281	6.56717
Xetro.K01333|brd2	32.5641	103.163	105.482	112.043	131.404	115.66	86.599	97.0837	0.0016262	1	0.846057	0.255572	0.14628	0.369628	0.543399	1	1.69681	0.328355	32.961	56.7069
Xetro.B02430|tomm70a	35.0233	113.897	288.555	336.736	111.841	109.975	107.97	98.3658	1.24547e-09	1	4.24381e-14	4.59303e-19	0.845342	0.961559	1	1	0.687127	0.327353	51.4713	52.1947
Xetro.H01030|kifc1	46.1575	114.074	158.445	210.641	147.859	124.092	104.852	98.9423	0.00699781	1	2.77306e-05	3.62258e-14	0.00247234	0.0275059	1	1	1.07763	0.326593	477.995	284.933
Xetro.H00897|rbmx	45.0053	96.4419	91.9116	78.0094	112.053	99.6096	88.3779	105.326	0.00546703	1	0.982952	0.377033	0.787857	1	0.779775	1	0.74868	0.326168	200.108	901.306
Xetro.B01823|rpl21	48.0267	116.824	113.324	126.332	124.087	105.675	80.5362	90.034	0.0178059	1	0.595531	0.0659132	0.475431	0.853322	1	1	0.637126	0.326049	450.955	178.565
Xetro.H00241|sh2d3c	10.8152	93.6326	43.3083	12.3623	133.528	87.436	107.569	114.937	0.000267453	1	0.00104603	1.89182e-24	0.0295222	1	1	1	3.26472	0.324413	0.264376	1.71772
Xetro.G00037|bbip1	10.5337	84.1239	123.969	100.731	131.703	79.1941	99.8214	123.897	1.12857e-05	1	0.888388	0.797106	0.0499764	1	1	1	1.7838	0.323641	5.54063	2.32303
Xetro.G01081|zbtb44	16.4479	111.841	157.5	207.836	126.597	119.885	114.162	93.0549	5.96767e-07	1	0.0112766	4.46182e-06	0.521503	0.716968	1	1	0.69724	0.323206	50.9904	46.0339
Xetro.G01056|rps17	44.7998	110.025	125.972	140.271	140.919	123.728	92.1215	104.696	0.028913	1	0.287505	0.0271677	0.11395	0.276351	1	1	0.360122	0.322603	90.2688	104.46
Xetro.C00476|cnnm3	34.8083	112.948	100.703	107.197	141.652	100.888	90.264	113.472	2.9747e-07	1	0.850781	0.888478	0.147172	1	1	1	1.72285	0.321305	1.19624	3.11682
Xetro.K02887|	32.8378	89.6888	29.2869	39.3025	106.695	100.704	65.2875	82.0175	0.0206988	1	6.01849e-09	2.20877e-06	1	1	0.469694	1	0.598639	0.321005	17.4053	45.3437
Xetro.B02171|cyyr1	0.9409	111.134	4.82491	12.4496	199.569	82.0722	108.406	119.98	7.42706e-16	1	1.4473e-21	7.90445e-14	2.42408e-05	0.873085	1	1	3.06866	0.320237	62.3984	74.7174
Xetro.K00608|	2.76978	100.038	45.4176	39.8758	98.3784	97.7032	66.2759	89.8266	1.54638e-19	1	2.46299e-09	1.52135e-12	1	1	0.000406271	1	0.541295	0.319573	0.0560409	1.25758
Xetro.H00791|taf9b	44.5875	103.613	118.404	135.407	103.756	98.1497	106.466	113.217	8.20792e-05	1	0.373321	0.0128295	0.968344	1	1	1	0.300435	0.319377	132.635	54.7974
Xetro.C00243|fgfr1	15.1334	100.529	77.241	74.3348	105.384	101.113	63.4827	88.7876	9.11968e-05	1	0.38186	0.252751	1	1	0.151526	1	-0.879415	0.318763	19.1304	24.5226
Xetro.K01474|	0.273772	95.4177	34.2842	7.77361	110.129	95.5596	93.1261	110.091	5.0071e-51	1	0.00217304	1.28839e-12	0.977405	1	1	1	0.55334	0.318753	0	1.99442
Xetro.A03239|fam193a	43.4695	99.7468	103.566	106.453	106.801	102.144	102.436	106.066	0.0296767	1	0.90818	0.740387	1	1	1	1	1.2718	0.317442	3.12748	2.78093
Xetro.B00283|rpl11	48.5477	114.827	126.103	149.182	215.419	108.329	96.2431	97.3895	0.00517182	1	0.18104	0.00836019	0.00011745	0.81057	1	1	0.536525	0.317213	514.691	202.445
Xetro.K02698|cks1b	32.5367	102	103.359	104.364	132.493	100.96	88.1213	101.382	0.000849436	1	1	0.919179	0.106207	1	1	1	2.16096	0.316508	22.584	30.413
Xetro.E00916|brp44l	29.0366	110.41	64.7032	75.9836	88.5137	80.4303	108.764	115.353	0.00201307	1	0.287505	0.57922	1	0.969958	1	1	1.80502	0.316056	542.373	684.309
Xetro.A02284|gatad2a	21.1992	100.902	134.117	212.471	118.678	127.474	116.597	99.4563	4.99522e-07	1	0.261737	4.59827e-06	0.30673	0.183412	1	1	0.792062	0.315893	98.6316	103.567
Xetro.J00393|	35.3092	110.004	120.69	115.843	134.771	122.315	111.445	122.223	1.17107e-06	1	0.252819	0.378166	0.236388	0.746156	1	1	0.711677	0.315631	17.9803	38.5292
Xetro.G00738|osbp	48.7453	100.48	182.262	212.667	117.053	104.674	92.935	111.02	0.0075125	1	0.00844487	0.00020928	0.702014	0.933963	1	1	0.499908	0.315622	65.6875	41.2246
Xetro.K00282|	3.39096	107.92	105.793	84.4651	118.845	76.7252	99.7432	101.911	0.00151201	1	0.890156	0.995252	0.766241	0.833023	1	1	1.12284	0.315013	0	0.220544
Xetro.D01997|magoh	23.7261	110.05	142.094	140.886	120.489	114.781	103.651	81.6426	1.45936e-07	1	0.0223002	0.0205217	0.297013	0.445593	1	1	0.606356	0.314827	635.604	1008.59
Xetro.D01094|kat5	38.3621	97.3051	122.742	155.056	117.428	113.159	93.7432	98.3544	0.00328222	1	0.0483622	0.00036336	0.590374	0.534865	1	1	0.376998	0.314602	90.2786	70.5401
Xetro.K02908|	0.172787	110.371	213.52	237.762	113.046	70.7602	74.6385	103.556	5.33776e-16	1	0.00137922	0.000385554	0.942715	0.487278	0.832591	1	-1.20148	0.31454	0.0183547	18.8798
Xetro.D01032|prpf39.2	45.3818	108.663	60.5937	68.9923	106.508	101.461	93.1688	104.25	0.00616971	1	0.00498424	0.0682136	0.753265	1	1	1	1.50177	0.314026	5.32001	12.1873
Xetro.A03196|kiaa0232	36.2139	107.292	156.106	139.585	111.805	98.0177	98.2733	102.409	0.0339979	1	4.5118e-05	0.00248071	0.0428838	1	1	1	0.501719	0.312481	105.847	43.1816
Xetro.A01420|kcna1	1.12814	108.922	186.216	230.16	145.724	128.885	124.324	88.2677	1.18542e-35	1	3.19995e-07	6.22277e-13	0.000956973	0.383776	0.792201	1	0.382709	0.312352	0	5.17198
Xetro.J00389|pard6b	26.7377	100.066	280.826	368.881	103.134	98.6689	98.8612	89.6186	4.12031e-10	1	2.54504e-19	9.00848e-31	1	1	1	1	0.225886	0.311898	59.5748	49.3829
Xetro.A01926|rps23	46.6066	122.232	108.533	99.5645	122.332	135.022	75.61	87.3671	0.0305278	1	0.459762	0.863793	0.449055	0.0136761	0.0341909	1	1.05199	0.311783	188.625	205.416
Xetro.K01807|	0.338417	74.2593	476.484	504.649	93.512	119.294	113.071	121.007	8.67848e-34	1	9.53147e-09	5.95723e-10	1	1	1	1	-0.186603	0.311673	0	1.87579
Xetro.G01979|unnamed	10.4589	108.89	73.3741	85.8908	120.937	90.3649	99.9314	119.326	0.000714836	1	0.991694	0.404069	0.724956	1	1	1	0.323013	0.311666	30.6997	15.2125
Xetro.A02623|h2afv	5.2523	148.952	183.606	132.651	133.854	127.218	99.3215	100.117	5.37064e-35	0.493472	4.52231e-08	0.0530071	0.349759	0.138591	1	1	0.585828	0.311617	1265.09	2413.36
Xetro.B00723|vezf1	21.6112	109.647	93.2856	77.7411	95.9467	88.079	77.4686	98.1753	4.32243e-10	1	0.795688	0.123008	0.906056	0.429961	0.00908223	1	-0.0838731	0.311439	21.4686	24.2018
Xetro.G00725|	21.483	105.161	65.0981	89.4383	91.7164	81.8813	37.2183	76.7226	0.00174413	1	0.196293	0.860009	1	0.715309	0.000199281	1	-4.58065	0.311279	1.05513	1.26231
Xetro.F00194|	0.654624	106.348	115.502	140.257	85.4148	114.935	73.7378	95.5529	4.75198e-66	1	0.953551	0.267566	0.206953	0.99076	0.127718	1	0.434171	0.310094	0.184191	0.305713
Xetro.F00047|rplp1	49.3144	103.214	182.386	227.608	118.508	100.618	109.253	101.011	3.89385e-05	1	1.87285e-08	6.51969e-17	0.687281	1	1	1	-0.0472633	0.309868	476.453	464.59
Xetro.I01490|	32.9619	83.0099	88.6821	95.622	120.331	90.5237	91.4964	101.053	0.00174379	1	1	0.941193	0.265351	0.819141	1	1	0.386796	0.309815	5.62897	12.9566
Xetro.B01194|pcdh8	4.43091	121.692	96.4955	109.341	114.253	134.795	99.0619	106.461	6.65977e-33	1	1	0.969887	0.543773	0.298361	1	1	-1.32815	0.309728	0.0541032	1.55869
Xetro.B01865|n6amt2	49.5423	116.665	99.456	101.688	133.263	112.031	104.7	109.841	0.0107285	1	0.849846	0.784135	0.541347	0.992423	1	1	-0.0422718	0.309223	64.089	33.3735
Xetro.B02510|mpzl1	29.7555	115.708	139.952	152.605	113.118	114.514	98.2496	96.0241	7.54856e-09	1	0.0396101	0.00742225	0.834964	0.746156	1	1	0.87549	0.309119	32.0932	29.4664
Xetro.C01813|unnamed	18.45	140.106	77.4696	139.771	80.3854	106.642	93.2685	92.2979	7.72492e-06	1	0.376371	0.0406341	0.843006	0.976676	1	1	0.347066	0.309008	167.99	185.178
Xetro.K00370|ubqln4	14.4786	105.576	132.638	160.031	124.289	106.779	102.645	97.3066	2.446e-12	1	0.146491	0.00639953	0.597097	1	1	1	1.28924	0.308536	7.07125	11.6576
Xetro.H00881|fam122a	26.2025	106.924	61.1311	59.7573	118.589	106.901	94.917	99.1084	2.00684e-08	1	5.54483e-05	1.03409e-05	0.089153	0.970811	1	1	1.56454	0.308493	131.799	204.702
Xetro.H01224|efcab11	9.93016	98.2122	24.6496	21.2143	122.434	92.4337	106.461	106.703	1.47033e-27	1	9.97546e-10	5.02211e-12	0.99113	1	1	1	-0.00563175	0.307946	11.0257	7.55658
Xetro.H00983|hist1h4d	38.3589	100.694	138.634	173.334	114.476	125.262	97.1647	106.708	0.00710149	1	0.151417	0.0022881	0.644171	0.852095	1	1	0.533761	0.307908	10.7132	32.0466
Xetro.E01116|zbtb2	31.085	116.444	131.138	153.563	139.642	134.438	95.7521	105.717	4.97503e-10	1	0.00606064	2.69491e-06	0.0338477	0.0243511	1	1	0.692866	0.307722	22.6869	35.2432
Xetro.K00619|	35.1644	95.7988	111.034	137.253	127.585	112.722	97.9003	104.328	0.000776643	1	0.676453	0.00386322	0.0710667	1	1	1	0.997421	0.307414	1.66878	2.30276
Xetro.F01006|sec61b	6.47709	115.377	52.155	54.9833	124.038	141.26	34.9654	77.0757	0.0520648	1	0.258388	0.828681	1	0.405808	0.206376	1	0.146561	0.306809	171.895	174.328
Xetro.I00402|ube2e3	33.1076	105.484	132.24	163.219	117.536	108.32	110.555	93.3962	1.14257e-05	1	0.105168	0.000339215	0.652936	0.758957	1	1	0.323956	0.306677	62.5189	95.5115
Xetro.F01159|kiaa0947	39.634	110.833	143.629	183.227	100.278	109.091	129.078	105.956	0.00277556	1	0.00094953	4.88138e-09	0.965103	0.734224	0.881979	1	0.215363	0.306271	50.7054	30.117
Xetro.H00938|mypop	17.392	105.712	66.4234	82.5763	133.56	98.6447	82.4352	101.097	1.72086e-06	1	0.086656	0.80826	0.188809	1	1	1	0.377798	0.306113	28.2978	30.7833
Xetro.K02417|atp1b2	0.575128	91.26	44.7119	34.6744	126.608	106.474	106.564	109.379	2.24203e-31	1	5.4916e-05	1.58922e-08	0.526621	1	1	1	3.82693	0.305851	0.168296	186.943
Xetro.F00215|lrp12	32.5796	111.398	94.9545	98.1153	108.939	106.967	90.0968	97.4932	0.00564323	1	1	1	1	1	0.637549	1	0.737784	0.305654	7.98627	22.3856
Xetro.D01370|hsd17b7	15.7238	105.676	36.0548	61.9464	96.8644	93.4957	93.6494	103.757	2.52225e-16	1	0.028318	0.199934	1	1	1	1	0.296289	0.305599	7.34572	6.91378
Xetro.A01261|snrpc	23.4085	98.4845	136.037	198.426	105.621	133.76	105.906	98.6101	0.00486583	1	0.0941864	7.34983e-06	0.97065	0.328521	1	1	0.185814	0.305438	332.225	531.221
Xetro.I01724|tceb2	9.02886	105.72	133.478	146.173	110.816	112.387	108.786	97.5331	1.24596e-17	1	0.0600454	0.00642147	0.602041	0.84416	1	1	0.453873	0.30515	146.263	252.158
Xetro.A02325|uqcr11	33.8074	111.73	76.5787	79.429	121.197	114.28	92.9581	100.14	0.000683299	1	0.404327	0.61806	0.727809	0.257307	1	1	0.343224	0.30508	280.591	342.203
Xetro.B01008|mfsd9	21.7625	95.7837	56.8888	74.861	75.9351	88.06	66.1999	99.5906	1.79741e-07	1	0.208242	0.884064	0.545454	1	0.442323	1	-0.359692	0.304988	93.8361	112.368
Xetro.F01283|nr1d2	49.8275	112.455	285.658	368.707	110.481	147.944	88.4376	89.5891	0.0518446	1	5.43406e-15	2.15476e-22	0.897896	0.00658928	1	1	-0.450479	0.304393	3.85344	1.65548
Xetro.K03535|nop56	17.9281	104.436	117.609	126.482	128.93	118.426	88.0701	104.043	1.11985e-11	1	0.492457	0.23467	0.187771	0.155465	0.666708	1	0.765967	0.304339	118.779	266.237
Xetro.C00977|tcof1	37.8549	110.762	152.415	188.928	105.545	115.919	98.8446	78.3522	0.00452564	1	0.000551344	1.00827e-08	0.879823	0.691345	1	1	1.72107	0.304244	14.2284	22.9966
Xetro.A01020|rhbdd3	8.26101	99.2134	90.2553	123.653	126.436	110.054	86.1089	79.4917	4.62735e-07	1	0.501755	0.609597	0.444285	0.920347	1	1	2.61743	0.303663	7.03237	9.23334
Xetro.E01627|hist1h3g	19.4002	108.021	110.935	122.395	112.323	109.399	113.129	110.616	1.7381e-07	1	0.31218	0.0285713	0.869298	1	1	1	0.557734	0.303536	305.632	518.603
Xetro.H01318|unnamed	0.156051	131.859	12.6474	0.800655	67.7988	98.0932	87.0652	122.888	3.20997e-12	1	8.01194e-06	3.27588e-20	0.988441	1	1	1	1.9545	0.303504	0	8.61457
Xetro.K02329|unnamed	21.9671	102.743	235.765	241.046	143.752	121.623	114.503	131.22	2.97906e-09	1	3.40263e-05	2.69432e-06	0.0692213	1	1	1	2.68309	0.302945	4.57787	2.51312
Xetro.A02072|chchd10	11.4451	116.03	47.5855	62.0557	32.0963	87.9082	35.5564	97.9015	2.5891e-12	1	0.15179	0.653963	7.22576e-05	0.911474	0.159443	1	-4.58294	0.302936	107.782	60.1471
Xetro.B01269|fkbp11	42.2986	127.473	72.6518	68.3035	149.278	122.626	85.7214	85.1701	3.12374e-07	1	0.0458981	0.00562954	0.17917	0.824655	1	1	1.04027	0.302533	2.72871	3.02746
Xetro.B01306|cs	22.1221	120.452	101.69	80.1814	127.69	120.723	75.2809	89.0556	2.34549e-10	1	0.972558	0.0786684	0.542103	0.600486	0.212703	1	0.40203	0.302494	98.5573	171.522
Xetro.H01586|cdca4	11.2172	112.019	144.953	149.003	116.367	115.323	107.296	94.3718	1.15738e-07	1	0.000994116	0.000667883	0.642696	0.383716	1	1	0.549521	0.301499	85.9768	86.8462
Xetro.C01332|uqcrq	8.15109	98.7804	131.655	116.126	91.9059	124.677	88.8548	95.8964	1.37374e-05	1	0.292533	0.402462	1	0.864632	1	1	0.260188	0.3004	118.955	93.4055
Xetro.D00073|e2f8	44.7992	104.572	209.477	236.425	99.0345	130.21	87.1753	87.3751	0.00223668	1	1.5301e-06	1.96274e-08	1	0.396442	1	1	1.18661	0.300142	72.7311	76.5107
Xetro.G01889|hspbp1	47.1104	127.26	136.459	131.189	136.151	133.391	81.8737	79.3057	0.0123694	1	0.00433055	0.000272607	0.0131211	0.452654	1	1	2.31365	0.299931	161.8	49.9249
Xetro.K01111|	22.0023	104.491	61.5287	71.6418	128.655	93.0121	97.3629	109.085	0.0159082	1	0.0453721	0.243285	0.516544	1	1	1	2.42259	0.2998	1.46848	17.5831
Xetro.K01630|	11.6035	89.9719	157.985	162.203	111.079	81.5567	98.1601	124.821	0.000444141	1	0.0655414	0.0695526	1	0.933035	1	1	-1.33736	0.29929	0	0.278987
Xetro.B01520|pcbp3	19.7176	107.307	114.828	142.013	136.968	108.33	96.7433	97.1119	1.07325e-05	1	0.528416	0.0182983	0.212233	0.882731	1	1	0.342328	0.299272	110.023	176.025
Xetro.K05018|kiaa0907	47.0537	106.996	94.2299	89.8337	109.771	117.803	100.896	106.932	0.00847388	1	0.671055	0.402243	0.961794	0.0978978	1	1	0.547829	0.29903	20.6356	16.1009
Xetro.G00031|mxi1	29.2647	93.4641	73.6131	42.8111	116.551	121.642	82.6325	104.297	0.00411661	1	0.349869	0.000140667	0.745252	0.531986	0.810103	1	1.4785	0.299015	56.8852	182.008
Xetro.D02500|lsm3	23.5631	110.707	133.908	163.925	109.435	133.343	101.47	98.2781	1.03639e-16	1	0.0139807	4.63504e-06	0.933113	0.00733692	1	1	1.20171	0.298553	149.928	303.091
Xetro.B00013|hmgn2	22.2339	100.33	126.796	155.355	133.925	118.406	101.907	94.3191	7.49655e-14	1	0.107201	0.000795251	0.147435	0.178644	1	1	0.741685	0.298344	368.794	807.462
Xetro.D00633|heatr3	30.2978	114.502	114.21	109.987	85.4464	114.984	90.1285	96.1582	0.0015458	1	0.500104	0.424142	0.249717	0.568028	1	1	1.86729	0.297797	22.1426	24.0227
Xetro.B00348|acy3	13.9184	139.187	14.1713	12.7387	101.778	152.901	69.6066	115.127	6.90237e-05	1	0.00102665	9.15517e-05	1	0.41608	0.812935	1	0.956349	0.297398	0.157878	6.23722
Xetro.K03539|	18.216	132.222	75.6544	100.449	108.158	173.047	100.791	98.2227	6.61435e-06	1	0.634731	0.531881	1	0.436531	1	1	2.11187	0.296366	14.7104	18.2035
Xetro.K04263|	0.150235	120.131	178.2	175.611	58.0354	84.1291	20.0565	107.697	5.46889e-49	1	0.442793	0.277419	0.846096	0.365679	4.33944e-20	1	-0.710318	0.295946	0	2.16836
Xetro.K04900|	0.710376	106.41	89.5807	78.8558	107.531	107.667	76.4634	99.4219	8.79295e-44	1	0.978019	0.571515	1	1	0.127731	1	0.573491	0.295555	0	0.0949743
Xetro.D01722|gng5	14.1572	114.691	62.6067	72.0472	119.912	175.732	78.4368	80.4359	4.11504e-10	1	0.0062644	0.0293617	0.64964	0.00330536	0.842786	1	2.48149	0.295433	431.295	602.128
Xetro.I00757|atp5j2	32.0719	105.233	169.35	167.012	106.784	123.257	85.5374	82.1931	2.3285e-07	1	2.5326e-05	2.37983e-05	1	0.258789	0.775783	1	0.788684	0.295063	136.908	55.8754
Xetro.B00404|sts	10.5582	89.661	178.716	240.441	86.7449	70.259	40.792	79.5781	3.57161e-10	1	0.59994	0.118819	1	0.00671519	0.000113937	1	-4.55441	0.294648	2.88286	3.27997
Xetro.F00587|greb1l	25.2561	132.566	11.4068	8.51995	115.011	129.959	110.054	86.4468	0.00193752	1	4.01592e-18	5.19669e-22	0.843557	1	1	1	2.10207	0.294365	19.0276	30.1516
Xetro.I01304|rac1	19.091	117.428	177.135	213.291	137.99	114.689	103.219	96.2815	1.20302e-17	1	4.44627e-06	3.78329e-10	0.0741973	0.715741	1	1	0.311001	0.294013	272.576	470.411
Xetro.B00011|lin28a	34.9959	111.533	74.7071	38.4422	109.743	105.777	80.2923	97.2135	0.001162	1	0.192121	8.99358e-09	0.722586	1	0.187658	1	0.601532	0.293869	45.2372	184.543
Xetro.B00148|cited4	26.5409	105.934	49.2453	31.5438	120.844	90.9456	94.0216	103.938	0.00022225	1	2.26175e-05	7.46399e-12	0.0546902	0.862575	1	1	0.924627	0.293262	136.293	367.76
Xetro.A02433|	28.4427	110.991	61.5155	68.2666	121.094	164.655	78.9747	107.645	0.0280125	1	0.377842	0.488356	0.637464	0.777503	1	1	1.14919	0.2932	0	0.177796
Xetro.K04214|	0	113.079	408.231	483.472	61.8861	70.7153	15.7343	102.604	3.20933e-34	1	0.000240051	1.9261e-05	0.730021	0.567126	3.20374e-09	1	-3.00986	0.293193	0	0
Xetro.K01339|trappc1	8.47279	107.592	139.572	119.825	127.971	91.02	105.024	118.986	0.00881085	1	0.0423216	0.0359127	0.945964	1	1	1	0.141069	0.29314	38.0257	23.4124
Xetro.B00253|unnamed	34.3683	143.341	107.21	97.8426	66.5446	107.774	70.5923	91.7627	0.00099971	1	0.434191	0.464408	0.0279784	1	0.135376	1	-2.49254	0.293019	143.666	200.023
Xetro.A01754|	33.8586	101.092	109.653	117.188	127.409	94.5978	117.905	101.243	7.57137e-07	1	0.377864	0.0900438	0.00527765	1	1	1	3.9285	0.292809	3.39677	2.5034
Xetro.A02912|	0.192718	104.966	2.30413	0.239545	132.709	108.252	102.585	105.202	1.39736e-25	1	1.35202e-41	7.19602e-79	0.0325609	1	1	1	5.26624	0.291685	0.00803534	202.986
Xetro.K01222|xnf7	23.0689	104.204	118.753	143.528	142.75	119.485	101.101	94.4684	1.02603e-11	1	0.258353	0.00634838	0.0638751	0.453352	1	1	1.14377	0.291653	92.6351	300.262
Xetro.C01008|rps14	22.7914	107.157	145.191	161.691	121.386	98.2522	76.0178	91.555	1.27117e-10	1	0.0366277	0.00485127	0.567257	1	0.00718253	1	0.0926794	0.291642	404.318	448.634
Xetro.I01150|rrn3	27.0174	113.62	145.905	198.866	120.734	145.228	103.106	88.4007	2.8415e-06	1	0.0113409	8.70381e-08	0.717193	0.352763	1	1	0.916195	0.290888	10.8206	6.78659
Xetro.D00822|cox4i1	49.6832	102.193	158.107	176.42	90.4093	117.388	114.736	105.649	0.000867304	1	0.000528154	2.4294e-07	1	0.59855	1	1	0.217807	0.290637	306.057	147.873
Xetro.D02408|brk1	21.7637	94.4167	117.712	148.467	110.588	112.289	127.752	108.59	9.90532e-06	1	0.20103	0.000512189	0.962676	0.936994	1	1	0.158766	0.290109	107.225	146.7
Xetro.E00277|sptssb	8.27328	108.909	52.7191	25.8564	126.772	129.679	95.0916	97.7305	5.93699e-08	1	4.49398e-05	3.89579e-16	0.444863	0.41477	1	1	5.4326	0.28967	210.035	131.279
Xetro.C01115|tcf7	33.6196	105.909	116.256	148.495	116.202	48.7888	28.1992	101.282	0.0135697	1	0.243902	0.0109909	0.957207	2.56441e-05	6.66052e-12	1	-0.86398	0.289302	12.8519	4.3059
Xetro.H00156|ncs1	36.6608	113.427	132.408	177.277	115.4	116.405	131.078	114.017	0.000513803	1	0.0304746	2.41236e-06	0.77551	0.839791	1	1	0.204746	0.289241	52.7808	29.8145
Xetro.I01658|ppl	2.09096	117.641	15.7109	13.8633	117.556	111.116	114.801	108.288	9.07523e-05	1	2.0485e-12	3.55953e-12	0.822459	1	0.877016	1	5.36178	0.288619	0.0208017	2.57386
Xetro.E00324|rap2b	19.1801	122.733	82.6737	98.2906	83.7422	86.6123	27.7938	110.7	0.00015334	1	0.460227	1	0.14744	0.268628	1.84536e-12	1	-3.46669	0.288572	92.9343	286.584
Xetro.B00484|atp5f1	38.7612	121.104	115.555	144.158	109.953	117.945	105.081	85.7054	3.79468e-07	1	0.473633	0.0124437	0.927592	0.721924	1	1	0.642154	0.288273	162.534	41.2391
Xetro.G00407|bub3	20.4772	114.402	120.723	143.469	124.884	127.148	95.0514	97.8453	2.21789e-13	1	0.262059	0.00892009	0.569486	0.217075	1	1	1.00029	0.28807	310.089	226.776
Xetro.A02974|casp3	15.5427	125.622	90.3059	110.573	122.3	119.926	120.805	109.027	1.19299e-08	1	0.902808	0.360475	0.398232	0.482961	1	1	-0.288113	0.288061	78.1142	88.0732
Xetro.C01006|ndst1	34.8795	108.67	128.145	64.9776	107.68	89.1185	131.178	121.483	0.000411991	1	0.0978905	0.000873544	0.959216	1	1	1	1.33277	0.287834	13.7528	22.7285
Xetro.B00734|ift20	19.0051	108.391	137.986	134.473	113.686	100.487	94.1618	108.35	2.34171e-05	1	0.0305502	0.00206939	0.845342	1	1	1	0.54266	0.287823	36.1161	62.6141
Xetro.G01816|prmt1	10.0213	103.41	71.0512	88.0612	118.134	94.0026	110.54	101.192	5.66892e-36	1	3.22005e-05	0.105659	0.695476	0.877695	1	1	1.29099	0.287719	1962.01	4108.16
Xetro.J00706|snrpb	40.8808	102.77	120.481	127.745	104.882	105.038	104.627	100.642	4.60992e-05	1	0.157856	0.048879	1	1	1	1	0.572004	0.287353	917.548	1422.12
Xetro.B00147|	19.8075	107.054	106.789	119.769	126.227	109.651	103.71	102.744	8.83591e-06	1	0.894087	0.483049	0.569486	0.938618	1	1	2.09312	0.286706	2.32108	12.0853
Xetro.I01248|h3f3a	8.3151	98.4329	52.8339	63.2837	130.366	109.016	115.266	101.674	3.96981e-32	1	2.59663e-10	4.66275e-06	0.0547738	0.91466	0.979404	1	0.843432	0.286646	529.584	1159.25
Xetro.E00499|eef1a1	8.93729	109.824	76.0918	82.6244	130.893	107.366	94.4668	91.5503	1.76673e-14	1	0.123251	0.210354	0.705616	1	1	1	0.52844	0.286538	488.828	1917.62
Xetro.J00732|ywhab	42.1027	103.675	187.834	269.497	111.411	110.534	107.017	98.6311	5.63147e-07	1	1.04308e-07	2.74782e-18	0.632666	0.864658	1	1	0.186862	0.286398	171.371	250.047
Xetro.C00558|anp32a	35.0038	106.07	173.795	186.212	128.014	114.547	110.341	93.2641	1.10936e-09	1	4.2232e-08	2.48115e-10	0.00706219	0.698225	1	1	1.28013	0.286063	10.8936	21.6252
Xetro.G00445|antxr1	9.19193	90.9139	23.1005	9.46665	109.398	119.573	86.0058	69.7064	1.16405e-29	1	1.51402e-21	1.20714e-47	1	1	1	1	0.591781	0.285867	0.200313	0.306776
Xetro.A02547|enoph1	23.2366	132.082	67.0891	60.5282	169.726	105.881	106.142	102.793	3.35795e-07	0.685063	0.000123479	1.01405e-07	4.71751e-05	1	1	1	0.767653	0.285842	28.8644	142.72
Xetro.K05056|rprd2	31.8481	112.153	218.437	260.674	112.038	106.799	153.998	97.1875	5.16189e-06	1	3.22111e-06	7.89451e-11	0.896968	0.831601	0.223462	1	0.332369	0.285743	17.6686	21.3267
Xetro.D00136|api5	47.0564	105.626	92.6362	79.3341	114.42	110.791	86.7453	103.663	0.00650619	1	0.95606	0.326308	0.707935	0.478171	0.433622	1	1.93185	0.285423	108.989	220.336
Xetro.G01753|rpl18	38.5904	113.273	107.1	115.183	129.634	125.048	91.089	89.82	0.00787764	1	0.765527	0.058913	0.211922	0.103187	0.90437	1	0.457749	0.285094	371.41	319.882
Xetro.C01509|	21.176	113.701	110.839	136.349	120.065	113.153	109.27	103.205	1.18569e-06	1	0.477308	0.0069277	0.363493	0.888545	1	1	0.623946	0.284393	61.9236	115.126
Xetro.J00957|lama5	48.6489	104.38	106.86	136.07	99.135	86.6974	55.9557	80.7292	0.0273215	1	0.511126	0.0256653	1	1	0.370045	1	0.513453	0.284384	2.34143	3.21872
Xetro.A01954|ndufb6	49.1061	104.151	86.3649	112.416	108.744	104.496	84.0739	99.9088	0.0128817	1	0.726689	0.695078	0.535806	0.972826	1	1	0.0256753	0.28394	56.701	25.0247
Xetro.A00077|smad4.1	7.19743	108.15	89.6481	94.2629	122.148	116.588	89.7524	99.644	1.30837e-13	1	0.962678	0.946371	0.281761	0.572802	0.900543	1	1.4454	0.282587	0.543602	13.9642
Xetro.A01418|unnamed	46.4118	126.057	109.579	117.055	139.217	101.202	101.79	93.2054	0.0118721	1	0.305728	0.0304822	0.355175	1	1	1	0.365726	0.282209	808.304	578.421
Xetro.F00755|gfod1	11.867	101.699	7.65439	6.23518	110.247	92.9119	107.618	100.369	0.0115645	1	4.54086e-17	4.3438e-17	0.681687	1	1	1	4.76218	0.28195	1.93454	26.1592
Xetro.C01587|	0	134.348	3.9024	0.774357	128.533	147.643	89.2505	85.9879	2.97237e-23	1	1.50481e-27	1.01271e-42	0.683991	0.931612	1	1	-1.46878	0.281726	0	0
Xetro.D01576|	33.3216	100.745	93.8165	113.141	152.246	102.015	90.8576	102.93	0.00676225	1	0.987717	0.591955	0.642004	1	1	1	0.972742	0.281317	10.2822	12.0334
Xetro.F00380|tceb1	28.0401	115.468	108.23	126.062	137.906	114.468	93.5068	105.931	1.68984e-06	1	0.849641	0.215144	0.402613	0.745771	1	1	0.229904	0.280693	275	169.479
Xetro.A00146|	9.41861	112.585	46.007	66.9059	110.425	101.226	36.2597	87.1424	0.00536812	1	0.000854724	0.0424561	0.499632	1	5.65224e-07	1	-1.23691	0.280689	4.36373	17.5935
Xetro.E00986|dpy30	17.4488	118.214	119.912	136.069	112.309	107.045	108.021	104.897	8.75537e-22	1	0.142825	0.00469661	0.85129	1	1	1	-0.18961	0.280644	332.191	493.232
Xetro.H01759|med6	40.7632	99.0614	94.1628	106.253	118.99	111.149	103.986	96.7761	1.23712e-05	1	0.783984	0.450403	0.528943	0.6172	1	1	0.785845	0.280643	66.3737	52.8406
Xetro.C00015|upk3a	0.564671	99.9749	175.979	221.543	132.15	138.772	75.2202	72.9611	8.01852e-17	1	0.00145499	7.76234e-06	0.194816	0.593736	0.815306	1	6.45128	0.279954	412.522	701.237
Xetro.B02598|c22orf40	13.1976	109.245	168.626	177.381	111.807	105.961	91.4236	102.815	0.00155013	1	0.0193394	0.003297	0.791679	1	0.939277	1	1.8925	0.279901	4.55184	12.6085
Xetro.I02024|sf3b14	15.2866	104.038	335.166	381.373	114.891	110.653	105.231	96.0216	5.31715e-16	1	3.89007e-31	2.59397e-39	0.800714	0.847695	1	1	0.231882	0.279678	204.433	339.076
Xetro.C00755|asb7	22.0893	108.789	133.795	151.21	113.73	128.456	114.219	106.68	6.89546e-08	1	0.108143	0.00139862	0.863748	0.246939	1	1	0.555891	0.279594	65.4896	42.9509
Xetro.F00293|	49.3202	110.413	87.7965	88.3698	100.724	112.755	87.4756	95.996	0.0176749	1	0.648866	0.504016	0.928425	1	0.846024	1	0.751586	0.279209	63.6987	94.9783
Xetro.K03032|clk2	20.6023	117.37	93.9201	110.669	125.414	127.329	107.987	105.377	8.99952e-11	1	0.788422	0.893455	0.629446	0.583645	1	1	0.726329	0.279123	101.744	102.647
Xetro.I01447|tfap4	26.1924	100.041	121.536	128.142	149.721	116.649	111.244	99.9603	2.57363e-06	1	0.0923268	0.00961698	0.00428601	0.344018	0.973044	1	1.58006	0.278367	22.1859	51.4559
Xetro.D01986|zcchc11	31.7774	117.659	48.2277	17.994	118.749	104.274	86.7933	88.5749	3.86981e-07	1	0.000226994	1.79502e-19	0.384641	1	1	1	0.677152	0.277809	23.3862	38.8671
Xetro.D01765|tnni3k	1.325	88.2118	178.106	89.1616	39.6747	93.2213	94.5405	65.5579	2.84565e-16	1	0.153574	0.807009	0.0344408	1	0.958591	1	-5.224	0.277675	0.198193	2.10889
Xetro.A01460|rab2b	27.9318	106.721	134.491	169.277	121.335	102.567	104.771	89.2433	1.04727e-10	1	0.00968295	2.88598e-07	0.744228	1	1	1	1.27929	0.27735	190.911	198.209
Xetro.K03642|1a11	0.111007	99.9052	68.5262	87.5894	60.1918	82.4785	16.3063	95.6144	4.89985e-10	1	0.245045	0.823811	0.163849	0.965759	7.88053e-09	1	-4.07775	0.276593	0	2.65014
Xetro.B02596|yars2	3.81804	122.644	97.5882	117.895	103.306	144.816	60.4401	80.8581	1.17131e-09	1	0.615508	0.217088	0.988183	0.890566	0.9042	1	0.712816	0.276577	19.877	26.092
Xetro.B01662|ankrd10	44.0438	111.591	77.1527	82.49	138.004	126.633	98.7727	108.663	0.00029467	1	0.619317	0.587788	0.0206236	0.0234246	1	1	1.9678	0.276287	5.40941	19.7654
Xetro.I00852|mreg	7.81699	116.351	6.43648	9.0383	141.136	118.093	136.305	110.315	2.88723e-15	1	5.4227e-27	5.95496e-23	0.415578	0.796508	0.415066	1	2.58213	0.275903	35.0353	62.5646
Xetro.I01562|gfer	13.4917	107.792	47.2632	49.1528	106.275	165.496	100.159	118.119	5.84018e-06	1	2.78354e-06	1.09459e-06	0.820769	0.0538821	1	1	0.266814	0.275815	14.2944	7.52199
Xetro.F01352|cycs	7.88947	102.954	49.8553	57.1468	133.037	99.434	117.668	102.058	1.13821e-23	1	1.15791e-07	4.02556e-06	0.735235	1	1	1	0.399056	0.275636	490.952	841.838
Xetro.C01367|grpel2	25.1615	107.238	173.662	161.116	85.8951	110.666	88.0191	93.1144	1.03063e-10	1	2.39383e-05	0.000200397	0.431813	0.806554	0.935304	1	-1.16058	0.275409	131.46	68.8789
Xetro.A02320|upf1	33.2953	112.669	158.621	176.748	117.027	120.23	108.807	97.6997	0.000132088	1	1.61781e-06	8.10834e-12	0.451866	0.163486	1	1	0.690439	0.275119	92.1459	58.4991
Xetro.G00629|dusp11.2	31.3039	115.781	99.8813	97.3809	110.369	120.473	75.1156	88.6098	0.000791383	1	0.89142	0.985169	0.937315	0.511512	0.511323	1	0.230538	0.274918	134.233	77.5885
Xetro.H01703|erh	21.3603	108.377	132.496	159.599	119.532	112.924	95.7317	91.502	9.96564e-13	1	0.0725099	0.00170066	0.552247	0.782696	1	1	0.242239	0.274482	750.185	1161.5
Xetro.B00724|srsf1	17.9407	102.487	66.5729	63.2042	107.46	101.677	95.9802	94.0221	1.75972e-11	1	0.00160547	0.000193192	0.9607	1	1	1	1.19529	0.273764	79.8982	281.679
Xetro.C02006|sephs1	26.5694	100.445	112.683	138.14	112.701	125.541	90.6308	95.4561	0.00150007	1	0.901682	0.155897	0.735368	0.161904	1	1	1.94747	0.27365	8.60624	9.04554
Xetro.E00127|	22.5279	123.712	92.5285	106.803	106.511	115.056	81.9905	108.501	0.000138167	1	0.898037	0.817486	0.958184	1	1	1	0.532915	0.273508	4.18495	4.59752
Xetro.C00110|pdrg1	46.7735	100.849	106.674	129.551	111.831	116.842	104.877	113.606	0.000936365	1	0.912365	0.219914	0.875207	0.805605	1	1	0.425518	0.273107	56.3268	30.3323
Xetro.B02223|hmgn1	3.85998	108.244	66.3922	74.3199	119.98	123.877	103.705	97.8529	2.1798e-32	1	2.39239e-05	0.00154519	0.41887	0.159074	1	1	1.71495	0.272788	922.558	2332.12
Xetro.G00513|sufu	48.1497	105.668	131.897	168.56	116.031	105.502	115.936	112.576	0.0190535	1	0.0126452	4.88355e-07	0.569486	0.81589	1	1	-0.331692	0.272653	37.2305	45.5516
Xetro.H00693|hmgb3	1.06285	105.265	38.3238	42.5183	122.227	127.172	112.237	98.4069	7.17347e-31	1	2.36515e-11	1.51203e-09	0.658292	0.445292	1	1	1.62341	0.271886	844.615	2597.15
Xetro.K02073|setd1a	48.7418	112.772	112.726	151.129	124.475	141.75	93.0007	109.92	0.00417335	1	0.36108	6.38019e-05	0.859322	0.022766	1	1	1.62196	0.27177	1.98117	5.47586
Xetro.D01132|banf1	22.6981	109.634	136.253	172.659	114.808	120.038	95.9854	96.8986	7.00761e-09	1	0.0242887	9.05901e-06	0.502889	0.322938	1	1	1.59744	0.271523	295.622	385.523
Xetro.G00033|dusp5	1.10377	100.067	40.9582	47.1465	98.6489	98.9737	54.3086	94.6084	8.88951e-35	1	2.68293e-05	0.000158709	1	1	7.09284e-16	1	-0.752828	0.271207	1.73567	37.6344
Xetro.K00285|carm1	20.5899	121.548	105.387	94.0507	112.45	119.462	81.7885	93.5252	6.12819e-05	1	0.790573	0.886962	1	0.654062	1	1	0.980573	0.271045	8.04721	13.0597
Xetro.F01146|eif1b	27.0044	108.545	139.071	170.99	123.887	107.287	102.923	88.1197	9.81466e-08	1	0.10085	0.00295212	0.549161	0.989356	1	1	0.27102	0.271042	581.686	1018.93
Xetro.A02745|spry1	15.5226	102.736	57.9935	48.9305	87.9489	84.8473	45.4331	97.6195	6.26302e-12	1	6.18237e-06	6.43564e-10	0.439573	0.52733	6.8707e-13	1	-1.22373	0.270806	33.2825	97.799
Xetro.J00890|rab5c	41.8624	93.776	214.999	314.525	121.648	105.71	124.664	103.968	2.13542e-07	1	9.08277e-07	3.03033e-16	0.846235	1	1	1	-0.018894	0.270694	183.056	125.391
Xetro.B02486|	31.0578	136.738	188.251	414.903	144.526	144.008	65.2063	107.56	0.0049265	1	0.0349757	1.469e-07	0.861237	1	0.779417	1	3.49824	0.270455	0	0.295941
Xetro.B00312|med13	23.4722	116.783	116.308	131.168	127.189	112.101	117.84	98.4565	3.96187e-05	1	1	0.527502	0.188102	0.900239	1	1	0.801993	0.270341	46.1451	52.7597
Xetro.K04199|gps2	49.7408	93.1182	134.18	144.563	116.078	98.699	81.0772	97.6965	0.054816	1	0.06742	0.143913	0.913132	1	1	1	0.350365	0.270237	3.25742	2.91575
Xetro.K02537|	12.6214	93.6534	9.17643	4.37685	139.148	99.8639	113.518	110.359	1.03372e-05	1	2.20581e-38	1.29629e-54	0.306744	1	1	1	4.85839	0.269994	184.508	142.139
Xetro.D01095|rnaseh2c	19.6001	112.983	110.575	123.325	140.631	108.206	118.631	106.567	5.15046e-06	1	0.316604	0.0339126	0.120371	0.933443	1	1	0.303871	0.269564	86.7306	72.8618
Xetro.A02678|	11.6598	97.2014	85.7867	53.4448	121.79	111.082	90.1155	105.975	2.74517e-08	1	0.726722	0.00875092	0.842561	0.996069	1	1	1.167	0.269054	45.4254	62.0288
Xetro.B00893|	45.0302	89.4019	143.772	132.721	128.757	95.7356	85.9097	86.3491	0.0144702	1	0.557893	0.533905	0.130718	1	0.94943	1	1.13729	0.268709	0.402113	0.902514
Xetro.K01931|rpl10	14.1725	106.529	132.352	141.829	116.267	130.27	89.7968	94.6048	9.29515e-15	1	0.0480582	0.0131771	0.780857	0.00228191	0.799926	1	0.749221	0.267999	448.041	241.926
Xetro.B01646|arglu1	29.1783	107.369	140.356	197.353	125.656	115.78	113.007	97.8736	4.22888e-09	1	0.0274171	2.42734e-07	0.341857	0.82994	1	1	0.748457	0.267789	115.992	226.578
Xetro.D00579|cbfb	28.0687	95.2813	162.092	152.329	63.2774	103.221	131.669	97.3574	2.07971e-08	1	0.000480757	0.00119216	0.00158029	1	0.918856	1	-0.677414	0.26723	112.639	150.877
Xetro.A00909|cox6a1	27.4853	111.021	151.215	148.837	109.813	104.786	96.1558	99.5052	2.37576e-11	1	0.000677454	0.000663211	0.914601	1	1	1	0.0127659	0.267166	767.182	344.481
Xetro.B01327|cdk2	19.7719	101.814	118.771	148.16	129.974	107.264	146.462	110.756	8.71291e-08	1	0.0790336	0.000131853	0.0178379	0.74164	0.0320178	1	1.59888	0.26709	342.703	130.356
Xetro.F01364|tra2a	20.8269	102.108	134.783	154.555	113.314	121.023	121.717	104.268	1.45586e-11	1	0.149528	0.0126619	0.631	0.613062	1	1	1.00758	0.266331	264.288	742.555
Xetro.A00142|map3k1	28.6626	106.324	116.039	97.4696	92.3338	98.6058	87.1285	102.803	0.00302152	1	0.643899	1	1	1	0.919284	1	1.30561	0.266316	2.06871	4.61342
Xetro.H00484|pin4	17.8549	101.926	111.699	144.019	120.053	99.1573	109.174	113.697	1.89209e-12	1	0.772666	0.12144	0.87637	1	1	1	0.773951	0.266303	20.1708	26.4454
Xetro.A01484|dad1	27.1053	92.4987	74.9026	102.364	108.857	118.777	93.6927	87.0606	0.0238315	1	0.997327	0.0680527	0.974218	0.83597	1	1	0.0344549	0.265781	180.627	192.269
Xetro.D02411|poc1a	44.6966	115.029	115.673	170.656	131.446	165.003	112.376	104.274	1.99952e-06	1	0.373321	2.46275e-06	0.223846	0.0444696	1	1	0.261572	0.265559	52.8568	14.0341
Xetro.A00872|bcr	31.5537	108.039	79.8498	68.2201	90.1787	97.0245	83.5375	105.263	1.54352e-06	1	0.0624759	0.00137705	0.844441	1	0.767023	1	-2.46773	0.264808	47.4039	38.0925
Xetro.I01208|c16orf88	18.4589	100.323	103.019	120.902	187.641	128.611	115.515	106.582	3.05623e-05	1	0.792143	0.0832552	3.0982e-05	0.195422	1	1	0.319095	0.264337	36.1418	38.4586
Xetro.K03681|vapb	5.14352	117.504	109.839	112.058	104.284	118.34	90.2415	104.756	2.17597e-14	1	0.674613	0.216534	0.991381	1	1	1	0.870576	0.264265	7.07158	11.3317
Xetro.B00336|unc45b	0.984683	115.159	2.5955	3.62711	139.292	171.614	116.087	123.229	0.00044429	1	2.28781e-34	2.35784e-35	0.0542898	0.467845	1	1	3.95885	0.264247	0.122543	3.93375
Xetro.A02421|rpl36	35.7583	109.006	119.464	149.562	124.94	110.337	111.624	96.7718	0.00186581	1	0.218519	0.000238165	0.692963	1	1	1	0.440916	0.264149	374.944	338.748
Xetro.B01316|myl6	25.5186	121.68	230.949	333.506	101.818	109.713	48.261	90.9071	4.19645e-11	1	7.31601e-11	1.61534e-21	1	1	5.87169e-08	1	-2.46981	0.263867	182.007	252.055
Xetro.A01331|celsr2	1.85574	114.218	38.4177	11.775	114.558	117.914	96.1691	105.769	0.000204816	1	0.00324503	5.28336e-12	0.902375	1	1	1	2.15411	0.263797	5.75143	20.3766
Xetro.J00946|taf4	21.6178	121.573	185.212	212.091	111.56	125.585	123.104	111.336	3.5472e-06	1	0.000260838	3.85491e-07	0.686207	0.504947	1	1	0.536542	0.26353	3.28969	5.17288
Xetro.G00797|nolc1	37.4953	128.287	120.72	102.132	134.88	134.36	87.1449	100.932	0.00482487	1	0.150637	0.331308	0.0967708	0.195422	1	1	1.2004	0.263506	69.383	96.9682
Xetro.E00429|kbtbd11	24.0047	109.544	32.6459	35.4251	117.518	86.1322	103.207	120.421	0.00580337	1	2.36133e-13	4.27193e-12	0.687407	0.690153	1	1	1.60395	0.263331	5.05292	21.7984
Xetro.F01284|rpl15	42.9116	109.961	123.284	127.635	122.989	103.287	103.532	104.399	0.00235073	1	0.0840055	0.00181121	0.487509	0.984078	1	1	0.222972	0.262519	532.801	455.781
Xetro.D01052|	9.12266	100.609	135.319	117.146	156.609	114.96	106.77	109.15	0.00334474	1	0.649409	0.683565	0.0921774	0.954023	1	1	0.672796	0.262491	0	0
Xetro.A00913|hsd11b1l.2	8.64424	86.7284	29.8664	47.5972	77.4529	68.0009	136.875	110.797	4.97838e-14	1	2.27725e-07	0.00976935	0.889543	0.847994	1	1	-0.401264	0.262313	0.0513176	0.286045
Xetro.K04114|prkrir	17.4499	99.3141	134.88	164.343	112.131	101.562	103.073	107.992	5.4453e-06	1	0.148728	0.00178788	0.43064	1	1	1	1.31491	0.261259	11.0538	18.5206
Xetro.D00540|vrk3	37.115	129.043	30.1719	32.6362	115.293	164.792	107.447	112.202	5.53567e-07	1	9.00957e-11	3.76903e-10	0.834932	0.0436649	1	1	0.240942	0.260776	73.8651	88.4687
Xetro.D02469|prickle2	22.2248	101.223	153.399	177.461	81.4917	80.8102	105.775	111.496	5.51671e-05	1	0.432777	0.392949	0.674479	0.423375	1	1	-1.43807	0.260733	8.25927	6.69613
Xetro.D01209|cdc7	42.8891	109.625	118.904	154.061	101.989	103.735	102.294	102.403	0.00775072	1	0.0470736	5.65596e-08	1	1	1	1	-0.560288	0.26067	464.341	155.605
Xetro.I01629|unnamed	36.2106	92.8065	185.846	288.497	128.222	99.8618	149.823	94.3332	0.000770898	1	0.017844	8.74788e-08	0.256503	1	1	1	0.448514	0.259738	28.5063	36.8008
Xetro.K00850|ier2	8.28563	118.242	168.647	157.291	125.013	96.915	83.7222	110.07	3.03318e-16	1	0.000194592	0.0017861	0.315509	1	0.592427	1	1.05457	0.259465	38.4198	86.1246
Xetro.B00282|tceb3	34.3316	112.41	76.1375	74.5771	106.526	106.02	94.9865	97.4013	0.00187442	1	0.0151532	0.0049337	1	1	1	1	1.42603	0.258307	12.1505	43.4577
Xetro.H02250|sf3b4	30.0751	102.034	116.707	123.583	121.321	110.915	101.668	97.0446	2.76084e-09	1	0.327156	0.137193	0.245227	0.761867	1	1	0.507497	0.257733	17.1111	33.4771
Xetro.A01498|rmi1	6.02574	111.009	48.987	38.0061	123.046	116.335	108.264	100.549	9.01447e-39	1	5.38471e-09	3.36296e-16	0.127355	0.824139	1	1	1.09834	0.257114	123.999	44.8835
Xetro.C01327|unnamed	29.3534	101.855	160.51	182.224	127.71	115.6	111.065	98.7656	1.28425e-10	1	2.85512e-05	8.26488e-08	0.0876134	0.568608	1	1	1.03653	0.257012	27.4132	38.5882
Xetro.C00094|mettl20	34.2497	111.862	132.636	131.975	137.796	110.99	82.2039	109.37	0.00600118	1	0.201074	0.0647335	0.0033472	1	0.960035	1	1.17344	0.256937	2.82736	12.4317
Xetro.J00524|dcaf7	37.6026	98.723	111.525	156.173	131.367	110.628	111.243	107.081	0.00293068	1	0.0876763	3.21274e-07	0.169734	1	1	1	0.648238	0.256834	210.113	244.548
Xetro.K04437|	0.807987	124.763	32.0105	28.8924	64.9554	149.102	114.56	74.9804	2.01097e-17	1	9.84769e-09	3.61657e-08	1	0.501904	1	1	0.792559	0.256748	3.16018	3.4999
Xetro.K03215|	30.9508	107.879	52.1092	49.3171	155.412	139.749	98.1879	87.8109	0.00214161	1	0.000291356	0.000297585	5.46188e-06	0.0191809	1	1	2.37401	0.256417	2.56502	3.74535
Xetro.F00238|pabpc1	37.1421	108.2	123.109	144.561	138.911	114.821	108.004	99.618	1.92177e-07	1	0.00973624	5.52826e-07	0.0612575	0.530236	1	1	0.500874	0.256279	173.06	292.108
Xetro.G00543|ldb2	13.1011	107.119	93.0724	52.4004	115.078	104.088	82.8623	100.287	6.76946e-14	1	0.828003	0.000150257	0.648354	1	1	1	1.23507	0.25619	151.505	233.731
Xetro.B02323|ucp2	11.8906	107.817	83.7077	134.144	126.425	137.083	89.7079	98.5404	1.80833e-27	1	0.246692	0.0629783	0.19723	0.0431229	1	1	2.58855	0.256017	506.438	607.318
Xetro.J00233|rbl1	11.3422	110.447	104.147	112.453	128.265	114.181	89.9036	98.8091	4.50412e-10	1	1	0.856521	0.264593	0.668991	0.867867	1	1.05226	0.255095	1.00842	34.5432
Xetro.J00411|	0	109.404	42.7978	6.95025	124.075	132.087	67.2011	108.148	0.039993	1	0.322748	1.84086e-06	1	0.282401	0.118906	1	3.32907	0.254954	0	1.15952
Xetro.J00100|	36.5417	100.904	94.8054	97.9302	122.395	90.1296	88.2947	97.7172	0.000934778	1	0.998007	0.96779	0.403986	0.759851	0.332589	1	1.07096	0.254867	31.5244	65.2071
Xetro.D01602|maff	41.614	115.063	138.974	136.578	124.368	135.909	94.2417	93.6519	2.03281e-06	1	1.72578e-11	2.00991e-10	0.00599835	8.72658e-06	1	1	1.46682	0.254059	2.52831	8.93298
Xetro.C01644|ube2n	22.5633	117.736	112.817	124.924	119.274	118.734	95.0986	98.075	3.00557e-12	1	0.354837	0.0374928	0.295023	0.370994	1	1	0.715229	0.25391	157.764	117.336
Xetro.D00569|slc12a3	0.807978	102.072	18.2526	33.3138	147.483	91.5133	83.5702	112.783	4.69796e-14	1	8.6972e-05	0.00720349	0.00351004	1	1	1	1.54397	0.252008	0	0.530973
Xetro.K02275|btc	8.74569	116.047	79.2069	76.3675	145.464	99.7851	55.631	83.2366	1.14064e-15	1	0.314617	0.176791	0.00107587	1	0.28258	1	1.60358	0.251963	2.58738	2.52907
Xetro.B02222|wrb	6.12446	116.418	18.8966	20.3842	143.157	125.574	106.104	103.176	5.93058e-23	1	7.69957e-50	4.27632e-46	8.41275e-09	0.334767	1	1	1.53597	0.251856	87.9274	17.0341
Xetro.A00396|ptger4	0.21308	121.35	34.1255	23.3264	174.663	143.244	96.2104	98.3183	5.31949e-24	1	0.000105154	2.30165e-07	3.26001e-06	0.884806	1	1	6.76878	0.251847	0.0555281	7.24189
Xetro.E00337|selt	42.4392	110.536	111.344	147.906	137.27	92.2265	123.213	98.8866	6.16116e-06	1	0.531526	0.00241293	0.38458	0.984078	0.557742	1	0.368197	0.251345	345.183	521.356
Xetro.J00032|rab40c	14.7265	127.19	259.951	315.818	138.972	141.067	62.164	94.6752	7.99174e-05	1	1.03804e-10	5.86743e-13	0.607278	0.682907	0.0726038	1	-0.111968	0.251036	12.2228	9.01919
Xetro.A00897|sppl3	22.7442	114.685	94.9784	100.233	89.3486	116.558	102.382	98.3238	6.80203e-05	1	0.983139	0.962471	0.948332	0.456248	1	1	0.386374	0.250917	118.358	108.27
Xetro.J00738|ube2z	31.9318	131.7	152.681	218.082	118.427	152.149	122.085	96.9237	0.00039906	1	0.00101508	1.26646e-12	0.721974	0.43897	1	1	-0.145329	0.250867	32.8873	13.8985
Xetro.H01547|ltbp4	6.28551	95.8998	46.7643	49.0775	153.029	95.3889	126.221	117.318	0.0082018	1	0.0488612	0.136519	0.629465	1	1	1	3.58816	0.250468	0	3.413
Xetro.G01910|c17orf42	2.68444	105.949	117.916	106.177	122.612	148.53	110.776	121.028	1.3279e-16	1	0.314989	0.748855	0.81224	0.150773	1	1	-0.059475	0.250317	19.7885	21.9644
Xetro.K00265|ilf3	27.3436	111.539	116.074	136.174	115.186	129.597	91.6138	98.3965	2.87759e-06	1	0.588465	0.205593	0.91967	0.0871491	1	1	0.687487	0.250248	250.798	478.243
Xetro.F01370|sirt6	40.3744	101.699	86.8257	83.6345	120.915	100.414	89.5248	103.866	0.0016262	1	0.927754	0.667448	0.235104	1	0.419872	1	0.786318	0.250078	22.9868	54.8402
Xetro.K05106|	14.0415	104.328	12.0108	12.2477	189.031	126.699	105.541	115.96	0.0271969	1	1.19112e-15	2.35248e-15	0.23914	1	1	1	4.62175	0.249445	2.1297	0.481846
Xetro.B01276|rhebl1	27.8009	104.005	70.4437	49.3731	120.397	101.281	102.868	103.767	5.94618e-06	1	0.116279	0.000100933	0.247128	1	1	1	2.01064	0.248731	65.8373	269.169
Xetro.K00650|	23.4768	104.336	83.3372	179.273	141.616	136.292	95.3752	99.0786	3.10601e-10	1	0.772611	0.0165013	0.0949569	0.443806	1	1	1.78581	0.248664	2.76628	10.4206
Xetro.K02942|	12.8845	131.96	109.24	166.944	171.287	146.85	143.19	149.799	9.74555e-07	1	0.00157798	9.57438e-09	0.0196919	0.225714	1	1	0.532049	0.248159	7.73498	7.40042
Xetro.A00097|rpl17	18.7178	106.218	110.282	121.307	143.861	102.067	82.7232	98.2402	4.44271e-09	1	0.710413	0.291231	0.0685497	1	0.353917	1	0.536047	0.248017	223.988	125.257
Xetro.J00440|mbtd1	24.3281	103.91	197.917	250.237	101.24	116.215	102.925	92.2902	0.000319251	1	1.57744e-06	3.68859e-12	1	0.261099	1	1	0.625675	0.247764	66.9681	92.5605
Xetro.B00138|ptpru	18.912	118.26	20.6157	8.35804	121.539	114.21	99.2315	121.383	2.24423e-06	1	4.63817e-23	1.15641e-48	0.462556	1	1	1	3.5539	0.247234	1.81646	7.46974
Xetro.B00381|sebox	0.066111	100.203	114.612	80.7478	86.2523	43.4554	3.04088	80.5236	1.86318e-41	1	0.974382	0.713503	0.77528	2.03426e-05	1.28925e-53	1	-5.30204	0.24633	0.00990985	45.0195
Xetro.F01438|shfm1	41.4696	109.719	133.611	155.588	122.661	133.765	111.626	108.614	8.71342e-08	1	2.63011e-05	2.95201e-13	0.24172	0.343868	1	1	0.780364	0.246214	288.072	151.342
Xetro.K05038|	30.0494	93.1424	126.94	106.634	92.0167	100.536	103.681	115.909	0.00960112	1	0.0121906	0.245646	0.989233	1	1	1	0.354498	0.245665	0	0.112192
Xetro.I00568|pttg1ip.1	36.2535	99.9494	183.591	299.325	100.556	82.5413	127.689	109.565	1.38642e-06	1	0.000222631	5.75695e-13	1	0.318519	0.253776	1	1.67131	0.24545	109.79	142.863
Xetro.K03117|sigmar1	5.08557	140.856	204.847	305.459	126.389	125.089	92.7548	85.7721	3.71688e-07	1	0.00741761	2.47032e-06	1	0.732608	1	1	1.51918	0.245336	8.19853	4.87972
Xetro.I00512|sumo1	19.7648	106.827	96.0112	132.061	104.656	110.208	105.987	98.0314	3.58065e-12	1	0.719354	0.234918	1	0.835529	1	1	0.135719	0.245074	331.739	513.788
Xetro.B00735|tnfaip1	25.2347	116.101	159.035	185.099	187.837	84.3403	91.4899	91.8847	0.00208167	1	0.00836751	1.32255e-05	0.0121517	1	1	1	0.753055	0.24458	35.0654	29.9244
Xetro.G00765|march8	41.5922	105.961	50.9119	44.9843	99.1806	95.8241	113.376	127.792	0.0137031	1	3.734e-05	5.68546e-07	1	1	1	1	-0.0932711	0.243867	24.3487	75.7338
Xetro.C01696|dyrk2	20.3719	104.273	23.1083	23.6596	126.866	125.079	104.467	107.614	3.50387e-14	1	2.93486e-68	1.24336e-66	0.303227	0.0353766	1	1	3.12932	0.243646	10.6731	42.7104
Xetro.I01448|	30.4633	113.769	146.906	168.369	161.203	128.494	126.972	115.158	3.96278e-09	1	0.00107227	1.44176e-06	5.08566e-08	0.40277	0.333464	1	1.19603	0.243168	0.874641	17.4375
Xetro.B00602|phf12	37.3639	107.897	102.241	100.693	102.419	104.956	93.8685	101.245	0.00928267	1	1	0.995252	1	1	1	1	0.930988	0.242707	23.246	19.8926
Xetro.B00424|	31.1884	105.269	24.1913	21.0568	115.497	116.281	75.1563	84.9939	0.00103007	1	8.11763e-14	4.05555e-17	0.458602	0.57742	0.105442	1	1.74711	0.2427	158.489	738.094
Xetro.B02079|pigp	10.4718	115.622	125.957	139.961	124.087	114.117	100.989	101.906	5.22797e-20	1	0.0124009	6.83071e-05	0.0715448	0.684405	1	1	1.54448	0.242373	18.7024	30.8694
Xetro.C01381|neurl1b	29.4476	78.3551	28.4564	19.424	54.0977	86.6897	133.689	96.4297	0.0844158	1	3.17691e-05	1.27104e-07	0.0149717	0.940065	0.285224	1	2.78475	0.241873	34.1369	27.7434
Xetro.K01107|hist2h2be	2.19045	100.458	132.636	178.857	108.419	88.2285	99.8664	88.3855	5.64259e-24	1	0.31363	0.000929511	0.81224	0.396934	1	1	0.81587	0.241797	1.2748	4.16264
Xetro.H00956|polr2i	41.4964	109.524	85.8653	93.6119	117.365	103.886	108.832	106.594	0.0103262	1	0.352982	0.521346	0.845686	1	1	1	0.0455611	0.241426	149.907	227.054
Xetro.I02152|	13.9177	101.837	145.969	146.88	117.576	117.371	97.3288	105.168	5.48165e-20	1	0.00112153	0.000555276	0.193157	0.483862	1	1	0.645248	0.241162	5.89793	11.7848
Xetro.C01774|arid2	33.1312	109.389	189.704	204.768	106.87	117.295	91.4353	92.6225	5.90654e-10	1	5.49572e-12	1.97695e-15	0.773882	0.66428	1	1	-0.186195	0.240866	14.9132	26.4748
Xetro.B02016|	17.4698	113.551	131.009	120.426	87.3772	103.931	95.7097	85.7742	1.04789e-09	1	0.526259	0.489663	1	1	1	1	2.31453	0.240717	0.0697765	5.69965
Xetro.A00680|setd1b	40.5103	105.968	131.305	165.985	112.448	101.413	86.7884	94.955	7.44243e-05	1	0.0914795	5.59392e-05	0.492177	0.940065	0.973837	1	1.8238	0.239004	21.1373	18.021
Xetro.G02016|	3.37092	107.585	81.5185	82.8812	140.001	109.518	99.2694	114.972	1.52906e-34	1	0.0581465	0.0691157	0.0176721	0.88083	1	1	1.79696	0.238825	0.288626	14.2013
Xetro.K02747|znf577	42.2758	105.492	87.9742	97.2771	161.84	129.819	85.0671	81.3554	0.0713846	1	1	1	0.0410642	0.488292	1	1	2.57539	0.238368	4.19852	19.819
Xetro.K00762|	17.9465	107.949	108.773	88.243	144.343	126.46	86.2326	83.8439	0.000772494	1	1	0.703703	0.457666	1	0.836843	1	2.39305	0.238357	0.409578	2.14183
Xetro.I00491|c2orf47	23.1251	107.246	66.4782	96.771	154.069	126.223	93.6269	95.2812	9.84624e-05	1	0.00232492	0.928118	0.0114727	0.519099	1	1	-0.0477216	0.238313	63.0886	66.0917
Xetro.D00655|	26.4547	108.605	108.684	128.728	103.115	123.389	83.7888	93.8052	2.19058e-09	1	0.747999	0.0695372	1	0.097707	0.401116	1	-0.249055	0.238188	167.149	220.361
Xetro.A00662|arpc3	29.4676	131.794	133.96	155.231	119.319	121.964	83.1241	90.5676	3.63886e-11	1	0.0114799	3.17875e-05	0.730045	0.418264	0.72635	1	-0.0376968	0.237503	141.045	101.226
Xetro.A00145|il6st	26.5858	111.359	51.4874	67.8892	96.2346	109.667	48.3481	95.8248	0.00364659	1	5.02641e-05	0.00879082	1	1	0.00966255	1	-1.84096	0.237049	17.4585	33.5893
Xetro.E00090|cldn1	14.775	180.62	20.3963	43.558	322.101	117.15	87.5816	106.788	0.00163314	1	4.38287e-06	0.0114293	0.231443	1	1	1	2.18301	0.236849	0	0.530513
Xetro.K02750|	9.54295	98.6216	56.4368	69.5042	121.392	96.5191	71.8879	78.2311	0.000560374	1	0.0514875	0.264805	0.37732	1	0.508459	1	0.674892	0.236709	1.51339	5.11434
Xetro.A03055|	24.1216	107.771	96.3457	100.394	134.371	110.237	86.8674	99.0757	3.26475e-06	1	1	1	0.391162	0.645576	0.0730174	1	1.09302	0.236276	18.7196	116.232
Xetro.D01123|rbm14	25.8891	115.165	95.6641	113.73	229.063	136.885	99.0344	96.1877	6.02435e-10	1	0.677814	0.505134	8.61216e-08	0.00849754	1	1	0.583644	0.235903	115.957	188.552
Xetro.F01010|snrpd1	6.66008	116.583	90.6182	109.012	121.991	129.303	107.795	94.632	2.72147e-24	1	0.449362	0.622044	0.350647	0.0258301	1	1	1.31724	0.235784	337.745	596.038
Xetro.D00079|btbd10	9.50175	111.594	156.147	201.595	109.112	115.742	117.867	96.2562	6.07034e-08	1	0.00642322	1.02734e-06	0.955193	0.578422	0.90583	1	-0.82482	0.235719	53.6067	42.625
Xetro.D01709|syde2	28.6542	99.8711	209.088	269.455	150.753	129.817	125.725	98.4653	2.21798e-07	1	4.33891e-08	2.29562e-15	0.23266	0.0269604	0.635844	1	0.466417	0.235316	23.4229	16.1421
Xetro.B00425|lrwd1	20.4061	109.563	24.2101	21.2651	117.455	122.066	75.4744	87.4026	0.000110779	1	2.58127e-13	4.06776e-16	0.27091	0.668375	0.222605	1	1.05239	0.234708	130.251	618.752
Xetro.G01421|hspa8	49.3807	108.301	132.636	173.642	140.892	136.873	89.4909	91.1435	0.0288609	1	0.0236276	1.21003e-07	0.0451535	0.0410182	0.96304	1	0.429343	0.234148	1501.13	2864.84
Xetro.K00623|zscan20	14.4207	96.9875	125.499	144.638	124.258	126.9	199.557	157.088	0.000198648	1	0.790573	0.153685	0.0619824	1	1	1	0.403107	0.233661	17.5097	18.9606
Xetro.G00534|fgf8	0.192561	96.2503	69.4961	73.8357	96.8223	85.4274	32.2812	100.369	7.83311e-67	1	0.0895524	0.0477483	1	0.377659	2.36027e-37	1	-0.0301335	0.233614	0	62.3616
Xetro.H00998|hist2h3c	3.38915	99.2961	229.102	437.13	124.521	147.981	95.1279	88.6679	3.0849e-22	1	0.000217222	3.98744e-13	0.652997	0.12684	1	1	2.20184	0.233343	0.0818248	6.5796
Xetro.G01620|rnf207	5.43586	86.0924	160.362	259.933	77.9049	94.8467	69.1894	90.4592	1.72236e-22	1	0.0417938	1.29122e-06	0.788527	1	0.280779	1	-0.0291496	0.233204	0.0275719	0.106243
Xetro.I00439|mettl21a	32.5993	85.7743	115.214	158.886	105.94	106.618	84.8878	95.948	1.3456e-13	1	0.357748	6.8897e-06	1	1	0.566507	1	-0.139501	0.233172	49.922	19.1681
Xetro.C01679|tmbim4	19.9898	119.197	133.554	224.33	120.827	122.381	134.024	102.354	1.25172e-10	1	0.311332	1.00877e-05	0.243857	0.675231	0.245006	1	-0.0530231	0.233153	187.301	145.38
Xetro.I01124|litaf	31.1584	106.7	164.601	216.501	105.595	119.768	113.777	106.759	2.46972e-09	1	1.22447e-05	4.60553e-14	0.964119	0.626893	1	1	0.390127	0.233073	160.148	199.468
Xetro.G00072|tex261	40.4073	111.571	161.089	187.163	116.663	145.133	105.097	91.8103	0.00741068	1	0.00109291	1.32574e-07	0.557749	0.472103	1	1	0.480326	0.232863	41.9531	48.9568
Xetro.K00883|khsrp	26.3783	115.558	200.05	210.737	121.449	129.746	116.21	99.4437	9.44114e-05	1	1.01729e-05	3.37449e-07	0.126922	0.192445	1	1	1.23666	0.232628	78.7406	128.915
Xetro.G02292|mrto4	39.197	107.809	120.521	138.321	99.2692	102.249	76.2629	89.8457	0.00260964	1	0.122652	0.0157102	0.98375	1	0.773768	1	0.74088	0.232539	45.9276	70.9221
Xetro.D01780|	27.9459	91.1438	159.152	167.912	115.003	123.782	117.072	90.7568	0.00459305	1	0.0766944	0.00937684	0.686258	0.774072	1	1	1.91119	0.232528	0.515197	19.1925
Xetro.I00167|ccnt2	45.7949	100.129	102.594	85.6293	101.891	100.351	89.9165	99.091	0.00652957	1	0.993364	0.301126	1	1	0.496481	1	0.453648	0.232519	64.4311	80.8735
Xetro.I00914|dusp19	49.4623	91.2449	117.831	153.879	106.719	81.1128	92.1483	100.268	0.0215688	1	1	0.0574532	0.892043	0.926513	1	1	-0.393324	0.232471	16.7524	14.324
Xetro.H01368|hnrnpl	14.5959	111.775	103.511	103.461	144.776	122.92	86.7628	96.2499	3.76283e-11	1	0.954004	0.990306	0.100856	0.129031	0.731588	1	0.914615	0.232395	141.567	504.859
Xetro.D00597|bcmo1	0.660959	110.252	191.194	121.899	39.0386	125.424	134.764	107.702	6.10333e-18	1	0.00037542	0.452841	3.35993e-06	0.666323	0.301276	1	-6.81727	0.231962	0.0258227	0.961038
Xetro.C01867|mapk11	46.3826	113.7	78.6229	94.6536	138.134	131.304	94.126	97.4254	0.0048472	1	0.247212	0.99742	0.270939	0.31784	1	1	2.6127	0.231612	206.436	224.835
Xetro.C01978|gnai1	36.0946	103.978	92.0729	100.515	88.7977	105.614	118.148	97.6729	4.5269e-09	1	0.627282	0.999321	0.555539	1	1	1	0.270568	0.231601	249.086	322.307
Xetro.J00265|map1lc3a	11.6689	111.587	93.5357	107.511	123.399	127.051	113.263	102.931	5.17693e-21	1	0.486985	1	0.259979	0.355413	1	1	2.5302	0.231534	44.3875	28.503
Xetro.I01190|	0	98.4484	37.694	74.9737	69.6146	96.8083	76.3187	97.0223	3.09155e-30	1	0.0157488	0.665427	0.0004787	1	0.72815	1	-0.34769	0.231414	0	0.0425078
Xetro.B02145|scaf4	22.521	108.081	140.636	166.001	109.011	120.523	113.678	96.6169	2.14219e-05	1	0.0102091	6.14139e-06	0.781641	0.307422	1	1	1.02446	0.231269	8.42121	13.4944
Xetro.D01028|znhit2	40.1765	94.7858	85.2941	87.6465	112.039	100.021	87.2596	101.45	0.00258523	1	0.506713	0.612263	0.951708	1	0.392182	1	1.26432	0.231226	23.5981	33.9665
Xetro.F01836|rhoa	15.8396	101.933	141.256	182.682	110.728	114.782	119.124	98.2901	1.85776e-09	1	0.00211902	5.62545e-10	0.541347	0.728455	1	1	1.25514	0.230686	295.493	465.673
Xetro.K00884|slc25a23	27.966	106.676	84.6694	101.434	129.19	133.871	91.6203	93.0693	0.0015144	1	0.844543	1	0.0559766	0.646555	1	1	6.96579	0.230218	1.52712	4.73034
Xetro.D02336|jagn1	13.6405	93.489	118.906	154.462	146.645	105.286	128.095	81.8754	7.21773e-10	1	0.467158	0.00647138	0.620091	0.749212	1	1	0.730436	0.230195	50.7246	64.6459
Xetro.D00573|nudt21	45.3744	106.306	124.023	162.763	114.957	108.639	125.364	117.172	0.000761165	1	0.235289	0.00173903	0.819998	1	0.953013	1	-0.0310067	0.229344	207.102	291.102
Xetro.A01394|lamb3	17.3014	111.031	66.4226	47.3572	105.644	95.4772	155.249	105.276	2.34282e-07	1	0.0114799	1.49149e-05	1	1	0.159693	1	-2.2663	0.228949	6.97747	15.1855
Xetro.G02086|rps19	34.0233	115.07	120.89	132.587	128.367	117.547	92.5699	93.2546	2.67545e-05	1	0.076631	0.00486516	0.560639	0.22748	0.998352	1	0.643919	0.228899	262.154	274.695
Xetro.C01487|rnf44	17.9273	104.633	105.307	120.304	116.859	105.864	94.3986	93.9455	1.31712e-15	1	0.790573	0.0815196	0.753839	0.893149	1	1	1.4382	0.228378	4.67094	5.94382
Xetro.G00410|cpxm2	15.594	137.068	228.881	266.671	109.151	113.47	72.5604	95.449	1.32166e-06	1	0.000161892	2.56534e-06	1	1	0.96304	1	0.974992	0.22809	0.997217	1.31316
Xetro.B00669|cep97	41.3423	120.959	113.716	122.752	105.837	118.234	116.45	102.697	0.00645974	1	0.159426	0.00603201	0.8065	0.581173	1	1	0.0552712	0.228052	75.7069	61.512
Xetro.F01641|larp4b	41.3186	112.796	152.598	174.274	115.474	126.166	99.7952	100.61	0.000732709	1	0.00251231	2.9181e-06	0.775214	0.52053	1	1	0.821896	0.227846	13.6106	14.4588
Xetro.A01241|bysl	29.8374	119.336	120.793	130.585	103.247	125.763	92.9656	93.8543	2.34001e-05	1	0.170773	0.0211709	0.921764	0.344646	1	1	0.230257	0.22773	111.803	59.1169
Xetro.F01050|anln	35.5322	112.106	86.9725	86.1794	128.686	138.94	130.273	103.209	0.00151763	1	0.162557	0.147038	0.815245	0.0160114	0.378073	1	0.467005	0.227384	96.3413	101.237
Xetro.B01242|itm2b	27.3253	115.491	118.818	125.129	125.149	147.599	98.7153	112.367	3.80784e-10	1	0.243014	0.0779087	0.129001	0.0591609	1	1	1.80221	0.226778	321.369	450.224
Xetro.B00255|srrm1	46.7338	123.628	157.637	190.005	117.699	113.422	114.019	99.1159	0.000898395	1	0.000811697	1.29162e-07	0.613913	0.55774	1	1	0.361473	0.226625	8.94971	23.8321
Xetro.B00687|rpp21	36.0198	134.655	156.617	151.687	127.746	102.957	81.605	89.3942	6.57847e-05	1	0.00283706	6.83071e-05	0.682534	1	1	1	-0.729565	0.226123	114.055	84.6542
Xetro.K02563|	28.7051	105.942	137.42	196.759	82.3479	111.02	93.429	87.2353	0.0468001	1	0.442574	0.0322651	1	1	1	1	0.243468	0.225853	1.01382	0.452806
Xetro.A00972|	46.2358	105.976	107.871	110.094	134.58	108.21	97.4877	104.717	0.00441224	1	0.518848	0.268648	0.00543755	1	1	1	1.59267	0.225311	50.2229	98.8321
Xetro.H01233|	18.9132	89.3235	183.714	188.229	59.4245	49.8596	64.1004	94.0617	2.11301e-05	1	0.0606418	0.0643582	0.149167	0.00548565	0.0499533	1	-0.507149	0.225256	17.8215	13.7745
Xetro.G02037|anapc11	5.57922	116.273	68.6246	116.106	110.265	90.1453	112.565	67.6841	1.76268e-10	1	0.954004	0.193265	0.907637	1	1	1	-0.086154	0.224839	216.526	244.359
Xetro.A02149|gzmh	1.25494	90.7647	86.8352	230.973	118.155	72.9574	57.6478	102.367	1.24322e-05	1	1	0.000123954	0.873175	1	0.568701	1	1.50983	0.224373	0	1.18917
Xetro.H01391|capg	1.0211	86.1527	24.157	81.9051	53.5498	102.993	98.3236	121.841	4.01669e-17	1	0.0211421	0.913809	0.0319005	1	1	1	-0.304929	0.22431	0.125425	0.226914
Xetro.B01241|med4	32.5775	111.302	114.332	152.845	119.406	116.159	92.1299	89.4836	5.00561e-07	1	0.586726	0.00419324	0.695476	0.569808	1	1	1.48408	0.224252	286.466	135.341
Xetro.K03571|epha2	24.2012	109.242	77.1025	76.3836	106.979	127.159	118.036	121.725	0.0200225	1	0.261442	0.234157	0.885539	0.637944	0.847478	1	2.21404	0.224249	12.1097	28.366
Xetro.D00011|unnamed	46.3807	91.2415	139.749	150.756	121.089	90.5778	93.5376	107.652	0.0124003	1	0.00521841	8.57427e-06	0.472436	1	1	1	0.425561	0.224069	3.73812	5.68762
Xetro.A01714|c9orf68	27.2722	97.9707	115.178	129.301	99.0991	95.389	120.041	110.803	8.22653e-06	1	0.283357	0.033029	0.851157	1	1	1	-0.287469	0.223385	8.58224	6.99832
Xetro.D01801|wdr78	22.6499	118.428	179	209.274	117.172	105.13	119.481	95.9231	1.58911e-07	1	2.57877e-06	5.29521e-10	0.782496	1	1	1	0.330937	0.222534	4.11969	6.08393
Xetro.H00667|slc25a5	29.2403	114.709	136.804	150.788	125.164	116.857	95.8106	98.4586	7.44105e-09	1	0.00436955	0.00024889	0.556753	0.403364	1	1	0.446861	0.222222	868.277	1681.47
Xetro.J00291|l3mbtl1	1.25943	102.181	82.0495	47.8371	103.36	116.275	58.0183	87.7859	3.34914e-14	1	1	0.398756	1	1	0.53138	1	1.28952	0.221486	0	0.318714
Xetro.K01074|	2.91129	116.088	76.2512	49.6716	52.1318	132.406	105.45	110.475	9.92156e-17	1	0.123988	0.00962341	0.0199837	0.438273	1	1	-4.4285	0.221427	0.0508038	1.55107
Xetro.C01943|atxn7l1	16.6043	113.377	20.5895	29.1245	113.188	108.232	124.567	110.152	2.456e-06	1	8.27022e-41	3.48093e-26	0.980082	1	1	1	-0.892988	0.22136	3.69253	1.54988
Xetro.B00952|kdm6a	41.4831	108.504	137.919	158.252	99.7606	104.378	112.721	101.4	0.00419701	1	0.0507598	0.00106319	0.945098	1	1	1	0.779357	0.221061	98.0757	55.5667
Xetro.F00229|azin1	34.3524	101.138	190.393	271.386	121.894	110.405	121.053	98.5469	1.85954e-10	1	1.92082e-09	3.87968e-22	0.0303689	0.80188	0.557742	1	0.336443	0.220685	298.68	466.785
Xetro.D01133|eif1ad	42.8571	114.29	113.097	114.872	123.844	128.039	141.914	106.963	0.00719636	1	0.191174	0.012631	0.438014	0.258761	0.644117	1	0.518985	0.220468	30.0932	44.1494
Xetro.K03381|	0.0604387	85.8736	104.313	138.048	71.7436	90.8216	14.3445	107.507	4.91933e-18	1	1	0.60258	0.00579926	0.428546	7.50293e-28	1	-3.18143	0.219618	0.120233	6.74244
Xetro.A00784|pgam5	22.9959	113.593	188.99	201.952	114.922	79.8499	124.822	89.0437	1.44596e-08	1	0.000147617	6.16328e-05	0.942074	0.936139	1	1	0.31454	0.21904	65.4785	81.8772
Xetro.D01817|	18.7176	104.028	39.472	31.026	102.665	105.605	83.7864	100.392	0.000548403	1	1.18272e-14	9.82969e-23	1	1	0.0843135	1	2.44051	0.218833	9.55289	33.2799
Xetro.K04818|pde12	4.38946	113.743	99.9323	125.398	155.672	119.381	83.8746	100.151	2.38775e-44	1	0.984765	0.112115	0.00105307	0.560715	0.752565	1	0.886885	0.218744	45.0324	75.9711
Xetro.D01365|tmco1	29.813	112.997	105.475	129.864	121.687	123.564	101.389	91.4683	3.33796e-10	1	0.881281	0.080363	0.76656	0.302118	1	1	0.155182	0.218668	112.031	137.121
Xetro.E01175|nlrc4	12.5463	124.976	102.566	34.9659	112.799	87.5427	52.6397	93.1339	0.00153197	1	1	0.0045166	0.902018	1	1	1	1.30338	0.218631	0.822239	10.2312
Xetro.A01870|unnamed	39.8653	103.226	172.408	242.502	98.9906	84.793	95.6843	95.9708	3.4704e-07	1	0.00278434	1.3438e-07	1	0.696107	1	1	-0.0732887	0.218414	216.841	177.139
Xetro.H00811|flot1	37.0862	125.249	85.1778	96.885	89.5978	76.8128	102.342	111.351	4.60992e-05	1	0.521394	0.883193	1	0.78648	1	1	0.36551	0.218178	25.4436	33.1583
Xetro.C01512|egr1	16.5162	118.621	174.327	308.661	90.8046	84.9829	23.7954	85.0776	0.00147856	1	0.506693	0.00874596	0.960173	0.423271	8.5672e-07	1	-1.17732	0.218133	0.355214	0.455256
Xetro.D02319|	26.7743	123.174	85.8847	103.969	116.989	144.901	102.096	112.937	5.99518e-07	1	0.653472	0.539062	0.781641	0.326577	1	1	0.803028	0.21765	39.3555	45.8633
Xetro.G01235|cbl	25.8834	101.451	75.4162	112.45	102.955	119.032	134.207	99.7801	1.00051e-05	1	0.018253	0.8462	0.96168	0.562371	0.964838	1	0.802169	0.217587	36.9712	45.7325
Xetro.B00032|sesn2	14.9736	118.032	55.9827	43.4865	111.967	107.65	64.8174	96.8879	9.69661e-14	1	0.000141348	8.61036e-09	0.816607	1	0.014219	1	-1.24394	0.217504	31.5015	40.6165
Xetro.H01365|unnamed	0	121.322	114.139	140.566	110.768	153.698	97.1829	112.924	4.79192e-21	1	0.771308	0.0718852	0.928425	0.0945288	1	1	1.19044	0.217454	0.073004	0.323775
Xetro.D01739|fubp1	40.8877	93.6332	156.459	204.842	117.2	107.269	155.77	106.634	0.000266284	1	0.0213837	1.50223e-06	0.356996	1	0.891348	1	0.597001	0.216928	343.791	577.554
Xetro.H01006|rps5	35.3095	105.336	105.274	115.023	117.684	106.711	94.9985	98.7356	0.00181147	1	0.541903	0.156672	0.560007	0.838907	1	1	0.0734926	0.216319	352.529	321.935
Xetro.C00809|tmod3	30.8617	94.949	56.9469	51.042	76.2627	116.662	111.389	110.987	5.75734e-05	1	0.00457823	0.00396031	0.871936	0.654062	1	1	1.96169	0.216061	23.0237	56.4119
Xetro.C01455|znf346	33.2482	100.726	109.924	140.004	121.964	117.432	117.768	92.36	8.51495e-06	1	0.482517	0.000903225	0.3189	0.654062	1	1	0.390276	0.215777	142.611	134.962
Xetro.C00013|nup50	29.4481	138.838	78.2627	82.6264	157.252	108.014	112.075	90.3428	0.0615213	1	0.536326	0.302063	0.226842	0.890566	1	1	0.222162	0.215631	74.5823	93.0385
Xetro.K05206|fzd3	23.5294	107.547	216.766	210.367	118.073	117.707	121.065	111.701	1.21181e-08	1	9.84112e-13	1.20162e-14	0.558729	0.650333	1	1	1.35723	0.215509	17.7442	9.29528
Xetro.K02819|stard10	16.8994	105.382	147.649	138.934	133.642	132.353	73.2963	85.7436	0.00151437	1	0.194565	0.181098	0.237439	0.214615	0.0738763	1	5.37316	0.215278	0.141791	2.24923
Xetro.J00132|itgb4	25.2608	116.663	295.803	176.039	71.9318	104.213	36.6576	94.3215	0.0541306	1	9.66811e-06	0.0284745	0.655982	1	0.0330869	1	-0.551821	0.214875	0.041722	0.279371
Xetro.B02198|eed	18.1139	126.908	157.088	141.522	123.841	127.501	105.768	106.107	3.71447e-06	1	0.00501746	0.0121063	0.0934624	0.162922	1	1	0.557544	0.214082	128.88	91.8151
Xetro.I01044|bud31	32.1357	118.59	103.81	131.855	113.197	131.584	78.4774	89.4652	0.00176711	1	0.820944	0.175137	0.798831	0.396193	1	1	0.393903	0.214005	87.3145	108.193
Xetro.J00292|srsf6	38.2524	106.937	96.9355	83.6403	117.873	105.342	87.1048	101.88	8.69283e-05	1	1	0.654194	0.339775	1	0.913296	1	1.33762	0.214004	122.469	504.661
Xetro.F00708|adnp2	33.6395	107.988	157.635	175.407	119.534	109.925	106.844	100.382	2.02068e-11	1	0.000817793	1.26624e-05	0.0156399	0.723401	1	1	0.272361	0.213681	15.3385	16.2993
Xetro.A00722|tmed2	23.8415	104.361	89.014	115.885	129.211	114.004	90.9554	98.3174	4.74102e-05	1	0.922229	0.138208	0.227278	0.745318	1	1	0.000464969	0.213634	214.494	268.993
Xetro.H00229|slc25a25	42.1741	113.976	137.401	146.8	100.714	103.275	89.7916	101.898	0.0165188	1	0.0360374	0.00394364	1	1	0.961384	1	0.274668	0.213526	122.259	60.9208
Xetro.A02971|stox2	25.5165	109.224	81.3074	74.4404	107.37	117.505	89.2716	92.1802	3.38178e-11	1	0.167939	0.00687748	0.968344	1	1	1	0.151069	0.213316	10.0758	9.40369
Xetro.H01405|prpf39.1	46.6056	107.93	95.8089	91.9084	114.157	102.8	90.9468	95.4757	0.000265588	1	1	0.880378	0.465411	1	0.691453	1	0.897151	0.21228	16.8052	46.101
Xetro.A00787|ranbp1	34.515	109.407	117.008	131.807	209.03	112.738	107.998	97.4249	0.000320932	1	0.0324103	0.000101951	6.59944e-06	0.365442	1	1	0.116082	0.212264	347.628	478.326
Xetro.B00452|polr2j	15.2919	126.66	118.765	131.843	72.6834	138.532	128.123	121.855	0.0332655	1	0.968786	0.193248	0.727019	0.788791	1	1	0.32271	0.212097	105.009	125.446
Xetro.I00741|tra2b	45.9817	117.006	126.176	150.659	223.835	124.084	96.4518	92.3408	0.0140647	1	0.131647	0.00191734	0.0124145	0.317253	1	1	1.68827	0.212089	88.2791	118.017
Xetro.F00988|tmeff1	6.94447	126.394	29.2132	19.1497	122.985	118.646	108.215	109.633	4.46721e-08	1	0.00131831	4.66436e-05	0.788178	0.972486	1	1	-0.220764	0.211913	1.17694	3.17402
Xetro.I01373|ccnf	28.6046	103.537	136.363	158.486	100.623	100.886	91.1266	90.8555	5.63186e-09	1	0.00098259	1.04137e-07	1	1	1	1	-0.19784	0.211481	132.656	165.328
Xetro.A02365|b4galt1.1	13.8724	103.284	178.631	250.529	64.2257	98.5898	98.5305	115.659	3.95973e-06	1	0.000657569	8.44022e-08	0.171733	1	1	1	-0.559105	0.211429	10.4345	7.913
Xetro.B00686|zbtb11	27.8376	103.904	141.349	159.392	114.522	104.129	103.066	96.8073	9.50476e-10	1	0.000405969	2.9156e-07	0.777217	1	1	1	0.153801	0.211425	37.8229	34.1662
Xetro.E00950|	48.6135	101.205	104.716	98.334	102.242	106.538	80.4984	96.1684	0.00349042	1	0.441942	0.995252	1	1	0.0240599	1	-0.606162	0.210901	14.4991	15.8776
Xetro.A00180|mex3c	23.3006	100.221	111.604	104.504	124.773	111.996	107.132	108.808	3.36289e-07	1	1	0.995252	0.238431	0.901725	1	1	0.576122	0.210717	16.545	62.6776
Xetro.H00011|	10.8371	102.797	144.187	214.229	115.518	130.842	86.2104	118.175	0.00695602	1	0.399064	0.000390767	0.909289	0.807938	1	1	0.318522	0.210514	179.529	171.947
Xetro.D01757|slc44a5	45.8495	141.318	73.6042	78.0952	108.031	176.54	109.31	108.404	0.000533684	1	0.0650536	0.0801414	0.595999	0.888383	1	1	-1.96759	0.210444	20.0527	11.8336
Xetro.F01906|kiaa1267	17.6608	119.144	170.345	225.652	112.638	121.132	106.459	102.809	3.95504e-05	1	0.00406169	3.81493e-07	0.667921	0.429067	1	1	0.504538	0.21029	12.571	15.1584
Xetro.B01103|	0.0251485	133.251	167.431	215.644	92.714	60.1612	15.7341	85.9774	8.17279e-29	1	0.792779	0.274393	1	0.0578703	1.19381e-11	1	-4.19492	0.210143	0	12.2868
Xetro.E00754|rps12	43.6919	100.531	102.908	111.657	121.941	97.0528	97.9274	93.8407	0.000795205	1	0.894016	0.314441	0.371072	1	1	1	0.739883	0.209974	526.818	426.371
Xetro.C00776|rab11a	41.1305	108.623	141.027	185.202	106.335	116.774	101.088	90.718	4.23481e-06	1	0.00434046	6.82124e-09	0.937547	0.716968	1	1	1.62767	0.209934	101.207	59.7947
Xetro.B01153|ndfip2	35.72	111.302	108.45	126.027	114.1	101.409	112.743	100.716	4.19059e-10	1	0.685275	0.0618148	0.672601	1	1	1	0.630201	0.209888	87.6833	74.8856
Xetro.G01022|cox5a	34.1831	126.822	121.482	149.256	104.941	138.577	101.838	104.957	2.56463e-06	1	0.0996714	0.000121433	0.845342	9.92944e-05	1	1	0.00196882	0.209754	564.459	354.491
Xetro.A02899|ppid	43.6007	126.16	115.835	138.905	119.43	138.489	98.0108	100.567	0.00151706	1	0.149781	0.00134102	0.574073	0.0788564	1	1	0.559641	0.209267	51.8773	96.0191
Xetro.I01591|	20.2035	96.3959	106.154	121.635	118.084	110.67	107.73	102.117	8.49851e-13	1	0.929094	0.118313	0.843651	0.932333	1	1	1.71269	0.209121	0.0218315	0.620341
Xetro.E00681|rpf2	32.2225	120.77	124.507	142.491	111.29	133.029	100.271	101.912	4.29252e-05	1	0.072597	0.00016635	1	0.127394	1	1	-0.0196499	0.208871	145.599	132.549
Xetro.H00550|ogt	24.7728	120.168	93.9334	114.327	148.164	120.289	110.938	104.294	0.00100587	1	0.96804	0.254128	0.148887	0.52053	1	1	0.434079	0.208745	143.544	177.615
Xetro.K03383|tomm7	21.6539	107.81	128.042	181.494	97.2543	123.331	123.675	98.288	0.000462314	1	0.114717	9.23976e-09	0.97065	0.385805	1	1	-0.0345793	0.208685	133.295	121.883
Xetro.F01127|kbtbd2	27.0998	113.833	155.479	213.235	145.34	133.408	113.267	88.4463	3.01443e-10	1	0.00411624	2.22394e-08	0.0783563	0.208915	1	1	0.300095	0.207866	202.465	129.72
Xetro.J00352|stau1	24.2334	119.598	108.718	111.589	111.659	136.247	92.6657	88.1492	4.3957e-05	1	0.434913	0.0820248	0.7808	0.177016	1	1	0.219695	0.207781	8.7898	19.3308
Xetro.E00943|	15.9329	91.4335	125.89	177.856	98.7298	90.1794	86.7924	94.2476	3.0831e-07	1	0.0604987	2.07747e-08	0.971799	1	1	1	-0.237265	0.207752	9.95055	12.2179
Xetro.F01907|smarcc1	32.8683	106.339	143.46	181.475	122.908	121.421	100.778	100.16	2.02775e-07	1	0.0235605	4.25716e-05	0.528512	0.118261	1	1	1.00516	0.207549	96.8595	132.895
Xetro.G01680|znf628	32.7228	104.626	111.162	121.589	118.985	116.018	100.904	96.192	9.52937e-05	1	0.451379	0.019493	0.0171412	0.161367	1	1	0.509341	0.207194	12.1812	18.6244
Xetro.A01309|hipk1	18.1392	112.695	65.3408	80.9936	106.284	116.621	86.2576	99.077	1.29037e-05	1	0.0141474	0.287584	0.927655	0.738058	0.896231	1	1.5237	0.207047	39.2232	68.691
Xetro.K00086|eif3g	17.6392	127.997	134.341	141.796	135.101	116.528	100.581	95.8054	2.91488e-11	1	0.0929258	0.0456557	0.429901	0.267991	1	1	0.241141	0.206195	121.878	166.747
Xetro.K02247|taf13	15.6637	100.467	116.038	138.039	125.158	113.597	94.9829	98.9928	1.69777e-14	1	0.381554	0.0178642	0.261959	0.548631	1	1	1.49594	0.206057	302.061	392.274
Xetro.C01551|ascl1	22.9808	91.0536	92.9317	111.152	108.738	114.003	106.67	101.308	0.000142753	1	0.361388	0.679965	0.637945	1	0.267601	1	-0.809884	0.205909	0.0417362	0.264209
Xetro.D01577|	49.6051	96.4121	61.1356	69.5145	112.966	98.5419	88.6053	89.3939	0.00522053	1	9.03968e-06	0.00123963	0.47721	1	0.911733	1	0.407177	0.205179	8.25175	7.98201
Xetro.A00210|elovl7	28.3855	102.743	42.0387	19.2925	127.245	107.671	124.5	96.7451	7.09199e-10	1	3.91246e-10	7.18536e-33	0.492597	1	0.809302	1	2.7922	0.205076	207.425	251.488
Xetro.I02053|c2orf43	28.8344	114.76	102.207	118.075	105.002	169.299	115.423	102.854	2.84938e-05	1	0.821471	0.19689	1	0.0539299	1	1	0.139415	0.204795	1.67627	2.11941
Xetro.K04829|glul	4.38244	102.485	225.38	196.014	166.916	202.194	106.736	94.5803	4.40408e-06	1	2.5572e-07	2.65231e-06	0.00343796	0.0702527	1	1	3.45752	0.204626	725.972	1076.34
Xetro.F00167|utp23	36.7474	105.994	115.04	110.013	101.645	119.054	83.4945	101.445	0.000377296	1	0.153075	0.087044	1	0.0246113	0.320135	1	-0.122952	0.204387	52.7087	34.0339
Xetro.H01461|ddhd1	41.5766	108.285	171.333	223.221	103.365	114.633	114.248	102.54	2.15771e-05	1	2.57795e-06	1.72549e-15	0.777717	0.254899	1	1	-0.926575	0.20433	56.692	33.9677
Xetro.G00443|gfpt1	7.46417	115.659	39.4128	38.398	101.03	148.33	45.4791	82.0818	2.38822e-05	1	0.00132639	0.000858497	1	0.393793	0.000460072	1	-0.0892534	0.204325	11.2399	418.818
Xetro.A02253|hmha1	49.8332	109.936	58.967	55.6432	129.388	95.3024	103.322	119.428	0.00251233	1	0.000675122	6.84359e-05	0.362402	0.991528	1	1	0.284077	0.204181	57.377	82.4765
Xetro.K01220|kat8	17.0848	119.764	179.008	138.963	161.03	149.018	101.498	110.87	0.000690488	1	0.000380841	0.00121404	0.0386743	0.666331	1	1	2.2072	0.204092	36.7991	24.0265
Xetro.K01099|	47.5642	90.44	72.5533	178.21	148.274	112.862	103.649	99.4223	0.0129858	1	0.645352	0.151765	0.0821862	1	1	1	1.62684	0.203788	1.12756	13.7902
Xetro.D00233|oraov1	29.3148	93.5738	90.6703	112.062	87.9055	95.5354	149.868	111.796	1.23068e-05	1	0.591214	0.958264	0.815407	1	0.237968	1	1.14561	0.203515	2.4656	3.71941
Xetro.K03786|	17.5132	92.8503	61.8245	61.801	98.6337	114.34	117.977	113.25	4.49783e-08	1	0.0331416	0.0259018	1	1	0.868468	1	3.05771	0.203244	0.337444	13.4021
Xetro.F00736|cdkal1	19.4658	98.0086	104.705	131.622	122.868	82.7005	106.596	106.5	0.000174503	1	0.520742	0.0241792	0.526554	0.991821	1	1	0.574313	0.203178	76.7314	104.894
Xetro.A03238|rnf4	45.5607	118.764	145.967	180.007	114.27	135.748	131.015	90.0505	0.00127781	1	0.0014262	1.14665e-08	0.96168	0.548264	0.87349	1	-0.751634	0.203092	71.4183	19.8291
Xetro.K00610|	30.3198	103.486	52.613	61.0923	77.6773	104.07	100.574	95.4009	0.000955069	1	0.000281288	0.0327645	0.0964072	1	1	1	2.99898	0.202661	6.11754	19.5438
Xetro.B01181|mzt1	15.0138	111.273	103.77	124.108	120.127	128.877	105.89	103.831	3.6674e-06	1	0.66381	0.0783524	1	0.809253	1	1	-0.299396	0.202659	180.086	206.042
Xetro.I00837|dtymk	19.6712	102.959	140.958	150.777	132.126	130.028	101.8	102.557	1.14176e-09	1	0.00653445	0.000591659	0.100856	0.118261	1	1	0.126697	0.202607	55.0099	37.9101
Xetro.I00041|cyp27c1	21.4085	114.399	66.2865	78.9592	79.2579	94.0467	22.6061	99.1516	0.00419502	1	0.245796	0.955218	0.233398	1	0.68166	1	-1.68942	0.20252	22.5961	70.8084
Xetro.H00944|clptm1	37.6127	125.021	156.546	178.937	131.586	113.588	103.783	96.113	7.1773e-05	1	4.89215e-05	2.04696e-08	0.0435928	0.498617	1	1	0.635046	0.202398	62.6041	60.3544
Xetro.D00078|	0.798339	115.161	237.647	236.928	119.302	106.512	71.8522	92.1881	3.41603e-10	1	0.00543964	0.000360849	1	1	0.0951712	1	0.251472	0.202373	0	1.49373
Xetro.K00087|p2ry11	3.1396	118.008	8.38025	6.68176	204.245	122.72	77.6238	103.683	0.0255703	1	1.447e-11	2.42938e-12	5.78495e-06	1	1	1	5.12631	0.202352	0.0624195	3.6566
Xetro.A02252|polr2e	15.6907	122.053	90.7409	90.6173	118.673	118.424	83.053	98.0831	1.3382e-10	1	0.547309	0.425004	0.760318	0.516108	0.647022	1	0.0848341	0.202295	205.563	300.925
Xetro.B01265|ddx23	40.6316	108.975	117.948	136.321	138.959	114.772	115.855	88.4411	0.000401861	1	0.344896	0.00140989	0.153046	0.586996	1	1	0.799846	0.20187	34.2896	58.8874
Xetro.G00173|ncapd2	44.273	81.6968	106.551	167.882	151.763	114.77	117.482	107.217	0.00970007	1	0.544157	1.11487e-07	0.0145539	0.254899	0.534855	1	1.55088	0.20174	545.874	402.054
Xetro.K00621|	29.582	101.066	138.373	241.498	140.026	126.129	89.0383	94.0607	1.07613e-05	1	0.224806	9.58206e-07	0.00061925	0.506064	1	1	1.75577	0.20168	1.07531	17.3258
Xetro.A00867|snrpd3	25.2618	110.628	128.252	161.021	121.127	105.986	100.13	99.1216	6.19073e-10	1	0.0908918	0.000520857	0.550921	1	1	1	0.264237	0.201605	662.79	1100.51
Xetro.A02255|	2.39148	105.744	45.236	23.1312	55.555	85.8975	84.3504	100.793	0.0300154	1	0.247748	0.00231418	0.749213	1	1	1	3.66367	0.200685	0.311892	0.931009
Xetro.A00528|gramd3	18.3599	105.952	9.22446	4.89357	133.161	118.839	127.125	105.199	1.77672e-09	1	2.138e-68	1.16051e-99	0.0666822	0.59855	0.445468	1	4.94179	0.200637	374.513	216.593
Xetro.G01303|	33.1586	118.712	18.2582	15.0428	150.214	124.122	77.3548	95.3133	1.21351e-07	1	2.81387e-44	3.86765e-54	2.9955e-05	0.802906	0.683666	1	3.55213	0.200327	0.0576151	1.4897
Xetro.I00144|tuba4b	9.06598	100.66	174.696	201.783	147.261	116.592	100.572	96.4147	2.19781e-27	1	0.000551046	4.29657e-06	0.0119541	0.528522	1	1	2.12825	0.199896	31.9027	49.3515
Xetro.G01718|ube2m	36.4632	124.498	140.07	162.456	129.866	122.726	81.3755	102.753	1.06892e-07	1	0.00826003	4.68721e-05	0.481876	0.360303	0.503585	1	0.249167	0.199811	41.3257	52.1086
Xetro.A03146|dhx15	21.6695	115.285	136.397	162.13	121.118	123.782	109.023	98.0961	2.2233e-07	1	0.0287703	0.000146418	0.509238	0.20505	1	1	0.443408	0.199532	108.358	163.132
Xetro.K04009|unnamed	10.3972	77.185	61.5272	75.4016	128.537	117.292	95.4149	89.2388	1.38052e-16	1	0.153574	0.0809533	0.00401346	0.884806	0.713642	1	3.521	0.199529	0	0.462192
Xetro.K02825|vgll4	9.85334	111.326	198.253	223.258	110.623	126.031	97.7333	102.882	1.33018e-06	1	0.0014217	1.01067e-05	0.763869	0.508536	1	1	1.03571	0.199355	59.6362	48.4606
Xetro.F00506|mapre2	2.16032	98.4972	169.365	113.784	37.8214	126.903	159.952	97.1827	1.15746e-43	1	6.68761e-06	0.347533	2.6877e-14	0.566856	0.0351395	1	-4.26106	0.198992	4.23822	4.82992
Xetro.H00464|klf8	27.1337	114.442	53.7447	82.3274	138.701	86.9369	65.3198	104.529	0.00200488	1	0.0861688	0.978748	0.125505	0.982564	0.378682	1	2.89781	0.198943	53.4786	52.6325
Xetro.A02423|timm13	8.9801	226.12	263.177	132.261	109.671	139.207	90.7001	82.3912	9.55033e-07	0.198455	3.89122e-07	0.0557833	0.764374	0.128129	1	1	0.0265463	0.198922	196.725	177.426
Xetro.A00769|mmp17	0.462439	101.333	131.831	149.081	77.952	90.4802	58.4248	81.3169	1.98157e-31	1	0.681791	0.293186	0.303348	1	2.05878e-05	1	-0.650857	0.198725	0.0320913	7.51283
Xetro.D00100|ctr9	24.2295	115.265	161.888	147.182	125.589	172.579	83.5222	90.0251	0.00012699	1	0.0128635	0.00922029	0.290301	3.63808e-05	0.941333	1	1.11418	0.198501	14.7775	19.22
Xetro.J00810|erbb2	38.0999	127.92	179.427	56.7777	123.718	105.031	101.666	107.465	0.00160686	1	0.193153	0.269995	0.906612	1	1	1	1.33595	0.19848	0.196539	1.0496
Xetro.A02751|c4orf33	49.0752	126.969	119.148	139.013	101.203	98.2259	115.317	105.691	0.017835	1	0.530996	0.0855403	1	1	1	1	-0.465305	0.198337	32.5804	23.1724
Xetro.E00311|ssr3	18.3301	107.895	94.9082	110.682	137.497	120.965	86.9783	83.3317	1.50935e-09	1	0.619358	0.879538	0.550255	0.634413	1	1	0.227792	0.1982	293.873	345.99
Xetro.C00818|arpp19	27.4134	114.565	142.4	187.049	100.031	125.875	106.953	92.868	5.34287e-09	1	0.0457801	9.97112e-06	1	0.22675	1	1	0.394474	0.197966	317.045	429.204
Xetro.K01425|ubl5	9.8073	114.03	86.9702	89.4017	103.142	119.893	88.9439	102.007	3.75518e-06	1	0.780096	0.890901	1	0.312409	1	1	0.288115	0.197936	131.673	190.389
Xetro.F01065|trank1	35.6729	103.053	133.329	173.518	100.113	110.264	106.035	93.2355	1.18569e-06	1	0.0907583	7.47712e-06	1	0.78648	1	1	-0.440311	0.197792	3.41532	3.75533
Xetro.E00953|	4.10402	105.752	74.9302	65.6853	90.933	65.3156	48.4378	96.0844	8.29369e-18	1	0.143769	0.0111112	0.393924	0.019704	2.05847e-08	1	-0.912634	0.19755	0.106895	58.3164
Xetro.D02013|ssbp3	18.4889	113.894	110.664	106.22	141.931	123.817	103.864	94.8124	4.73994e-05	1	0.99515	0.851673	0.0977214	0.393415	1	1	0.726898	0.197273	85.4572	152.104
Xetro.C01452|hk2	12.7779	104.524	66.5649	116.544	110.866	115.35	96.2202	108.699	7.85071e-12	1	0.0361949	0.680833	0.802985	1	1	1	1.21975	0.197193	0.126212	14.5507
Xetro.D02561|slc27a4	46.6294	109.323	93.2565	104.726	133.697	136.136	118.461	88.6054	0.000883761	1	0.69374	0.834056	0.168427	0.285556	1	1	1.27288	0.1971	16.9576	30.8627
Xetro.C01353|pdlim4	18.3843	98.2117	353.581	294.53	67.3237	50.9707	25.9999	103.804	0.00221058	1	2.60701e-09	1.13867e-08	0.00951906	0.00136697	1.16685e-13	1	0.299062	0.196972	0.982498	5.79701
Xetro.F00442|rab2a	25.2063	115.511	157.382	188.121	91.8142	117.743	102.872	95.9128	3.59279e-05	1	0.000916934	8.01179e-07	0.988183	0.0928364	1	1	0.678502	0.196742	89.0381	110.501
Xetro.K00769|	5.85963	107.745	123.223	121.614	117.901	97.3943	108.584	91.634	0.00389209	1	0.00630585	0.0568647	0.974218	1	1	1	-0.739337	0.196398	169.265	107.89
Xetro.K04817|arf4	25.7853	110.36	136.896	179.8	106.517	122.705	100.341	97.8255	8.78765e-14	1	0.027785	3.07451e-06	0.974218	0.268824	1	1	0.374089	0.19636	47.6292	66.0023
Xetro.F00603|myl12b	37.6119	124.958	77.1641	84.2652	92.1627	131.552	64.857	91.9209	0.000858575	1	0.410722	0.989365	1	0.41054	0.0678741	1	0.20653	0.196293	114.287	140.749
Xetro.E00023|plscr1	21.0909	110.859	95.9772	112.434	124.836	107.302	120.346	105.681	4.07676e-07	1	0.954004	0.1282	0.051152	0.839791	1	1	2.26564	0.19611	179.321	264.106
Xetro.B00099|thrap3	31.957	117.092	146.096	166.533	122.019	129.566	101.947	93.21	5.07619e-05	1	0.00131715	9.81134e-07	0.438325	0.103215	1	1	0.816198	0.195884	210.616	270.578
Xetro.A00140|mier3	48.2646	97.2134	137.174	166.903	102.003	123.77	105.39	112.922	0.00177366	1	0.000359827	3.88178e-11	0.989414	0.41054	1	1	0.613397	0.195698	38.5317	38.5419
Xetro.C00581|slc24a5	29.935	114.216	66.012	62.0473	107.708	136.538	84.3896	97.2014	9.53292e-05	1	5.39009e-06	2.6703e-07	0.843651	0.0683211	0.283245	1	-0.00578561	0.195614	18.2832	62.8623
Xetro.B00612|crcp	18.4458	126.312	100.527	124.305	143.556	121.419	93.9823	98.0534	3.10293e-11	1	1	0.126941	0.0144272	0.367823	1	1	0.0239687	0.195556	119.419	109.405
Xetro.C02108|impdh1	41.7528	109.132	127.532	165.957	105.044	120.119	93.9455	95.3782	2.11561e-05	1	0.0170831	9.43964e-09	0.800083	0.0431862	1	1	0.413476	0.195477	60.6186	95.5531
Xetro.C01559|nfyb	37.2113	104.403	157.565	197.274	127.532	108.647	107.521	104.149	1.60249e-06	1	1.56557e-07	9.12282e-19	0.0450612	0.574497	1	1	0.754386	0.195017	195.638	283.049
Xetro.C00825|rsl24d1	22.5627	106.65	139.256	182.667	118.156	116.198	110.375	95.0807	8.55294e-11	1	0.024242	7.91105e-06	0.696851	0.84416	1	1	0.524663	0.19496	87.2113	137.408
Xetro.E01542|nsl1	31.4681	107.432	111.421	147.806	136.015	124.675	87.084	95.0575	0.00468462	1	0.306696	0.000430705	0.257613	0.65803	1	1	0.0769773	0.194903	2.2965	3.66729
Xetro.H01768|churc1	12.4727	116.772	84.0828	54.802	142.92	130.951	101.972	77.0343	3.39129e-16	1	0.389089	6.64414e-05	0.0965406	0.581173	1	1	2.36818	0.194418	68.9917	75.8529
Xetro.G01177|tmem218	44.4758	79.9002	184.29	290.331	93.0375	91.9321	143.29	101.822	0.000143652	1	0.000836929	4.62804e-17	1	0.888545	1	1	-1.03922	0.194413	37.2953	9.99411
Xetro.D00560|sf3b2	25.1275	108.981	156.2	194.252	115.365	120.253	101.964	93.0569	3.2414e-10	1	0.0011688	1.51488e-07	0.746635	0.357569	1	1	0.475097	0.193992	82.4729	144.488
Xetro.D01614|adap1	0.816695	114.831	61.084	41.4379	143.351	134.238	78.0483	74.8797	1.08831e-13	1	0.799432	0.0288021	0.147185	0.651682	0.968995	1	4.93348	0.193771	0	9.31533
Xetro.A01591|tdgf1	38.1239	94.5774	13.4165	11.3712	124.373	111.199	117.356	104.364	0.00154	1	5.36384e-09	2.5801e-10	0.153341	0.778977	0.679416	1	4.38878	0.193744	897.171	820.552
Xetro.I01610|rhot2	48.6672	85.7057	191.172	263.903	114.24	78.5151	170.137	102.456	0.0098939	1	1.54544e-05	2.01228e-11	0.67563	1	0.120524	1	0.515824	0.193732	22.3118	31.0558
Xetro.A02260|cirbp	7.4576	103.066	69.5795	68.503	114.015	120.839	100.315	93.5975	2.57252e-17	1	0.000107488	2.22744e-05	0.65586	0.038028	1	1	1.3614	0.193078	1643.82	5337.99
Xetro.G00736|zfp91	18.775	115.459	53.7972	61.6533	121.003	159.217	115.318	107.055	6.45232e-22	1	1.32417e-11	5.15347e-08	0.132405	0.00139619	1	1	2.64942	0.193074	52.9057	28.9172
Xetro.H00872|gpc4	27.9265	99.4203	117.983	134.378	96.6851	60.3531	70.4798	99.1412	4.01151e-05	1	0.753924	0.200969	1	0.000836989	0.00118153	1	0.58913	0.192926	161.003	233.871
Xetro.G01983|birc5.2	16.1848	105.654	121.273	149.551	108.184	116.369	112.441	105.275	1.12345e-12	1	0.133967	0.000206954	0.971421	0.716968	1	1	0.35789	0.192507	300	327.553
Xetro.B01222|tpt1	3.12433	112.278	82.755	92.6266	142.88	92.2679	86.1344	118.524	1.93592e-07	1	0.705876	0.44134	0.860925	0.540123	1	1	0.265661	0.192454	667.69	1230.56
Xetro.C01370|	24.9497	119.543	94.7411	108.266	125.651	124.424	93.6145	99.4712	2.03826e-07	1	1	0.987276	0.44567	0.0778282	1	1	0.75614	0.192186	78.096	143.513
Xetro.H00471|ccnb3	13.2641	105.214	42.9322	44.6225	122.24	119.912	122.538	97.9429	7.83183e-17	1	4.31678e-18	8.16267e-16	0.0164056	0.254899	0.237968	1	1.53242	0.191941	136.049	235.895
Xetro.I01579|med9	28.6434	98.3003	128.363	169.206	87.6047	119.831	126.784	107.56	0.00348965	1	0.0761337	2.25439e-05	1	0.546514	1	1	0.24355	0.191425	69.7345	83.7778
Xetro.F01479|gatad1	37.2171	104.33	156.228	191.52	110.014	138.652	100.324	109.799	0.00347559	1	0.000503917	3.66396e-09	0.948864	0.18404	1	1	0.131466	0.191315	19.902	25.2234
Xetro.A00675|kdm2b	23.5704	115.158	29.1494	32.6589	162.334	122.853	126.001	101.621	2.52494e-05	1	5.15788e-15	9.30745e-13	0.0148439	0.441997	0.899625	1	1.45366	0.191308	33.273	36.2527
Xetro.K03268|hsp90ab1	26.5711	114.858	148.056	164.966	183.844	145.176	75.7216	100.365	3.87123e-08	1	0.0192764	0.000439279	1.4905e-05	0.168834	0.415066	1	0.985979	0.191264	246.203	412.254
Xetro.I00694|tfdp2	27.4267	104.614	32.9765	29.9126	157.064	86.7208	88.9807	118.308	0.00194252	1	1.10613e-06	7.77608e-08	0.0138061	1	1	1	2.07808	0.191129	75.1576	82.2156
Xetro.B00066|ppp1r8	15.9748	104.5	115.658	135.083	174.79	99.1318	110.901	108.091	5.63494e-06	1	0.579522	0.0624259	4.7212e-05	0.926741	1	1	1.46416	0.190954	114.763	158.391
Xetro.C01663|	33.6819	105.41	157.339	184.645	106.732	97.1146	78.3156	98.031	0.00037494	1	0.167827	0.036444	0.793842	1	1	1	-0.370901	0.190901	47.5565	41.0306
Xetro.B00682|unnamed	25.3615	104.387	145.502	196.289	100.124	97.2066	52.0599	77.7679	3.49929e-09	1	0.0529296	7.80198e-05	1	1	3.86062e-05	1	-2.0819	0.190404	34.4563	27.3664
Xetro.K04215|	15.6666	113.479	231.882	212.23	124.278	97.1874	51.3947	130.876	0.000529038	1	4.69313e-11	3.21098e-09	0.628588	1	0.0348419	1	-0.77592	0.190254	14.2086	8.78665
Xetro.B02590|m6pr	28.9334	112.954	114.531	131.525	121.745	128.097	101.805	108.332	0.00419701	1	0.367064	0.0182572	0.423674	0.288919	1	1	-0.0777836	0.189675	27.7387	33.116
Xetro.H01126|unnamed	18.1964	106.527	79.3437	38.3135	144.9	98.6034	131.193	111.885	1.75254e-10	1	0.0879265	1.78901e-16	0.00325479	1	0.44564	1	2.58997	0.189388	148.332	136.206
Xetro.C00469|polm	31.2833	108.398	111.91	117.59	124.27	111.042	88.1827	101.496	0.000123281	1	0.665434	0.346423	0.0936826	0.773383	0.479669	1	0.865896	0.189358	6.1435	16.7416
Xetro.A01497|hnrnpk	9.39852	108.219	88.0099	93.9516	112.016	117.155	107.199	98.0137	1.51444e-20	1	0.400339	0.500358	0.73276	0.508411	1	1	0.935103	0.188255	232.846	955.732
Xetro.I01581|pemt	17.0491	128.812	113.776	113.286	108.534	181.269	49.333	81.6654	2.32121e-05	1	0.409648	0.0101012	0.845625	0.241075	0.854414	1	0.0798972	0.188252	12.1821	16.0254
Xetro.I00682|fbxo36	14.6242	139.4	119.775	131.503	124.942	107.815	86.4653	119.182	8.65183e-06	1	0.531452	0.102708	0.582102	1	1	1	-0.128405	0.188096	36.9447	47.9533
Xetro.G01728|u2af2	22.2365	129.317	136.224	147.967	125.181	125.332	109.329	100.526	4.1284e-14	1	0.0307317	0.00649361	0.331969	0.29359	1	1	0.780616	0.188009	334.45	596.183
Xetro.C01499|n4bp3	26.4027	111.985	108.704	79.9628	138.356	114.828	117.579	120.055	0.00041466	1	0.840823	0.11973	0.351147	0.698921	1	1	-0.141593	0.18795	89.5006	28.5674
Xetro.F00584|mib1	36.9386	103.567	122.338	158.939	111.181	91.2768	139.698	106.577	3.64524e-05	1	0.121338	9.44078e-05	0.394699	1	0.445468	1	1.58339	0.187763	23.4899	44.6793
Xetro.I00580|serpine2	3.00537	109.896	34.7159	7.43269	131.791	156.628	113.331	88.7578	4.88369e-14	1	5.02238e-06	1.28322e-21	1	1	1	1	3.68582	0.187219	158.254	202.538
Xetro.A02454|gsr	31.7735	106.939	31.0799	33.0798	147.988	112.92	65.8037	107.827	2.12063e-05	1	2.15305e-05	5.85726e-05	0.250095	0.961272	0.566507	1	0.429733	0.187211	13.8654	18.6423
Xetro.H01587|	12.2274	114.648	150.438	166.505	112.256	86.6807	109.628	103.105	3.83603e-21	1	0.00145806	9.69918e-06	0.938994	1	1	1	0.639179	0.187155	0	4.15431
Xetro.D00986|ehd1	15.4911	97.4523	123.068	127.771	188.918	85.663	113.92	97.9212	3.78505e-07	1	0.253242	0.0471259	0.0138637	1	1	1	0.0404431	0.187117	62.3218	85.6352
Xetro.I00769|asnsd1	37.1169	103.204	165.259	181.537	94.2774	112.999	98.9699	94.7868	4.24715e-05	1	1.15233e-05	4.47643e-08	1	0.995818	1	1	0.375339	0.186983	153.865	172.205
Xetro.K05143|xkr5	44.5046	111.891	121.752	126.7	132.623	120.648	99.7817	110.501	0.0349994	1	0.353217	0.0975095	0.592301	0.774576	1	1	1.1522	0.186645	13.3935	12.9078
Xetro.D01792|	16.7115	102.989	99.0841	79.7262	98.7875	94.8138	62.0103	72.3422	5.5947e-12	1	1	0.0852094	1	1	4.54736e-05	0.21829	-0.764846	0.186636	0	10.2761
Xetro.E00239|pld1	5.54221	113.382	98.0678	152.057	138.756	114.196	75.7164	106.072	4.58176e-09	1	0.390373	0.014393	0.740927	1	0.0176283	1	1.66089	0.186548	7.15293	9.95545
Xetro.D01331|tomm22	44.972	107.287	178.144	274.679	113.663	114.91	106.013	80.6659	0.000294981	1	6.17287e-06	8.36766e-15	0.587053	0.757372	1	1	0.260783	0.186203	112.43	152.385
Xetro.G01524|cdc42	26.7708	111.124	129.077	138.926	129.963	101.981	98.2658	103.173	6.09589e-06	1	0.246513	0.0277281	0.220703	1	1	1	0.235192	0.185921	398.902	570.358
Xetro.E01636|mixer	0.114911	103.625	112.284	112.94	48.0455	67.8324	10.3559	93.5862	7.23324e-46	1	0.9727	0.880105	1.04701e-07	0.00621366	7.09459e-66	1	-7.04351	0.185872	0	9.00394
Xetro.H00804|ppp1r10	36.3756	104.573	142.031	223.626	160.959	126.883	101.843	99.211	1.22021e-06	1	0.0079684	1.4404e-11	5.83871e-06	0.605381	1	1	1.55459	0.185721	118.094	98.2218
Xetro.H01000|	8.81869	111.631	140.127	184.882	161.213	129.709	93.809	78.3807	0.000223472	1	0.453825	0.00197487	0.178185	0.953796	1	1	1.08379	0.185571	0.0730741	0.71743
Xetro.J00201|mtss1.2	18.069	112.226	192.21	249.478	127.237	116.466	105.384	94.7053	4.33926e-05	1	0.000479047	4.86976e-08	0.347805	0.733615	1	1	0.419997	0.185567	15.1886	17.4939
Xetro.C00618|gatm	5.22977	100.173	18.4262	0.849508	92.906	122.27	42.4084	84.6	2.97109e-08	1	0.00124098	5.58421e-18	0.940409	0.876165	7.06125e-06	1	0.141288	0.185355	0.243019	554.97
Xetro.A00921|prkab1	45.7275	105.983	128.763	176.16	125.047	120.196	120.01	106.93	0.00156532	1	0.116374	8.06635e-06	0.687977	0.733019	1	1	-0.0422195	0.185336	82.168	41.175
Xetro.F01190|ctnnb1	20.333	106.755	110.563	129.793	113.11	145.576	127.976	101.158	4.28871e-07	1	0.973856	0.234467	0.631025	0.676921	1	1	1.27825	0.185191	1238.21	2203.88
Xetro.G00826|slc29a3	30.9875	110.373	112.471	100.312	126.558	121.858	90.5849	122.484	0.00625879	1	0.783162	0.955218	0.975927	0.395276	1	1	0.180258	0.185098	9.29129	10.3961
Xetro.A02906|naf1	40.5128	107.865	128.496	144.894	128.413	115.403	93.5559	98.4175	0.00141227	1	0.0221641	0.000599406	0.419512	0.36709	1	1	0.0305535	0.18503	39.2005	50.0255
Xetro.C00179|tacc1	20.3038	87.4695	244.035	233.521	114.078	71.6104	82.0251	108.041	7.69498e-07	1	3.8615e-05	2.68405e-07	0.994162	0.946253	1	1	1.19473	0.184876	10.8605	8.82049
Xetro.F01815|mst1r	1.13226	114.908	36.0454	63.212	159.657	128.598	85.9802	90.9218	6.27738e-29	1	2.89895e-05	0.0607891	0.136988	0.834953	1	1	6.43839	0.184827	36.2636	32.596
Xetro.H00885|mmgt1	32.3881	102.956	127.099	166.845	105.419	108.375	104.65	96.4087	1.45123e-05	1	0.0563897	9.60332e-07	0.986263	0.492927	1	1	-0.119798	0.184818	450.687	562.194
Xetro.A03027|paics.1	30.3977	121.125	147.181	172.487	129.118	128.43	95.8739	89.1221	2.80645e-17	1	9.28919e-05	5.67887e-09	0.31616	0.0524204	1	1	0.76907	0.184794	156.094	134.278
Xetro.H00824|clic1	3.07375	108.507	124.722	177.423	76.8634	152.481	37.632	105.319	2.31007e-06	1	0.0418564	4.26887e-10	0.51174	1	0.000133548	1	-0.463433	0.184585	43.4804	41.0974
Xetro.H01524|eif5	35.3588	102.358	135.961	188.309	119.305	120.229	106.062	91.6989	4.55035e-06	1	0.00579113	7.96913e-10	0.60361	0.412158	1	1	0.539099	0.184496	137.159	499.027
Xetro.J00031|wdr45l	25.4688	101.592	128.235	135.36	118.321	95.5466	105.403	102.678	6.90797e-08	1	0.327156	0.0648403	0.396129	1	1	1	1.0695	0.184276	85.5045	126.537
Xetro.F00752|nol7	28.4873	111.275	81.28	100.513	115.391	115.975	116.251	120.321	0.000606279	1	0.119132	0.936518	0.787956	0.205995	1	1	2.07432	0.184109	169.289	176.551
Xetro.B01223|slc25a30	24.8778	123.831	71.9772	72.8664	110.372	96.9702	77.729	99.6113	1.35363e-05	1	0.156748	0.250986	0.737189	1	0.446349	1	-0.0555154	0.1839	13.3903	55.8869
Xetro.F01418|etv1	13.2408	103.037	101.947	54.2017	75.7701	96.3672	77.9551	88.1431	2.66937e-05	1	0.502277	0.000113741	0.466125	1	0.297618	1	0.347604	0.183636	36.1673	64.2412
Xetro.F01173|stk17a	27.4426	115.627	80.4313	94.2263	114.922	121.859	108.271	98.2948	3.87365e-13	1	0.0439344	0.64929	0.295719	0.206865	1	1	0.265631	0.183486	268.978	231.89
Xetro.G02044|	42.7499	114.687	199.057	195.339	124.062	163.446	89.8883	101.099	0.0267256	1	0.00318912	0.000924147	0.256254	0.0206185	1	1	0.66281	0.183238	17.6381	23.7801
Xetro.C00750|snrpa1	39.4173	112.516	110.122	118.295	130.064	114.982	88.705	97.1459	1.67157e-06	1	0.727326	0.442987	0.175071	0.128086	0.342875	1	0.452754	0.182625	374.886	571.105
Xetro.H01558|sertad3	38.52	106.508	104.882	104.595	108.481	116.975	86.7197	93.9672	0.00736271	1	1	1	0.856287	0.350853	0.259803	1	0.744845	0.182293	93.885	74.9627
Xetro.B00940|ddx3x	11.1947	123.236	138.799	218.711	125.146	134.969	93.233	92.1771	1.48246e-06	1	0.00601744	1.14528e-12	0.217316	0.125095	1	1	0.800133	0.181838	607.219	736.143
Xetro.H01359|eif3k	28.2316	111.588	99.2069	104.539	88.0058	104.017	92.1041	96.7575	4.64832e-05	1	0.945839	0.991179	0.894844	1	1	1	-0.296608	0.181747	83.8896	90.7071
Xetro.D01092|cfl1	24.6472	117.773	131.575	204.88	126.919	127.322	88.7882	91.9423	1.44514e-11	1	0.0247334	3.30789e-12	0.512717	0.0819493	0.941372	1	0.223707	0.181376	200.324	173.665
Xetro.B00919|supt4h1	12.9488	112.18	121.213	138.885	100.547	129.553	102.189	88.1872	1.044e-06	1	0.0740775	0.00104132	0.943252	0.196082	1	1	1.09322	0.181346	271.761	302.622
Xetro.J00824|msl1	24.4763	107.226	151.221	157.368	126.425	105.285	100.045	104.396	3.61393e-10	1	0.0405618	0.0142259	0.385983	0.983786	1	1	0.303383	0.181262	36.0304	41.5089
Xetro.I01327|c16orf52	16.1628	115.101	154.091	171.516	90.9155	134.073	106.171	101.365	8.56692e-10	1	5.15918e-06	1.13579e-10	1	0.270401	1	1	0.201823	0.181196	187.102	137.275
Xetro.I00960|max	38.8773	104.54	144.617	178.588	122.27	109.308	114.781	97.9012	0.000590234	1	0.0208202	6.57382e-06	0.530501	0.953412	1	1	0.383819	0.180994	34.7685	39.567
Xetro.A01126|smpd2	23.1375	137.941	26.7941	32.3601	148.268	96.8756	96.041	101.025	1.83344e-07	1	1.38803e-18	1.32247e-15	0.0629014	1	1	1	-0.130198	0.180989	10.0576	10.3062
Xetro.I02147|bcl9	17.1708	115.83	149.262	198.311	137.415	113.262	109.121	98.9592	9.46858e-07	1	0.0204544	3.63969e-06	0.309802	0.69687	1	1	1.54651	0.180982	9.36077	11.9745
Xetro.A00760|ran	30.4062	112.873	124.554	152.059	157.006	117.38	100.616	96.1423	4.00814e-09	1	0.10079	0.000361652	0.000211731	0.452569	1	1	0.284347	0.180094	351.568	559.715
Xetro.A02784|elf2	35.9748	102.266	125.419	130.474	100.549	87.908	99.0194	101.713	6.92527e-05	1	0.00673622	0.000651631	1	0.838459	1	1	0.643833	0.180076	41.7384	43.6881
Xetro.J00478|	12.7069	114.548	87.2829	93.8943	128.291	124.476	84.8455	107.372	0.0078961	1	0.732977	0.991101	0.544609	0.920672	1	1	1.21567	0.179742	0.942518	5.3125
Xetro.H01510|cinp	5.33515	101.806	94.0046	127.906	103.653	89.0296	95.2959	111.227	1.69606e-25	1	0.735279	0.248678	1	0.86315	1	1	1.89188	0.179689	34.268	39.9331
Xetro.G00836|psap	46.7259	118.14	62.1321	78.1661	363.62	109.31	113.323	101.694	0.000395512	1	0.000137617	0.0255263	8.61218e-14	1	1	1	2.34722	0.179592	394.487	582.181
Xetro.F00422|mtfr1	32.2978	112.517	111.914	116.204	103.183	151.198	86.1281	92.6078	6.10779e-05	1	0.521508	0.200417	0.911255	0.00272888	0.160495	1	1.05686	0.179409	0.990618	1.50297
Xetro.B01249|acvr1b	48.5636	108.848	103.393	89.8307	95.4342	101.145	81.2186	96.4824	0.0390049	1	0.899221	0.773032	1	1	0.351883	1	-0.498835	0.179075	86.0956	39.7825
Xetro.D01520|	1.10431	94.636	104.987	214.385	141.09	124.885	95.7987	114.498	4.73358e-35	1	1	0.00431967	0.281422	0.798994	1	1	1.71882	0.178834	1.95328	12.6802
Xetro.J00799|	40.2327	120.553	162.093	235.929	111.979	131.715	106.704	86.506	0.0221764	1	2.83005e-05	3.30726e-17	0.588981	0.514399	1	1	0.538932	0.178741	44.5242	35.9805
Xetro.A02261|c19orf24	22.5962	94.6367	59.4022	72.5398	149.29	75.9269	115.962	103.416	4.18943e-05	1	0.251695	0.601308	0.400927	0.446777	1	1	0.141241	0.17873	172.61	147.952
Xetro.H00812|tubb	46.8377	110.387	61.9687	72.2761	115.194	107.404	73.5943	101.665	0.011796	1	0.0324638	0.248416	0.822777	1	0.0974708	1	2.2143	0.178598	337.051	559.239
Xetro.K03211|sec22a	29.9043	121.186	110.042	104.185	102.803	98.6812	109.164	121.327	0.00807638	1	0.478148	0.44856	1	1	1	1	1.86555	0.17847	57.7966	47.9167
Xetro.B00284|eef1a1o	37.0063	102.143	18.77	14.4926	127.575	102.515	86.0566	100.722	0.00237052	1	1.41168e-19	6.54031e-25	0.107564	1	0.44279	1	2.40883	0.178261	619.627	2881.06
Xetro.A01067|hnrnpc	17.0698	103.238	35.6991	36.2647	131.761	110.803	132.347	109.155	1.23264e-07	1	1.82202e-34	1.69494e-31	5.09548e-05	0.808404	0.726906	1	1.82698	0.178029	408.048	609.474
Xetro.I01613|ttc18	27.6603	105.823	9.94368	13.4446	148.879	181.971	92.0412	105.05	3.41973e-06	1	2.40866e-25	2.58703e-19	0.30299	0.0934878	1	1	0.648019	0.17768	1.02611	1.02564
Xetro.F01286|ube2e1	31.5759	111.01	88.7598	105.43	139.557	116.464	114.077	103.592	8.34302e-06	1	0.665397	0.767104	0.0588775	0.952197	1	1	1.48149	0.177246	184.352	201.871
Xetro.I00343|ola1	30.9141	97.4126	23.3083	21.3664	120.634	108.654	118.393	103.094	2.36888e-09	1	2.65658e-35	9.05315e-39	0.0021524	0.711868	1	1	2.00244	0.177164	29.7396	36.3343
Xetro.A01101|apex1	25.3866	119.179	81.4962	124.895	148.798	113	118.35	90.5178	1.53628e-09	1	0.158962	0.613477	0.377521	1	1	1	0.258946	0.17714	124.722	189.983
Xetro.E01483|fbxo11	19.18	107.787	99.4605	117.741	104.05	113.86	121.993	104.389	1.26833e-05	1	0.968048	0.132508	0.945114	0.455188	1	1	0.881798	0.177126	67.2396	74.9436
Xetro.D01653|unnamed	47.5017	95.9053	46.1486	35.1315	127.841	106.15	102.028	108.242	0.00348956	1	1.80912e-13	1.37225e-21	0.215512	1	1	1	2.04908	0.177089	269.27	779.565
Xetro.J00804|stard3	30.481	106.553	160.277	220.932	108.241	123.4	109.265	95.4487	0.000617184	1	0.00368088	1.78624e-08	0.760551	0.718566	1	1	-0.0257747	0.176853	46.654	33.7872
Xetro.A02148|fam32a	12.6087	106.053	111.481	167.73	94.0471	135.504	88.2528	99.7432	1.97236e-06	1	0.456002	1.94675e-06	1	0.0873008	0.915329	1	0.0252885	0.176585	185.317	295.102
Xetro.F01818|rbm5	49.0384	105.638	81.895	75.5137	100.803	95.1433	93.2203	98.7781	0.00399202	1	0.244822	0.0460942	0.831021	1	1	1	1.02206	0.176498	63.1794	89.906
Xetro.I00360|hnrnpa3	29.9255	105.718	133.711	177.528	116.09	133.786	114.609	100.378	1.62547e-07	1	0.0080548	1.68283e-08	0.709149	0.129786	1	1	0.762156	0.176246	6.59669	18.3809
Xetro.A01715|cdc37l1	45.8792	117.865	103.268	115.265	98.6387	101.088	105.245	105.906	0.00508943	1	0.408376	0.0680527	0.954623	1	1	1	-0.681277	0.176185	172.811	55.1816
Xetro.G00777|tm9sf3	36.2546	108.358	140.472	170.274	126.81	123	108.306	93.275	2.82511e-07	1	0.00122223	3.544e-08	0.15746	0.179726	1	1	1.17033	0.175868	127.201	156.02
Xetro.K03639|ddx5	3.26666	106.816	59.8974	57.4348	123.043	113.193	92.5863	99.8082	2.08799e-34	1	0.000895029	0.000138935	0.657481	0.578289	1	1	0.513144	0.17503	921.644	1451.93
Xetro.A00817|ube2l3	15.7384	126.724	134.851	112.481	122.169	113.222	85.8097	95.9205	1.26749e-06	1	0.0705559	0.410055	0.521529	0.890566	1	1	-0.800027	0.174909	34.7567	42.1825
Xetro.D00686|pepd	11.8653	108.441	150.161	60.5662	135.507	131.089	88.3704	85.0391	9.53584e-07	1	0.165594	0.0118715	0.0639875	0.943838	1	1	0.0353459	0.174588	51.7345	58.1465
Xetro.C00146|etv6	19.8965	114.376	200.667	359.958	145.531	138.751	82.4969	88.5432	5.44601e-05	1	6.07844e-06	8.61638e-14	0.0616785	0.0468957	0.899456	1	1.27383	0.174489	4.2856	8.25438
Xetro.K00676|mcm7	30.9998	110.173	173.087	217.557	141.586	115.255	117.411	109.098	5.77525e-07	1	9.30029e-07	7.47913e-13	0.00624561	0.388847	0.39183	1	0.390881	0.17448	716.97	992.79
Xetro.J00842|smarce1	11.6088	117.198	214.504	242.492	118.75	134.831	119.167	98.6911	6.91426e-08	1	6.65703e-06	1.17865e-09	0.473824	0.311543	1	1	0.865393	0.174196	176.177	338.494
Xetro.F00248|mtdh	38.146	118.145	117.816	131.837	136.637	134.347	83.5194	85.4137	8.91165e-05	1	0.217525	0.0137325	0.252035	0.0228319	0.0829524	1	0.857294	0.174071	126.485	223.866
Xetro.K02398|gtf2h1	29.8342	116.998	154.72	208.185	157.898	144.242	89.2569	92.0515	4.44398e-08	1	0.000310038	4.88714e-11	0.565058	0.0538277	1	1	1.61587	0.173683	96.1287	80.4932
Xetro.C00733|chd2	29.6683	118.087	91.0897	90.3245	123.819	99.1456	94.5824	95.4956	0.00110238	1	0.861488	1	0.486707	0.89815	1	1	2.2016	0.173679	2.97524	5.56519
Xetro.H00370|prps1	33.7224	108.946	172.445	220.1	138.466	121.161	94.686	92.3279	7.03459e-11	1	1.08267e-07	2.83099e-16	0.234774	0.297923	1	1	0.343055	0.173322	88.8583	126.363
Xetro.K00384|efnb1	28.2694	89.4874	88.0733	77.5407	113.358	114.966	125.695	104.806	0.0172162	1	0.982992	0.771032	0.866761	0.862661	1	1	2.3645	0.173244	25.5014	17.5286
Xetro.A00060|	0.213361	118.55	43.7256	63.4893	81.0841	118.303	48.2879	87.5773	3.23482e-56	1	1.9129e-19	4.76708e-07	0.28486	0.984503	0.000134691	1	-1.37628	0.173225	0	49.1642
Xetro.F00244|ints8	25.5967	99.5778	68.1894	62.1532	128.641	112.454	102.704	98.6676	1.37926e-06	1	0.00277444	0.000281386	0.0538433	0.567484	1	1	1.40423	0.173082	58.0204	184.001
Xetro.A02324|mbd3	34.4893	128.003	114.632	106.683	107.754	109.68	108.146	103.901	3.78989e-07	1	0.119248	0.110715	0.988183	0.815951	1	1	0.258588	0.173056	112.609	171.169
Xetro.C01899|	26.2468	112.948	42.5518	44.0955	116.621	118.866	95.0799	114.2	5.03628e-06	1	2.35708e-22	1.04025e-20	0.55565	0.850642	1	1	2.25634	0.172394	7.78579	48.1718
Xetro.K03844|ptk7	10.0956	107.179	131.106	128.7	81.7365	300.538	116.631	112.397	2.11097e-09	1	0.299675	0.257715	0.89253	5.87306e-11	1	1	0.676242	0.171792	16.3749	29.7241
Xetro.J00584|ppdpf	12.4952	99.1127	159.455	273.623	126.043	120.911	117.127	111.111	7.43369e-20	1	0.00273077	1.09609e-12	0.495175	0.49899	1	1	1.81337	0.171687	494.82	649.591
Xetro.K03414|	19.7728	108.043	226.292	159.544	37.6754	204.383	98.2121	92.2778	8.84166e-11	1	7.69309e-12	1.60225e-05	0.000235708	0.117164	0.330762	1	-3.63316	0.171529	0.362713	1.27171
Xetro.A03026|ppat	41.0179	115.301	143.646	199.214	102.69	106.996	88.3092	95.125	0.00511731	1	0.000820398	8.66493e-10	0.826916	1	1	1	0.340109	0.171421	102.483	112.166
Xetro.G01689|	45.9342	98.8279	147.026	218.163	117.505	90.6624	140.383	103.09	0.00119463	1	0.00584646	1.19235e-11	0.0794733	1	1	1	0.245183	0.171187	50.5399	40.202
Xetro.J00182|acsf2	17.9964	87.2446	301.097	669.624	191.416	125.998	135.02	142.69	5.25671e-06	1	1.92003e-10	9.25004e-24	0.0423485	1	1	1	2.24142	0.171147	7.23054	9.78588
Xetro.A01246|	30.9821	101.535	108.839	131.485	95.5949	100.573	91.2192	93.4801	3.00221e-08	1	0.865619	0.155973	1	1	1	1	0.107786	0.171059	54.7585	43.0977
Xetro.D00353|celf1	42.0952	102.18	130.095	151.715	96.6098	95.1255	116.511	102.627	0.000146181	1	0.244765	0.0162553	1	1	1	1	1.08022	0.171049	58.1633	68.6325
Xetro.I00379|rbm45	8.80251	118.414	77.2029	91.9696	122.17	123.142	89.5316	94.6328	1.34045e-05	1	0.398674	0.923975	0.597666	0.365363	1	1	1.28942	0.170757	50.8945	77.9231
Xetro.B00082|srsf10	31.0667	113.598	123.182	139.204	129.74	128.412	109.217	97.9045	1.28325e-05	1	0.421678	0.174193	0.378248	0.474416	1	1	0.686289	0.170477	143.219	241.563
Xetro.B01858|sap18	47.9734	104.024	130.012	121.273	122.302	97.536	101.087	94.3281	0.0185559	1	0.0651152	0.140923	0.446977	1	1	1	0.281082	0.170416	153.103	298.571
Xetro.K00988|mta2	27.9823	102.687	172.44	224.727	114.788	112.439	90.4175	95.7999	1.18842e-07	1	8.07551e-05	1.04073e-10	0.866761	0.819085	1	1	0.404174	0.170372	56.0332	72.6317
Xetro.F00168|	22.2817	121.294	144.518	168.059	117.003	138.113	89.1619	91.9481	7.61425e-11	1	0.0711237	0.00372011	0.66978	0.0698102	1	1	0.190998	0.169677	36.8628	47.5199
Xetro.K03065|cpsf1	30.3504	109.48	277.68	336.503	129.798	137.347	85.8489	100.874	7.35445e-10	1	1.43446e-17	1.10813e-24	0.413	0.313246	1	1	2.41459	0.169477	69.9638	56.4689
Xetro.E00128|psmd1	43.9065	111.108	95.4909	110.915	74.7723	118.033	104.04	98.0298	0.00104709	1	0.900163	0.207284	0.665932	0.762185	1	1	0.600208	0.169114	118.462	127.541
Xetro.A03043|kit	11.8989	103.483	57.5493	50.5076	95.4741	58.0222	72.3826	111.196	2.44162e-10	1	0.00623779	0.00036123	1	0.00639669	0.403195	1	1.13521	0.168839	0.0521237	8.7934
Xetro.K04342|	6.16562	114.449	93.4224	94.2237	99.5833	98.2449	75.5703	109.307	3.69538e-05	1	0.586181	0.37387	1	1	0.725585	1	0.742317	0.16883	29.265	62.5351
Xetro.K01344|hes7.2	2.91961	89.5098	81.1122	74.7218	80.2901	85.8425	17.6139	95.9802	0.00399005	1	0.686783	0.395914	0.0344545	0.502151	4.38141e-07	1	-3.02359	0.168381	0.392245	8.24827
Xetro.H00096|unnamed	0.333377	129.72	106.686	26.561	167.318	121.51	86.018	115.829	2.04562e-17	1	0.998038	8.08834e-07	0.0203086	0.907198	0.836571	1	8.36004	0.168125	0.0179605	8.093
Xetro.F00197|eny2	16.3521	118.297	101.547	112.838	118.258	136.71	78.476	80.7601	1.28361e-12	1	1	0.764613	0.859322	0.0709514	0.258643	1	0.395135	0.167844	333.408	476.035
Xetro.K01778|unnamed	13.2526	107.476	124.689	144.032	128.477	108.068	110.027	103.882	3.39326e-27	1	0.0634093	0.000433725	0.0310161	0.96932	1	1	0.774843	0.167455	6.67961	13.3014
Xetro.J00544|mettl2b	19.5444	119.002	160.899	169.411	117.792	130.736	88.9841	103.725	1.76222e-06	1	6.05985e-05	6.97204e-07	0.717456	0.165715	1	1	0.60732	0.16721	252.615	335.243
Xetro.A00906|srsf9	7.74052	110.157	107.81	124.686	122.57	117.117	98.753	92.0912	6.46263e-41	1	0.75773	0.125456	0.34246	0.268824	1	1	0.595415	0.167167	128.921	217.48
Xetro.D01144|uqcrfs1	11.7372	108.173	83.2988	107.836	121.831	113.698	112.437	99.6276	6.68786e-17	1	0.149314	0.927102	0.591248	0.670041	1	1	0.179539	0.167161	646.521	780.927
Xetro.I00563|dbr1	30.0222	110.144	117.292	143.458	138.179	138.959	92.3445	89.3382	0.0011365	1	0.264999	0.00158116	0.379477	0.174398	1	1	0.0918573	0.166861	216.915	269.53
Xetro.K01217|fus	9.14433	104.416	88.3165	92.0256	116.249	113.613	104.14	100.732	2.01447e-14	1	0.568016	0.665903	0.693581	0.718566	1	1	1.63285	0.166438	212.067	461.958
Xetro.J00114|fam100b	10.6936	73.5537	117.738	140.288	105.675	104.819	109.083	95.056	2.97957e-09	1	1	0.785881	0.879025	1	1	1	0.289003	0.165788	34.3133	46.1964
Xetro.H01691|psen1	40.7723	111.841	147.147	182.413	139.124	119.736	104.311	90.8912	6.88811e-09	1	0.0060499	2.29181e-06	0.380163	0.449329	1	1	0.491737	0.165651	77.1763	62.4914
Xetro.K00912|otub1	28.5494	102.016	167.423	216.774	130.154	116.103	102.044	103.116	7.73888e-11	1	0.000899065	4.8287e-08	0.167244	0.569426	1	1	0.516255	0.165534	51.3374	92.9084
Xetro.H01766|srsf5	41.7861	104.146	79.7099	63.9015	114.107	104.798	94.5932	100.604	0.000116331	1	0.287032	0.00449612	0.544742	1	1	1	1.24343	0.165356	718.771	2591.43
Xetro.A02744|spata5	39.386	117.49	66.8538	82.8622	107.57	83.6046	72.8692	94.5526	0.0201905	1	0.0465483	0.221532	0.976183	0.676921	0.126018	1	0.336728	0.165102	2.03336	2.17708
Xetro.D01696|c22orf28	25.3753	104.921	134.656	192.452	99.4097	110.585	108.766	95.4622	2.43892e-10	1	0.213196	3.2931e-05	1	1	1	1	0.66325	0.16472	31.3526	25.8759
Xetro.K01518|oplah	36.4227	126.738	160.344	167.422	126.591	121.987	122.828	115.948	0.0119425	1	0.148211	0.203342	0.708633	0.987006	1	1	0.64795	0.16435	2.25174	1.80146
Xetro.D00746|aprt	34.5423	150.735	67.8041	41.9083	140.257	105.935	115.484	131.108	0.026775	1	0.192626	0.00157789	0.152192	1	1	1	0.991091	0.164331	20.8299	32.9776
Xetro.K00297|ddx39a	12.9363	95.0721	70.077	101.211	111.398	112.322	132.029	100.517	1.3046e-25	1	0.00467928	0.978762	0.839967	0.911573	0.470408	1	1.40042	0.163043	817.967	1839.67
Xetro.E01025|taf5l	28.8263	119.199	143.589	184.312	122.045	105.187	96.3661	107.155	1.94608e-10	1	0.0619779	0.000986982	0.405265	1	1	1	0.226897	0.162864	130.58	110.306
Xetro.B01132|	21.4113	114.86	93.4866	88.2448	75.0832	114.574	126.445	108.657	0.00115451	1	0.734038	0.87748	0.847559	0.513291	1	1	-0.134979	0.162729	10.6411	10.8115
Xetro.E00378|klf11	36.7226	123.406	102.887	144.194	141.842	116.578	111.365	137.583	3.33811e-08	1	0.975001	0.00377828	0.0175675	0.739609	1	1	2.07298	0.16267	9.58955	9.75491
Xetro.B00038|ythdf2	19.4543	118.299	162.132	194.783	111.475	115.643	121.982	98.164	9.44581e-06	1	0.000316657	7.91162e-09	0.710655	1	1	1	0.617531	0.161608	159.799	250.756
Xetro.A00739|ubc	7.19025	107.158	119.438	169.596	116.161	107.978	107.659	96.066	6.55459e-35	1	0.450252	0.00230154	0.537795	0.985617	1	1	0.708059	0.161559	1384.9	1829.7
Xetro.I00105|rqcd1	36.9888	106.82	178.358	240.434	137.614	128.416	115.756	81.2996	1.28325e-05	1	0.000153543	8.00751e-10	0.135989	0.509213	1	1	0.453213	0.16134	27.3715	42.5885
Xetro.K04507|uba1	1.61205	122.713	78.2619	72.1652	123.687	144.058	102.608	98.7196	6.09874e-10	1	1	0.75055	0.946157	0.43897	1	1	2.22442	0.161328	54.2857	66.8297
Xetro.G01871|	22.1582	105.304	81.7015	77.3188	112.966	106.953	93.6965	100.037	2.79401e-16	1	0.0192519	0.000477772	0.625351	0.860518	0.867693	1	0.74466	0.161213	25.6615	14.8958
Xetro.H01654|lgals3	23.2426	100.483	119.876	201.647	120.294	109.408	58.0375	79.5915	9.42175e-06	1	0.214162	0.000220079	0.568756	0.831601	0.827208	1	0.126876	0.161181	54.7235	40.4173
Xetro.A01716|ak3	18.1715	87.102	71.6785	92.8691	145.342	72.6474	152.972	109.183	8.33836e-05	1	0.220595	0.809963	0.419995	0.505213	0.635844	1	0.436125	0.160934	82.5315	62.9123
Xetro.G02036|thoc4	46.0961	105.543	121.432	131.942	124.329	113.82	89.9664	87.6845	0.00466868	1	0.104813	0.00534466	0.467336	0.836226	1	1	0.74057	0.16092	489.117	914.742
Xetro.G01488|pex10	32.9791	99.5316	191.581	234.085	87.9818	69.33	51.15	115.286	1.6957e-05	1	0.00592686	8.38753e-05	0.866433	0.519998	0.00779175	1	-2.07123	0.160491	103.061	53.0712
Xetro.G00360|htra1	29.8408	105.172	79.0805	81.5824	205.148	144.498	122.225	122.46	0.00036792	1	0.959595	0.953653	0.405285	0.693614	0.487807	1	2.22786	0.160243	0.261118	3.51911
Xetro.C01436|thoc3	35.1218	106.141	162.475	189.695	109.77	111.099	108.907	95.4636	1.44596e-08	1	0.000411279	1.10541e-06	0.879823	0.760524	1	1	0.282158	0.159801	142.564	210.152
Xetro.K01989|srsf12	45.3175	120.102	109.108	108.547	131.44	125.165	111.627	103.756	0.00129413	1	0.8255	0.622251	0.0886351	0.310438	1	1	2.25254	0.15966	154.017	146.13
Xetro.E00876|txlnb	13.3965	111.794	277.833	345.655	101.723	133.214	81.519	97.4207	0.000147873	1	4.40108e-12	4.36776e-19	0.894844	0.184652	0.989956	1	-0.184669	0.159545	17.3805	15.9449
Xetro.K03118|galt	48.2327	102.327	143.514	167.737	99.7635	67.2234	36.1374	97.023	0.0363318	1	0.214433	0.0203542	1	0.207538	3.67733e-08	1	-3.48654	0.159398	21.7353	19.6446
Xetro.B01076|chst7	40.6295	104.645	96.5296	93.5252	118.207	112.259	109.693	119.324	0.000281234	1	1	0.887538	0.213039	1	0.813795	1	0.384845	0.15926	39.3698	126.354
Xetro.E00804|tsnax	19.0063	108.109	121.55	150.442	104.464	124.091	116.839	102.503	3.31443e-16	1	0.163082	0.000213325	1	0.38966	1	1	-0.0154427	0.159127	153.258	177.199
Xetro.E00187|ephb3	35.0123	105.143	66.4967	32.4383	79.8939	84.2426	53.0745	100.583	0.0132619	1	0.0571596	7.83491e-10	0.312576	0.579228	0.000399099	1	-1.20363	0.158291	80.4265	97.6233
Xetro.A00461|rgmb	35.3492	119.878	195.147	213.363	101.798	132.574	108.871	92.8046	1.14074e-09	1	5.377e-07	2.8529e-09	1	0.357547	1	1	-0.32649	0.15809	5.86674	1.75322
Xetro.F01831|mst1	2.62254	95.9607	131.937	168.728	144.08	96.3134	71.6733	85.5733	5.59291e-16	1	0.0653084	0.000341737	0.356743	1	1	1	2.74055	0.157995	1.48862	6.84156
Xetro.H00884|ddx26b	36.4589	120.5	128.425	133.032	180.267	124.865	71.9311	88.7686	0.00183052	1	0.225355	0.0680441	0.00937988	0.118261	0.0100129	1	-0.185201	0.157881	72.981	30.0813
Xetro.I00841|stk25	17.3161	106.08	19.3823	26.2122	104.415	130.302	126.77	128.312	5.71869e-29	1	2.42798e-23	1.58493e-17	1	0.319899	0.894115	1	2.55166	0.157503	5.86923	7.43976
Xetro.D02239|sec61a1	41.87	109.741	111.753	122.05	123.059	124.125	87.6048	80.176	0.00736179	1	0.703666	0.18349	0.67563	0.471628	0.894115	1	1.62163	0.157216	122.085	230.019
Xetro.D01926|zswim5	7.97121	112.763	61.9105	53.9699	117.073	119.589	77.0271	95.6535	0.000145708	1	0.0888107	0.0152701	0.655991	0.753566	0.615356	1	1.56702	0.157054	7.78706	37.1105
Xetro.C01961|armc10	21.8915	101.533	62.2803	72.5217	136.3	92.2019	111.39	84.8729	2.52738e-08	1	0.00185337	0.1309	0.547687	0.644506	1	1	-0.102693	0.156814	23.3965	19.465
Xetro.B02088|morc3	39.7504	102.084	132.724	150.059	102.21	92.9412	123.666	101.635	1.5725e-05	1	0.000464918	2.4002e-08	1	1	0.513926	1	0.353253	0.156807	46.9063	57.3862
Xetro.B01156|pou4f1	4.38732	94.5396	93.8353	101.858	50.4644	35.1862	64.3908	111.757	1.65756e-33	1	1	0.993502	2.15693e-05	0.00377988	0.888969	1	0.243197	0.156709	0.260947	1.36202
Xetro.I00206|epc2	41.4786	116.111	134.952	168.723	117.244	126.092	124.078	102.592	1.98345e-05	1	0.0276509	9.04389e-05	0.560007	0.286432	1	1	0.177848	0.156543	44.2541	38.8157
Xetro.K02083|	17.5769	95	84.6149	74.7876	118.29	97.9628	89.9943	96.0273	1.22379e-06	1	0.406452	0.0692547	0.764374	1	1	1	0.833374	0.15649	0.345055	6.12651
Xetro.F01345|hnrnpa2b1	15.4263	104.022	61.46	53.4492	116.976	105.917	108.662	101.778	3.60229e-14	1	4.87221e-05	1.34034e-08	0.614869	1	1	1	1.39487	0.156228	52.2715	201.921
Xetro.H01631|timm9	21.2063	105.591	124.071	117.571	76.3519	190.423	73.2474	83.3451	6.30791e-05	1	0.108784	0.038796	1	0.817449	0.84387	1	-0.385205	0.156108	85.2021	67.6378
Xetro.A03260|letm1	30.8053	104.808	19.324	22.9227	117.795	115.852	150.786	108.736	1.1886e-08	1	5.85832e-54	7.23742e-46	0.57973	0.825406	0.117534	1	1.2906	0.156088	45.1984	91.3453
Xetro.K03208|unnamed	13.0477	105.035	66.9881	62.8923	147.343	133.232	93.0905	83.4603	4.97503e-10	1	0.0105655	0.00215041	0.255203	0.441318	1	1	2.5361	0.155894	13.4156	9.60967
Xetro.K00248|lrrc8e	25.3608	108.27	69.2714	45.8785	146.832	103.256	104.221	112.291	1.16472e-06	1	0.193855	0.000173849	0.100951	1	1	1	2.86833	0.155822	29.1614	50.1661
Xetro.D00027|trim66	26.9503	98.1209	217.246	317.875	150.937	147.158	117.541	127.068	0.0378166	1	0.00948095	6.05083e-11	0.692963	0.830251	1	1	0.78475	0.155485	0.233756	0.162846
Xetro.H01155|ylpm1	44.8614	111.465	154.329	198.132	122.131	107.406	101.669	99.9314	4.35757e-05	1	0.00219877	9.03167e-09	0.217316	0.888555	1	1	0.706839	0.155388	6.62973	10.8842
Xetro.A02038|med26	22.3928	106.267	118.674	145.794	110.836	115.427	80.3702	94.8523	1.43399e-12	1	0.24635	0.00166466	0.91967	0.434931	0.0590046	1	-0.208343	0.155212	64.082	40.4034
Xetro.A02140|elavl1	36.896	91.2778	108.412	149.225	122.434	100.964	111.076	103.034	1.53613e-05	1	0.459688	6.38494e-06	0.449055	0.864342	1	1	0.545802	0.155001	408.58	441.149
Xetro.G00170|nop2	26.3192	113.867	131.341	129.328	143.596	124.372	94.4936	106.836	3.76283e-11	1	0.0925158	0.114113	0.168671	0.414959	1	1	0.706405	0.154774	10.71	17.0701
Xetro.H01164|unnamed	33.3189	103.222	129.342	171.529	145.425	109.463	110.765	89.7774	2.28281e-06	1	0.0335043	4.5868e-07	0.000783689	0.972826	1	1	0.102207	0.154713	233.407	346.713
Xetro.E01228|	19.2099	108.113	58.3616	34.1569	111.001	102.422	130.664	108.788	0.000101981	1	0.0120816	3.61784e-09	1	1	1	1	1.68215	0.154401	25.4734	37.3226
Xetro.A02542|	5.82393	72.6762	158.08	242.322	54.9432	92.1746	203.179	112.388	9.73754e-10	1	0.668797	0.0124761	1	1	1	1	1.45421	0.153981	0	0.28523
Xetro.E00133|ncl	31.0217	122.592	142.151	184.754	133.043	114.076	103.892	99.2058	1.62328e-07	1	0.00993467	8.44363e-07	0.175014	0.707403	1	1	0.680228	0.153978	319.435	647.827
Xetro.A01820|rad23b	36.7508	107.121	157.87	190.383	113.823	108.608	122.736	110.383	2.50348e-06	1	0.000100211	6.97912e-09	0.484009	0.850895	0.140633	1	1.28749	0.153829	134.591	197.965
Xetro.C01500|nhp2	27.8056	117.477	137.513	164.796	131.023	123.161	99.047	108.069	0.00173746	1	0.0596759	9.17992e-05	0.374273	0.834503	1	1	0.361823	0.153805	91.3355	145.194
Xetro.H01748|zfyve1	30.0059	129.519	97.8243	130.926	163.083	152.549	88.1604	91.6462	0.000969787	1	0.813047	0.00244737	0.297013	0.0355332	1	1	0.218744	0.153715	61.8619	34.7913
Xetro.A02037|c19orf42	49.1115	107.714	127.177	169.277	102.818	126.887	142.533	114.823	0.000972666	1	0.0742594	0.000361076	0.773498	0.413344	1	1	-0.0933443	0.153668	173.97	196.363
Xetro.D01327|ddx17	14.8718	107.647	94.391	85.2663	104.894	102.01	61.6568	103.182	1.1264e-05	1	0.975905	0.69523	1	1	1.95065e-05	1	0.440576	0.15339	90.0785	120.762
Xetro.C01501|brd8	38.4629	110.825	97.6839	128.521	125.952	109.998	97.0954	99.5921	0.00284907	1	0.848157	0.123186	0.390796	0.834953	1	1	1.96717	0.153176	98.9225	59.8832
Xetro.F00658|rnmt	44.9928	121.619	110.45	118.08	112.248	134.877	89.8505	98.2201	0.00323169	1	0.342971	0.0532654	0.875334	0.0530026	1	1	0.231439	0.152688	119.774	134.498
Xetro.A01295|tshb	2.56325	94.7285	76.664	133.232	76.4428	80.6254	64.8841	98.7408	1.73163e-41	1	0.0730312	0.0589537	0.610735	0.538846	0.0136354	1	-0.270772	0.152348	0.0606345	1.08766
Xetro.I00567|sumo3	29.5962	119.172	149.666	179.889	129.751	127.724	113.531	106.011	6.40708e-09	1	0.00027673	7.02005e-09	0.303775	0.190066	1	1	0.208741	0.152227	456.867	595.618
Xetro.G00332|ube2d1	30.9585	102.644	168.299	219.478	122.686	98.9789	109.677	94.3437	2.26654e-05	1	4.04431e-06	5.17602e-15	0.226842	1	1	1	0.0932833	0.151916	8.02919	10.604
Xetro.I00003|dirc2	31.9757	130.043	142.975	141.869	113.434	130.418	106.177	99.2399	0.00181014	1	0.0152054	0.000291026	0.528312	0.161299	1	1	0.149408	0.151588	14.7406	26.8246
Xetro.H01864|chp	17.7635	118.277	68.835	59.8891	49.3169	103.236	62.1452	103.985	4.53463e-07	1	0.0037859	0.000385901	0.000367973	0.990122	0.0288247	1	-2.27469	0.151479	411.589	573.033
Xetro.G00837|	20.2564	115.903	56.6396	71.0096	97.8737	119.698	105.822	101.281	6.40783e-19	1	3.3721e-06	0.0042175	1	0.666331	1	1	2.22023	0.151187	18.1748	27.0624
Xetro.A02367|smu1	33.1123	103.091	137.494	192.853	123.527	104.044	100.735	97.439	0.000184965	1	0.0013198	8.90314e-14	0.230233	0.746367	1	1	1.33213	0.150996	411.736	552.743
Xetro.E00690|marcks	10.7319	115.358	131.656	129.27	132.83	119.241	102.944	100.166	3.00768e-19	1	0.429867	0.803542	0.377775	0.601181	1	1	1.51007	0.150793	563.996	1267.36
Xetro.C02103|znrd1	23.5403	99.0497	151.409	173.676	98.7399	100.789	115.767	100.665	1.13453e-09	1	0.0066538	0.000114813	1	1	1	1	-0.345729	0.150319	97.8537	74.6559
Xetro.H00833|csnk2b	27.1347	109.089	97.5575	104.296	118.906	115.472	89.8813	95.6543	1.46793e-07	1	0.944311	0.942364	0.568104	0.456377	1	1	0.0634806	0.150312	218.594	298.333
Xetro.B00027|tmem222	45.5215	115.197	120.927	141.749	103.292	124.15	98.3611	104.25	0.00326954	1	0.302393	0.0173273	1	0.615799	1	1	-0.0835639	0.150141	109.538	101.445
Xetro.F00243|ccne2	28.1434	102.895	53.2611	50.5474	131.818	118.455	101.791	98.7072	7.28042e-09	1	9.54882e-05	1.34512e-05	0.0955054	0.627299	1	1	1.89544	0.149774	56.8053	529.305
Xetro.A00136|depdc1b	27.5523	103.336	74.5476	88.3692	107.758	105.932	145.623	118.598	0.000411035	1	0.00606027	0.344624	0.952404	1	0.0262754	1	0.467327	0.149724	113.431	102.113
Xetro.G02218|dyrk1a.2	33.3346	96.7073	163.374	208.664	114.074	102.172	101.379	96.4831	0.00012705	1	0.000506884	1.67761e-09	0.443944	0.729438	1	1	0.603127	0.149478	22.4939	23.0427
Xetro.J00404|tom1l1	11.8044	108.682	53.9418	5.95918	125.654	119.903	115.503	157.088	0.0630111	1	9.05609e-07	5.07206e-52	1	0.806575	1	1	4.93037	0.14939	9.60583	7.59503
Xetro.K02568|mgrn1	15.7626	94.3351	101.842	106.843	75.3574	85.6859	77.0545	92.2091	0.00241046	1	0.8284	0.166379	0.736038	1	1	1	0.204754	0.149214	45.4186	28.9058
Xetro.F01590|wac	47.3225	113.185	159.849	213.682	127.323	127.676	103.115	96.4425	0.00471256	1	3.14363e-05	5.0346e-16	0.197982	0.366404	1	1	0.145575	0.149077	19.9174	19.3887
Xetro.J00948|psma7	15.4886	108.644	137.415	164.129	107.723	121.532	94.4527	95.0747	3.66156e-08	1	0.0693325	0.0017426	0.994994	0.672458	1	1	0.543917	0.148941	187.772	255.89
Xetro.I01736|thoc6	38.7334	148.665	112.217	115.78	130.044	108.063	124.261	151.068	0.00699734	1	0.177442	0.00202382	0.713733	0.890566	1	1	-1.73927	0.14861	4.29797	5.6707
Xetro.E00213|mrpl47	41.9197	118.797	103.211	117.117	128.308	94.1359	112.113	91.7556	0.000438423	1	0.592458	0.353593	0.628178	1	1	1	-0.619778	0.148573	51.8732	22.5905
Xetro.A02470|cldn23	19.0616	101.647	215.607	267.433	119.116	123.637	97.6673	93.3453	1.71497e-12	1	1.01968e-07	1.06353e-12	0.0579295	0.476228	1	1	2.74115	0.148434	0.506633	12.703
Xetro.A02611|ube2d3	28.8716	112.56	148.647	205.255	118.165	126.971	98.7608	94.7561	1.60922e-12	1	0.000758408	3.58889e-11	0.39695	0.118261	1	1	0.380765	0.148239	159.645	203.969
Xetro.J00601|asxl1	39.0634	107.294	209.254	249.535	122.798	107.28	123.666	90.6476	0.000443368	1	0.000145762	5.60668e-09	0.680674	0.910905	0.541293	1	0.65645	0.148114	56.0766	72.2443
Xetro.E01215|srsf7	32.6827	99.6455	66.0057	48.9409	128.414	104.011	94.616	105.574	8.27627e-05	1	0.0149233	2.02439e-07	0.119523	1	1	1	1.70075	0.148109	491.018	1921.91
Xetro.F01245|cmtm6	15.7146	95.6033	133.491	172.953	80.0837	89.296	81.5035	99.895	4.80586e-05	1	2.47738e-06	2.62507e-10	0.971399	1	0.644117	1	-0.583357	0.147994	92.9974	84.3924
Xetro.C01789|yaf2	29.773	109.464	97.0935	106.894	128.47	111.154	97.4261	100.295	0.000123298	1	0.971056	0.397942	0.465784	0.632509	1	1	-0.178165	0.147938	86.3109	92.0686
Xetro.I01098|c16orf72	24.5209	117.448	159.827	200.465	118.668	100.901	105.783	113.349	5.55696e-07	1	0.00108245	1.23967e-07	0.565427	1	1	1	0.158863	0.147743	260.416	318.897
Xetro.I00440|creb1	25.4415	150.68	161.016	141.87	117.243	120.419	91.8237	97.4357	2.60051e-08	0.198455	0.00129128	0.0186342	0.650702	0.142131	1	1	0.23077	0.147389	194.435	158.635
Xetro.K04020|pip5k1a	9.76294	102.323	99.3922	119.744	98.093	168.707	68.3485	87.5364	1.25095e-07	1	0.710002	0.265824	1	0.310153	0.562686	1	0.0993503	0.147324	95.2254	91.262
Xetro.E01524|cox7a2l	38.4598	100.883	76.5968	84.1909	126.267	100.524	81.5138	93.4849	1.08269e-06	1	0.11067	0.28494	0.58614	1	1	1	-0.414052	0.14712	149.201	95.7428
Xetro.F01609|tnpo2	30.5949	109.935	258.727	289.078	128.76	132.374	100.002	106.958	0.0012804	1	7.08589e-10	4.94274e-13	0.0663788	0.374474	1	1	0.457275	0.147078	104.849	145.577
Xetro.H00694|cd99l2	16.2934	95.8305	9.8137	8.72052	122.147	129.061	120.309	104.626	1.46979e-05	1	1.15483e-20	1.51675e-24	0.230233	0.377932	1	1	1.84297	0.146863	19.0971	23.2076
Xetro.B01418|tfcp2	28.6493	103.978	151.06	181.258	123.258	104.443	110.046	90.3972	1.97252e-07	1	0.00396201	1.71867e-06	0.295023	1	1	1	0.998019	0.146746	33.9915	51.6562
Xetro.K02246|kpna1	14.4761	106.213	213.613	292.015	104.824	99.4785	93.491	90.8764	5.16991e-14	1	3.68821e-06	5.94634e-12	0.981771	1	1	1	1.61789	0.14657	0.382232	1.28662
Xetro.A01135|ren	3.5929	106.319	71.8793	113.644	71.723	126.629	68.0809	84.781	6.17465e-47	1	0.188425	0.673532	0.00910414	0.922178	0.24808	1	0.237559	0.146446	8.27641	9.57529
Xetro.J00218|rbm39	35.5453	102.235	81.0883	78.5793	109.568	110.752	89.0527	100.863	0.00585641	1	0.537776	0.364743	0.832287	0.709275	0.81591	1	1.22624	0.146422	91.7766	256.694
Xetro.J00273|c20orf24	27.9465	107.325	109.547	184.573	115.851	121.386	95.3358	88.4475	8.92955e-09	1	0.954004	0.00133865	0.741167	0.616425	1	1	0.218959	0.146387	110.354	201.711
Xetro.B02075|dscr3	22.0173	108.607	133.912	232.78	167.669	96.3911	135.757	126.786	0.00583861	1	0.17372	1.11905e-10	0.290301	1	1	1	-0.665173	0.146214	18.0684	10.4274
Xetro.I00744|actb	36.2029	107.737	75.0384	121.556	119.146	131.545	95.3172	99.2809	1.04572e-07	1	0.166467	0.362908	0.705971	0.129871	1	1	2.89947	0.145941	1488.22	1247.19
Xetro.F00783|rbm22	31.7366	113.544	131.985	143.179	106.837	113.826	104.273	95.9352	2.00634e-06	1	0.0304915	0.000438722	0.916008	0.594939	1	1	-0.0978876	0.14594	192.66	256.034
Xetro.B01282|tuba8	14.4661	112.752	167.597	222.154	169.122	117.803	102.064	85.8821	1.87159e-23	1	0.000283864	1.26455e-08	0.00870555	0.676146	1	1	0.50569	0.145702	102.411	175.596
Xetro.F00568|impact	1.49271	103.852	182.988	208.616	101.008	137.572	99.1295	105.449	5.53959e-93	1	3.84312e-08	4.0157e-12	1	0.00202959	1	1	-0.107148	0.14549	57.5209	54.0858
Xetro.K03084|	0	79.0137	285.985	275.549	50.8666	103.514	93.823	75.0399	2.6729e-11	1	1.25651e-05	0.000171637	0.000948071	0.487414	0.933368	1	-2.76298	0.145334	0	0.068195
Xetro.B02134|gcfc1	49.885	109.001	97.0462	88.8352	124.268	103.457	92.2287	97.2222	0.00157214	1	1	0.737682	0.00187606	1	0.720967	1	0.851299	0.144895	27.0166	69.717
Xetro.B00078|akirin1	23.4535	105.263	78.6938	68.4941	101.755	90.8356	119.215	92.8609	2.48184e-06	1	0.208388	0.0147157	1	1	0.957602	1	1.48513	0.144689	571.725	888.76
Xetro.D00914|fkbp2	34.6158	111.818	132.729	181.346	128.1	106.249	99.2312	87.6248	4.12031e-10	1	0.058174	3.35733e-06	0.150923	1	1	1	0.229313	0.144663	81.7148	69.1686
Xetro.E00196|atp13a4	31.1348	128.386	56.3674	55.1425	127.668	132.688	70.6869	94.0692	6.02117e-05	1	0.000425668	7.0265e-05	0.446704	0.582738	0.622638	1	0.712923	0.143934	105.246	35.9563
Xetro.H01850|rad51	48.5595	109.262	121.692	128.154	95.9002	121.653	108.204	101.829	0.0132298	1	0.180612	0.0200155	1	0.570608	1	1	0.878518	0.143611	178.973	103.392
Xetro.B02239|tmem126a	21.6588	97.9262	155.331	112.801	161.327	84.7022	55.9301	68.5917	1.22088e-05	1	0.260359	0.814919	0.225447	1	0.234049	1	0.169838	0.143569	51.0106	27.267
Xetro.D01005|dpf2	39.7398	112.997	149.267	156.182	116.102	127.015	110.499	94.0886	0.000175183	1	0.0090778	0.000444723	0.508407	0.141493	1	1	0.341743	0.143462	58.4865	78.7905
Xetro.C02067|	19.8967	108.374	380.637	313.31	86.8706	89.9982	38.7704	89.8537	2.80063e-11	1	2.13643e-06	4.55915e-05	0.731033	0.949916	4.98854e-08	1	-2.68474	0.143442	42.6831	48.3402
Xetro.F01934|znf519	44.0276	106.279	133.365	100.179	154.155	130.731	105.791	100.865	0.0195449	1	0.304618	0.894363	3.01358e-07	0.598295	1	1	1.04799	0.143339	7.53903	9.41656
Xetro.B00963|atp1b1	8.95437	117.821	64.0015	60.0843	125.281	129.585	87.4018	91.9824	5.1432e-25	1	0.0215385	0.00525871	0.614861	0.670741	1	1	-0.553895	0.143145	49.6021	146.82
Xetro.F00463|rps20	23.6933	103.243	138.362	158.768	119.525	98.2456	108.628	100.011	2.47655e-15	1	0.0104438	0.000126636	0.57677	1	1	1	0.201213	0.143012	552.438	524.606
Xetro.D01051|polr2g	28.0957	103.286	96.8871	104.112	104.927	93.7319	87.6426	100.988	1.31014e-05	1	0.954274	0.228189	1	0.985334	0.42563	1	0.0142605	0.14292	230.812	303.834
Xetro.A00759|	8.35149	107.604	158.35	187.175	118.924	126.165	98.569	98.8079	4.8567e-34	1	1.45799e-05	4.14082e-10	0.412807	0.00956052	1	1	1.51231	0.14267	0.153827	27.5686
Xetro.F01803|	0.212233	101.048	41.1096	36.4302	96.4161	101.582	71.0991	90.9879	3.02127e-46	1	1.10659e-07	8.13948e-10	0.936823	1	0.0503426	1	0.193496	0.142327	0.380949	99.5194
Xetro.G01112|rps24	20.199	114.102	130.668	134.365	128.954	121.591	91.9102	100.444	0.000711133	1	0.0664815	0.133462	0.671105	0.425468	1	1	0.030432	0.142191	429.314	216.448
Xetro.K00298|pkn1	7.13332	106.369	24.4041	33.3905	181.968	129.97	111.138	102.018	1.28222e-29	1	8.46223e-27	4.09712e-18	2.40553e-12	0.035777	1	1	3.21454	0.142069	8.15013	22.9065
Xetro.B00939|rpl8	37.9006	128.517	134.507	154.609	145.364	95.5049	104.652	93.5767	0.000108273	1	0.104886	0.0014632	0.313699	1	1	1	0.238424	0.1414	247.403	231.566
Xetro.A00860|med15	20.9273	117.521	238.874	234.013	88.7745	106.112	74.4028	91.894	2.67272e-05	1	4.91217e-11	2.85948e-12	1	1	0.298079	1	0.286934	0.140688	9.09905	11.8441
Xetro.I00392|tn3	0.314948	114.608	15.4867	13.69	30.7079	87.9151	24.5616	83.289	3.38905e-10	1	1.89228e-05	7.90419e-06	6.23657e-06	1	2.06437e-05	1	-4.74054	0.140466	0	5.04187
Xetro.J00781|psmb3	20.5504	122.996	117.554	119.109	105.122	127.115	108.538	118.314	4.89736e-08	1	0.172341	0.200692	0.981067	0.644523	1	1	0.544584	0.140246	117.705	99.7672
Xetro.D01598|polr2f	22.3049	109.571	100.18	107.81	101.338	105.114	87.8172	82.7763	1.99852e-11	1	0.992712	0.807516	1	1	0.649258	1	0.631987	0.139421	185.146	210.968
Xetro.C01743|phlda1	5.3683	100.507	129.709	128.378	57.1922	146.361	32.2979	60.8819	9.30953e-13	1	0.248561	0.0740153	0.215979	1	0.290101	1	-1.50034	0.139417	0.481125	6.79617
Xetro.A02345|ppp2cb	40.0997	108.914	129.324	179.631	124.724	98.9596	119.766	97.1308	6.33807e-06	1	0.0962426	2.92741e-06	0.285317	1	1	1	0.49578	0.139292	137.479	168.645
Xetro.E00190|c8orf42	31.1316	113.106	164.462	22.1495	43.5367	67.3414	32.8133	74.3618	0.0155049	1	0.075915	8.23412e-06	0.000193555	0.807724	0.0105317	1	-0.885708	0.13874	68.6771	73.7409
Xetro.H01298|snrpa	48.2349	112.844	89.705	101.109	125.273	144.394	95.531	94.9537	0.0221896	1	0.855095	0.450295	0.226925	0.0014237	0.797896	1	0.390221	0.138709	426.566	656.798
Xetro.H00971|gnb2l1	31.5648	112.929	111.211	118.089	160.809	104.141	87.0854	90.3745	1.36103e-05	1	0.736674	0.660596	0.0508254	1	0.700173	1	0.164109	0.138388	837.613	612.136
Xetro.G01921|nol11	22.3814	112.036	93.3888	101.063	116.518	93.5452	92.6959	102.3	6.92993e-08	1	0.677006	0.648791	0.938445	1	1	1	0.976553	0.137901	40.3136	21.0268
Xetro.K02284|surf2	47.4239	111.646	171.253	196.681	125.418	120.187	80.886	100.045	0.000603057	1	1.83134e-05	7.68073e-08	0.665932	0.472899	0.281298	1	0.0235131	0.137833	70.8129	47.3727
Xetro.K00745|c17orf49	40.9771	103.135	111.413	112.14	123.688	91.0876	107.578	101.579	0.0360821	1	0.751049	0.289218	0.73406	1	1	1	0.228027	0.137771	16.3106	24.3889
Xetro.C01590|tmpo	29.8421	117.153	111.99	135.096	123.558	126.362	97.9093	93.4905	5.33525e-08	1	0.477917	0.0121963	0.0451091	0.0562851	1	1	0.286206	0.137729	226.49	422.783
Xetro.B00846|tmem47	8.26859	110.239	9.89904	9.27637	64.306	88.5298	80.2611	117.424	3.93007e-08	1	1.68892e-17	9.23702e-22	0.00897506	0.884026	1	1	-0.0229289	0.137592	18.0093	18.2656
Xetro.H01905|c15orf24	32.0597	117.524	138.603	180.156	126.702	117.279	83.4037	78.6934	4.56672e-07	1	0.0595651	7.38723e-05	0.209006	0.677458	0.88961	1	-0.989483	0.13725	42.5839	75.7043
Xetro.K03602|atxn2l	34.5678	96.9924	375.089	395.788	130.295	135.007	75.2497	90.6881	2.60421e-05	1	2.32571e-19	1.14882e-20	0.824568	0.311705	0.660802	1	0.896289	0.137109	3.55309	6.69901
Xetro.I00012|mki67ip	32.5185	104.4	148.523	150.843	120.499	127.273	103.067	107.13	5.31288e-07	1	0.00441612	0.00244232	0.669188	0.344646	1	1	0.803836	0.136996	387.538	291.984
Xetro.D01124|rbm4b	20.4756	107.716	141.577	171.808	93.6695	139.748	96.3924	98.836	2.90157e-11	1	0.0904124	0.00282077	1	0.011292	1	1	0.293893	0.136739	29.601	42.6234
Xetro.J00337|c20orf111	21.9326	118.162	223.987	287.461	108.094	112.19	104.525	104.407	0.000249868	1	3.77591e-05	2.19456e-10	1	1	1	1	0.0650487	0.136711	87.8817	49.4789
Xetro.J00466|lsm12	30.8856	104.011	123.568	137.484	134.624	115.349	96.5433	99.4375	2.21702e-05	1	0.00461361	1.97473e-06	0.068716	0.396442	1	1	0.0309267	0.136555	403.177	486.678
Xetro.D01470|ep300	41.0108	110.957	100.514	97.676	103.668	120.187	92.5214	104.63	0.0236025	1	1	0.989972	1	0.594354	1	1	0.217692	0.136549	18.1468	29.9763
Xetro.J00631|unnamed	37.8985	117.606	184.916	161.319	129.454	70.8619	76.2913	105.282	0.0740361	1	0.021877	0.141501	0.695364	0.170933	0.801043	1	0.210995	0.136354	0.693794	4.21934
Xetro.E01295|	10.2587	93.0371	336.066	321.055	98.9785	74.6846	130.915	67.0358	3.0054e-07	1	7.97648e-07	1.63994e-07	1	0.717365	1	1	1.92069	0.136282	4.56043	4.15253
Xetro.G00751|prpf19	46.1099	126.629	189.949	235.173	132.692	155.827	65.583	96.4107	0.00467284	1	2.5621e-05	2.35319e-09	0.337151	0.0136712	0.180821	1	0.619261	0.136104	117.807	151.079
Xetro.E01089|hnrnpu	45.66	105.939	62.6203	57.3412	119.772	106.975	95.9628	100.987	0.000142753	1	0.00244884	0.000108809	0.172215	0.915473	1	1	1.34276	0.13606	92.2122	337.446
Xetro.F01794|unnamed	32.7946	98.1459	96.4766	81.8624	101.746	117.352	95.4559	100.685	0.0050606	1	0.944668	0.249876	1	1	1	1	1.87957	0.135645	0.344867	1.7569
Xetro.B00587|	41.3278	144.897	118.586	103.191	107.149	134.274	102.596	102.833	0.0170239	1	0.198198	0.283896	0.971646	0.601988	1	1	0.0239774	0.135427	59.8882	35.9497
Xetro.G00176|znf384	17.352	94.098	121.257	156.508	98.9788	122.99	110.253	98.5022	2.27187e-07	1	0.283982	0.000283474	1	0.125059	1	1	0.43694	0.135392	3.18107	5.90963
Xetro.B01497|cbx5	14.1105	106.071	58.6688	42.6605	128.875	118.972	103.159	97.1802	3.11172e-15	1	3.46955e-08	2.0059e-20	0.000118065	0.399755	1	1	1.43077	0.135343	31.7225	70.7246
Xetro.H01545|znf238.2	49.6243	105.092	120.257	107.986	115.647	107.461	95.4676	97.2011	0.000248752	1	0.264621	0.729792	0.365528	0.921211	1	1	1.51391	0.134833	12.7033	32.0201
Xetro.D00606|c16orf61	38.9898	106.733	108.589	133.744	108.552	122.56	81.3143	90.378	2.01622e-05	1	0.975307	0.470737	0.994994	0.716968	1	1	0.198278	0.134687	135.573	104.767
Xetro.H00552|rhog	5.50611	107.463	39.7266	53.9166	124.307	108.708	103.53	106.109	1.56395e-36	1	3.40482e-11	1.34902e-06	0.266778	1	1	1	1.39752	0.134686	67.074	77.283
Xetro.J00867|krt	0.104575	91.8641	25.9922	14.5797	115.797	79.7716	106.79	110.524	6.30889e-27	1	0.000556045	2.59727e-07	0.824639	0.744281	1	1	7.24855	0.134622	0.0204639	540.604
Xetro.B01874|pspc1	24.6779	105.967	128.574	146.846	124.078	107.57	99.0067	96.175	4.05795e-11	1	0.244332	0.0408577	0.177986	0.858179	1	1	0.674967	0.134462	66.6153	123.599
Xetro.J00261|eif2s2	17.8711	108.264	135.405	155.383	126.126	115.097	94.7052	92.808	2.4588e-10	1	0.0502098	0.00118511	0.609388	0.594939	1	1	0.509422	0.134404	135.93	264.406
Xetro.K02350|	8.36233	112.093	132.901	85.1132	161.899	136.758	74.0481	71.747	0.00124112	1	0.842316	0.689668	0.0665053	1	1	1	7.44551	0.134045	0.316599	3.54695
Xetro.A01939|patl1	34.2185	108.109	151.933	207.403	105.129	113.2	109.005	99.7549	0.000247528	1	7.21322e-05	6.84818e-13	0.906868	0.300592	1	1	0.246565	0.134034	90.8812	112.556
Xetro.J00618|unnamed	22.8216	119.917	81.0419	98.7629	123.145	131.088	103.48	101.091	2.29035e-08	1	0.400253	0.96461	0.654671	0.227987	1	1	0.22731	0.133955	63.8982	35.9383
Xetro.G00977|znf592	41.5957	110.114	184.332	209.282	102.108	101.523	111.978	103.326	0.00328729	1	0.000223162	6.4277e-07	1	1	1	1	1.50569	0.133886	18.5301	18.0944
Xetro.C01788|zcrb1	35.4546	104.217	136.102	165.165	104.863	103.302	113.238	108.252	3.77241e-09	1	0.0412368	9.6284e-05	1	1	1	1	-0.100172	0.133849	137.53	135.439
Xetro.C00570|aagab	30.8019	106.066	133.024	186.552	108.132	99.1956	102.472	104.075	1.08931e-08	1	0.0702354	5.19257e-06	0.904986	1	1	1	-0.0186574	0.133848	56.3183	37.2236
Xetro.E01386|btbd3	19.8968	119.832	146.804	160.663	79.7821	110.424	65.2373	95.3597	4.47789e-09	1	0.0596547	0.0131083	0.810759	1	0.23339	1	-0.911949	0.133675	73.2753	59.5092
Xetro.K02565|atg16l2	28.5064	105.911	187.588	247.395	98.4258	134.396	106.273	141.589	0.0393953	1	0.291048	0.00310335	0.804527	0.773463	1	1	0.899058	0.133498	1.00403	0.714085
Xetro.I01426|rab11fip3	39.3725	111.256	154.662	208.934	120.539	120.662	91.6887	112.712	0.0101643	1	0.17264	0.000465435	0.723984	0.735689	1	1	2.7414	0.133474	0.165788	0.610402
Xetro.F00967|chmp5	13.9849	123.343	187.213	242.57	98.1501	145.372	21.4497	89.0154	0.00163097	1	0.0184724	0.00036156	0.783383	0.88686	5.38908e-21	1	0.141655	0.133402	181.207	222.596
Xetro.F01743|	1.00916	99.3425	105.138	100.169	82.339	63.0246	84.6848	98.2133	9.02186e-15	1	0.986842	0.692627	0.566786	0.179905	0.819658	1	-0.64762	0.13338	0	3.74634
Xetro.H00157|gpr107	21.2206	111.499	109.945	143.089	103.337	114.985	96.7004	95.4873	3.00346e-06	1	0.491847	0.0182572	0.992595	0.40748	1	1	-0.168565	0.133276	35.7072	59.2518
Xetro.C01234|hnrnpab	12.2266	111.015	121.344	139.229	125.127	123.601	96.8297	94.0025	2.28409e-18	1	0.26742	0.0298459	0.469425	0.405808	1	1	0.615688	0.133257	879.963	1811.53
Xetro.D01478|	0.301721	125.048	3.30169	0.64741	145.03	132.545	99.4412	87.7358	4.0662e-24	1	4.57595e-20	6.21698e-34	0.371361	1	1	1	1.60514	0.132993	0	0.116487
Xetro.E00882|	0	92.8958	191.413	186.991	45.5099	68.8401	10.0597	128.457	1.10726e-07	1	0.000149121	0.00384012	1.69722e-07	0.302165	2.87565e-09	1	-2.91429	0.132993	0	0.0283823
Xetro.C01702|rap1b	39.4856	101.609	141.014	191.951	95.0009	94.7342	108.251	96.6072	1.1189e-06	1	0.000787854	5.77548e-12	1	1	1	1	0.017459	0.132932	103.086	121.183
Xetro.I01146|gspt1	41.7557	110.203	154.851	188.408	117.137	116.778	105.219	94.5304	6.85271e-09	1	0.000480081	4.6015e-08	0.702807	0.617337	1	1	0.39066	0.132912	132.081	184.014
Xetro.B02309|taf10	1.2693	104.151	106.079	111.576	119.109	116.207	73.7688	94.5686	1.75934e-19	1	0.702031	0.272047	0.650702	0.514009	0.4296	1	1.51828	0.132419	108.672	188.686
Xetro.A00917|rab35	28.1041	102.46	146.071	198.324	105.5	123.584	111.613	109.083	4.07893e-05	1	0.00189699	4.98321e-10	0.82449	0.3898	1	1	0.53147	0.132359	64.2468	79.0704
Xetro.K02309|usp48	40.3873	115.516	194.695	242.941	159.054	116.231	125.588	106.539	6.8399e-05	1	1.69326e-07	5.66978e-15	0.0111169	0.80188	0.879355	1	0.368441	0.132287	19.3134	24.8365
Xetro.C00497|snrpg	33.8151	109.236	100.576	117.103	119.45	110.75	107.912	94.2326	9.2632e-06	1	0.976644	0.551338	0.824568	1	1	1	0.159339	0.132126	215.673	360.529
Xetro.F00448|sdcbp	31.197	110.996	93.5957	119.896	126.221	121.375	91.973	101.631	6.55641e-08	1	0.829768	0.547286	0.0485672	0.519099	1	1	-0.000454545	0.132065	232.492	192.216
Xetro.I02185|pitpnb	33.3015	124.348	114.378	101.685	116.927	135.735	74.4127	94.7439	0.0299655	1	0.579921	0.520992	0.873927	0.106963	0.262887	1	0.370272	0.131783	76.3708	88.207
Xetro.K02634|znf250	20.1822	102.083	148.395	231.139	133.661	111.162	112.744	110.771	9.05949e-10	1	0.001226	1.08255e-14	0.0148624	1	1	1	-0.464708	0.131647	18.9199	15.4692
Xetro.D01163|ptbp2	28.9098	104.461	110.924	127.413	77.6028	119.005	111.767	99.8467	3.43498e-14	1	0.535563	0.0475864	0.0637068	0.388847	1	1	0.159308	0.131339	14.1652	20.5288
Xetro.E00999|	0.798019	110.171	44.8014	80.2273	64.4917	63.7436	14.3549	98.2076	1.80424e-24	1	0.00537592	0.185747	0.377551	0.689708	3.73518e-08	1	-1.66984	0.131336	0	10.9722
Xetro.F01847|arf5	38.571	118.279	128.269	155.907	113.063	133.377	103.166	93.6025	4.02829e-06	1	0.0847523	0.000448038	0.759372	0.00998878	1	1	0.931745	0.131193	346.677	479.564
Xetro.B01320|pa2g4	31.9214	112.501	196.969	200.039	116.241	118.101	90.4298	89.3891	2.40576e-08	1	1.48408e-06	1.12374e-07	0.616304	0.164179	0.850561	1	0.271018	0.131189	135.912	119.814
Xetro.K02066|	0.357427	103.749	20.6136	16.1159	142.739	92.8737	96.6881	98.2756	6.2351e-14	1	3.00939e-08	2.55992e-09	0.670865	1	1	1	6.28777	0.130915	0.0441043	54.3776
Xetro.A00292|nsa2	42.5711	104.278	226.583	290.618	131.117	112.975	100.541	92.0593	3.53265e-05	1	1.01703e-12	9.16338e-22	0.295289	0.937634	1	1	0.0446626	0.130775	178.418	282.806
Xetro.E00510|tmem30a	17.6876	95.8402	102.492	150.029	102.644	114.644	107.063	108.226	9.91086e-06	1	0.9162	1.23535e-05	1	0.799958	1	1	-0.682634	0.130641	239.241	213.502
Xetro.H01388|	30.6299	101.635	121.737	145.999	113.69	120.276	95.3182	95.8342	0.000516951	1	0.311139	0.013284	0.70899	0.12253	1	1	-0.207864	0.130573	466.495	123.037
Xetro.D01779|srsf11	23.9474	123.828	118.493	107.853	129.015	79.5934	98.4808	98.815	0.000970377	1	0.594736	0.602358	0.0477374	0.724347	1	1	0.501827	0.130567	114.884	211.297
Xetro.H00266|nt5dc2	19.269	99.1465	174.484	169.454	124.569	83.7509	145.104	109.343	7.09714e-07	1	3.47316e-05	4.49719e-05	0.762894	0.992423	0.328295	1	0.636609	0.130516	53.3091	64.8725
Xetro.D00439|cd81	36.2006	111.2	131.465	165.299	129.803	114.032	82.1115	112.695	0.0566648	1	0.535449	0.0184546	0.180204	0.732156	1	1	1.65866	0.130397	3.07044	20.4948
Xetro.A01485|abhd4	8.27726	118.402	135.605	78.511	92.5082	136.315	120.687	92.5976	2.69653e-33	1	0.0828878	0.0355264	0.746635	0.179681	1	1	0.269147	0.130004	21.4289	29.2136
Xetro.J00455|rundc3a	0	115.317	168.272	343.359	84.497	101.248	63.4357	82.6336	2.47882e-08	1	0.234429	3.31714e-08	0.588981	0.811014	1	1	0.15187	0.129889	0.701971	0.568947
Xetro.H00628|irs4	15.2244	117.464	130.242	97.3009	123.024	109.214	116.775	96.007	9.45493e-25	1	0.0851464	0.892599	0.490954	0.982597	1	1	1.27556	0.129677	61.4064	85.4579
Xetro.E00440|fbxo9	43.4379	112.44	124.324	135.119	114.042	127.892	99.9091	101.544	0.00733568	1	0.0639552	0.00319621	0.466932	0.169163	1	1	1.54639	0.129668	75.485	96.0694
Xetro.I00419|	4.98039	102.099	122.16	175.255	51.8831	30.7741	23.3266	92.4844	1.42907e-20	1	0.816942	0.00781803	0.00511082	2.06327e-09	5.07345e-15	1	-5.62033	0.129576	0.0982266	2.3654
Xetro.H00260|tktl2	42.1113	96.0418	221.557	328.098	98.5164	102.282	108.121	95.4523	0.000139718	1	1.68886e-09	2.36261e-23	0.975291	0.94803	1	1	1.9804	0.129342	192.712	143.333
Xetro.H00455|dkc1	44.1273	102.421	141.526	164.413	128.423	110.646	91.003	94.1547	0.000241158	1	0.00578017	4.77819e-05	0.380273	0.583211	0.896231	1	0.453698	0.129326	433.228	736.758
Xetro.K01780|nme2	34.205	110.498	115.587	119.378	121.121	117.034	83.7767	94.3665	3.65032e-06	1	0.659591	0.27734	0.473839	1	1	1	0.234326	0.129215	321.427	171.746
Xetro.K03041|znf605	11.0795	92.4187	139.05	186.426	105.949	165.321	114.304	122.769	5.66505e-06	1	0.0959516	6.13746e-06	1	0.0226532	1	1	0.738733	0.129199	16.1164	23.1235
Xetro.I01392|rnps1	34.7868	115.425	143.403	182.685	128.28	137.383	100.624	92.9891	1.938e-08	1	0.00343614	9.47852e-08	0.344006	0.045275	1	1	0.595614	0.129024	115.55	185.677
Xetro.G00226|dnajb12	17.3175	106.283	148.678	209.179	103.217	120.66	109.95	99.5097	0.0002026	1	0.0511978	1.89111e-05	0.875832	0.802731	1	1	-0.363515	0.128472	119.664	77.9612
Xetro.A00234|srek1	38.4595	111.357	99.1947	117.178	130.967	107.012	104.956	100.707	0.00361122	1	1	0.320342	0.00542144	1	1	1	1.80277	0.128442	9.09517	10.0971
Xetro.I01096|	21.0164	101.833	229.725	209.308	41.8697	140.748	152.37	108.921	7.83575e-13	1	4.68143e-11	1.84055e-09	8.3334e-09	0.199755	0.0678741	1	-3.46351	0.128337	35.9356	35.1395
Xetro.K01551|dvl2	35.7604	94.8129	119.927	113.757	88.0919	140.634	112.302	116.696	0.000888937	1	0.631086	0.650931	0.936073	0.63964	1	1	0.729978	0.128287	14.0613	16.2213
Xetro.B00232|smap2	40.3164	123.2	104.606	114.956	110.134	122.367	96.3687	91.3011	0.000214721	1	0.50707	0.0286222	0.820962	0.650138	1	1	0.311822	0.128201	201.616	254.121
Xetro.E00362|greb1	7.58001	123.146	524.732	180.875	112.12	120.88	81.2839	86.2017	0.0122816	1	0.000227876	0.536719	0.415335	1	1	1	-2.356	0.12817	0.0588697	0.508209
Xetro.H01708|unnamed	25.207	121.234	82.8135	96.5106	85.5155	102.307	107.325	103.92	1.44825e-06	1	0.740912	0.419697	1	0.850612	1	1	0.240062	0.127527	52.1989	73.8609
Xetro.K02484|rnf115	26.9174	104.718	174.207	234.568	116.636	101.765	109.137	106.364	0.00051438	1	0.000568464	7.81691e-11	0.708998	1	1	1	0.402449	0.127115	66.8697	61.0012
Xetro.I00549|abi2	33.9967	104.95	146.502	174.212	104.229	101.6	116.167	88.3016	1.96389e-06	1	0.0115483	6.45605e-06	0.705616	1	1	1	0.19069	0.126998	17.6807	19.8521
Xetro.J00148|sumo2	19.4831	111.958	109.35	138.184	154.632	124.515	96.2633	91.448	2.81785e-08	1	0.814903	0.0908784	0.019316	0.238873	1	1	1.92081	0.126863	545.612	979.995
Xetro.D01794|serbp1	25.2053	109.767	641.934	540.819	102.096	128.484	107.285	96.7049	9.2632e-06	1	1.45929e-17	3.08547e-16	0.866761	0.164325	1	1	0.702989	0.126799	145.588	199.811
Xetro.F00164|med30	8.35811	93.6496	93.0605	101.099	91.681	77.7031	67.4715	133.946	0.0694996	1	0.15384	0.0142814	1	1	0.788681	1	0.267092	0.126748	84.8448	91.1644
Xetro.A01982|dnajc25	42.2864	109.491	121.531	126.385	148.508	111.649	113.776	86.6901	9.94886e-07	1	0.304819	0.134746	0.181079	1	1	1	-0.155728	0.126733	83.2115	82.1589
Xetro.C01173|npm1	36.1636	107.319	138.849	201.319	130.843	101.66	116.476	96.7468	2.05127e-09	1	0.0552242	2.65632e-06	0.337632	1	1	1	0.489374	0.126587	715.806	980.148
Xetro.D00417|	0.11792	105.73	35.6908	8.55914	157.054	117.086	109.264	107.358	3.6964e-46	1	4.08671e-09	1.46309e-43	7.43728e-05	0.506064	1	1	5.4505	0.126301	0.0359947	517.149
Xetro.H01413|unnamed	25.9545	121.141	73.4047	83.9881	129.741	116.853	96.0398	106.997	6.39209e-09	1	0.00143352	0.0510062	0.546483	0.58423	1	1	-0.820615	0.12627	238.187	103.586
Xetro.G00664|slc22a15.2	28.1875	110.584	336.171	370.336	110.792	187.227	70.7847	101.375	1.05231e-06	1	2.2856e-09	2.27026e-11	1	0.696098	1	1	-0.0261461	0.126179	7.11592	8.31564
Xetro.J00659|ctsa	31.4586	110.149	116.121	180.854	79.7753	67.445	37.2635	86.2447	7.01196e-07	1	0.56922	0.000228101	0.698554	0.0480632	3.28917e-16	1	-2.99003	0.126015	78.9818	98.4596
Xetro.K04521|rbm7	11.9452	115.882	144.327	127.005	133.584	103.367	108.535	103.881	1.05251e-20	1	0.00978868	0.131438	0.409275	1	1	1	-0.330572	0.125952	342.095	436.993
Xetro.H00184|set	19.1966	111.572	85.551	100.871	117.534	123.546	83.8234	91.1329	2.19674e-13	1	0.222529	0.926522	0.686023	0.0996426	0.317316	1	0.453612	0.125731	299.558	644.878
Xetro.G01817|bcl2l12	21.0322	108.005	15.5449	12.5351	124.817	87.4152	127.571	113.299	1.81007e-11	1	2.5995e-45	1.91435e-54	0.0789468	0.594774	0.38952	1	1.52879	0.12561	44.6844	53.5361
Xetro.G01137|pex14	36.729	96.7005	429.99	1005.22	61.4645	72.5234	35.9208	99.6555	0.000472834	1	6.55303e-08	2.21498e-21	0.0833968	0.344646	6.84106e-07	1	-2.75856	0.125585	59.1578	46.2738
Xetro.A00788|trmt2a	43.4554	117.722	123.068	143.621	149.379	132.786	82.6497	90.5751	0.00144984	1	0.0715466	0.000281557	0.126518	0.0263958	0.899077	1	0.89192	0.125331	39.0758	33.5096
Xetro.F01220|c7orf41	45.3828	111.18	155.385	267.379	90.6312	149.456	100.132	84.7337	0.00781843	1	0.685171	0.00903064	0.51478	0.632221	1	1	-0.205809	0.125186	119.21	125.719
Xetro.D00656|ccne1	45.2917	105.981	109.111	111.345	134.502	109.872	80.9991	93.401	0.00164738	1	0.394531	0.0605083	0.454697	0.352688	0.0171605	1	0.433448	0.125054	408.453	530.403
Xetro.D00641|znf521	4.97943	93.9454	50.8908	100.326	72.5174	102.05	105.424	85.2666	2.84428e-42	1	2.23219e-07	1	0.195018	1	1	1	-0.0217927	0.125046	22.5791	26.1366
Xetro.A01280|cept1	20.5817	105.975	100.545	135.589	114.244	134.549	130.421	99.0184	6.95312e-07	1	1	0.30234	0.658292	0.0663507	1	1	0.396352	0.124956	85.7401	106.684
Xetro.C01110|zmat2	48.4183	108.595	116.901	164.736	99.5899	115.137	106.444	94.9935	0.00098925	1	0.274057	2.62387e-06	0.971799	0.645254	1	1	0.26206	0.124601	194.543	259.374
Xetro.A01179|nucks1	26.2937	111.26	119.863	147.328	115.547	116.272	97.9996	95.0115	2.11981e-10	1	0.113403	4.7471e-05	0.825744	0.529244	1	1	0.285796	0.124584	490.507	876.821
Xetro.H00761|chmp1b	20.5447	98.9092	98.0587	117.748	98.7796	110.506	89.563	94.9668	8.96843e-17	1	0.954004	0.193654	1	0.926091	1	1	0.472571	0.124583	239.247	149.059
Xetro.H00537|wnt11b	27.2388	101.344	105	87.8387	74.053	91.6261	46.4304	105.444	0.000142088	1	0.99745	0.368106	0.00919812	0.131001	5.08406e-18	1	-4.18418	0.124531	37.3287	40.2861
Xetro.K00293|asf1b	31.6829	98.4605	184.724	259.206	125.183	111.154	163.043	106.937	1.22326e-07	1	4.69905e-06	1.29276e-14	0.296062	0.904788	0.00749307	1	0.403753	0.124221	207.856	114.566
Xetro.K05062|ensa	19.2879	106.16	162.659	178.758	116.155	125.951	113.458	102.494	2.23644e-15	1	0.00195544	8.09111e-05	0.300106	0.129871	0.953013	1	0.24242	0.124148	37.2408	32.6764
Xetro.C02102|tnpo3	29.6432	137.496	149.413	119.538	123.551	119.108	93.6453	97.5608	0.0011048	1	0.0213643	0.161569	0.757066	0.472899	1	1	1.51916	0.123895	154.739	142.976
Xetro.B02240|crebzf	30.0722	123.291	137.276	124.689	115.259	116.795	93.2095	96.2255	0.000110456	1	0.00296345	0.0365571	0.995986	0.729868	1	1	1.0067	0.123728	11.6886	43.93
Xetro.F00237|ywhaz	36.2786	102.271	187.742	318.814	106.699	121.624	113.284	91.4154	0.00509	1	6.0695e-05	8.52511e-16	0.415578	0.527228	1	1	0.555735	0.123707	304.267	269.865
Xetro.K02890|	37.8914	95.0979	33.8585	42.9874	110.615	102.115	76.6991	86.7049	0.00132629	1	1.4584e-16	6.97716e-12	0.43662	1	0.327572	1	0.372467	0.123096	11.5351	15.9587
Xetro.F01887|pomp	40.808	112.873	133.759	194.961	124.349	123.408	117.403	105.536	6.98556e-07	1	0.0271399	6.46597e-09	0.506695	0.635786	1	1	0.0548637	0.123005	20.9585	34.598
Xetro.E01304|xpo1	49.7244	108.527	155.775	262.261	118.998	112.839	107.628	95.0527	0.00656739	1	0.00434066	3.0978e-13	0.45885	0.681046	1	1	0.407807	0.122971	207.836	279.937
Xetro.G01624|acot7	31.4067	114.399	84.9505	90.7084	116.795	99.3977	83.5878	100.495	1.86397e-10	1	0.271337	0.515213	0.68669	1	0.981705	1	-1.26561	0.122555	6.55906	5.617
Xetro.K04450|prpf4	9.95286	146.083	111.057	104.66	264.96	144.409	76.1223	99.4198	0.00252598	1	0.305703	0.0408577	0.0106711	0.737885	1	1	0.282137	0.122444	59.2057	80.1293
Xetro.J00345|serinc3	36.5094	114.96	262.332	294.374	128.004	167.993	105.224	88.6584	0.000732709	1	2.49589e-15	2.39598e-21	0.523294	0.0128626	1	1	-0.311037	0.12242	82.7056	101.128
Xetro.K00761|	20.2034	105.109	97.5001	99.4438	163.152	135.825	107.269	105.059	0.00521245	1	0.9626	0.839253	0.192878	0.648236	1	1	3.02327	0.122347	0.839679	1.92405
Xetro.A00448|cetn3	31.8438	109.841	138.249	182.679	119.758	106.702	94.9987	103.904	1.06282e-05	1	0.00107023	4.66338e-10	0.633255	0.86627	1	1	0.49145	0.121902	55.5053	64.7926
Xetro.I01149|rsl1d1	47.6244	96.5702	191.937	244.661	99.7668	119.461	96.2598	104.064	0.00093203	1	1.46629e-11	1.90472e-22	1	0.504947	1	1	-0.0524147	0.121879	70.87	71.4274
Xetro.D01443|luc7l2	47.8599	105.725	82.8358	77.2325	107.566	104.273	81.8968	98.2113	0.0050661	1	0.457224	0.232506	0.999146	1	0.0970292	1	0.950528	0.121626	31.6549	96.0827
Xetro.J00761|sp2	16.8853	106.658	214.353	271.019	101.015	106.903	118.731	102.865	1.61083e-15	1	4.72674e-10	1.07828e-17	1	1	0.899456	1	0.295379	0.121548	23.6117	16.1478
Xetro.D01242|tada1	36.1839	114.672	52.8091	64.0501	110.385	110.078	88.0887	105.908	7.90755e-11	1	3.01847e-10	6.84541e-06	0.727809	0.952757	1	1	-0.384413	0.121499	209.673	141.867
Xetro.G00909|psmc4	34.9726	87.6834	118.009	130.606	108.34	107.801	98.0989	112.533	0.00275519	1	0.370266	0.17187	1	0.573371	1	1	0.216954	0.121278	63.392	54.5844
Xetro.H01459|gnpnat1	32.0282	111.669	102.373	110.539	108.431	120.353	84.1077	75.1343	2.36333e-06	1	0.978717	0.95063	1	0.675231	1	1	-0.0556056	0.121058	95.6743	46.76
Xetro.J00026|metrnl	19.0421	102.023	95.7019	70.9621	114.153	115.488	95.0266	104.376	0.000230306	1	0.908313	0.00290422	0.537303	0.195034	1	1	0.516093	0.120996	79.6755	128.986
Xetro.D01324|dnal4	13.0129	101.552	50.8493	46.1126	77.8898	106.652	60.7513	91.4014	0.0428028	1	0.284257	0.394789	0.756357	1	1	1	0.978668	0.120992	98.2667	120.881
Xetro.C01489|cltb	31.1425	123.178	120.056	159.926	111.301	105.376	76.3852	78.4251	2.26749e-06	1	0.787233	0.110869	1	0.924214	1	1	-0.358266	0.120629	84.4588	93.3259
Xetro.H00916|snrpd2	12.1834	106.808	108.205	129.039	133.796	105.601	88.7384	89.5888	4.17238e-24	1	0.840859	0.158672	0.378248	1	1	1	0.0925426	0.120446	150.894	240.458
Xetro.E01013|gtf2h5	24.5915	108.959	99.9982	119.214	107.388	112.336	114.896	112.245	0.000732526	1	0.954004	0.576645	0.866093	1	1	1	2.05048	0.120342	71.8232	71.588
Xetro.E00972|fam120b	22.2703	114.69	68.345	56.2186	119.787	157.835	50.9133	73.2956	0.0078222	1	0.000305416	3.93744e-07	0.861214	1	0.162102	1	0.180137	0.120163	13.5165	11.8249
Xetro.H01024|pfdn6	7.95521	117.608	97.2918	96.5694	149.848	76.6489	150.68	110.181	4.30976e-08	1	0.93549	0.200552	0.620584	0.985617	1	1	-0.0188209	0.120094	90.9729	54.0209
Xetro.B00961|blzf1	41.8567	99.179	104.287	135.434	126.729	109.892	93.4899	93.816	8.81953e-05	1	0.971056	0.0679462	0.644894	0.925711	1	1	-0.492903	0.120027	116.698	106.722
Xetro.C01785|prickle1	25.8021	106.322	60.9808	25.9229	84.793	93.4471	53.9943	99.3937	0.00542247	1	0.000361203	4.21955e-22	0.173413	0.662189	5.98588e-05	1	-0.957429	0.119939	128.445	154.077
Xetro.J00920|cass4	1.90521	101.41	113.787	71.3249	65.1594	62.5051	25.5678	89.6417	3.18801e-15	1	1	0.341454	0.00751576	0.00487832	2.91519e-13	1	-5.48218	0.119797	0.0238315	7.66872
Xetro.A01624|isca1	36.4858	122.015	184.043	270.775	124.966	124.923	99.1489	86.5138	0.000137248	1	1.03498e-07	2.33377e-19	0.391084	0.960049	1	1	0.0795414	0.119083	111.674	130.339
Xetro.C01456|fgfr4	19.7561	107.662	63.2246	66.0963	124.137	124.575	91.7389	89.1818	0.000667761	1	1.95147e-10	7.55746e-10	0.00319489	0.596211	1	1	0.0182066	0.118676	151.775	232.605
Xetro.H01154|fcf1	30.3583	110.681	130.242	159.653	112.912	141.103	102.03	99.8664	8.15112e-05	1	0.00587075	3.44551e-06	0.971799	0.286505	1	1	-0.226848	0.117593	191.939	210.724
Xetro.C01747|osbpl8	17.4495	85.18	198.49	233.701	76.1133	47.5099	52.2752	81.3669	1.28202e-05	1	0.00113747	4.42227e-06	0.492177	2.0263e-08	5.11829e-05	1	-6.00291	0.117432	31.4865	30.4334
Xetro.I00635|myeov2	3.96672	97.3097	141.367	176.843	111.896	105.251	120.848	90.8491	2.73723e-07	1	0.231988	0.0153903	0.912237	1	0.9042	1	-0.0517505	0.117324	192.53	272.294
Xetro.H01023|b3galt4	5.2608	91.6704	109.141	182.872	103.248	108.88	117.058	109.202	7.37772e-20	1	0.972558	0.000767982	0.865298	1	1	1	0.525769	0.117131	50.5609	54.4722
Xetro.B02599|ttc38	46.4965	108.456	135.913	166.423	114.014	114.022	98.0063	104.27	0.00699021	1	0.293928	0.0161589	0.389008	0.767962	1	1	0.652821	0.116946	5.17595	5.31127
Xetro.D01554|	27.8444	101.372	95.5476	93.7449	115.778	107.721	98.3285	100.069	0.00328834	1	1	1	0.211068	1	1	1	0.988366	0.116822	9.40043	12.7948
Xetro.H01256|ubr7	37.1041	113.401	129.107	161.256	119.602	114.732	92.6983	86.0185	6.47478e-06	1	0.0133949	7.30387e-07	0.496381	0.601988	1	1	0.391062	0.116546	73.4304	113.186
Xetro.G00822|eif4ebp2	49.4676	86.4882	209.01	299.743	122.133	90.9309	136.271	105.673	0.000788184	1	3.55392e-05	1.31211e-12	0.713942	1	1	1	0.413134	0.115913	48.8677	56.704
Xetro.A00490|reep5	48.6959	112.386	95.1859	117.698	101.453	87.6665	73.4869	74.8166	8.04341e-08	1	0.48429	0.712162	1	0.600063	1	1	-0.0415643	0.115773	137.251	124.652
Xetro.F00986|slc39a6	48.9709	103.781	155.714	232.884	71.2594	99.8721	118.883	101.265	4.68815e-14	1	0.00258824	5.11e-11	0.0176237	1	1	1	-0.3162	0.115553	40.3661	28.0383
Xetro.E00604|pnisr	13.7823	115.057	157.307	200.224	119.026	124.155	114.755	96.5359	6.53847e-05	1	0.00784607	3.43843e-06	0.564075	0.490303	1	1	2.20956	0.115488	40.0583	46.7399
Xetro.D02034|cacybp	39.335	111.104	161.213	216.156	154.908	116.769	120.246	88.5634	0.00243863	1	0.0048777	2.7794e-11	0.00836664	0.672624	1	1	0.10066	0.115343	94.0541	84.509
Xetro.J00673|ifi35	4.48559	123.663	208.744	376.395	52.2583	126.95	19.6809	98.5189	0.0148751	1	0.0997676	2.94958e-07	0.23531	1	2.80325e-10	1	-4.62138	0.115056	47.1093	53.4847
Xetro.G00545|lcor	31.2298	101.496	142.177	165.885	119.045	113.678	108.891	96.9519	9.66743e-06	1	0.00414091	1.15979e-05	0.27032	0.470055	1	1	-0.254998	0.114987	44.1307	45.303
Xetro.B01061|ube3a	20.8327	109.508	124.039	147.933	100.863	120.487	123.7	102.555	1.47947e-08	1	0.105219	3.59335e-05	0.832915	0.300048	1	1	0.775429	0.114627	30.7203	32.6677
Xetro.D00071|copb1	39.1676	110.233	220.554	327.113	152.08	124.536	111.078	111.942	0.00297714	1	1.79529e-09	4.86361e-26	0.115333	0.705899	1	1	0.781514	0.114523	61.7083	50.2027
Xetro.E00843|hsf2	21.2692	105.785	119.142	154.85	101.221	118.765	108.627	103.378	3.77948e-07	1	0.188233	6.74587e-05	0.977861	0.255525	1	1	-0.40817	0.114429	101.375	56.0599
Xetro.K00475|acin1	34.5634	112.401	107.696	113.893	103.623	118.56	101.62	102.581	4.23454e-05	1	0.610279	0.2594	1	0.237201	1	1	0.691493	0.114396	26.6011	51.1893
Xetro.D01230|sep15	49.3636	107.417	139.807	152.346	133.935	115.69	94.1049	83.5828	0.00802225	1	0.00653445	4.86483e-05	0.41337	0.582475	1	1	-0.450572	0.114296	513.042	689.597
Xetro.B01805|hmgb1	9.76714	114.154	187.368	208.156	123.318	127.232	109.186	96.3116	6.1179e-29	1	1.09523e-07	1.03101e-10	0.15875	0.146137	1	1	0.213162	0.114228	478.275	804.316
Xetro.G00585|got1	22.6783	103.262	51.8699	61.0794	84.5613	75.1	34.5338	107.584	0.0116338	1	0.495134	0.743368	0.858095	1	0.225635	1	0.364689	0.114158	182.226	204.812
Xetro.D01074|cdca5	47.6306	119.653	163.873	151.883	103.253	121.749	105.722	101.112	0.00246341	1	1.89831e-08	1.15982e-08	1	0.532658	1	1	0.697272	0.113927	128.066	92.8584
Xetro.D02362|sec13	33.7492	106.627	138.699	168.969	114.189	124.598	104.215	97.9884	2.99946e-06	1	0.0651949	0.000787444	0.764374	0.226247	1	1	0.45404	0.113725	91.2608	135.415
Xetro.D00906|trmt112	37.6753	89.4826	127.789	175.526	116.692	85.2005	96.0142	95.6598	5.96767e-07	1	0.148336	3.22947e-05	0.818248	0.723646	1	1	0.133618	0.113651	50.4711	47.0204
Xetro.K02419|tp53	41.3149	107.948	105.708	146.74	110.089	126.273	76.2096	78.6032	0.000873293	1	0.32024	0.0034127	0.85348	0.632509	1	1	0.320114	0.113265	292.817	378.226
Xetro.K03409|srrt	30.6608	113.548	106.027	111.965	123.701	139.378	104.192	101.175	2.35431e-06	1	0.954004	0.831717	0.255491	0.202418	1	1	0.583052	0.113075	50.6429	70.7563
Xetro.G00753|tmem132a	2.93865	123.621	65.5226	16.7476	136.761	167.276	72.7904	94.2938	0.0219234	1	0.268899	2.05297e-09	0.76259	0.117878	0.306592	1	3.78542	0.112989	4.5559	7.35608
Xetro.H01643|exoc5	48.7103	124.849	65.5786	48.1958	83.8907	60.8399	69.2468	101.81	5.22503e-05	1	0.00381874	1.0234e-06	0.99461	0.012105	0.170144	1	0.0141528	0.112872	200.427	196.038
Xetro.G01168|	26.1912	115.316	128.748	146.252	130.472	108.746	88.5759	81.2138	5.48742e-08	1	0.0627275	0.00159556	0.508718	1	1	1	1.0421	0.11279	89.2856	95.1278
Xetro.B00222|hdac1	41.7743	113.078	116.135	132.416	123.298	98.4606	116.383	105.44	0.000508113	1	0.168789	0.000868175	0.481384	1	1	1	0.336496	0.11278	338.485	548.624
Xetro.B01803|	1.11852	85.3705	28.0957	7.09558	104.404	103.004	92.5718	87.9778	5.04044e-24	1	6.91411e-10	4.35746e-28	1	1	1	1	2.4373	0.11266	0.0251081	0.356124
Xetro.C00457|usp39	37.1836	108.949	119.885	120.059	112.651	104.561	113.936	105.014	8.92904e-08	1	0.129083	0.164101	0.85542	1	1	1	0.175663	0.112626	119.505	169.657
Xetro.K02358|timm23	25.4499	110.752	127.827	151.854	128.365	115.215	96.1676	97.8766	6.62976e-09	1	0.0711266	0.000522655	0.434401	0.512208	1	1	0.278093	0.112625	354.497	292.59
Xetro.B00342|taf15	39.4786	115.785	121.083	127.09	134.109	124.195	98.8361	99.566	0.00586283	1	0.257505	0.0591218	0.0913533	0.0804909	1	1	1.91474	0.112076	149.722	219.698
Xetro.C00402|entpd4	30.0082	108.358	91.7474	100.275	122.102	116.969	135.032	96.5394	0.00346852	1	1	0.895389	0.187259	0.642139	1	1	0.198361	0.111926	54.3613	46.3773
Xetro.A02846|sh3d19	35.2466	97.5968	203.455	159.627	88.2802	110.779	85.1189	115.731	4.19227e-08	1	2.62295e-17	3.22498e-08	0.764374	0.923902	0.899456	1	0.390076	0.111497	30.661	27.6064
Xetro.H00898|	45.1303	100.059	191.715	72.8934	75.9581	103.179	143.794	102.71	0.00038014	1	2.14342e-05	0.195199	0.256254	1	0.379227	1	0.215382	0.111281	78.8133	82.4003
Xetro.H00787|lpar4	7.36748	108.613	42.3112	30.8171	74.2496	95.7266	80.522	91.3761	6.20432e-06	1	3.31789e-06	7.9254e-10	0.0370631	0.639241	0.859002	1	0.0787493	0.111084	57.0908	51.2187
Xetro.K04708|	44.2482	109.598	134.384	162.159	113.654	120.936	114.335	101.589	3.20766e-06	1	0.0174264	1.64626e-06	1	1	0.838778	1	-0.398622	0.111014	2.92897	8.10464
Xetro.K01636|	28.3347	114.636	96.7599	107.292	111.251	124.018	88.9701	88.6116	3.72221e-09	1	0.871178	0.995993	0.904201	0.441318	1	1	0.00942274	0.110955	95.6052	85.6283
Xetro.A02404|ifngr1	41.5086	112.467	145.739	211.03	76.7329	76.6942	70.791	87.7836	0.00321464	1	0.0490498	1.53388e-07	0.791667	0.875243	0.717616	1	-0.72221	0.110899	39.656	18.548
Xetro.C01831|naa38	38.3591	111.94	106.466	139.041	141.838	143.153	90.7957	92.1847	2.44882e-05	1	0.814774	0.00418835	0.00157055	0.0178563	1	1	0.183433	0.110838	166.624	165.582
Xetro.C00158|notch3	23.1415	109.271	224.948	232.05	114.499	113.321	105.98	101.092	1.86996e-05	1	3.27383e-09	6.13723e-11	0.73319	0.456377	1	1	0.687117	0.110724	5.9632	11.1491
Xetro.E01266|c20orf26	27.1414	115.109	205.761	289.079	171.706	122.392	96.5696	90.5621	7.85289e-11	1	0.0424785	0.00421909	0.0191995	0.754078	1	1	0.422437	0.110332	1.08185	1.56435
Xetro.J00608|	35.8361	90.815	149.438	203.222	92.7385	149.661	75.6985	83.9289	0.000931792	1	0.0757673	5.10206e-05	1	0.593736	1	1	0.200247	0.110185	11.2849	13.1389
Xetro.K00854|man2b1	45.8924	94.9183	279.077	367.918	100.442	102.463	149.862	98.3788	0.000604543	1	1.59899e-14	5.53555e-25	0.92036	1	0.875979	1	0.155981	0.110129	15.298	17.5146
Xetro.B01152|spry2	26.3731	97.9633	72.305	45.7267	84.1041	80.6492	51.6397	100.943	0.000551836	1	2.9343e-05	4.87936e-15	0.00761452	0.143011	3.23655e-12	1	-1.86383	0.109756	103.077	140.419
Xetro.G01018|anxa2	3.09874	102.332	195.608	318.549	107.938	109.979	106.987	104.205	8.83274e-38	1	0.000308161	1.74845e-10	0.840914	1	1	1	0.0444972	0.109753	133.088	115.221
Xetro.E00509|cox7a2	30.6645	110.144	110.439	153.791	123.39	117.916	95.4362	95.8277	1.04111e-06	1	0.727326	0.00608375	0.413956	0.519291	1	1	-0.107591	0.109566	674.55	616.722
Xetro.G00040|fam160b1	20.2636	121.857	119.083	165.809	79.1952	151.012	106.475	100.019	0.000968297	1	0.837883	0.036675	0.73474	0.645932	1	1	0.363704	0.109544	21.0893	25.639
Xetro.A01301|sike1	32.4604	112.812	101.745	114.962	125.52	120.976	96.5642	95.9375	0.000339805	1	0.903733	0.126488	0.566097	0.718338	1	1	-0.396053	0.109122	170.905	92.1151
Xetro.F01293|rab5a	32.2263	110.893	160.529	208.039	95.9808	106.636	107.149	90.1395	2.53354e-05	1	0.000655316	4.10403e-09	1	0.865086	1	1	-0.144383	0.109106	282.332	306.704
Xetro.D02442|frmd4b	31.1658	108.14	96.4688	115.038	73.751	82.8736	48.2481	98.219	2.12464e-05	1	1	0.149318	0.546483	0.499281	0.000617934	1	-3.3902	0.108961	21.4975	13.8714
Xetro.E00564|znf292	48.6475	99.0109	160.488	206.279	109.025	99.1977	142.75	111.912	0.0016635	1	0.00329431	7.7027e-09	0.743466	1	0.437374	1	0.498201	0.108104	62.1923	50.7711
Xetro.B00244|kdm1a	28.3644	109.794	110.305	112.613	109.673	100.17	110.556	104.776	3.58753e-09	1	0.696087	0.780925	0.926546	1	1	1	0.898408	0.108078	98.1759	153.013
Xetro.E00570|akirin2	21.2265	110.649	133.987	140.219	126.01	117.788	91.7717	95.2855	1.90952e-09	1	0.166817	0.0731369	0.205786	0.334767	1	1	1.19112	0.107948	335.189	433.436
Xetro.K03143|puf60	23.39	113.44	128.16	153.53	118.083	131.983	124.928	104.751	1.14443e-11	1	0.177698	0.00556172	0.576173	0.104099	0.450125	1	0.208732	0.107754	165.495	170.885
Xetro.G00199|emg1	12.4676	89.9232	92.2273	72.4573	125.298	133.897	109.944	135.11	0.0187742	1	0.578471	0.515312	0.620091	0.893149	1	1	0.786465	0.107684	261.164	127.07
Xetro.B01617|c13orf23	30.4295	120.027	129.843	141.29	126.004	128.494	116.931	112.709	0.000377296	1	0.0997746	0.0113681	0.407414	0.65803	1	1	0.56571	0.107511	3.32955	5.556
Xetro.K01840|rnf222	4.70978	96.4583	59.8977	52.1435	124.847	131.037	111.869	118.107	2.72791e-05	1	0.114291	0.049499	0.322762	0.729819	1	1	5.39553	0.107411	0	0
Xetro.G00733|	11.2368	122.178	149.066	93.8311	132.812	141.489	51.4126	71.1634	0.0846956	1	0.281533	0.318591	0.552333	0.880974	0.30047	1	-0.170563	0.107395	0	0
Xetro.G00823|lrrc20	7.24696	77.1798	207.68	256.691	113.88	72.1339	88.751	77.7066	5.47304e-08	1	0.000839002	3.79053e-05	0.597763	0.650333	0.90583	1	-4.72167	0.106987	55.2542	61.2829
Xetro.H01131|supt5h	48.9195	102.693	163.223	196.672	107.874	109.258	125.641	94.0233	0.0108664	1	0.000116402	4.81734e-10	0.728084	0.856908	1	1	0.720177	0.106849	65.4223	92.1671
Xetro.K03747|	34.22	93.5731	27.6034	35.6594	101.713	105.184	75.2476	87.8681	0.00274044	1	2.58956e-18	2.04461e-13	0.916324	1	0.568701	1	0.637429	0.106693	22.7068	29.5559
Xetro.F01731|dhx30	45.6592	136.342	98.9282	94.6107	131.151	171.216	85.3272	109.565	0.00627248	1	0.492122	0.452902	0.557749	0.0709514	1	1	-0.209769	0.106444	72.469	53.7584
Xetro.C00863|mrpl51	17.7039	112.031	109.659	126.571	122.931	99.3702	100.6	104.876	4.49104e-09	1	0.881469	0.28006	0.873927	1	1	1	2.03169	0.106377	100.291	86.959
Xetro.H00539|rab6a	30.6811	120.277	132.291	129.819	116.981	87.5639	108.065	92.8316	0.000844164	1	0.0793473	0.108199	0.838699	1	0.75969	1	0.448827	0.106351	1.79356	2.02657
Xetro.J00181|lrrc59	37.0711	113.936	140.537	171.861	150.243	121.597	102.183	103.435	4.6238e-06	1	0.0936599	0.00892009	0.133057	0.45726	1	1	1.09397	0.106222	46.9722	72.543
Xetro.E00370|odc1	24.5278	103.32	156.974	222.847	132.738	137.307	114.045	105.08	1.07688e-15	1	0.000393872	7.87218e-12	0.203066	0.120951	1	1	0.33616	0.106141	1539.8	2297.86
Xetro.I00733|gls	30.7694	106.922	87.1559	79.958	92.3415	114.279	49.1053	94.654	0.000587256	1	0.845349	0.322456	0.579895	0.887802	2.26425e-05	1	0.068407	0.106019	31.1268	12.4079
Xetro.I01595|axin1	22.5814	104.081	102.287	132.533	150.259	108.893	115.601	101.191	8.90869e-10	1	1	0.0318202	0.0139418	0.816637	0.72635	1	0.494413	0.105942	22.0636	22.2502
Xetro.H02270|hdgf	13.1102	95.4535	84.7973	100.521	100.494	103.08	116.514	101.93	7.4857e-16	1	0.38459	1	1	1	1	1	1.33136	0.105875	79.2736	167.334
Xetro.A00025|stoml2	29.0628	106.963	174.426	295.202	133.669	131.103	81.5509	79.6463	4.96389e-06	1	1.5874e-05	3.47414e-20	0.250095	0.449172	0.894115	1	0.356721	0.105867	113.817	84.7388
Xetro.C01902|gtse1	47.5743	109.719	131.134	143.275	110.906	109.352	110.758	100.02	0.00200865	1	0.043736	0.00104639	0.846486	1	1	1	1.27549	0.105682	363.652	220.724
Xetro.H01451|nid2	23.6744	105.449	68.042	116.534	131.553	118.518	113.014	94.5196	4.11504e-10	1	0.0141073	0.486879	0.0640198	0.594939	1	1	2.08858	0.105618	63.634	78.8064
Xetro.J00575|znf281	14.2971	104.512	154.804	175.481	124.288	123.921	94.1216	89.0573	2.79391e-07	1	0.00408012	1.33099e-05	0.553179	0.635121	1	1	0.230914	0.105569	80.2706	106.357
Xetro.A00701|rsrc2	31.5952	114.127	160.056	180.794	147.218	106.881	101.081	103.638	1.82287e-05	1	0.00308703	1.44153e-05	0.0105994	0.840392	1	1	0.665456	0.105399	67.3822	96.2278
Xetro.B01155|rnf219	15.3726	108.343	110.526	162.273	128.846	90.9953	158.65	113.663	2.66471e-13	1	0.677551	0.000291036	0.0866282	0.914841	0.0431614	1	0.203815	0.105138	166.815	152.986
Xetro.E00061|ncbp2	34.6276	116.613	111.019	98.7279	122.275	141.432	110.127	107.32	2.28804e-05	1	0.93919	0.543762	0.486707	0.43897	1	1	0.251693	0.105015	227.059	318.52
Xetro.A00719|rilpl2	42.9668	108.757	103.893	146.518	205.748	117.11	100.35	91.5057	9.16916e-05	1	0.956637	0.0776007	6.08063e-05	0.983194	1	1	0.184209	0.104932	14.8408	15.9434
Xetro.H00520|yipf6	30.956	111.751	75.7093	96.464	84.1835	164.843	132.508	136.49	0.00204769	1	0.811023	0.515265	1	0.244505	1	1	0.0101599	0.104775	66.4949	47.0797
Xetro.I02069|nt5c1a	43.2459	117.408	75.1379	72.8512	102.886	118.029	86.0176	99.1105	0.00189843	1	0.547395	0.37984	1	1	1	1	0.265713	0.104764	1.94386	3.57948
Xetro.C01790|gxylt1	37.7622	116.359	127.934	157.252	97.5826	102.986	93.2144	99.6579	0.000184998	1	0.0574311	3.34522e-05	1	1	1	1	-0.193919	0.104752	116.314	108.251
Xetro.K00635|	2.0479	122.918	149.67	85.4782	148.593	129.951	97.7761	112.625	8.22423e-17	1	0.0111174	0.936715	0.293653	0.357569	1	1	3.40443	0.104482	43.0519	49.5706
Xetro.F01248|cmtm7	14.2338	97.4731	208.406	201.83	67.6331	38.0423	10.502	80.2614	1.3432e-09	1	0.000273211	0.000180281	0.0718715	1.51021e-07	4.86703e-37	1	-4.06944	0.104209	61.7648	65.4062
Xetro.C00582|myef2	47.1289	106.071	66.2379	60.993	117.074	102.827	86.0442	99.9309	0.000336863	1	0.00896778	0.000893742	0.344683	1	0.736441	1	0.836391	0.104085	19.9597	130.559
Xetro.A01314|srsf3	20.8469	107.753	94.4717	97.7601	112.269	107.014	93.8943	105.517	6.32612e-11	1	0.829614	0.9058	0.858095	1	1	1	1.17695	0.104081	900.254	1405.31
Xetro.I00090|cxcr4	5.11969	94.9077	115.572	96.1296	83.9166	104.683	53.1065	93.6214	1.32632e-23	1	0.695646	0.770109	0.306191	1	9.91103e-11	1	-3.33298	0.103493	1.04315	67.9169
Xetro.E00966|ppp1r14c	21.2904	116.115	56.3057	84.416	111.319	108.409	93.4138	100.678	0.000157793	1	0.00242285	0.230189	0.850655	1	1	1	0.107413	0.103454	117.519	163.426
Xetro.D01857|ebna1bp2	49.851	108.355	138.47	159.513	132.206	112.448	111.116	91.2791	0.00734336	1	0.0579998	2.07592e-05	0.310632	0.759563	1	1	0.112086	0.103258	87.4885	110.217
Xetro.E00184|polr2h	16.4231	100.825	129.129	153.123	130.524	116.619	82.4476	99.1673	8.1263e-13	1	0.343569	0.0460436	0.672296	0.848925	1	1	-0.36825	0.103197	189.541	79.2059
Xetro.B00234|	25.6923	104.543	33.64	19.93	82.0981	144.544	85.8633	67.7456	0.0129704	1	0.0338658	0.000728047	1	0.211952	1	1	-2.8091	0.103193	0.0406449	0.0999669
Xetro.B00224|bsdc1	36.2509	117.2	76.6347	100.143	112.209	110.375	107.606	97.8147	4.19587e-05	1	0.259488	0.752762	0.571017	0.94781	1	1	-0.177588	0.103113	57.3812	47.3993
Xetro.H01292|papola	46.8737	118.716	124.78	129.078	118.879	122.257	109.91	103.718	0.00604625	1	0.0366663	0.00114759	0.0634882	0.0577094	1	1	-0.0481191	0.103041	238.437	295.207
Xetro.I01995|tdrd6	34.0323	119.716	127.796	169.191	81.397	125.259	95.8554	85.9229	0.000631761	1	0.00396201	1.10741e-08	1	1	1	1	2.10412	0.10264	28.9659	34.2242
Xetro.B01353|ptges3	22.628	121.192	182.004	228.731	124.891	127.231	104.579	93.2542	9.61135e-16	1	9.82912e-08	4.37098e-14	0.453235	0.226247	1	1	0.365267	0.102459	367.652	636.238
Xetro.J00532|smarcd2	26.2101	111.015	218.79	198.342	149.533	116.405	101.53	118.99	0.000217419	1	9.06703e-06	4.21732e-05	0.542855	1	1	1	2.72681	0.10226	57.862	91.9261
Xetro.I00851|fn1	37.9434	215.406	54.645	69.9279	92.4328	84.4103	48.6093	84.0939	0.025352	0.814411	9.12651e-05	0.0113528	1	0.965306	0.0294474	1	-4.50106	0.101914	20.8972	40.4096
Xetro.J00947|lsm14b	34.6074	108.605	173.585	244.24	273.193	119.382	107.004	99.6031	9.54812e-06	1	0.0010634	1.53034e-09	3.02334e-12	0.49899	1	1	2.33519	0.101884	109.325	61.8472
Xetro.G01049|	26.2894	119.257	77.1016	97.6284	135.442	211.831	83.6543	87.6692	5.93526e-06	1	0.483972	0.782333	0.24172	0.00151855	1	1	1.21224	0.101864	35.041	42.3517
Xetro.F01611|c19orf43	4.65695	107.914	112.472	94.5978	109.669	133.118	79.679	90.879	1.05839e-21	1	0.77918	0.79571	0.926387	0.0453038	0.242002	1	1.63352	0.101694	69.0263	72.117
Xetro.K03628|	11.5079	119.489	187.172	242.494	125.212	152.634	101.288	110.71	1.04124e-05	1	3.43732e-05	3.14371e-10	0.62989	0.0867976	1	1	1.05425	0.10112	10.452	22.4683
Xetro.I00822|polr2d	16.7525	114.245	105.916	109.046	115.342	120.422	104.835	99.459	7.16995e-14	1	0.841402	0.8095	0.726455	0.0901957	1	1	0.376827	0.101059	134.678	210.718
Xetro.E00941|znf238	32.3605	104.715	119.542	134.886	93.8942	90.5109	103.253	107.328	1.2841e-15	1	0.311041	0.0305864	0.937315	0.860399	1	1	-1.16924	0.101036	18.4721	8.39613
Xetro.G00596|dnmbp	13.815	106.184	112.08	41.2639	134.451	97.8147	77.8355	99.5329	1.13837e-05	1	0.456251	5.2791e-07	0.108807	1	0.894115	1	1.15136	0.100712	44.836	33.9301
Xetro.H01653|dlgap5	31.0669	99.4638	129.376	127.472	101.526	108.441	117.96	101.09	1.45449e-06	1	0.000951418	0.00102145	0.870128	1	1	1	0.497747	0.100502	215.269	251.232
Xetro.A02267|dazap1	8.11545	128.415	171.545	165.946	92.6094	111.5	96.9704	95.5328	3.68738e-07	1	0.00363921	0.000786545	1	0.396442	1	1	0.825224	0.10026	119.367	152.573
Xetro.C01665|snrpf	36.6006	109.211	124.842	133.58	129.036	112.303	124.595	106.484	3.98312e-07	1	0.126406	0.041998	0.525028	1	1	1	0.297843	0.100163	146.349	322.411
Xetro.I00520|msl2	9.98153	118.755	128.887	138.88	130.349	116.224	100.918	97.0556	1.05831e-22	1	0.143893	0.0417622	0.241363	0.505213	1	1	1.26711	0.100031	51.5944	46.8239
Xetro.H01632|arid4a	30.3333	101.64	208.118	272.659	104.177	95.8647	126.161	108.083	3.07159e-06	1	2.49031e-07	4.18862e-15	0.789824	1	1	1	0.297823	0.0999211	80.5326	50.1235
Xetro.H00646|stag2	37.4085	105.835	125.584	171.639	103.559	113.979	114.557	94.213	0.000434308	1	0.3252	0.000354436	0.99461	0.654062	1	1	0.467	0.0997204	112.411	179.907
Xetro.G01486|morn1	27.9162	108.507	71.5904	67.7802	103.411	111.669	68.8468	105.861	2.9126e-05	1	0.0917367	0.0074842	0.951107	0.933443	0.448226	1	4.04447	0.0996695	1.07953	1.56585
Xetro.E00325|p2ry1	37.1335	126.353	71.0126	66.9349	118.984	101.337	132.135	108.346	2.72791e-05	1	0.620997	0.136588	1	1	1	1	-0.782789	0.0995788	3.07893	4.35748
Xetro.D02346|mrps25	28.696	110.482	137.669	162.694	133.323	108.153	85.801	84.296	0.00133686	1	0.152492	0.00472436	0.20841	1	1	1	0.102854	0.0995271	140.077	33.9198
Xetro.F01801|	0.38393	110.612	22.9709	26.8708	82.5236	124.538	96.6341	95.7494	3.89019e-26	1	2.89381e-07	9.58206e-07	0.711056	1	1	1	-0.905374	0.0994915	0.06306	40.0268
Xetro.E00470|ptp4a1	48.3262	112.673	145.686	183.144	102.731	119.654	110.233	102.603	2.58191e-07	1	0.0107574	9.31419e-06	1	0.625522	1	1	-0.0399516	0.0994295	255.649	297.995
Xetro.H00413|larp7	9.4365	98.2132	5.64472	2.02217	131.271	106.049	118.233	105.818	1.22316e-16	1	5.92618e-27	8.94212e-40	0.130368	1	1	1	2.51931	0.0993988	128.777	172.919
Xetro.D01596|micall1	39.2888	122.12	112.863	158.602	85.5236	127.363	43.7113	98.5578	0.031059	1	0.00715725	2.13e-05	0.947108	1	1	1	-0.904407	0.099185	7.73952	6.56602
Xetro.G00026|	8.43778	102.26	233.145	242.276	111.164	130.375	98.6195	116.632	3.38939e-25	1	1.1235e-05	2.81655e-06	0.937315	0.356527	1	1	0.857722	0.0988667	264.428	191.738
Xetro.B00113|psmb2	44.3715	112.45	115.591	125.953	112.597	102.364	93.8081	95.3755	0.00385136	1	0.349441	0.0554439	0.916008	1	1	1	-0.133051	0.0984496	235.835	230.931
Xetro.K00632|unnamed	30.4866	115.624	111.583	102.208	119.361	129.81	85.1247	93.648	0.000649555	1	0.756801	0.715629	0.341706	0.432506	1	1	-0.296984	0.0982683	28.5955	23.7488
Xetro.B02482|phox2a	2.14282	130.118	92.2676	188.242	129.566	162.921	64.9351	90.8374	4.74963e-73	1	0.909997	7.17483e-05	0.166148	0.0255134	0.0101381	1	-1.4324	0.0976216	0.0523443	7.21724
Xetro.B00979|	25.5143	101.821	28.6097	29.0931	125.181	96.0914	111.889	111.364	1.06136e-09	1	1.71265e-14	1.23467e-14	0.365454	1	1	1	1.76586	0.0974279	0	1.56676
Xetro.I01393|	40.4827	98.9102	105.863	114.717	129.482	110.732	107.216	86.6145	0.000611465	1	0.492985	0.0392364	0.311626	0.919769	1	1	-0.053031	0.0973989	80.8125	41.5337
Xetro.A00994|coro1c	35.2778	106.856	161.331	204.539	114.108	95.8902	113.848	97.8849	9.8324e-07	1	5.18413e-05	4.38133e-10	0.385213	1	1	1	0.201594	0.0973674	98.8383	135.188
Xetro.B00683|txnl4b	36.1017	117.941	71.3291	85.7462	79.8019	143.572	81.9689	98.0447	9.38282e-10	1	0.0180806	0.224242	0.546483	0.174398	1	1	-0.795456	0.0971542	99.9368	86.0763
Xetro.C00277|	0.232597	84.9338	22.6332	6.14055	119.813	85.6284	110.653	104.542	9.18881e-61	1	4.27549e-05	9.9794e-15	0.345384	0.686042	1	1	1.31352	0.0971482	0.00852303	16.2322
Xetro.B01354|	45.9879	112.565	179.32	199.129	121.576	112.473	98.5341	117.474	0.000146419	1	4.53034e-09	5.44057e-13	0.387683	1	1	1	0.578783	0.0970501	0.526421	6.00427
Xetro.F01584|rab18	47.9244	120.452	133.5	176.519	131.243	140.622	81.5869	76.7043	1.27144e-05	1	0.0222744	5.28943e-08	0.520786	0.0330331	0.630045	1	0.199346	0.0968084	105.534	145.089
Xetro.A02548|hnrpdl	2.45608	106.75	50.553	53.4848	112.512	98.3399	96.0415	97.5709	8.53726e-40	1	3.79265e-11	2.57559e-10	0.740653	1	1	1	1.32464	0.0965878	144.643	737.48
Xetro.K04770|imp4	9.17398	99.5424	117.546	125.779	132.274	147.948	77.6308	115.229	0.000509386	1	0.699632	0.150039	0.873927	0.770851	1	1	0.0472384	0.0965171	147.273	143.255
Xetro.D02154|dnaja2	20.7869	113.952	84.7551	110.689	122.619	112.184	125.034	110.05	1.06885e-15	1	0.160695	0.466133	0.0752864	0.943564	1	1	0.182893	0.0964718	571.177	842.861
Xetro.K05316|ephb4	15.8173	101.949	265.177	231.613	95.7164	136.863	85.1525	86.7133	1.54333e-06	1	2.68033e-07	1.10651e-06	1	0.388847	1	1	-0.909803	0.0964419	40.1121	43.1413
Xetro.D00604|atmin	30.4569	116.381	124.147	162.787	128.076	118.667	109.231	92.7937	2.98953e-08	1	0.108382	7.35786e-06	0.580432	0.626622	1	1	-0.865049	0.0964129	101.241	44.9912
Xetro.A01117|srpk1	45.8643	116.085	122.903	159.642	116.555	120.684	106.591	103.858	0.00226815	1	0.243087	0.000543201	0.825223	0.52053	1	1	1.63163	0.0963409	81.1246	107.178
Xetro.G00032|smndc1	31.8478	111.212	132.119	131.403	111.377	127.957	87.2807	94.5221	0.000577621	1	0.122223	0.042241	0.832428	0.716968	1	1	0.505671	0.0962356	112	148.98
Xetro.G00589|slc25a28	41.6774	101.878	155.806	174.446	114.363	96.7058	102.078	99.8097	0.00213675	1	0.0135108	0.000480406	0.696849	1	1	1	-0.122076	0.096035	10.3766	16.5983
Xetro.I01598|arhgdig	34.8066	118.213	168.047	231.803	121.036	130.71	105.287	88.7786	0.000150541	1	0.00203	5.96824e-08	0.317883	0.377693	1	1	1.67298	0.0959725	151.357	139.393
Xetro.A00684|bcl7a	29.5699	106.558	122.275	151.458	114.157	119.986	112.765	96.7286	1.34975e-05	1	0.182409	0.000280865	0.373947	0.224123	1	1	-0.0315208	0.0959488	174.206	154.624
Xetro.B01806|katnal1	22.274	112.876	306.756	221.174	40.7724	51.7588	47.0809	116.062	0.00105913	1	1.67439e-21	1.63373e-13	1.47705e-05	0.310153	0.630045	1	-3.78706	0.0958986	14.5191	11.8439
Xetro.A02354|sh3gl1	36.0561	106.143	165.821	227.111	104.345	113.958	115.593	96.8937	1.75329e-08	1	9.34242e-06	7.88475e-15	1	0.654577	1	1	1.02384	0.0958496	196.748	123.93
Xetro.D01046|hnrnpul2	20.7805	100.767	136.332	159.11	105.726	102.475	104.271	100.987	2.55175e-23	1	0.00670056	1.18621e-05	0.968344	1	1	1	0.717197	0.0956726	21.4657	55.6241
Xetro.I00511|nop58	41.294	105.392	125.085	148.021	117.918	105.935	98.1858	98.0547	0.00995455	1	0.0776905	5.43504e-05	0.667001	0.895642	1	1	0.329739	0.0956162	175.376	288.808
Xetro.C01591|slc25a3	44.7997	116.428	135.279	154.084	149.06	106.629	102.894	94.5254	1.96653e-05	1	0.0125917	0.000212235	0.127547	0.979505	1	1	0.112152	0.0954417	842.417	857.811
Xetro.K01494|ergic2	19.2671	96.1945	117.423	145.431	116.776	120.763	111.296	101.604	3.10586e-07	1	0.101989	0.000102682	0.481384	0.469817	1	1	0.1175	0.0951666	79.2822	82.7906
Xetro.F01529|trdmt1	35.6836	112.65	144.713	132.714	111.912	104.074	102.97	83.2635	0.00491077	1	0.0115543	0.0181593	0.625277	1	1	1	-0.234013	0.0951341	19.8932	17.8392
Xetro.C01434|cplx2	7.5503	114.179	162.041	201.737	141.194	124.244	109.178	109.075	1.97664e-09	1	0.0128199	3.79516e-05	0.376433	1	1	1	0.289289	0.0951049	1.81326	1.26612
Xetro.H00695|mtmr1	43.6827	117.963	66.1731	66.4498	106.936	112.33	114.057	108.911	0.00279989	1	0.000271399	0.000138723	0.652727	0.90779	1	1	0.598926	0.0949433	108.847	117.524
Xetro.B00487|tlcd2	23.7649	117.302	136.371	178.935	130.448	166.516	105.002	103.859	2.6171e-14	1	0.246909	0.00666796	0.15317	2.94174e-06	1	1	0.807865	0.0947651	19.9887	7.74608
Xetro.J00310|rprd1a	30.8974	110.705	159.005	207.723	182.307	130.111	113.517	100.015	4.99975e-07	1	0.00109048	4.31324e-08	0.000171064	0.174259	1	1	0.252847	0.0945711	40.676	44.6744
Xetro.K01053|	29.2133	137.014	182.527	230.738	90.4545	168.141	103.751	96.2418	8.70427e-13	1	8.72645e-08	4.08001e-16	0.973722	0.0198532	1	1	0.944607	0.0944968	9.28818	5.71807
Xetro.H00713|tspan6	37.3529	100.239	124.571	168.597	77.326	120.023	82.2373	88.7742	1.21227e-06	1	0.400157	0.00272702	0.448981	0.846992	1	1	0.155311	0.0943923	129.159	135.463
Xetro.A01875|zbtb5	18.0998	100.216	104.321	127.742	73.2027	112.709	120.501	103.313	4.79778e-06	1	0.702566	0.0607084	0.815695	0.785211	1	1	-0.970698	0.0942999	44.0307	32.2536
Xetro.I00717|ryk	40.848	108.348	138.76	182.277	112.656	109.998	102.871	97.1763	0.000511957	1	0.112346	0.000536854	0.71679	0.718338	1	1	0.0396674	0.0941951	86.557	121.283
Xetro.B02054|panx1	18.7484	122.382	192.648	237.958	104.141	103.552	163.174	111.268	6.16751e-06	1	0.000104026	9.77063e-09	1	1	0.548811	1	0.306743	0.0940499	70.5388	79.369
Xetro.E01613|cnih4	43.2445	92.0139	117.865	181.076	142.668	117.708	97.9956	106.205	0.000715495	1	0.491847	0.000319223	0.0175675	0.741671	1	1	2.07094	0.0939367	216.074	169.001
Xetro.G00701|pdlim1	39.4494	120.858	131.934	139.482	129.601	143.314	148.649	113.13	0.0011629	1	0.123604	0.00402352	0.641505	0.426684	0.773254	1	0.666258	0.0939354	67.9154	58.0307
Xetro.J00506|ddx42	43.3232	102.467	99.9862	110.888	119.9	126.306	100.502	99.1688	0.011769	1	0.825025	0.308003	0.665932	0.205187	1	1	1.64575	0.093859	42.7472	56.6437
Xetro.A02511|ccng2	39.0706	82.9974	388.041	505.863	102.131	72.5595	121.6	84.8262	0.000885279	1	7.69334e-36	3.7966e-52	1	0.409815	1	1	1.11393	0.093743	16.0252	30.3472
Xetro.C01531|arl1	19.9083	101.68	66.4845	107.47	129.743	130.77	112.829	97.2293	0.000159106	1	0.100418	0.57526	0.38869	0.305099	1	1	2.49234	0.0936834	121.156	158.977
Xetro.K03817|	47.6415	105.25	187.055	245.648	127.117	138.885	128.887	110.809	0.000229594	1	0.000186994	7.20609e-09	0.360818	0.406612	1	1	0.442929	0.0935152	263.636	359.821
Xetro.C01856|wasl	30.4889	102.524	49.2484	67.9422	123.868	132.949	117.791	87.7532	3.69363e-05	1	5.4407e-12	3.74171e-05	0.0180476	0.0649861	1	1	2.82813	0.0931441	15.9205	17.7607
Xetro.F01495|dus3l	41.3292	123.833	152.309	176.517	148.529	133.852	92.7014	101.144	0.0162748	1	0.000735437	1.36462e-06	0.144591	0.25089	1	1	0.509892	0.0930184	135.258	183.567
Xetro.G01064|arid3b	37.6445	102.202	147.814	211.757	127.015	102.889	106.823	96.1047	3.02104e-09	1	0.0297951	2.00823e-06	0.0694723	1	1	1	0.754306	0.0924948	60.6531	86.778
Xetro.B00685|pcnp	25.338	107.635	61.1609	75.384	136.093	104.423	88.2032	103.12	2.81791e-11	1	5.20695e-05	0.0182905	0.171792	1	1	1	0.44358	0.0922832	1.02711	2.33047
Xetro.C00481|neurl3	15.5988	83.953	77.8067	79.0445	184.724	77.6261	98.1924	116.426	6.65267e-12	1	0.527919	0.481853	0.319241	1	1	1	-2.08813	0.0921933	0.726533	4.74904
Xetro.E01710|polr1c	12.1998	119.293	129.183	142.034	140.128	137.589	89.0597	118.107	3.79634e-05	1	0.326315	0.0706216	0.635665	0.738901	1	1	0.238011	0.0919199	44.436	39.3036
Xetro.D01313|unnamed	34.4822	106.723	109.845	126.649	106.292	128.535	97.4659	94.4182	3.61914e-09	1	0.926402	0.658623	0.952587	0.111869	1	1	-0.193518	0.0918383	155.769	149.346
Xetro.F01344|cbx3	11.8546	100.553	67.2453	78.7775	115.221	117.607	109.47	103.801	5.62019e-18	1	8.72685e-05	0.0119991	0.580064	0.476963	1	1	1.49966	0.091562	843.056	1489.61
Xetro.I01138|ercc4	27.6457	99.2542	140.393	207.413	105.383	118.26	125.31	103.403	0.000119666	1	0.00444383	1.33233e-11	1	0.6131	1	1	-0.080907	0.0915371	15.0133	11.5683
Xetro.D00605|cenpn	41.4512	105.961	104.15	99.2883	102.495	143.735	104.092	98.2491	0.00217407	1	0.671498	0.555114	1	0.0230038	1	1	-1.36831	0.0915025	99.7349	73.3393
Xetro.J00140|llgl2	27.9965	118.19	115.343	146.072	128.115	169.173	91.6105	98.7961	1.73552e-05	1	0.158323	1.32517e-05	0.719949	0.047166	1	1	1.96295	0.0913566	57.3508	57.8341
Xetro.J00614|vps25	23.2665	95.4792	84.5429	143.806	102.098	97.9233	80.8919	114.553	2.7101e-05	1	0.553452	0.00629847	1	1	1	1	0.0245449	0.0913437	35.9707	31.2835
Xetro.I00145|stk16	13.8544	110.288	102.432	101.408	131.297	116.102	65.6878	76.7609	0.0648065	1	0.0928016	0.0154278	0.396486	0.972826	0.90453	1	0.396803	0.0911266	40.5365	52.8197
Xetro.K02068|ctf1	15.9494	87.0692	4.02127	2.57775	138.113	136.846	117.251	103.521	4.12477e-11	1	2.29603e-64	1.93954e-77	0.00496603	0.0431862	0.899077	1	4.33022	0.0911085	278.808	514.197
Xetro.G01142|tardbp	46.8908	117.705	112.283	138.998	139.758	124.36	102.859	102.355	0.0216173	1	0.315951	0.000659379	0.121516	0.294605	1	1	0.624923	0.0911009	238.321	234.366
Xetro.H01489|yy1	17.3733	106.447	150.9	190.026	118.877	117.854	104.247	92.7835	6.40949e-13	1	0.00164841	9.1059e-08	0.643489	0.482961	1	1	0.165102	0.0907609	52.7642	75.7592
Xetro.E01664|	7.62058	110.686	311.116	320.722	84.7124	115.722	57.2984	91.6672	8.47086e-06	1	1.94873e-10	2.50513e-12	1	1	0.305478	1	-1.54995	0.0904678	0.0505243	1.97237
Xetro.C00602|itgb1bp3	48.4244	98.497	146.977	195.303	109.785	108.638	108.654	100.922	0.000344536	1	0.000197127	4.42346e-12	0.34171	1	1	1	-0.0160012	0.0901999	181.956	268.786
Xetro.G01789|cic	30.669	90.4224	88.4715	129.434	96.2798	85.2043	58.3897	79.7408	0.00306128	1	0.208489	0.955218	0.8065	0.422623	0.0194932	1	-0.287387	0.0895476	0.594725	1.77567
Xetro.A02639|eif4e	36.6999	108.315	152.982	195.885	134.263	114.116	106.655	94.9663	6.51112e-08	1	6.16257e-05	6.58703e-12	0.174404	0.267861	1	1	0.288264	0.0890604	293.075	380.261
Xetro.K00088|ppan	31.632	113.466	117.461	151.228	137.797	122.532	91.5413	88.7451	4.33305e-06	1	0.315203	0.00112539	0.355175	0.281953	1	1	0.429985	0.0886542	46.9292	46.969
Xetro.H01832|	11.9222	96.7134	43.0333	24.3038	117.327	101.554	82.5462	89.7804	4.40769e-13	1	6.68706e-09	8.56779e-23	0.92997	1	0.793677	1	-0.284261	0.0884724	45.6721	40.5387
Xetro.E00906|tomm20	47.9085	110.052	190.004	199.61	97.3023	114.132	88.2059	95.5469	0.00960112	1	1.42626e-05	7.22374e-08	1	0.617609	0.9042	1	-0.00819486	0.0884209	170.089	217.589
Xetro.K02214|cln3	20.9981	97.0037	118.415	129.566	118.972	157.522	88.2185	93.6966	2.5843e-09	1	0.649455	0.372672	0.845657	0.0222068	1	1	0.235335	0.088243	84.1621	68.2176
Xetro.F00357|tpd52	13.8456	99.7914	123.437	130.055	129.479	123.437	105.886	107.41	4.08212e-21	1	0.377508	0.203891	0.440508	0.712679	1	1	0.0521776	0.0882052	12.3586	12.3544
Xetro.J00629|aarsd1	37.5411	100.54	164.014	186.473	90.4468	136.777	94.3776	112.921	1.31525e-05	1	6.00273e-07	2.1348e-11	0.764374	0.254899	1	1	-0.437428	0.0879169	29.9698	12.6271
Xetro.A00825|slc25a1	7.27324	109.012	132.809	181.087	122.756	95.8592	95.0788	107.458	1.9003e-37	1	0.190198	0.00188731	0.530187	1	1	1	0.340995	0.087657	16.7736	29.1103
Xetro.E00633|atg5	36.7284	93.3574	92.2595	127.555	74.6602	108.967	89.675	108.131	6.78376e-07	1	0.685275	0.0291153	0.139705	0.205427	0.973837	1	-0.171869	0.0874508	53.9684	42.7643
Xetro.F00497|ube2v2	22.3406	107.716	139.822	171.668	116.123	92.3852	98.8054	92.9496	6.98196e-10	1	0.00584877	3.93744e-07	0.725272	1	1	1	0.0733137	0.0872311	64.8664	92.2797
Xetro.J00800|cdk12	41.1414	106.582	150.041	165.265	126.987	114.01	123.306	93.2182	1.07702e-07	1	1.34989e-05	1.32627e-08	0.00145177	0.768178	0.660802	1	0.825115	0.0872175	25.9391	36.0089
Xetro.F01800|	11.267	95.0731	9.76998	7.73254	94.6162	96.2731	75.9408	94.8906	6.75477e-13	1	1.2344e-65	5.89802e-77	0.711582	1	0.0133703	1	-0.212299	0.0870275	10.668	128.748
Xetro.K03737|cldn7	3.99506	109.43	143.099	171.796	123.199	145.777	100.782	94.1614	4.76894e-33	1	0.01043	3.21033e-05	0.289658	0.00138095	1	1	1.6649	0.0869239	563.076	1132.9
Xetro.K01073|	1.9017	111.136	54.1853	33.5903	62.2696	83.0914	151.76	118.935	0.000110886	1	0.000299688	1.0988e-06	0.148587	1	0.341193	1	-2.1532	0.0868783	0.161567	3.58282
Xetro.A01889|clta	48.0912	124.431	115.999	150.417	130.618	134.935	89.2161	93.7647	0.000379521	1	0.616809	0.00335583	0.121351	0.519099	1	1	0.288855	0.0868617	113.547	136.587
Xetro.C01252|hnrnph1	20.4827	110.205	132.133	157.769	111.805	139.026	100.006	97.4797	1.3572e-10	1	0.140377	0.0095868	0.690399	0.0399552	1	1	0.75112	0.0868159	381.84	865.181
Xetro.B02234|pcf11	12.6948	112.8	113.66	129.06	115.07	121.521	95.6015	93.305	1.07454e-19	1	0.216403	0.00344089	0.683909	0.0468683	1	1	0.433563	0.0866069	75.0093	77.0284
Xetro.B01901|nsun3	23.9907	111.514	120.468	130.711	134.17	117.008	86.1647	83.6931	9.39662e-11	1	0.527861	0.235021	0.20841	1	1	1	0.675105	0.0865633	3.39346	1.55335
Xetro.C00980|etf1	24.6963	111.304	110.696	112.446	124.007	121.576	104.389	94.9307	5.81224e-08	1	0.424803	0.132643	0.401695	0.436942	1	1	0.277519	0.086474	275.349	407.745
Xetro.B02038|cep57	46.6226	102.293	108.824	181.622	180.779	107.31	125.118	90.6634	0.00129219	1	0.493896	7.05934e-07	0.0073127	0.797921	1	1	0.328764	0.0863737	10.3526	8.76683
Xetro.J00145|grb2	15.8078	93.6948	165.775	233.44	92.8733	92.4869	129.342	105.215	2.70918e-07	1	0.00296225	5.98725e-10	1	1	1	1	0.13816	0.0862191	72.7809	72.6684
Xetro.B00343|rhbdd2	36.0538	111.461	93.4389	104.805	157.792	162.824	94.3569	100.765	0.000896958	1	0.810196	0.454203	0.00116457	0.00272048	1	1	-0.066108	0.0862023	177.536	151.861
Xetro.F00166|rad21	31.4134	111.939	150.049	195.859	119.508	136.955	107.002	97.412	1.36715e-08	1	0.00162279	1.26455e-08	0.481384	0.0709514	1	1	0.566092	0.0861056	174.049	274.013
Xetro.G00695|stox1	49.8642	107.431	44.2207	35.4027	94.2495	103.013	72.1223	91.689	0.00521608	1	6.84269e-05	9.42879e-08	1	1	0.0144438	1	-1.98975	0.0859715	51.734	91.7962
Xetro.G01218|aip	21.5061	105.295	177.123	164.804	111.449	113.291	96.3014	107.08	6.13172e-21	1	1.45929e-17	7.16809e-14	0.632486	0.659225	1	1	0.148857	0.0859149	33.0701	30.8616
Xetro.D00478|arl2bp	43.0695	119.922	94.5163	126.492	104.149	143.742	102.645	109.741	2.11978e-05	1	0.968288	0.110715	0.969321	0.0658024	1	1	-0.195756	0.0858561	301.234	216.099
Xetro.H00150|exosc2	37.5687	115.252	112.641	119.021	113.248	119.369	86.2394	93.0934	3.0165e-06	1	0.725316	0.494452	0.791048	0.505213	0.966716	1	0.490214	0.0855597	92.3762	30.8541
Xetro.B02446|dcbld2	23.8893	114.436	145.97	170.771	102.262	125.608	131.944	110.989	3.65169e-06	1	0.00642679	8.12946e-06	1	0.0610189	0.779189	1	0.91611	0.0854603	60.6101	59.8068
Xetro.H00021|rbm18	41.205	128.912	126.031	172.419	99.0335	137.105	96.0792	83.894	1.93062e-05	1	0.262302	0.000148507	1	0.415576	1	1	0.366345	0.0852687	259.481	126.182
Xetro.J00367|slc2a10	8.39944	111.278	811.167	617.899	68.2227	119.657	33.5505	70.6057	3.56045e-08	1	7.52548e-18	1.2886e-12	0.279578	1	3.42733e-06	1	-0.504469	0.0850364	84.6392	64.1208
Xetro.H00424|shroom3	0.80483	119.344	11.6983	5.64704	135.356	132.006	71.4759	110.195	1.65833e-18	1	8.96413e-33	7.02558e-52	0.000742054	0.990557	0.664621	1	2.61831	0.0849692	0.00601694	1.08308
Xetro.H01825|plekhg3	38.1309	108.22	19.6286	20.124	98.9996	93.4768	50.2287	106.404	0.0695573	1	1.7447e-10	1.87072e-10	0.788184	0.969274	0.000269297	1	1.63315	0.0847987	56.6823	53.263
Xetro.A00982|kctd10	46.0992	103.787	174.529	175.857	125.935	100.843	113.755	93.3197	0.00152385	1	1.88299e-07	2.69721e-07	0.191129	1	1	1	-0.594333	0.0847239	108.24	67.7455
Xetro.A02201|anp32c	8.57533	105.882	82.1454	107.816	121.515	128.738	115.298	97.3836	1.87181e-19	1	0.280134	0.775295	0.569568	0.496084	1	1	1.34742	0.0845183	1039.07	2511.83
Xetro.H01640|naa30	28.189	121.122	82.4764	88.9997	95.3768	105.027	102.263	102.555	3.61341e-14	1	0.116374	0.356047	0.907637	1	1	1	0.205069	0.084426	30.1255	36.5269
Xetro.D01841|jun	29.5244	101.663	154.798	180.928	93.6903	112.433	112.802	99.0982	5.20632e-18	1	0.00722275	2.81061e-05	1	1	1	1	1.0548	0.0843105	0.933624	1.67075
Xetro.B01574|lima1	21.2207	132.692	78.4903	68.7716	111.197	146.299	72.8033	82.7156	2.89028e-06	1	0.37624	0.117744	0.742831	0.207284	0.401116	1	-2.19091	0.0842182	126.74	178.913
Xetro.J00507|ccdc47	32.8445	108.4	142.585	165.311	127.407	113.749	101.715	94.555	5.36735e-08	1	0.00822415	6.39895e-07	0.610152	0.827392	1	1	0.0517502	0.0841934	173.806	275.639
Xetro.H01815|egln3	24.0338	86.811	115.774	130.403	109.919	66.8465	135.437	126.05	1.25313e-06	1	0.847691	0.326647	0.956008	0.0603031	0.446534	1	0.532952	0.0841462	3.09394	15.7982
Xetro.B01073|cyfip1	33.0863	115.323	51.1926	78.9714	157.786	118.833	123.181	90.194	2.32121e-05	1	8.84874e-16	0.000235128	0.00329586	1	1	1	0.381844	0.0841373	59.3542	71.2923
Xetro.K00852|nacc1	21.7088	122.288	161.495	256.571	134.698	119.905	110.657	100.691	1.51449e-13	1	0.00358567	3.78254e-10	0.508407	0.568903	1	1	0.574793	0.0839899	13.9645	18.8245
Xetro.D01442|poldip3	25.8173	105.489	172.826	231.297	264.899	108.197	115.883	104.636	4.09458e-11	1	3.95691e-06	3.57397e-14	7.22153e-12	0.925711	1	1	0.614389	0.0839259	251.404	258.821
Xetro.K01025|cyp2j2	40.9925	101.109	54.8105	82.431	111.526	135.664	75.1456	77.0961	0.000989723	1	0.236819	0.774429	0.924168	0.847695	0.970816	1	-0.0974807	0.0832643	15.762	12.9951
Xetro.K01226|b3gnt3	21.0812	99.0225	108.803	126.383	73.1062	36.341	62.2868	88.5342	1.91691e-07	1	0.839587	0.264499	0.0245873	0.000159473	0.247149	1	-4.39493	0.0831942	5.73412	5.18836
Xetro.F01604|itgb1	21.2428	104.975	121.685	140.717	113.194	103.614	90.8027	96.9033	5.38041e-10	1	0.324622	0.0388293	0.676579	1	0.959472	1	-0.139502	0.082869	155.591	242.17
Xetro.C00507|snrnp27	42.8039	90.8128	169.457	216.02	96.5449	114.878	126.441	97.0227	0.00145303	1	0.00137612	4.73777e-08	1	0.726056	1	1	0.154014	0.0828451	281.599	389.998
Xetro.F00753|sirt5	42.5272	99.24	76.1651	82.5445	97.1531	92.3542	124.24	105.981	0.00130076	1	0.0143369	0.0530243	1	1	1	1	3.25742	0.0824132	81.8044	41.8261
Xetro.A00020|vcp	41.6951	108.242	192.53	299.892	108.455	125.318	104.596	96.5873	2.50687e-06	1	9.40191e-05	1.26767e-12	0.994034	0.521842	1	1	0.56708	0.0822442	120.607	111.257
Xetro.D00328|ndufs8	25.8923	105.823	230.038	382.595	71.8577	101.78	44.8543	91.5234	1.60227e-07	1	0.00086242	1.22068e-08	0.188102	1	2.90597e-15	1	-0.394505	0.0819134	316.334	309.184
Xetro.G00682|bloc1s2	9.2803	115.888	8.30897	3.73941	152.677	151.7	105.001	93.3361	1.0454e-14	1	1.03292e-48	3.47048e-73	8.6898e-05	0.0676284	1	1	3.84737	0.0818812	25.2277	29.192
Xetro.A01188|nuak2	22.3745	112.045	93.6945	74.3354	106.831	136.464	29.7695	82.0384	3.72481e-10	1	0.863005	0.133908	1	1	1.1208e-09	1	-3.50343	0.0816079	138.341	47.9054
Xetro.G02040|sirt7	34.5099	110.532	103.641	116.572	98.0657	123.561	101.302	110.523	6.11962e-07	1	0.961895	0.522729	1	0.464531	1	1	0.32826	0.0814303	82.3055	44.4717
Xetro.I02058|pum2	46.2384	108.729	210.229	241.117	132.16	111.35	114.017	109.421	0.00938567	1	2.19531e-05	4.84106e-09	0.30193	0.698871	1	1	0.549543	0.0813388	42.0969	65.6926
Xetro.A03244|add1	22.9703	110.287	167.724	235.081	103.634	114.561	118.58	108.807	1.82262e-06	1	0.000480757	4.44253e-10	0.91967	0.618467	1	1	0.218932	0.08103	29.2544	30.6387
Xetro.K02602|	6.79787	125.106	125.806	113.832	244.628	117.566	86.4071	110.933	0.000160432	1	0.481782	0.244999	2.66119e-13	0.943217	0.893702	1	1.94717	0.0806948	0.18933	9.07445
Xetro.E00887|ccdc28a	48.364	103.928	93.2894	113.09	116.375	114.64	113.596	104.062	0.0163464	1	0.732742	0.479282	0.482039	1	1	1	0.0751991	0.0803262	27.8102	24.7742
Xetro.B00433|eif2s3	34.9267	114.808	141.123	176.287	111.483	120.888	96.1656	86.8672	1.96333e-05	1	0.00549814	1.49613e-07	0.815569	0.127165	1	1	0.141818	0.0802298	103.297	154.403
Xetro.B00230|nfyc	38.0582	123.904	92.9549	108.798	162.441	111.188	117.593	100.523	0.00214467	1	0.686034	0.610363	0.0493398	0.498617	1	1	0.55926	0.0801708	165.746	199.473
Xetro.B00837|amelx	2.86841	92.6048	43.3879	39.3553	88.0042	61.3578	161.285	95.4207	1.66722e-07	1	0.000337172	0.00109693	0.688519	0.0539878	0.699469	1	2.93835	0.0801574	0.0657081	0.3506
Xetro.J00458|ubtf	19.2896	103.853	124.551	169.125	122.409	110.021	98.818	92.1042	8.12114e-10	1	0.165991	2.17814e-05	0.731662	0.923784	1	1	0.470525	0.0801401	48.4064	110.471
Xetro.D00083|tmem41b	44.135	102.431	105.083	130.879	92.3258	132.616	79.2503	77.2738	0.0018578	1	0.652293	0.00792226	1	0.648629	1	1	-0.0721611	0.080053	25.871	17.7211
Xetro.B00175|pdik1l	29.6346	104.131	77.282	95.1318	149.009	145.277	110.691	78.6038	0.00266405	1	0.200015	0.965683	0.0745914	0.149713	1	1	2.09613	0.08002	157.774	102.306
Xetro.D00806|hsbp1	44.6997	109.304	111.976	133.159	102.62	114.836	93.8738	98.8872	0.00104535	1	0.688021	0.0365918	1	0.832442	1	1	1.69503	0.0799296	131.114	164.547
Xetro.C01711|frs2	21.0783	124.991	127.141	128.121	98.7336	131.167	94.9421	101.995	0.000125949	1	0.187701	0.105915	1	0.31784	1	1	0.225122	0.0796393	81.3286	70.0895
Xetro.A00580|trim36	27.9812	106.877	58.415	67.0481	144.046	139.69	115.556	102.34	8.46079e-10	1	1.38598e-05	0.000869628	0.000211731	0.0250722	1	1	2.64266	0.0794533	206.761	138.439
Xetro.I00344|	49.3772	108.733	192.497	226.513	112.754	122.375	98.3562	108.513	0.00245459	1	1.76541e-05	5.83354e-09	0.948543	0.561737	1	1	0.189938	0.0793485	52.0878	63.8344
Xetro.F01807|	0.646117	94.4497	51.3948	9.49684	101.794	105.664	91.2931	112.47	2.65235e-47	1	0.00596444	3.49483e-22	1	1	1	1	0.823092	0.0793374	0.0200892	13.7839
Xetro.G01747|leng1	48.4098	95.9636	71.959	69.2514	106.306	99.0155	99.9131	99.6385	0.000691187	1	3.55853e-06	3.50737e-07	0.815603	1	1	1	0.894844	0.0787794	11.0399	19.8532
Xetro.A02283|exosc3	9.08595	116.421	72.1402	65.4176	151.215	94.6571	103.036	106.57	2.87703e-08	1	0.0105128	0.00971612	0.0715428	1	1	1	-0.947353	0.0783828	194.279	41.3177
Xetro.H00590|usp44	31.1481	114.108	79.7852	102.099	133.593	98.312	100.256	114.595	1.04586e-05	1	0.785985	0.447741	0.285189	1	1	1	-0.0439957	0.0781584	105.108	50.9838
Xetro.E01048|mrps36	23.0266	121.937	158.766	162.36	107.674	102.719	100.194	98.8166	1.98886e-07	1	0.0236013	0.00556906	0.621172	1	1	1	-0.597191	0.0779155	126.346	106.923
Xetro.A01667|zfand5	30.5004	105.456	172.856	210.382	110.776	100.884	97.1436	96.9507	6.22663e-09	1	1.29564e-06	3.92678e-12	0.945364	1	1	1	0.0862111	0.0778712	301.766	166.668
Xetro.H00536|	9.01869	101.498	80.5148	69.3431	81.618	77.4369	30.827	99.1397	3.36002e-26	1	0.098157	0.00095079	0.212722	0.14289	2.0028e-23	1	-3.14188	0.0778564	9.39506	70.499
Xetro.A00251|serinc5	21.2398	102.033	92.646	46.8232	109.618	112.114	112.096	94.4831	6.0746e-06	1	0.577925	2.20078e-10	0.82336	0.471628	1	1	1.49424	0.0778511	81.6019	97.6067
Xetro.A01181|klf15.2	22.7156	105.395	124.607	170.801	123.267	123.866	93.3527	93.7028	1.24596e-17	1	0.0476421	2.27749e-08	0.407696	0.455748	1	1	0.269398	0.0778326	42.9182	18.857
Xetro.A01240|med20	29.3829	103.318	112.804	148.226	103.484	95.5897	118.442	112.279	0.00145051	1	0.274552	7.29013e-05	0.528206	1	1	1	0.0949359	0.0777594	71.1657	45.1386
Xetro.F00465|lyn	25.3045	107.2	23.3818	20.0723	102.082	95.9539	93.0438	93.3541	0.0065423	1	8.15658e-17	2.64158e-19	0.826648	1	1	1	2.04451	0.0777011	18.769	22.8365
Xetro.K03567|u2af1	11.1428	113.739	107.291	102.443	159.04	99.2101	89.5366	97.3422	1.08843e-13	1	0.783162	0.997357	0.183424	1	1	1	0.678715	0.0776522	100.582	217.046
Xetro.D01793|gadd45a	7.79344	101.058	74.3056	46.1056	140.102	88.0177	56.6127	87.9156	5.62682e-19	1	0.0669411	8.92231e-10	0.00579146	0.553676	1.4264e-10	1	-0.709254	0.0775672	6.17866	45.6529
Xetro.B01528|pfdn5	18.6395	115.628	97.1379	84.8956	92.6091	124.618	103.59	118.311	2.87376e-05	1	1	0.884064	0.746635	0.615255	1	1	0.00466384	0.0774974	275.032	314.059
Xetro.F01675|dnajb6	35.4677	104.776	133.582	186.455	112.477	119.047	109.117	99.2916	5.6317e-06	1	0.0176581	6.05506e-09	0.310632	0.380842	1	1	-0.0781476	0.0774349	192.109	272.741
Xetro.H00576|slc7a3	13.3702	110.898	134.264	116.85	103.076	111.867	76.3108	93.8447	2.33386e-12	1	0.292001	0.683421	1	0.981744	0.15887	1	-0.131107	0.0774258	4.17306	93.6755
Xetro.C01371|csnk1a1	23.8169	108.933	134.379	169.782	116.252	117.588	100.288	97.6117	6.78481e-09	1	0.0563205	0.000124111	0.501742	0.286802	1	1	-0.00837562	0.0774214	245.578	459.208
Xetro.H00332|arpc5l	31.6695	118.525	133.686	117.575	113.793	142.565	82.632	96.8036	1.4763e-09	1	0.0189163	0.218871	0.810248	0.0123444	0.51906	1	-0.124638	0.0774002	91.2149	55.7584
Xetro.F00114|rnf139	15.5828	99.4785	147.27	154.858	117.051	112.153	92.6559	94.1535	6.59629e-17	1	0.0355358	0.00911628	0.620091	0.779528	1	1	0.71959	0.0766811	69.2552	76.8327
Xetro.A02869|plrg1	20.385	112.479	128.426	173.066	137.705	122.948	110.586	95.3664	1.17886e-06	1	0.13889	0.000253637	0.202456	0.166424	1	1	0.281541	0.0766747	341.415	491.774
Xetro.F01410|syf2	36.2367	101.269	113.454	131.035	108.873	107.729	96.4646	91.2115	9.28681e-07	1	0.612531	0.139945	0.91967	0.910905	1	1	0.763019	0.0766462	159.27	181.393
Xetro.D01212|gtf2b	36.8163	96.7038	214.136	280.163	111.108	116.404	112.62	94.3181	7.61262e-06	1	1.60354e-09	1.70192e-17	0.906056	0.386133	1	1	-0.13087	0.0762335	598.027	254.912
Xetro.D00203|cry2	44.661	94.5243	176.357	124.673	120.548	103.367	95.8705	105.235	0.0167531	1	4.01645e-08	0.0544038	0.715714	1	1	1	1.14772	0.0761284	53.2571	51.5528
Xetro.D01523|	43.7428	101.685	128.818	178.066	122.887	116.565	97.3904	94.3295	5.04007e-15	1	0.0645635	9.21846e-07	0.0671051	0.409003	1	1	0.106452	0.0758071	63.2313	50.5144
Xetro.D01185|gclm	43.7615	114.984	126.906	140.974	123.872	135.458	117.325	107.118	7.79953e-08	1	0.193424	0.0458987	0.410713	0.0458061	1	1	1.90712	0.0757657	102.981	104.216
Xetro.B00058|pum1	38.3906	108.817	195.062	218.065	81.9282	123.977	88.5251	87.9631	0.00703298	1	0.000134035	4.5592e-07	0.920456	0.558525	1	1	0.807423	0.0755696	131.299	167.266
Xetro.B02426|tmem45a	26.4692	105.186	29.5433	11.979	73.2182	60.9507	87.618	120.685	0.0174013	1	0.000919738	4.78119e-10	0.107003	0.0331782	0.823587	1	0.109386	0.0754332	6.78477	34.6946
Xetro.K03712|csnk2a1	42.9783	108.645	126.638	140.602	167.452	126.016	104.575	125.563	0.0430563	1	0.623266	0.226978	0.0353257	0.648629	1	1	1.44154	0.0753226	22.9071	31.2217
Xetro.H01156|dlst	45.6009	115.277	121.61	130.652	139.66	119.749	114.816	124.084	0.0143175	1	0.0890148	0.00564221	0.602726	0.738396	1	1	-0.129616	0.0752648	88.5197	87.2005
Xetro.D01800|mier1	28.8516	92.0337	144.42	226.471	123.341	125.518	131.17	103.126	1.2695e-05	1	0.00372652	5.7186e-16	0.593268	0.223512	0.700857	1	1.39081	0.0751626	33.5565	27.0428
Xetro.A00575|tmed7	35.6289	123.198	91.4415	128.37	178.814	306.018	103.953	105.404	0.000465749	1	0.731017	0.26726	0.0136318	2.70719e-12	1	1	-0.255984	0.0749743	302.441	247.55
Xetro.J00693|ybx1	28.3496	107.632	101.888	113.792	122.892	133.535	94.3256	93.9577	4.30915e-06	1	1	0.583543	0.335351	0.0197504	1	1	0.45441	0.0746257	585.257	1207.16
Xetro.A02277|dda1	33.9708	113.801	83.7381	104.116	110.55	109.568	114.014	101.198	6.26357e-07	1	0.0688525	0.819657	0.916501	0.921214	1	1	-0.326603	0.0740168	81.631	88.5545
Xetro.B02555|cox17	30.6175	108.566	183.461	237.627	110.179	135.283	117.311	100.639	5.46842e-13	1	4.88521e-15	8.67087e-31	0.886881	0.0235555	0.819034	1	2.40267	0.0732649	113.781	136.239
Xetro.B01496|hnrnpa1	46.7758	96.926	73.9947	56.4198	113.445	95.4611	92.1422	103.954	0.00887579	1	0.163846	0.000743814	0.633848	1	1	1	0.981745	0.0729644	141.572	732.324
Xetro.K03089|hras	37.323	108.301	119.662	128.815	107.719	112.46	93.1267	89.5944	4.62038e-06	1	0.324035	0.105983	0.99461	0.96697	1	1	0.489378	0.0727166	55.8394	59.2572
Xetro.B00937|med14	42.4479	108.58	138.091	176.498	133.169	109.782	101.024	93.5265	0.00152695	1	0.00506511	3.17141e-09	0.243981	0.821976	1	1	-0.0247659	0.0726841	30.8391	34.0486
Xetro.B01790|	5.6166	137.176	70.3319	85.2298	105.579	193.686	64.2182	73.5374	4.40361e-09	1	0.00432753	0.383937	1	0.178934	0.152576	1	0.069972	0.0722224	25.6238	33.0713
Xetro.E01488|epcam	12.4242	109.917	112.002	128.748	124.646	116.972	103.622	92.2192	5.18026e-18	1	0.581865	0.143986	0.493964	0.454781	1	1	2.04838	0.0721482	569.744	1362.59
Xetro.C01936|prkar2b	4.80884	99.1258	46.9308	68.1018	104.464	143.024	94.6296	92.569	1.79691e-30	1	2.84871e-06	0.0105415	1	0.805834	1	1	0.934432	0.0720828	1.10339	4.03073
Xetro.F01901|cry-dash	23.2591	105.547	87.7218	80.2812	118.514	112.416	98.2337	102.535	7.89478e-06	1	0.70478	0.233215	1	1	1	1	1.52239	0.0719127	14.7559	31.0065
Xetro.C00148|lrp6	42.1218	103.811	207.836	312.094	116.12	109.437	118.262	95.489	0.00248117	1	6.26281e-05	4.83418e-12	0.786407	0.615725	1	1	0.269179	0.0718228	23.5289	30.1681
Xetro.D02029|rabgap1l	26.44	98.0662	68.7958	46.1989	112.373	103.542	104.678	97.3699	2.6627e-09	1	0.00857332	2.85038e-09	0.682534	1	1	1	3.80732	0.0717901	32.6903	46.4331
Xetro.E00650|snx3	38.2415	89.9566	74.3826	88.7068	103.395	81.9506	124.661	105.335	0.000411179	1	0.0208472	0.406302	0.490329	0.860829	1	1	-0.0737951	0.0717232	151.915	185.24
Xetro.J00063|luc7l3	36.8193	105.484	136.973	154.851	131.917	135.158	124.219	98.6715	6.82204e-06	1	0.0335287	0.000294417	0.0608359	0.190323	1	1	0.950796	0.0712524	35.0494	122.377
Xetro.C00293|fam160b2	11.9895	149.065	103.458	115.91	140.555	208.074	149.088	108.779	0.0479457	1	0.359007	0.0843691	0.699998	0.17923	0.155658	1	0.398489	0.070651	27.4979	21.7851
Xetro.J00919|c20orf43	38.1443	127.598	177.931	168.525	133.637	132.134	113.107	102.053	0.00157618	1	0.00392423	0.00325475	0.328908	0.264812	1	1	0.458665	0.0706245	134.672	164.037
Xetro.J00792|arl5c	46.0992	102.4	85.97	65.4944	99.3529	86.15	71.9937	100.935	0.0172387	1	0.0913873	1.03241e-10	1	0.271508	0.00555245	1	-0.477278	0.0705288	321.428	326.668
Xetro.B00039|gmeb1	20.7325	130.518	106.963	137.865	113.872	115.744	112.459	100.34	0.000136624	1	0.403062	0.000451889	0.813135	0.856879	1	1	0.293535	0.0704469	81.076	61.8646
Xetro.J00825|casc3	36.0664	109.421	143.672	173.694	106.201	117.797	103.534	92.7983	0.000415937	1	0.0106044	3.11046e-05	0.896968	0.492927	1	1	0.680383	0.0704293	55.5404	75.8715
Xetro.B00281|pithd1	35.768	121.424	98.1727	102.005	145.535	125.86	79.8963	80.2564	0.000134834	1	1	0.710385	0.0190256	0.291286	0.542942	1	0.188592	0.070342	33.1825	35.461
Xetro.K00244|evi5l	31.4584	96.4692	157.104	160.792	152.578	117.866	93.5676	97.309	4.65739e-05	1	0.0223725	0.00805695	0.0640198	0.789891	1	1	-0.0235262	0.0697421	0.719011	0.575398
Xetro.K00998|	0.115878	100.459	193.716	221.547	124.933	102.518	80.2723	96.8021	1.8756e-125	1	8.26046e-11	1.17501e-15	0.37677	1	0.152423	1	0.00445138	0.069634	0	15.3157
Xetro.D01218|znf326	28.017	113.049	87.4736	102.706	113.838	112.225	101.888	96.8836	5.55389e-07	1	0.376217	0.898286	0.860518	0.655107	1	1	0.514962	0.0696239	223.536	414.943
Xetro.B01379|aatf	43.327	118.056	127.844	140.188	110.94	112.881	91.5384	99.3612	0.000883067	1	0.0173065	0.000286404	0.82253	0.519998	1	1	0.155486	0.0692677	29.5653	30.9195
Xetro.I01661|glyr1	44.9074	91.671	216.365	296.085	107.573	89.0164	143.943	107.863	3.45509e-05	1	2.94788e-07	1.07089e-17	0.419271	1	0.630045	1	0.447979	0.0690015	50.1921	71.8379
Xetro.B00562|	8.10353	103.016	53.7315	48.9418	122.214	101.316	100.003	98.6937	1.49589e-07	1	0.000328155	1.31519e-05	0.680674	0.972826	1	1	2.09394	0.0689427	26.88	41.1161
Xetro.J00652|ncoa5	13.3497	114.761	133.209	165.534	121.437	126.309	101.393	102.399	8.24938e-07	1	0.309928	0.0020813	0.349759	0.201064	1	1	0.309866	0.0686912	125.188	159.163
Xetro.F00871|unnamed	5.71694	110.324	123.041	160.069	131.911	105.217	94.3928	100.477	2.75527e-05	1	0.423268	0.0104506	0.890522	1	1	1	4.24849	0.0686316	89.3012	84.0223
Xetro.F01496|sri	23.8308	107.097	151.798	214.826	120.902	118.663	85.5532	81.8055	3.03993e-13	1	0.0318316	1.99499e-06	0.891571	0.859452	1	1	2.41958	0.06824	322.773	404.855
Xetro.J00599|mapre1	38.4545	112.933	106.549	119.106	117.362	123.525	102.873	100.026	4.22448e-07	1	0.852938	0.332965	0.766054	0.0772051	1	1	0.690815	0.0682388	152.632	207.484
Xetro.K00491|	49.1508	97.9627	73.8585	71.4624	85.6669	92.1443	112.365	97.5079	0.00808294	1	0.0580124	0.0219932	0.157706	1	1	1	-0.0732024	0.0680169	74.9841	39.945
Xetro.H00662|nkap	36.3364	103.74	133.057	181.801	130.319	104.128	106.003	98.0722	0.0147365	1	0.0132039	6.80354e-08	0.163869	1	1	1	0.539227	0.0679957	51.9074	89.3017
Xetro.K03745|chtop	19.9851	114.619	92.7218	102.243	127.387	122.948	89.0844	104.643	1.02306e-05	1	0.8615	0.835668	0.0718715	0.613948	1	1	0.304631	0.0679808	363.352	363.059
Xetro.D02070|stx6	36.7712	100.778	71.1741	45.7942	104.917	80.6671	88.7419	96.5366	0.0031341	1	0.0969356	8.3737e-08	1	0.407784	0.895137	1	1.23388	0.0678984	42.7546	110.391
Xetro.C00642|crtc3	21.3495	106.156	25.0028	24.6285	117.649	119.495	101.633	105.459	3.17938e-14	1	1.05766e-34	1.60676e-36	0.463376	0.406812	1	1	2.42529	0.0677238	4.47076	9.42335
Xetro.F01217|sh3bp5	41.0593	116.563	64.9905	53.1194	101.609	99.8569	73.2385	95.0981	3.01293e-07	1	0.0244827	0.000418245	1	1	0.195555	1	0.712859	0.0676694	51.4302	39.6203
Xetro.A02286|sugp1	38.0991	122.578	66.4869	83.5894	128.067	120.343	119.103	115.847	0.00169358	1	0.000130599	0.054953	0.47705	0.340507	1	1	0.285746	0.0674776	38.8586	47.702
Xetro.K05044|c1orf43	27.9907	106.66	146.268	193.695	129.044	137.016	115.152	98.5047	0.0119317	1	0.0598506	8.73257e-05	0.498928	0.830251	1	1	0.15155	0.067457	24.0369	7.56064
Xetro.A01332|ppil1	35.0361	101.871	85.5181	76.8619	79.6377	126.243	101.39	115.936	0.00256742	1	0.711197	0.661224	1	0.796508	1	1	0.153733	0.067067	421.221	535.934
Xetro.D02563|sephs2	39.4136	102.182	155.68	196.15	101.349	110.18	112.392	96.4692	6.92623e-10	1	0.000273065	2.92618e-09	1	0.972826	1	1	0.0911778	0.0668509	164.546	221.755
Xetro.G01784|gsk3a	27.5718	107.592	156.054	213.011	119.742	133.602	103.645	95.0318	1.71489e-07	1	1.46472e-05	6.67834e-16	0.394819	0.270401	1	1	0.106993	0.0668488	112.157	126.345
Xetro.H00192|ciz1	24.9415	124.638	138.665	141.098	181.49	142.549	115.452	127.558	0.000628531	1	0.1482	0.0680527	0.0443704	0.189939	1	1	1.06612	0.0664527	62.7996	46.6935
Xetro.E01334|actr2	36.6398	105.356	104.454	135.315	108.291	104.256	128.823	110.741	5.83898e-05	1	0.819758	0.0882956	0.449808	0.834174	1	1	0.0193136	0.0664359	217.217	252.38
Xetro.K02970|rnf121	40.703	114.645	146.849	173.245	112.04	119.901	106.352	105.458	7.44243e-05	1	0.000810817	2.18765e-07	0.913586	0.49899	1	1	0.30705	0.0661053	67.3654	67.2652
Xetro.F01242|trim71	13.5941	103.52	85.9339	102.832	85.9289	79.6391	107.02	112.598	1.11503e-06	1	0.230943	0.788725	0.68062	0.654062	1	1	-0.0668198	0.066105	10.9576	21.2779
Xetro.H01509|znf839	35.7128	110.13	192.71	244.626	120.746	86.1684	134.896	106.723	0.000140314	1	3.00846e-06	1.81328e-12	0.168329	1	1	1	-0.238026	0.0658132	180.274	129.169
Xetro.I01077|polr3k	48.6947	103.052	114.689	133.579	113.838	115.476	112.06	117.797	0.0224665	1	0.332246	0.0114606	0.847333	0.806493	1	1	2.61286	0.0657574	85.7531	98.0674
Xetro.G00402|pstk	38.2711	101.349	96.0892	94.9993	128.869	97.9306	109.596	106.666	0.000274485	1	1	0.995252	0.565168	1	1	1	0.673708	0.0656356	8.78543	9.10673
Xetro.D01572|	39.8779	105.525	76.6855	91.8761	124.535	102.118	96.8864	104.39	0.00329034	1	0.0350292	0.538607	0.127959	1	1	1	-0.87678	0.0652401	1.07823	1.09926
Xetro.H01367|ech1	43.6835	109.223	67.1523	74.2883	108.238	145.733	86.8286	95.2647	0.00135289	1	0.181338	0.557655	0.919574	0.018371	1	1	-0.0435873	0.0651489	87.5914	20.3166
Xetro.E00343|fam49a	25.9322	99.2462	172.783	177.109	111.569	115.146	99.1911	109.217	4.11149e-08	1	0.000120704	7.96398e-06	0.73496	0.47045	1	1	0.148117	0.0650703	117.123	65.6512
Xetro.H01602|hif1a	36.9291	105.749	151.889	209.079	110.035	120.822	109.701	96.2136	5.53569e-05	1	0.00613629	2.12221e-08	0.840914	0.202418	1	1	0.10981	0.0649547	184.647	225.306
Xetro.H00883|mospd1	28.1114	108.069	123.536	30.9035	100.344	60.2516	76.9142	83.8299	1.58908e-06	1	0.260266	1.57289e-18	1	0.00289315	0.584537	1	-0.296162	0.0648891	70.538	52.5937
Xetro.H00403|cfi	41.0261	98.3534	98.4849	91.7975	91.6587	91.2952	84.9646	109.597	0.0234736	1	1	0.614979	1	1	1	1	0.218296	0.0647358	2.86951	3.74319
Xetro.E01553|cenpf	41.2823	102.986	88.2259	77.9571	120.339	108.905	99.1024	101.757	0.00403599	1	0.0475959	2.57008e-06	0.266404	0.825088	1	1	1.26632	0.0643048	42.259	82.1797
Xetro.B01046|tsga10	7.1694	217.119	210.172	411.09	185.662	169.217	79.0045	91.9417	0.00584798	1	0.0657789	6.88772e-05	0.968551	1	1	1	1.47662	0.0640387	0.0238577	0.196807
Xetro.E01000|kif26b	45.7011	103.642	87.8899	124.881	83.3011	80.1974	46.2078	88.5354	0.00426197	1	0.671055	0.436787	0.981487	0.0931528	7.12399e-11	1	0.530128	0.0639558	1.65915	2.91047
Xetro.A01886|rnf38	48.3846	104.898	155.185	203.893	116.24	135.9	118.498	96.5451	0.00984473	1	0.000326885	3.26468e-11	0.608987	0.0626759	1	1	-1.73785	0.0638899	51.946	77.9437
Xetro.J00392|adnp	29.0156	108.839	139.418	182.26	141.765	124.434	131.128	99.9438	5.36733e-05	1	0.0386759	6.56206e-06	0.260269	0.795833	0.833086	1	0.269918	0.0630222	52.5233	50.1691
[truncated: 1,689 more rows]
