# Supplementary material for: Maternal pluripotency factors initiate extensive chromatin remodelling to predefine first response to inductive signals
Source: Nat Commun. 2019 Sep 19;10:4269. doi: 10.1038/s41467-019-12263-w (PMC6753111; doi:10.1038/s41467-019-12263-w)
Supplement: Supplementary file 14 — Supplementary Data 11 [file 41467_2019_12263_MOESM14_ESM.xlsx]

## Sheet: Chromatin accessibility
Chromatin accessibility at MBT: mPouV/Sox3 LOF versus control embryos
									normalized counts (# biological replicate)
Scaffold	Start	End	log2(mean)	log2(LOF)	log2(control)	Fold	p-value	FDR	LOF #1	LOF #2	Control #1	Control #2
scaffold_1	150621	151121	4.75	4.42	5.01	-0.59	0.346	0.643	27.82	15	38.39	26.16
scaffold_1	218129	218629	5.84	5.79	5.9	-0.11	0.767	0.959	55.64	55	63.77	55.43
scaffold_1	266398	266898	5.72	5.82	5.62	0.2	0.595	0.881	61.6	51	50.15	47.96
scaffold_1	497741	498241	6.23	6.2	6.26	-0.06	0.872	0.984	80.81	66	74.3	78.48
scaffold_1	548026	548526	6.45	6.49	6.41	0.08	0.781	0.963	88.09	92	91.02	79.1
scaffold_1	574259	574759	6.32	6.34	6.31	0.02	0.947	0.995	77.49	84	90.4	68.51
scaffold_1	2369940	2370440	4	2.41	4.74	-2.33	0.00487	0.0148	8.61	2	27.86	25.54
scaffold_1	4875808	4876308	5.65	5.43	5.84	-0.41	0.341	0.638	51	35	66.25	47.96
scaffold_1	4880308	4880808	5.48	5.32	5.63	-0.3	0.505	0.819	47.03	33	53.87	44.84
scaffold_1	4909993	4910493	5.63	5.58	5.68	-0.09	0.846	0.98	58.95	37	56.34	46.09
scaffold_1	4916222	4916722	4.98	4.48	5.35	-0.87	0.119	0.262	14.57	30	35.91	45.47
scaffold_1	4918656	4919156	6.02	6.03	6.01	0.02	0.943	0.995	70.87	60	61.3	67.89
scaffold_1	4942266	4942766	5.29	5.52	5.01	0.51	0.267	0.526	49.01	43	32.2	32.39
scaffold_1	5092714	5093214	6.28	6.35	6.22	0.13	0.681	0.926	78.82	84	71.2	77.86
scaffold_1	5331042	5331542	4.31	1.31	5.22	-3.9	7.72e-06	5.53e-05	3.97	1	48.29	26.16
scaffold_1	5363274	5363774	5.18	4.44	5.67	-1.23	0.0142	0.0387	20.53	23	56.96	44.84
scaffold_1	5367199	5367699	6.18	6.13	6.23	-0.1	0.761	0.957	72.19	68	82.97	67.27
scaffold_1	5370067	5370567	5.67	5.53	5.8	-0.28	0.552	0.854	56.3	36	72.44	39.24
scaffold_1	5384948	5385448	5.39	4.39	5.98	-1.59	0.000553	0.00213	17.88	24	64.39	61.66
scaffold_1	5386114	5387068	5.56	4.57	6.14	-1.57	0.000276	0.00115	20.53	27	77.4	63.53
scaffold_1	5454584	5455084	4.63	3.82	5.15	-1.33	0.0342	0.086	17.22	11	34.05	36.75
scaffold_1	5556846	5557346	5.1	5.21	4.97	0.24	0.631	0.902	43.05	31	35.91	26.78
scaffold_1	5579275	5579775	5.44	5.54	5.33	0.2	0.647	0.911	56.96	36	50.15	30.52
scaffold_1	5814312	5814812	5.02	5.06	4.98	0.08	0.888	0.986	31.79	35	37.15	26.16
scaffold_1	6226078	6226578	6.06	6.25	5.84	0.42	0.206	0.426	77.49	75	58.82	55.43
scaffold_1	6233159	6233659	5.88	5.85	5.91	-0.06	0.89	0.987	68.22	47	70.58	49.83
scaffold_1	6239681	6240181	3.63	3.77	3.48	0.28	0.706	0.938	17.22	10	9.29	13.08
scaffold_1	6246390	6246890	5.42	5.36	5.48	-0.12	0.787	0.966	45.04	37	45.2	44.22
scaffold_1	6368988	6369488	4.7	4.82	4.56	0.26	0.658	0.915	30.47	26	19.19	28.03
scaffold_1	6390736	6391236	4.55	3.39	5.18	-1.8	0.00532	0.0161	11.92	9	34.05	38.62
scaffold_1	6700163	6700663	4.86	4.38	5.22	-0.84	0.142	0.307	24.51	17	35.29	39.24
scaffold_1	7009495	7009995	6.85	6.9	6.8	0.11	0.682	0.927	116.57	123	117.64	104.64
scaffold_1	7235693	7236193	5.07	5.05	5.09	-0.05	0.931	0.994	35.1	31	30.34	37.99
scaffold_1	7681847	7682347	5.1	4.83	5.33	-0.51	0.376	0.684	39.74	17	40.86	39.86
scaffold_1	7797250	7797750	5.46	5.56	5.36	0.2	0.634	0.904	48.35	46	44.58	37.37
scaffold_1	8570350	8570850	4.88	3.99	5.43	-1.44	0.0338	0.0851	25.83	6	50.15	36.13
scaffold_1	8572299	8572799	5.58	5.5	5.65	-0.15	0.725	0.946	49.68	41	50.15	50.45
scaffold_1	8620058	8620558	3.91	4.07	3.74	0.33	0.66	0.916	22.52	11	19.19	7.47
scaffold_1	8662153	8662653	6.22	6.15	6.28	-0.13	0.73	0.948	85.44	57	90.4	65.4
scaffold_1	8690612	8691112	5.47	5.36	5.56	-0.2	0.664	0.918	46.36	36	50.77	43.6
scaffold_1	8751858	8752358	5.62	5.61	5.63	-0.03	0.962	0.997	53.65	44	48.91	50.45
scaffold_1	9056939	9057439	4.53	4.48	4.58	-0.1	0.877	0.985	24.51	20	29.72	18.06
scaffold_1	9058291	9058791	6.34	6.19	6.48	-0.28	0.389	0.699	85.44	61	97.21	80.97
scaffold_1	9067021	9067521	5.15	4.18	5.73	-1.55	0.00293	0.00943	21.19	15	56.96	49.2
scaffold_1	9142081	9142581	5.48	5.16	5.74	-0.57	0.22	0.449	45.7	26	58.82	47.96
scaffold_1	9144477	9144977	4.31	3.22	4.93	-1.71	0.0125	0.0346	6.62	12	26	34.88
scaffold_1	9247226	9247726	5.5	5.46	5.54	-0.08	0.87	0.984	51	37	55.72	37.37
scaffold_1	9260700	9261200	5.69	4.52	6.33	-1.81	0.000284	0.00118	35.77	10	86.68	74.12
scaffold_1	9261257	9261757	5.06	3.96	5.68	-1.71	0.00194	0.00649	19.21	12	56.34	46.09
scaffold_1	9263862	9264362	4.55	2.87	5.3	-2.43	0.000618	0.00235	10.6	4	32.2	46.71
scaffold_1	9268790	9269290	4.78	4.16	5.21	-1.04	0.0735	0.171	19.87	16	37.15	36.75
scaffold_1	9269379	9269879	4.46	4.08	4.76	-0.67	0.297	0.573	9.94	24	26	28.03
scaffold_1	9278074	9278574	4.85	1.93	5.75	-3.81	5.68e-08	9.99e-07	4.64	3	57.58	49.83
scaffold_1	9330692	9331192	4.1	2.26	4.88	-2.62	0.00213	0.00708	8.61	1	32.2	26.78
scaffold_1	9331957	9332457	3.94	2.41	4.67	-2.26	0.00398	0.0124	2.65	8	24.77	26.16
scaffold_1	9417745	9418245	4.45	4.36	4.52	-0.16	0.81	0.971	23.18	18	22.91	23.05
scaffold_1	9421771	9422271	5.33	5.1	5.52	-0.42	0.447	0.764	47.69	21	57.58	34.26
scaffold_1	9429321	9429821	3.89	3.08	4.4	-1.32	0.0812	0.187	9.94	7	22.29	19.93
scaffold_1	9434208	9434708	5.5	5.54	5.46	0.08	0.838	0.977	50.34	43	48.29	39.86
scaffold_1	9435575	9436075	5.36	5.22	5.48	-0.26	0.601	0.884	43.71	31	54.49	34.88
scaffold_1	9436246	9436746	5.24	5.08	5.38	-0.3	0.526	0.835	29.81	38	42.1	41.11
scaffold_1	9452419	9452919	5.92	5.94	5.89	0.05	0.869	0.983	70.87	52	66.25	52.32
scaffold_1	9463524	9464024	5.04	5.24	4.8	0.44	0.397	0.709	35.77	40	28.48	27.41
scaffold_1	9475716	9476216	5.45	5.4	5.49	-0.09	0.835	0.977	44.38	40	48.91	41.11
scaffold_1	9476797	9477297	5.65	5.53	5.76	-0.23	0.6	0.884	53.65	39	65.63	42.98
scaffold_1	9478502	9479002	5.71	5.64	5.77	-0.13	0.742	0.952	51.66	48	63.77	45.47
scaffold_1	9562973	9563473	5.09	5.08	5.11	-0.02	0.973	0.997	37.75	30	42.1	26.78
scaffold_1	9569640	9570140	5.39	5.25	5.52	-0.27	0.643	0.908	54.31	22	61.3	30.52
scaffold_1	9693894	9694794	5.86	5.8	5.92	-0.12	0.786	0.965	65.57	46	74.92	46.09
scaffold_1	10089867	10090367	4.19	1.93	5.03	-3.1	0.00026	0.0011	6.62	1	26	39.24
scaffold_1	10093272	10093772	5.28	5.09	5.44	-0.35	0.446	0.764	31.13	37	40.86	46.09
scaffold_1	10095081	10095581	6.45	6.45	6.45	0.01	0.977	0.998	92.06	83	95.97	78.48
scaffold_1	10098660	10099160	5.76	5.18	6.16	-0.98	0.0127	0.0351	39.74	33	79.87	63.53
scaffold_1	10316684	10317184	5.88	4.13	6.65	-2.52	5.4e-10	2.14e-08	13.91	21	89.16	111.49
scaffold_1	10317520	10318020	4.43	1.11	5.36	-4.25	6.42e-07	7.26e-06	3.31	1	40.25	41.73
scaffold_1	11072311	11072811	6.5	6.49	6.51	-0.01	0.994	1	109.29	71	115.78	66.02
scaffold_1	11100825	11101325	5.41	5.49	5.32	0.17	0.695	0.933	52.99	37	44.58	35.5
scaffold_1	11573956	11574456	4.9	4.77	5.03	-0.26	0.703	0.936	40.4	14	40.25	24.91
scaffold_1	11769017	11769517	5.19	5.15	5.23	-0.08	0.911	0.991	51	20	41.48	33.63
scaffold_1	12053887	12054387	5.13	4.11	5.72	-1.61	0.00241	0.00791	18.55	16	62.54	42.98
scaffold_1	12060388	12060888	5.45	5.35	5.54	-0.2	0.678	0.925	48.35	33	48.91	44.22
scaffold_1	12460599	12461099	5.82	5.89	5.74	0.15	0.678	0.925	63.58	55	60.68	46.09
scaffold_1	12462608	12463108	4.64	4.69	4.58	0.11	0.834	0.977	35.77	16	26.62	21.18
scaffold_1	12574295	12574795	6.43	6.54	6.31	0.23	0.434	0.75	89.42	97	82.35	76.61
scaffold_1	12651735	12652235	4.2	-0.27	5.17	-5.44	4.67e-07	5.63e-06	0.66	1	34.67	37.37
scaffold_1	12652370	12652870	3.94	-0.27	4.9	-5.16	3.07e-06	2.59e-05	0.66	1	29.72	29.9
scaffold_1	12654673	12655173	5.59	5.2	5.9	-0.71	0.178	0.374	54.31	19	76.78	42.98
scaffold_1	12656487	12656987	4.85	2.31	5.72	-3.41	1.13e-06	1.15e-05	7.95	2	52.01	53.56
scaffold_1	12708388	12708888	5.22	5.14	5.29	-0.15	0.793	0.968	43.71	27	45.82	32.39
scaffold_1	12767092	12767592	5.81	5.72	5.89	-0.17	0.638	0.906	48.35	57	65.63	52.94
scaffold_1	12907921	12908421	6.76	6.69	6.82	-0.14	0.608	0.887	101.34	105	120.12	106.51
scaffold_1	12922525	12923025	4.67	-0.27	5.64	-5.91	1.09e-08	2.49e-07	0.66	1	50.77	49.2
scaffold_1	12934521	12935021	5.99	2.87	6.9	-4.03	1.54e-17	3.66e-14	4.64	10	134.98	104.02
scaffold_1	12937136	12937636	4.84	1.11	5.79	-4.68	7.37e-09	1.84e-07	3.31	1	64.39	46.09
scaffold_1	13169836	13170336	6.32	6.24	6.39	-0.15	0.631	0.902	77.49	74	86.68	80.97
scaffold_1	13229287	13229787	5.78	5.86	5.7	0.16	0.657	0.915	68.88	47	52.01	51.7
scaffold_1	14174217	14174717	3.97	0.87	4.88	-4.01	1.42e-05	9.24e-05	0.66	3	27.24	31.77
scaffold_1	14251858	14252358	5.72	5.8	5.64	0.16	0.681	0.926	71.53	40	57.58	42.35
scaffold_1	14343754	14344254	5.72	5.8	5.64	0.16	0.693	0.932	59.61	52	63.77	36.13
scaffold_1	14431209	14431709	4.1	2.16	4.9	-2.74	0.00128	0.00446	7.95	1	30.34	29.27
scaffold_1	14452711	14453211	5.17	5.07	5.27	-0.19	0.749	0.954	44.38	23	50.77	26.16
scaffold_1	14455976	14456476	5.62	5.49	5.74	-0.25	0.577	0.871	54.97	35	58.2	48.58
scaffold_1	14568943	14569443	5.2	5.16	5.23	-0.07	0.924	0.994	47.69	24	48.29	26.78
scaffold_1	14705547	14706047	5.7	5.83	5.56	0.27	0.506	0.82	59.61	54	58.2	36.13
scaffold_1	14887673	14888173	3.83	-0.27	4.79	-5.05	6.47e-06	4.8e-05	0.66	1	30.34	24.91
scaffold_1	15251448	15251948	4.6	4.49	4.71	-0.22	0.722	0.945	23.84	21	22.91	29.27
scaffold_1	15328279	15328779	5.97	6.06	5.87	0.2	0.557	0.857	72.86	61	58.2	58.55
scaffold_1	15536593	15537093	3.64	1.5	4.46	-2.96	0.000886	0.00323	2.65	3	21.05	23.05
scaffold_1	15577393	15577893	3.18	2.05	3.81	-1.75	0.0923	0.21	7.29	1	12.38	15.57
scaffold_1	15596637	15597137	5.02	4.83	5.18	-0.36	0.508	0.821	31.79	25	33.43	39.24
scaffold_1	15650746	15651246	5.29	5.39	5.19	0.19	0.673	0.922	47.69	36	40.86	32.39
scaffold_1	15690740	15691240	3.93	4.07	3.77	0.3	0.675	0.924	20.53	13	16.72	10.59
scaffold_1	15693965	15694465	2.26	0.87	2.96	-2.09	0.146	0.315	0.66	3	1.24	14.33
scaffold_1	15730195	15730695	4.71	4.68	4.74	-0.06	0.901	0.99	19.21	32	24.15	29.27
scaffold_1	15766610	15767110	6	5.85	6.14	-0.29	0.496	0.81	80.14	35	69.35	71.63
scaffold_1	15767790	15768290	4.7	3.85	5.23	-1.38	0.022	0.0575	15.9	13	37.15	37.99
scaffold_1	15769357	15769857	6.38	4.77	7.12	-2.35	1.85e-12	2.27e-10	26.49	28	156.65	121.46
scaffold_1	15836238	15836738	5.78	5.68	5.87	-0.2	0.598	0.883	52.32	50	61.3	56.06
scaffold_1	16236918	16237418	5.52	5.49	5.55	-0.06	0.906	0.99	47.03	43	63.77	29.9
scaffold_1	16335460	16335960	5.57	5.59	5.55	0.04	0.923	0.994	48.35	48	53.87	39.86
scaffold_1	16342768	16343268	5.48	5.49	5.47	0.02	0.954	0.997	49.01	41	40.25	48.58
scaffold_1	16377409	16377909	4.02	-0.27	4.98	-5.25	2.12e-06	1.9e-05	0.66	1	39.01	24.29
scaffold_1	16474828	16475328	3.24	3.22	3.27	-0.05	0.931	0.994	4.64	14	9.29	9.97
scaffold_1	16510113	16510613	4.39	1.49	5.29	-3.79	4.59e-06	3.61e-05	4.64	1	41.48	36.75
scaffold_1	16520810	16521310	4.03	0.73	4.96	-4.22	5.65e-06	4.29e-05	1.32	2	30.96	31.14
scaffold_1	16817300	16817800	5.3	5.23	5.37	-0.14	0.775	0.962	37.09	38	50.77	31.77
scaffold_1	16826485	16826985	3.8	1.41	4.65	-3.24	0.000271	0.00114	3.31	2	27.86	22.42
scaffold_1	16837093	16837593	5.57	5.49	5.64	-0.15	0.794	0.968	66.9	23	60.68	39.24
scaffold_1	16856392	16856892	3.84	3.56	4.07	-0.51	0.483	0.799	8.61	15	16.72	16.82
scaffold_1	16969573	16970073	5.64	5.63	5.64	-0.01	0.983	0.999	50.34	49	47.06	52.94
scaffold_1	17005343	17005843	4.79	2.87	5.58	-2.71	3.16e-05	0.00018	4.64	10	38.39	57.3
scaffold_1	17008540	17009040	3.55	-0.27	4.5	-4.77	4.25e-05	0.000231	0.66	1	27.86	17.44
scaffold_1	17024027	17024527	5.47	5.43	5.5	-0.07	0.879	0.985	46.36	40	48.91	41.73
scaffold_1	17428101	17428601	5.86	5.81	5.91	-0.1	0.781	0.963	56.3	56	66.87	53.56
scaffold_1	17554191	17554691	5.66	5.67	5.65	0.02	0.973	0.998	45.04	57	55.11	45.47
scaffold_1	17650349	17650849	6.18	6.22	6.14	0.07	0.826	0.975	74.84	74	84.21	57.3
scaffold_1	17718566	17719066	4.62	3.56	5.22	-1.66	0.0102	0.0289	10.6	13	48.29	26.16
scaffold_1	17789853	17790353	5.48	5.43	5.52	-0.09	0.845	0.979	46.36	40	52.01	39.86
scaffold_1	17837961	17838461	4.9	4.95	4.85	0.1	0.858	0.982	43.71	18	39.63	18.06
scaffold_1	17863129	17863629	6.08	6.13	6.03	0.09	0.767	0.959	76.83	63	73.06	57.92
scaffold_1	18017138	18017638	3.98	-0.27	4.94	-5.21	2.28e-06	2.03e-05	0.66	1	30.34	31.14
scaffold_1	18040448	18041218	5.79	5.77	5.8	-0.04	0.91	0.991	49.01	60	60.06	51.7
scaffold_1	18056598	18057098	4.09	2.96	4.72	-1.76	0.0498	0.121	14.57	1	33.43	19.31
scaffold_1	18062855	18063355	5.78	5.84	5.71	0.12	0.76	0.957	58.29	56	68.11	36.75
scaffold_1	18123687	18124187	5.69	5.82	5.53	0.29	0.466	0.783	50.34	63	48.91	43.6
scaffold_1	18214174	18214674	3.98	4.14	3.81	0.33	0.669	0.921	13.25	22	8.67	19.31
scaffold_1	18558828	18559328	6	5.98	6.03	-0.06	0.898	0.989	72.86	53	82.35	48.58
scaffold_1	18574381	18574881	4.38	2.05	5.23	-3.18	8.74e-05	0.000425	7.29	1	42.1	33.01
scaffold_1	18628171	18628671	5.04	3.08	5.84	-2.75	1.79e-06	1.67e-05	7.95	9	57.58	56.68
scaffold_1	18692057	18692557	5.42	5.24	5.58	-0.34	0.452	0.769	42.39	33	52.01	43.6
scaffold_1	18697503	18698003	4.97	2.84	5.8	-2.96	1.02e-06	1.06e-05	7.29	7	59.44	51.7
scaffold_1	18709373	18709873	5.53	-0.27	6.52	-6.78	8.9e-13	1.28e-10	0.66	1	105.88	77.23
scaffold_1	19047516	19048016	5.93	6	5.84	0.16	0.645	0.909	66.23	62	56.34	58.55
scaffold_1	19253536	19254036	5.7	5.51	5.87	-0.36	0.365	0.67	49.01	42	63.15	53.56
scaffold_1	19270917	19271417	5.66	5.54	5.78	-0.24	0.613	0.891	54.97	38	74.92	34.88
scaffold_1	19298176	19298676	6.26	6.17	6.34	-0.17	0.573	0.869	70.87	73	82.35	79.72
scaffold_1	19689108	19689608	3.55	1.8	4.31	-2.51	0.00916	0.0262	5.96	1	14.86	24.91
scaffold_1	19713273	19713773	5.34	5.22	5.44	-0.22	0.646	0.91	41.73	33	47.06	39.86
scaffold_1	19881521	19882021	5.25	5.16	5.34	-0.17	0.737	0.951	41.73	30	39.63	41.11
scaffold_1	20216641	20217141	5.42	5.43	5.41	0.02	0.97	0.997	43.05	43	43.96	41.11
scaffold_1	20355794	20356294	5.16	4.72	5.5	-0.79	0.131	0.286	16.56	36	41.48	49.2
scaffold_1	20365350	20365850	3.64	1.66	4.44	-2.79	0.00308	0.00985	5.3	1	17.96	25.54
scaffold_1	20439849	20440349	5.13	4.83	5.38	-0.54	0.331	0.623	39.08	18	42.1	41.11
scaffold_1	20539558	20540058	5.49	5.57	5.4	0.17	0.671	0.922	56.3	39	44.58	39.86
scaffold_1	20561079	20561579	5.65	5.71	5.6	0.11	0.775	0.962	69.55	35	56.34	40.49
scaffold_1	21218296	21218796	4.87	3.11	5.63	-2.52	4.44e-05	0.000239	5.3	12	52.01	47.34
scaffold_1	21362605	21363105	5.17	4.92	5.39	-0.47	0.349	0.647	24.51	36	50.15	33.63
scaffold_1	21363868	21364813	6.05	6.12	5.97	0.15	0.639	0.906	71.53	68	63.15	62.28
scaffold_1	21384854	21385354	4.15	3.34	4.67	-1.33	0.0654	0.154	13.25	7	24.77	26.16
scaffold_1	21407924	21408424	5.85	5.81	5.88	-0.07	0.855	0.982	60.27	52	62.54	55.43
scaffold_1	21531624	21532124	4.04	-0.27	5	-5.27	1.89e-06	1.74e-05	0.66	1	39.01	24.91
scaffold_1	21797371	21797871	5.24	5.04	5.42	-0.38	0.486	0.801	41.73	24	55.72	29.9
scaffold_1	22316072	22316572	3.96	1.49	4.82	-3.33	0.00018	0.000797	4.64	1	26.62	29.9
scaffold_1	22318683	22319183	5.43	1.31	6.38	-5.07	3.69e-13	6.45e-11	3.97	1	93.49	73.5
scaffold_1	22334682	22335182	3.74	1.49	4.58	-3.08	0.00112	0.00396	4.64	1	31.58	16.19
scaffold_1	22583556	22584056	3.06	-0.27	3.99	-4.25	0.000592	0.00226	0.66	1	16.1	15.57
scaffold_1	22586663	22587163	5.63	1.93	6.57	-4.64	2.65e-14	8.46e-12	6.62	1	104.02	85.95
scaffold_1	22748722	22749222	4.95	5.14	4.72	0.42	0.452	0.769	45.7	25	32.82	19.93
scaffold_1	22750408	22750908	5.03	5.18	4.87	0.32	0.556	0.856	37.75	35	37.77	20.55
scaffold_1	22752695	22753195	5.96	5.84	6.07	-0.23	0.555	0.856	70.21	44	72.44	61.66
scaffold_1	22909319	22909819	5.01	2.11	5.91	-3.8	7.03e-09	1.77e-07	4.64	4	63.77	56.68
scaffold_1	22910255	22910755	4.92	1.66	5.84	-4.19	1.64e-08	3.45e-07	5.3	1	59.44	55.43
scaffold_1	22912166	22912666	3.67	0.58	4.58	-4	9.31e-05	0.00045	1.99	1	17.96	29.9
scaffold_1	23235695	23236195	5.16	4.72	5.5	-0.78	0.116	0.257	27.82	25	46.44	44.22
scaffold_1	23678187	23679097	6.3	6.23	6.36	-0.14	0.677	0.925	80.81	69	91.02	73.5
scaffold_1	24170122	24170622	3.57	-0.27	4.52	-4.79	3.33e-05	0.000188	0.66	1	21.05	24.91
scaffold_1	24189405	24189905	6.1	6.16	6.04	0.12	0.699	0.935	80.14	63	68.73	62.91
scaffold_1	24203680	24204180	5.56	5.53	5.6	-0.07	0.895	0.989	56.3	36	55.11	41.73
scaffold_1	24239572	24240072	5.86	5.98	5.72	0.26	0.491	0.806	56.3	70	57.58	47.96
scaffold_1	24270814	24271314	6.16	6.2	6.11	0.09	0.761	0.958	83.45	64	70.58	67.89
scaffold_1	24341455	24341955	5.31	5.16	5.44	-0.28	0.571	0.867	41.73	30	48.29	38.62
scaffold_1	24360953	24361453	3.5	-0.27	4.44	-4.71	5.25e-05	0.000276	0.66	1	21.67	21.8
scaffold_1	25099504	25100004	4.68	3.96	5.16	-1.19	0.0623	0.148	21.19	10	39.01	32.39
scaffold_1	25179534	25180034	4.41	2.8	5.15	-2.34	0.000603	0.0023	5.96	8	36.53	34.26
scaffold_1	25205316	25205816	5.93	5.93	5.93	0	0.999	1	62.26	60	60.06	62.28
scaffold_1	25394833	25395333	5.43	5.52	5.33	0.18	0.67	0.921	49.68	42	45.82	34.88
scaffold_1	25396375	25396875	5.17	4.75	5.5	-0.75	0.212	0.436	39.74	14	58.82	31.77
scaffold_1	25401113	25401613	4.58	3.31	5.24	-1.93	0.0144	0.0393	17.88	2	45.82	29.9
scaffold_1	26193652	26194152	3.62	2.5	4.24	-1.75	0.0323	0.0817	5.3	6	17.34	20.55
scaffold_1	26214765	26215265	5.67	5.65	5.69	-0.03	0.939	0.994	53.65	47	56.34	46.71
scaffold_1	26428562	26429062	5.93	5.87	6	-0.13	0.711	0.94	61.6	55	68.11	59.79
scaffold_1	26430762	26431262	4.64	2.9	5.41	-2.51	0.0719	0.168	13.91	1	48.91	36.13
scaffold_1	26596001	26596501	3.86	0.58	4.79	-4.21	1.97e-05	0.000121	1.99	1	30.96	24.29
scaffold_1	26736082	26736582	4.63	3.75	5.17	-1.42	0.0202	0.0533	13.91	13	36.53	35.5
scaffold_1	26954562	26955062	5.87	5.84	5.9	-0.06	0.912	0.991	74.84	40	72.44	47.34
scaffold_1	27167386	27167886	5.57	5.63	5.51	0.12	0.756	0.956	62.26	37	50.15	41.11
scaffold_1	27266035	27266535	4.24	3.32	4.8	-1.49	0.0286	0.073	9.94	10	27.86	28.03
scaffold_1	27284341	27284841	4.84	3.8	5.43	-1.63	0.00798	0.0231	17.88	10	34.67	51.7
scaffold_1	27847906	27848406	3.52	-0.27	4.46	-4.73	4.68e-05	0.00025	0.66	1	22.91	21.18
scaffold_1	27939782	27940282	3.82	0.87	4.72	-3.85	5.58e-05	0.00029	2.65	1	25.39	27.41
scaffold_1	27983988	27984488	5.04	3.47	5.77	-2.3	9.29e-05	0.00045	15.23	7	56.34	52.94
scaffold_1	27992958	27993458	3.67	0.58	4.58	-4	7.97e-05	0.000393	1.99	1	21.05	26.78
scaffold_1	27993840	27994340	4.45	1.32	5.37	-4.05	5.72e-07	6.61e-06	1.99	3	37.15	45.47
scaffold_1	28034886	28035386	3.59	-0.27	4.54	-4.81	3.24e-05	0.000184	0.66	1	18.57	28.03
scaffold_1	28110270	28110770	5.47	5.78	5.07	0.71	0.105	0.235	49.68	60	37.15	29.9
scaffold_1	28171280	28171780	6.13	6.17	6.08	0.09	0.778	0.963	72.19	72	73.06	62.28
scaffold_1	28281139	28281639	5.58	5.6	5.57	0.03	0.931	0.994	52.99	44	53.87	41.11
scaffold_1	28287181	28287681	3.67	1.31	4.52	-3.21	0.0007	0.00262	3.97	1	25.39	20.55
scaffold_1	28296149	28296649	1.95	0.87	2.56	-1.69	0.251	0.5	2.65	1	5.57	6.23
scaffold_1	28452571	28453071	4.74	0.22	5.7	-5.49	6.26e-09	1.61e-07	1.32	1	60.06	44.22
scaffold_1	28704324	28704824	5.78	5.04	6.26	-1.22	0.00238	0.00782	33.78	32	92.26	61.04
scaffold_1	28713714	28714214	4.94	4.89	4.98	-0.09	0.897	0.989	40.4	19	35.29	28.03
scaffold_1	29097737	29098237	3.14	0.58	4.01	-3.43	0.00192	0.00644	1.99	1	14.86	17.44
scaffold_1	29269121	29269621	6.26	6.3	6.23	0.07	0.842	0.979	88.09	69	97.83	52.32
scaffold_1	29279008	29279508	5.59	5.8	5.33	0.46	0.261	0.516	54.31	57	45.82	34.88
scaffold_1	29390507	29391007	4.05	-0.27	5.01	-5.28	1.43e-06	1.39e-05	0.66	1	34.05	30.52
scaffold_1	29744692	29745192	3.46	-0.27	4.4	-4.67	6.7e-05	0.000338	0.66	1	20.43	21.8
scaffold_1	29779308	29779808	4.74	-0.27	5.72	-5.99	6.11e-09	1.58e-07	0.66	1	60.06	45.47
scaffold_1	30053717	30054217	5.51	5.62	5.39	0.23	0.58	0.873	53.65	45	34.67	49.2
scaffold_1	30265830	30266330	4.98	4.85	5.11	-0.25	0.676	0.924	35.77	22	45.82	23.05
scaffold_1	30300658	30301158	5.73	2.8	6.63	-3.83	5.59e-14	1.41e-11	9.94	4	102.78	95.3
scaffold_1	30510076	30510576	6.41	6.44	6.38	0.05	0.847	0.98	89.42	84	86.06	80.97
scaffold_1	30589929	30590429	6.15	6.32	5.97	0.35	0.282	0.55	87.43	72	68.73	56.68
scaffold_1	30630812	30631312	3.7	-0.27	4.65	-4.92	1.56e-05	9.94e-05	0.66	1	28.48	21.8
scaffold_1	30739931	30740431	5.42	5.37	5.46	-0.09	0.884	0.986	54.97	28	53.25	34.88
scaffold_1	31014280	31014780	5.1	2.46	5.98	-3.52	8.8e-09	2.12e-07	3.97	7	64.39	61.66
scaffold_1	31090181	31090681	4.36	-0.27	5.33	-5.6	1.47e-07	2.21e-06	0.66	1	45.2	35.5
scaffold_1	31170691	31171191	5.6	5.41	5.77	-0.36	0.414	0.728	51	34	63.77	45.47
scaffold_1	31912895	31913395	5.14	-0.27	6.13	-6.39	1.02e-10	5.36e-09	0.66	1	81.73	57.92
scaffold_1	31931181	31931681	5.1	3.7	5.8	-2.1	0.000159	0.000722	7.95	18	55.11	56.06
scaffold_1	31960616	31961116	4.25	0.87	5.18	-4.32	1.64e-06	1.55e-05	2.65	1	37.15	35.5
scaffold_1	31970760	31971260	5.2	2.8	6.06	-3.26	1.02e-08	2.39e-07	5.96	8	71.2	62.28
scaffold_1	31996690	31997190	3.83	3.34	4.19	-0.86	0.299	0.576	15.23	5	19.81	16.82
scaffold_1	31999123	31999623	6.18	6.09	6.27	-0.18	0.608	0.887	78.82	57	84.83	69.14
scaffold_1	32110014	32110514	3.55	2.45	4.17	-1.72	0.0401	0.0992	5.96	5	17.34	18.69
scaffold_1	32112815	32113315	3.8	-0.27	4.75	-5.02	8.5e-06	6.03e-05	0.66	1	31.58	22.42
scaffold_1	32195754	32196254	3.65	-0.27	4.6	-4.86	2.07e-05	0.000126	0.66	1	23.53	24.91
scaffold_1	32508797	32509297	5.76	5.78	5.75	0.03	0.926	0.994	61.6	48	63.77	43.6
scaffold_1	32661341	32661841	3.95	-0.27	4.91	-5.18	2.79e-06	2.39e-05	0.66	1	30.96	29.27
scaffold_1	32722273	32722773	4.14	1.8	4.99	-3.19	0.000173	0.000773	5.96	1	32.2	31.14
scaffold_1	32723932	32724432	5.59	5.63	5.55	0.08	0.839	0.978	52.99	46	50.77	42.98
scaffold_1	32801811	32802311	5.76	5.63	5.87	-0.24	0.556	0.856	56.3	43	68.73	48.58
scaffold_1	33034698	33035198	5.6	5.65	5.56	0.09	0.83	0.975	50.34	50	55.72	38.62
scaffold_1	33190783	33191283	4.86	5.02	4.69	0.33	0.55	0.853	37.75	27	29.72	21.8
scaffold_1	33314461	33314961	4.93	4.8	5.05	-0.25	0.691	0.932	37.75	18	40.86	25.54
scaffold_1	33391729	33392229	5.8	5.76	5.84	-0.07	0.866	0.983	61.6	47	64.39	49.83
scaffold_1	33593421	33593921	5.13	2.05	6.04	-3.99	8.88e-09	2.13e-07	7.29	1	77.4	54.19
scaffold_1	33594690	33595190	3.87	1.8	4.69	-2.89	0.00129	0.0045	5.96	1	30.34	21.18
scaffold_1	33598311	33598811	5.69	5.54	5.83	-0.28	0.467	0.784	46.36	47	62.54	51.07
scaffold_1	33622234	33622734	5.39	5.41	5.38	0.03	0.963	0.997	37.75	47	51.39	31.77
scaffold_1	33694754	33695254	5.18	5.22	5.13	0.09	0.857	0.982	40.4	34	41.48	28.65
scaffold_1	33727791	33728291	5.05	4.84	5.23	-0.39	0.557	0.856	42.39	15	52.01	23.05
scaffold_1	33728924	33729424	4.83	3.98	5.37	-1.39	0.0348	0.0875	24.51	7	41.48	41.11
scaffold_1	33735063	33735563	5.42	5.33	5.5	-0.17	0.747	0.953	51.66	29	53.87	36.75
scaffold_1	33902878	33903378	4.2	0.58	5.15	-4.57	1.25e-06	1.25e-05	1.99	1	37.15	33.63
scaffold_1	33909348	33909848	5.39	5.34	5.44	-0.1	0.843	0.979	47.03	34	52.01	34.88
scaffold_1	33958005	33958505	4.12	-0.27	5.08	-5.35	8.81e-07	9.41e-06	0.66	1	34.05	33.63
scaffold_1	34144396	34144896	5.83	5.76	5.89	-0.13	0.758	0.956	64.25	44	69.35	49.2
scaffold_1	34147976	34148476	5.35	5.15	5.52	-0.37	0.514	0.825	51	20	58.82	33.01
scaffold_1	34334285	34334785	3.86	-0.27	4.82	-5.09	5.92e-06	4.46e-05	0.66	1	34.05	22.42
scaffold_1	34402362	34402862	5.93	5.93	5.93	0	0.981	0.998	66.9	55	66.25	55.43
scaffold_1	35006845	35007345	4.56	1.8	5.45	-3.65	4.51e-06	3.56e-05	5.96	1	51.39	36.13
scaffold_1	35007506	35008006	3.59	1.22	4.44	-3.22	0.000664	0.0025	2.65	2	26.62	16.82
scaffold_1	35058230	35058730	5.89	5.77	6.01	-0.24	0.503	0.817	51	58	56.34	72.25
scaffold_1	35083332	35083832	5.27	5.16	5.37	-0.21	0.747	0.953	55.64	16	42.72	39.86
scaffold_1	35096135	35096635	4.81	4.99	4.61	0.37	0.544	0.849	30.47	33	34.67	14.33
scaffold_1	35450744	35451244	5.9	5.61	6.14	-0.52	0.149	0.321	51	47	78.63	62.28
scaffold_1	35473865	35474365	4.02	-0.27	4.99	-5.25	1.71e-06	1.6e-05	0.66	1	30.96	32.39
scaffold_1	35477595	35478095	5.97	3.48	6.84	-3.36	1.32e-14	5.62e-12	13.25	9	132.5	96.54
scaffold_1	35623426	35623926	5.87	5.94	5.8	0.15	0.686	0.929	66.9	56	65.01	46.09
scaffold_1	35899786	35900286	6.16	6.12	6.19	-0.06	0.862	0.983	77.49	62	81.73	64.15
scaffold_1	35951548	35952048	5.39	5.18	5.57	-0.39	0.455	0.773	49.68	23	52.63	42.35
scaffold_1	36214968	36215468	5.44	5.38	5.49	-0.11	0.834	0.977	44.38	39	65.01	24.91
scaffold_1	36281656	36282156	4.04	3.6	4.38	-0.78	0.266	0.525	11.26	13	17.96	23.67
scaffold_1	36348656	36349156	4.73	2.87	5.52	-2.65	3.2e-05	0.000182	6.62	8	49.53	42.35
scaffold_1	36682260	36682760	3.5	-0.27	4.44	-4.71	5.26e-05	0.000276	0.66	1	21.05	22.42
scaffold_1	36708135	36708635	5.84	5.73	5.95	-0.22	0.608	0.888	62.92	43	79.87	43.6
scaffold_1	36895274	36895774	5.78	5.87	5.68	0.19	0.613	0.891	72.86	44	57.58	44.84
scaffold_1	36997101	36997601	3.93	2.32	4.67	-2.35	0.003	0.00963	5.96	4	22.29	28.65
scaffold_1	37179522	37180022	5.42	4.84	5.84	-0.99	0.0555	0.133	40.4	17	68.73	45.47
scaffold_1	37196154	37196654	5.36	4.99	5.65	-0.66	0.258	0.513	49.68	14	60.68	39.86
scaffold_1	37270126	37270626	4.36	-0.27	5.34	-5.6	1.36e-07	2.07e-06	0.66	1	40.25	40.49
scaffold_1	37534008	37534508	3.56	0.87	4.44	-3.58	0.000429	0.00171	2.65	1	15.48	28.03
scaffold_1	37690805	37691305	4.77	4.31	5.12	-0.81	0.16	0.342	14.57	25	32.82	36.75
scaffold_1	37693129	37693629	4.33	2.11	5.17	-3.06	3.98e-05	0.000219	4.64	4	34.67	37.37
scaffold_1	37698409	37698909	5.64	5.65	5.62	0.02	0.936	0.994	64.25	36	63.15	35.5
scaffold_1	37699428	37699928	5.76	5.67	5.85	-0.18	0.676	0.924	62.92	39	62.54	52.94
scaffold_1	37701055	37701555	6.12	6.21	6.03	0.18	0.571	0.867	74.18	74	71.2	59.17
scaffold_1	38039330	38039830	3.57	2.27	4.24	-1.98	0.0233	0.0606	6.62	3	19.19	18.69
scaffold_1	38055529	38056029	4.21	1.11	5.12	-4.01	5.32e-06	4.08e-05	3.31	1	35.91	33.63
scaffold_1	38057636	38058136	4.28	2.84	4.98	-2.15	0.00311	0.00993	9.27	5	36.53	26.78
scaffold_1	38062612	38063112	4.33	2.05	5.17	-3.12	0.00013	0.000605	7.29	1	37.77	34.26
scaffold_1	38079616	38080116	3.71	2.05	4.46	-2.41	0.00927	0.0264	7.29	1	26.62	17.44
scaffold_1	38084250	38084750	4.38	3.17	5.03	-1.86	0.00532	0.0161	7.95	10	34.67	30.52
scaffold_1	38086096	38086596	5.06	2.73	5.9	-3.17	1.38e-07	2.09e-06	7.29	6	65.63	54.19
scaffold_1	38086936	38087436	3.97	2.9	4.58	-1.68	0.0293	0.0747	9.94	5	26.62	21.18
scaffold_1	38088707	38089207	4.72	3.66	5.32	-1.66	0.00553	0.0167	11.26	14	42.1	37.99
scaffold_1	38091150	38091650	5.04	1.31	5.98	-4.67	4.97e-10	1.99e-08	3.97	1	65.01	61.66
scaffold_1	38096766	38097266	2.89	-0.27	3.81	-4.07	0.00142	0.00489	0.66	1	11.76	16.19
scaffold_1	38103651	38104151	3.85	0.87	4.76	-3.89	4.41e-05	0.000238	2.65	1	27.24	26.78
scaffold_1	38104442	38104942	5.37	0.58	6.34	-5.76	1.01e-12	1.41e-10	1.99	1	91.64	70.38
scaffold_1	38115308	38115808	5.51	4.85	5.96	-1.11	0.0108	0.0304	29.81	28	71.2	53.56
scaffold_1	38116989	38117489	5.39	4.79	5.82	-1.03	0.031	0.0788	19.21	36	66.87	46.09
scaffold_1	38119039	38119539	4.05	0.87	4.97	-4.1	9.35e-06	6.51e-05	2.65	1	33.43	29.27
scaffold_1	38120009	38120509	4.86	2.69	5.69	-2.99	1.4e-05	9.14e-05	9.94	3	63.15	39.86
scaffold_1	38121743	38122243	4.45	3.22	5.11	-1.89	0.00451	0.0138	6.62	12	30.34	38.62
scaffold_1	38122295	38122795	4.22	-0.27	5.18	-5.45	4.28e-07	5.26e-06	0.66	1	34.67	37.99
scaffold_1	38123760	38124260	5.38	3.77	6.12	-2.35	1.33e-06	1.31e-05	11.26	16	72.44	66.64
scaffold_1	38124712	38125212	4.62	3.32	5.29	-1.97	0.00173	0.00586	9.94	10	40.86	37.37
scaffold_1	38125396	38125896	4.73	1.73	5.63	-3.9	1.95e-07	2.78e-06	4.64	2	56.34	42.98
scaffold_1	38127575	38128075	4.32	1.49	5.22	-3.72	9.63e-06	6.66e-05	4.64	1	42.72	31.77
scaffold_1	38129833	38130333	5	2.7	5.85	-3.15	5.7e-07	6.6e-06	3.97	9	69.97	45.47
scaffold_1	38130732	38131232	4.59	3.34	5.24	-1.9	0.00295	0.00948	11.26	9	40.86	34.88
scaffold_1	38131729	38132229	5.83	4.65	6.47	-1.82	6.23e-06	4.66e-05	29.14	21	101.54	75.99
scaffold_1	38134085	38134585	5.38	4.74	5.82	-1.08	0.0178	0.0475	26.49	27	61.92	51.07
scaffold_1	38135032	38135532	5.59	5.06	5.97	-0.91	0.0321	0.0814	37.75	29	69.35	56.06
scaffold_1	38138038	38138538	4.45	3.11	5.13	-2.03	0.00981	0.0278	15.23	2	34.05	36.13
scaffold_1	38138911	38139411	5.14	3.78	5.83	-2.04	0.00052	0.00202	20.53	7	64.39	49.2
scaffold_1	38140704	38141204	4.6	2.66	5.4	-2.74	5.21e-05	0.000274	6.62	6	48.91	35.5
scaffold_1	38142722	38143222	5.15	2.69	6.01	-3.32	0.0108	0.0303	11.92	1	73.68	55.43
scaffold_1	38146342	38146842	4.04	2.5	4.77	-2.27	0.00276	0.00893	5.3	6	32.82	21.8
scaffold_1	38155959	38156459	4.97	0.22	5.94	-5.72	3.73e-10	1.58e-08	1.32	1	65.63	57.3
scaffold_1	38166074	38166574	4.5	1.5	5.41	-3.91	1.15e-06	1.17e-05	0.66	5	47.06	37.99
scaffold_1	38168014	38168514	4.31	1.11	5.23	-4.12	2.14e-06	1.92e-05	3.31	1	40.86	34.26
scaffold_1	38471632	38472132	5.91	5.87	5.95	-0.08	0.835	0.977	65.57	51	69.35	54.19
scaffold_1	38660531	38661031	5.59	5.66	5.52	0.14	0.737	0.951	46.36	55	44.58	47.34
scaffold_1	38683783	38684283	5.51	5.6	5.41	0.19	0.659	0.916	45.04	52	45.2	39.86
scaffold_1	38862643	38863143	3.15	2.5	3.6	-1.1	0.237	0.478	5.3	6	8.05	16.19
scaffold_1	39013406	39013906	5.35	5.58	5.09	0.48	0.291	0.564	44.38	51	31.58	36.75
scaffold_1	39100312	39100812	3.54	1.31	4.38	-3.06	0.00161	0.00548	3.97	1	23.53	18.06
scaffold_1	39150780	39151280	4.62	2.11	5.48	-3.37	5.84e-06	4.41e-05	6.62	2	39.63	49.83
scaffold_1	39191113	39191613	5.37	5.2	5.53	-0.33	0.526	0.835	50.34	23	52.63	39.86
scaffold_1	39390043	39390543	3.68	-0.27	4.63	-4.9	1.65e-05	0.000104	0.66	1	24.77	24.91
scaffold_1	39687547	39688047	4.26	1.11	5.17	-4.06	3.78e-06	3.07e-05	3.31	1	31.58	40.49
scaffold_1	39874907	39875407	5.58	5.47	5.68	-0.21	0.611	0.89	45.7	43	52.01	50.45
scaffold_1	39954558	39955058	3.94	2.99	4.5	-1.51	0.0628	0.149	11.92	4	17.34	28.03
scaffold_1	39970613	39971113	4.43	3.32	5.05	-1.74	0.00809	0.0234	7.95	12	35.29	31.14
scaffold_1	39971996	39972496	4.91	4.66	5.12	-0.46	0.442	0.759	30.47	20	45.2	24.29
scaffold_1	39974930	39975430	3.95	-0.27	4.91	-5.18	2.78e-06	2.39e-05	0.66	1	29.72	30.52
scaffold_1	39986423	39986923	4.36	2.7	5.11	-2.41	0.000645	0.00244	3.97	9	32.2	36.75
scaffold_1	40479530	40480030	3.69	0.87	4.58	-3.71	0.000184	0.000813	2.65	1	17.34	30.52
scaffold_1	40523962	40524462	4.69	0.22	5.65	-5.44	8.77e-09	2.11e-07	1.32	1	50.77	49.83
scaffold_1	40577293	40577793	3.3	1.22	4.12	-2.9	0.00349	0.011	0.66	4	17.96	16.82
scaffold_1	40578369	40578869	5.24	2.27	6.15	-3.88	1.45e-10	7.27e-09	4.64	5	72.44	69.14
scaffold_1	40582973	40583473	3.67	1.49	4.5	-3.01	0.00129	0.0045	4.64	1	23.53	21.8
scaffold_1	40590831	40591331	4.83	4.23	5.25	-1.02	0.0709	0.166	18.55	19	41.48	34.88
scaffold_1	40592030	40592530	5.75	5.42	6.02	-0.59	0.52	0.831	66.9	19	83.59	46.09
scaffold_1	40609158	40609658	3.9	0.87	4.8	-3.93	2.45e-05	0.000145	0.66	3	29.1	26.78
scaffold_1	40612953	40613453	3.97	-0.27	4.93	-5.19	2.53e-06	2.21e-05	0.66	1	29.1	31.77
scaffold_1	40614797	40615297	4.72	1.11	5.66	-4.55	2.66e-08	5.17e-07	3.31	1	47.68	53.56
scaffold_1	40616421	40616921	5.15	-0.27	6.13	-6.4	7.67e-11	4.28e-09	0.66	1	75.54	64.78
scaffold_1	41163087	41163587	5.46	4.27	6.1	-1.83	5.84e-05	0.000301	18.55	20	76.16	61.04
scaffold_1	41165613	41166113	5.49	5.57	5.41	0.16	0.691	0.932	58.29	37	47.06	37.99
scaffold_1	41244592	41245092	5.93	5.98	5.87	0.11	0.756	0.956	63.58	63	65.01	52.32
scaffold_1	41245511	41246011	4.63	4.75	4.5	0.25	0.673	0.923	29.81	24	26	19.31
scaffold_1	41327191	41327691	4.34	3.76	4.75	-0.99	0.253	0.505	25.17	2	31.58	22.42
scaffold_1	41344864	41345364	5.31	5.28	5.33	-0.05	0.935	0.994	49.68	28	48.91	31.77
scaffold_1	41383433	41383933	4.5	4.37	4.62	-0.24	0.757	0.956	32.45	9	24.77	24.29
scaffold_1	41390652	41391152	5.18	2.05	6.1	-4.05	2.11e-09	6.76e-08	7.29	1	75.54	61.66
scaffold_1	41403348	41403848	5.87	5.79	5.95	-0.16	0.707	0.938	66.9	44	69.97	53.56
scaffold_1	41415404	41415904	3.57	-0.27	4.52	-4.79	3.27e-05	0.000185	0.66	1	22.29	23.67
scaffold_1	41609781	41610281	5.76	5.67	5.84	-0.18	0.677	0.925	59.61	42	67.49	47.34
scaffold_1	41610367	41610867	6.11	6.07	6.15	-0.08	0.804	0.97	60.27	74	78.01	63.53
scaffold_1	41639433	41639933	4.16	2.36	4.94	-2.58	0.00325	0.0103	9.27	1	42.1	19.31
scaffold_1	41666420	41666920	4.9	4.67	5.11	-0.44	0.509	0.821	37.75	13	43.96	24.91
scaffold_1	41749793	41750293	5.61	5.56	5.66	-0.1	0.817	0.973	49.68	45	55.11	46.09
scaffold_1	41750416	41750916	5.84	5.85	5.82	0.03	0.925	0.994	59.61	56	64.39	48.58
scaffold_1	41810720	41811220	5.53	5.54	5.51	0.03	0.931	0.994	54.97	38	50.77	40.49
scaffold_1	41853717	41854217	6.13	6.24	6.01	0.24	0.462	0.779	79.48	72	70.58	57.92
scaffold_1	42014070	42014570	3.4	1.49	4.19	-2.7	0.00785	0.0228	4.64	1	24.77	11.83
scaffold_1	42157016	42157516	4.82	3.43	5.51	-2.08	0.000493	0.00193	8.61	13	44.58	46.71
scaffold_1	42182059	42182559	4.35	1.66	5.23	-3.58	1.49e-05	9.58e-05	5.3	1	40.86	34.26
scaffold_1	42183274	42183774	5.33	1.49	6.28	-4.78	4.52e-12	4.3e-10	4.64	1	85.44	69.76
scaffold_1	42184336	42184836	4.78	2.8	5.59	-2.78	1.84e-05	0.000114	3.97	10	52.01	44.22
scaffold_1	42465415	42465915	4.59	-0.27	5.56	-5.83	2.52e-08	4.93e-07	0.66	1	53.87	40.49
scaffold_1	42657600	42658100	4.28	2.87	4.99	-2.12	0.00272	0.00883	8.61	6	30.96	32.39
scaffold_1	42689084	42689584	4.03	3.5	4.42	-0.92	0.2	0.415	8.61	14	15.48	27.41
scaffold_1	42693587	42694087	5.31	5.37	5.24	0.13	0.797	0.968	35.77	47	42.1	33.63
scaffold_1	42694356	42694856	6.07	6.12	6.02	0.11	0.765	0.959	73.52	66	81.73	47.96
scaffold_1	42759089	42759589	4.13	2.45	4.88	-2.43	0.00181	0.00608	7.95	3	29.1	29.9
scaffold_1	42766010	42766510	4.57	3.14	5.28	-2.14	0.00131	0.00457	10.6	7	31.58	46.09
scaffold_1	42770056	42770556	5.5	2.93	6.37	-3.44	3.96e-11	2.53e-09	9.27	6	77.4	88.44
scaffold_1	42775026	42775526	6.54	6.31	6.74	-0.43	0.142	0.307	88.09	71	111.45	102.77
scaffold_1	42780121	42780621	6	5.35	6.45	-1.1	0.00144	0.00497	38.42	43	88.54	85.95
scaffold_1	42790793	42791293	4.69	3.72	5.27	-1.55	0.0112	0.0313	9.27	17	37.15	39.86
scaffold_1	42795009	42795509	4.35	2.97	5.04	-2.08	0.00248	0.00812	6.62	9	28.48	37.37
scaffold_1	42814144	42815094	6.13	6.25	6	0.25	0.533	0.84	98.69	54	89.16	39.24
scaffold_1	42878592	42879092	5.24	5.1	5.37	-0.27	0.661	0.917	49.68	19	52.63	29.9
scaffold_1	42879104	42879604	5.11	5.07	5.14	-0.08	0.896	0.989	39.08	28	42.1	28.65
scaffold_1	42896743	42897243	5.66	5.62	5.7	-0.08	0.851	0.981	54.31	44	65.01	39.24
scaffold_1	43080853	43081353	5.2	4.94	5.42	-0.48	0.418	0.732	44.38	17	54.49	31.14
scaffold_1	43087864	43088364	4.87	3.19	5.62	-2.44	0.000194	0.000851	13.25	5	59.44	39.24
scaffold_1	43101354	43101854	4.19	2.05	5.01	-2.96	0.000529	0.00205	7.29	1	40.86	23.67
scaffold_1	43102886	43103386	5.8	4.77	6.39	-1.63	3.17e-05	0.000181	30.47	24	82.35	85.95
scaffold_1	43105017	43105517	5.66	3.19	6.53	-3.34	0.000473	0.00186	15.23	3	105.88	78.48
scaffold_1	43108206	43108706	4.37	3.66	4.85	-1.19	0.0661	0.156	11.26	14	31.58	26.16
scaffold_1	43111920	43112420	4.47	0.87	5.41	-4.54	2.07e-07	2.93e-06	2.65	1	43.34	41.73
scaffold_1	43116054	43116554	3.98	-0.27	4.94	-5.21	2.28e-06	2.03e-05	0.66	1	30.34	31.14
scaffold_1	43139723	43140223	5.3	4.99	5.55	-0.56	0.238	0.48	34.44	29	53.25	40.49
scaffold_1	43583395	43583895	6.14	5.94	6.31	-0.38	0.307	0.588	75.51	47	90.4	68.51
scaffold_1	44462250	44462750	5.39	5.48	5.29	0.19	0.672	0.922	47.03	42	43.96	34.26
scaffold_1	44555070	44555570	5.46	5.5	5.42	0.08	0.846	0.98	56.3	34	49.53	36.13
scaffold_1	44574915	44575415	4.04	0.22	4.99	-4.77	4.68e-06	3.67e-05	1.32	1	19.81	43.6
scaffold_1	44595852	44596352	4.95	4.7	5.16	-0.45	0.423	0.738	31.13	21	40.25	31.14
scaffold_1	44808762	44809262	5.18	5.18	5.18	0	0.988	1	39.74	33	39.63	33.01
scaffold_1	44823827	44824740	6.3	6.26	6.33	-0.07	0.88	0.985	99.35	54	92.87	67.89
scaffold_1	44977083	44977583	4.91	4.56	5.19	-0.64	0.328	0.62	35.1	12	45.2	28.03
scaffold_1	44977794	44978294	5.51	5.5	5.52	-0.02	0.983	0.999	53.65	37	48.29	43.6
scaffold_1	45067509	45068009	5.43	5.33	5.53	-0.2	0.678	0.925	48.35	32	55.11	37.37
scaffold_1	45118296	45119255	6.46	6.49	6.43	0.06	0.836	0.977	123.86	56	100.92	71.63
scaffold_1	45133007	45133507	3.6	0.87	4.48	-3.61	0.00029	0.0012	2.65	1	26	18.69
scaffold_1	45143006	45143506	4.52	4.04	4.88	-0.84	0.177	0.373	11.92	21	32.2	26.78
scaffold_1	45207137	45207637	5.61	5.48	5.74	-0.26	0.564	0.861	56.96	32	55.11	51.7
scaffold_1	45212263	45212763	4.41	2.5	5.21	-2.71	0.000115	0.000543	5.3	6	39.01	34.88
scaffold_1	45264779	45265279	5.56	5.31	5.77	-0.46	0.271	0.532	42.39	37	58.82	50.45
scaffold_1	45276653	45277153	6.12	6.07	6.16	-0.09	0.811	0.972	77.49	57	84.83	58.55
scaffold_1	45282723	45283223	4.38	2.32	5.19	-2.88	9.05e-05	0.000438	5.96	4	42.1	31.14
scaffold_1	45368722	45369222	6.21	6.16	6.27	-0.1	0.757	0.956	74.18	69	91.64	62.28
scaffold_1	45407180	45407680	4.75	2.41	5.6	-3.19	8.38e-06	5.95e-05	8.61	2	50.15	46.71
scaffold_1	45411353	45411853	3.95	0.22	4.9	-4.68	5.07e-06	3.92e-05	1.32	1	33.43	26.16
scaffold_1	45418749	45419249	5.17	-0.27	6.15	-6.42	5.91e-11	3.45e-09	0.66	1	73.68	68.51
scaffold_1	45431054	45431554	3.89	-0.27	4.85	-5.12	5.14e-06	3.96e-05	0.66	1	21.67	36.13
scaffold_1	45570491	45570991	5.1	4.81	5.35	-0.54	0.367	0.672	41.06	15	43.34	37.99
scaffold_1	45712512	45713012	4.7	2.76	5.49	-2.73	0.000391	0.00157	12.58	1	41.48	48.58
scaffold_1	45713231	45713731	4.83	3.98	5.37	-1.39	0.0359	0.0897	24.51	7	45.82	36.75
scaffold_1	45772286	45772786	5.9	5.79	6	-0.21	0.623	0.897	71.53	39	72.44	55.43
scaffold_1	45819944	45820444	5.94	5.97	5.92	0.05	0.91	0.991	56.96	68	66.87	54.19
scaffold_1	45844630	45845130	4.39	3.56	4.91	-1.35	0.0547	0.131	16.56	7	34.67	25.54
scaffold_1	45858605	45859105	4.28	2.97	4.96	-1.99	0.00403	0.0125	6.62	9	34.05	28.03
scaffold_1	45867458	45867958	4.98	3.08	5.77	-2.69	2.16e-05	0.00013	11.92	5	66.25	42.98
scaffold_1	45869052	45869552	5.36	4.87	5.73	-0.86	0.0951	0.215	40.4	18	60.06	46.09
scaffold_1	45874870	45875370	4.92	2.36	5.79	-3.43	2.14e-06	1.92e-05	9.27	1	61.92	48.58
scaffold_1	45892690	45893190	4.88	4.63	5.09	-0.46	0.416	0.731	26.49	23	41.48	26.78
scaffold_1	45895206	45895706	5.34	5.32	5.36	-0.04	0.945	0.995	45.7	34	43.96	37.99
scaffold_1	45896287	45896787	5.38	5.32	5.44	-0.12	0.801	0.97	45.7	34	50.77	36.13
scaffold_1	45997145	45998130	6.46	6.36	6.56	-0.19	0.576	0.871	98.69	66	110.83	77.23
scaffold_1	46030176	46030676	6.45	6.38	6.52	-0.14	0.681	0.926	99.35	67	97.83	85.33
scaffold_1	46093209	46093709	3.88	1.5	4.74	-3.24	0.000156	0.000707	2.65	3	24.15	29.27
scaffold_1	46097471	46097971	4.99	4.69	5.23	-0.54	0.384	0.694	37.75	14	41.48	33.63
scaffold_1	46140785	46141285	5.54	5.59	5.48	0.11	0.782	0.963	57.62	39	53.87	35.5
scaffold_1	46164545	46165045	5.58	5.76	5.38	0.38	0.373	0.68	64.25	44	50.77	32.39
scaffold_1	46172514	46173014	4.39	3.87	4.77	-0.9	0.164	0.348	15.23	14	23.53	31.14
scaffold_1	46201377	46201877	5.74	5.77	5.72	0.05	0.903	0.99	54.97	54	60.68	44.84
scaffold_1	46293419	46293919	5.54	5.45	5.63	-0.18	0.708	0.939	54.31	33	52.01	46.71
scaffold_1	46313666	46314166	4.25	-0.27	5.22	-5.49	3.26e-07	4.22e-06	0.66	1	36.53	37.99
scaffold_1	46365160	46365660	5.37	5.45	5.28	0.17	0.702	0.936	48.35	39	45.82	31.77
scaffold_1	46470838	46471338	5.61	5.47	5.74	-0.26	0.614	0.892	60.93	28	71.2	35.5
scaffold_1	46507231	46507731	4.37	3.46	4.93	-1.47	0.0263	0.0676	9.94	12	35.29	25.54
scaffold_1	46528070	46528570	4.44	2.05	5.29	-3.24	5.02e-05	0.000265	7.29	1	39.01	39.24
scaffold_1	46537244	46537744	5.51	5.43	5.59	-0.16	0.756	0.956	56.3	30	52.63	43.6
scaffold_1	46570719	46571219	4.54	3.7	5.07	-1.37	0.0353	0.0884	7.95	18	27.86	39.24
scaffold_1	46604434	46604934	5.68	5.64	5.72	-0.08	0.835	0.977	51.66	48	52.01	53.56
scaffold_1	46667194	46668148	6.27	5.94	6.53	-0.59	0.0734	0.171	72.86	50	93.49	91.56
scaffold_1	46680506	46681006	5.18	5.04	5.31	-0.27	0.646	0.91	47.69	18	42.72	36.75
scaffold_1	46842824	46843324	5.03	5.02	5.04	-0.02	0.974	0.998	35.77	29	37.15	28.65
scaffold_1	46863040	46863540	3.95	1.94	4.76	-2.82	0.000478	0.00188	2.65	5	29.72	24.29
scaffold_1	46890721	46891221	5.69	5.69	5.7	-0.01	0.989	1	54.97	48	64.39	39.24
scaffold_1	46905390	46905890	6.08	6.13	6.02	0.12	0.736	0.951	79.48	61	80.49	49.2
scaffold_1	46921495	46921995	3.91	2.69	4.56	-1.87	0.0402	0.0993	11.92	1	17.96	29.27
scaffold_1	46955319	46955819	5.09	1.31	6.03	-4.72	2.55e-10	1.16e-08	3.97	1	71.82	59.17
scaffold_1	46956314	46956814	3.73	-0.27	4.69	-4.95	1.64e-05	0.000104	0.66	1	34.05	17.44
scaffold_1	46962325	46962825	5.57	5.32	5.79	-0.47	0.339	0.636	54.97	25	65.01	45.47
scaffold_1	46963306	46963806	5.31	5.32	5.29	0.03	0.937	0.994	43.05	37	48.29	29.9
scaffold_1	46970142	46970642	5.08	4.51	5.49	-0.99	0.081	0.187	30.47	15	52.01	37.99
scaffold_1	46995829	46996329	4.47	4.54	4.4	0.14	0.837	0.977	20.53	26	14.86	27.41
scaffold_1	46998347	46998847	5.06	5.13	4.98	0.15	0.782	0.964	49.01	21	40.86	22.42
scaffold_1	47030691	47031191	3.79	2.16	4.54	-2.38	0.00881	0.0253	7.95	1	27.24	19.31
scaffold_1	47031406	47031906	5.28	5.1	5.43	-0.33	0.552	0.854	47.69	21	48.91	37.37
scaffold_1	47040043	47040543	5.98	6.06	5.9	0.17	0.634	0.904	72.86	61	71.82	47.34
scaffold_1	47101191	47101691	4.89	4.57	5.16	-0.59	0.383	0.692	36.43	11	45.2	26.16
scaffold_1	47261052	47261552	4.89	4.73	5.03	-0.3	0.642	0.908	35.1	18	41.48	23.67
scaffold_1	47261731	47262231	5.67	5.5	5.81	-0.31	0.476	0.793	55.64	35	63.15	49.2
scaffold_1	47482068	47482568	4.37	2.05	5.22	-3.17	9.31e-05	0.00045	7.29	1	40.86	33.63
scaffold_1	47870238	47870738	6.17	6.12	6.21	-0.09	0.797	0.968	78.16	61	82.35	66.02
scaffold_1	47944533	47945033	5.67	5.77	5.56	0.21	0.611	0.89	62.92	46	58.82	35.5
scaffold_1	47968321	47968821	6.04	6.14	5.93	0.21	0.526	0.835	73.52	68	66.25	56.06
scaffold_1	48279677	48280177	4.53	-0.27	5.5	-5.77	4.32e-08	7.94e-07	0.66	1	37.15	53.56
scaffold_1	48321563	48322063	4.04	2.45	4.77	-2.32	0.00344	0.0109	7.95	3	28.48	26.16
scaffold_1	48478393	48478893	2.89	-0.27	3.8	-4.07	0.00137	0.00476	0.66	1	14.24	13.7
scaffold_1	48501576	48502076	4.41	2.22	5.24	-3.03	3.76e-05	0.000208	5.3	4	32.82	42.98
scaffold_1	48685622	48686122	4.06	-0.27	5.03	-5.29	1.42e-06	1.39e-05	0.66	1	27.24	37.99
scaffold_1	48771760	48772260	3.61	-0.27	4.56	-4.83	2.85e-05	0.000165	0.66	1	19.19	28.03
scaffold_1	49067891	49068391	5.44	5.65	5.18	0.47	0.276	0.54	49.68	51	37.15	35.5
scaffold_1	49078043	49078543	5.07	5	5.13	-0.13	0.857	0.982	47.03	17	49.53	20.55
scaffold_1	49740546	49741046	4.46	2.5	5.27	-2.77	0.000116	0.000547	7.29	4	43.96	33.01
scaffold_1	49742111	49742611	4.23	1.8	5.09	-3.29	7.83e-05	0.000387	5.96	1	35.29	33.01
scaffold_1	49748541	49749041	3.62	1.66	4.42	-2.77	0.00328	0.0104	5.3	1	19.19	23.67
scaffold_1	49767329	49767829	6.53	6.31	6.73	-0.41	0.145	0.313	78.82	80	113.93	97.79
scaffold_1	49770397	49770897	5.03	2.96	5.84	-2.88	1.03e-06	1.07e-05	8.61	7	58.82	56.06
scaffold_1	49771386	49771886	5.11	3.41	5.87	-2.46	7.31e-06	5.31e-05	9.27	12	61.3	55.43
scaffold_1	49775456	49775956	4.09	1.49	4.97	-3.48	6.17e-05	0.000315	4.64	1	32.82	29.9
scaffold_1	49784228	49784728	5.45	-0.27	6.44	-6.7	2.43e-12	2.64e-10	0.66	1	100.3	72.87
scaffold_1	50171567	50172067	5.04	5.1	4.99	0.11	0.838	0.977	30.47	38	29.72	33.63
scaffold_1	50195698	50196198	5.08	4.76	5.33	-0.58	0.26	0.515	27.16	27	42.72	37.99
scaffold_1	50684883	50685383	3.81	-0.27	4.77	-5.04	7.13e-06	5.2e-05	0.66	1	29.72	24.91
scaffold_1	51144022	51144522	4.99	0.22	5.96	-5.75	3.03e-10	1.32e-08	1.32	1	68.73	56.06
scaffold_1	51144705	51145205	4.34	1.66	5.22	-3.56	1.64e-05	0.000103	5.3	1	40.25	34.26
scaffold_1	51147399	51147899	2.98	-0.27	3.9	-4.17	0.00101	0.00363	0.66	1	10.53	19.31
scaffold_1	51203419	51203919	4.23	3.06	4.87	-1.81	0.0102	0.0288	6.62	10	35.29	23.05
scaffold_1	51204239	51204739	5.27	4.7	5.68	-0.98	0.0427	0.105	29.81	22	50.77	51.7
scaffold_1	51217653	51218153	4.71	4.67	4.75	-0.09	0.917	0.993	37.75	13	31.58	22.42
scaffold_1	51256032	51256532	5.41	5.39	5.42	-0.03	0.971	0.997	51	33	50.77	34.88
scaffold_1	51258346	51258846	5.79	5.81	5.76	0.04	0.889	0.987	68.88	43	51.39	57.3
scaffold_1	51267880	51268380	3.78	2.16	4.52	-2.36	0.00916	0.0262	7.95	1	21.05	24.91
scaffold_1	51328847	51329347	5.71	5.67	5.75	-0.08	0.882	0.985	67.56	34	58.82	48.58
scaffold_1	51377899	51378399	3.87	2.87	4.46	-1.59	0.0444	0.109	8.61	6	29.1	14.95
scaffold_1	51410504	51411004	5.21	5.34	5.08	0.26	0.643	0.908	62.92	18	43.34	24.29
scaffold_1	51481460	51481960	5.29	5.31	5.27	0.04	0.917	0.993	48.35	31	52.01	24.91
scaffold_1	51484864	51485364	4.1	3.54	4.5	-0.96	0.164	0.348	9.27	14	20.43	24.91
scaffold_1	51874848	51875348	4.84	2.41	5.7	-3.29	5.46e-07	6.37e-06	4.64	6	56.34	47.34
scaffold_1	51891465	51891965	4.69	0.58	5.65	-5.07	1.32e-08	2.92e-07	1.99	1	57.58	42.98
scaffold_1	51985569	51986069	3.91	1.73	4.74	-3.01	0.000682	0.00256	4.64	2	16.72	36.75
scaffold_1	52292491	52292991	3.76	2.58	4.4	-1.82	0.021	0.0551	5.96	6	19.19	23.05
scaffold_1	52298609	52299109	4.17	3.77	4.48	-0.71	0.352	0.653	17.22	10	32.82	11.83
scaffold_1	52376209	52376709	4.12	1.66	4.98	-3.33	0.000134	0.000621	5.3	1	39.63	23.67
scaffold_1	52437587	52438327	5.62	5.75	5.47	0.28	0.484	0.8	55.64	52	47.06	41.73
scaffold_1	52464332	52464832	5.58	5.64	5.52	0.12	0.77	0.961	57.62	42	55.11	36.75
scaffold_1	52528093	52528593	5.83	5.72	5.93	-0.22	0.589	0.878	60.27	45	71.2	51.07
scaffold_1	52545038	52545538	5.66	5.63	5.7	-0.07	0.9	0.989	62.92	36	54.49	49.2
scaffold_1	52591092	52591592	6.1	6.11	6.08	0.03	0.928	0.994	70.21	68	82.35	52.94
scaffold_1	52883339	52883839	5.24	4.67	5.64	-0.98	0.0826	0.19	35.77	15	62.54	37.37
scaffold_1	52888157	52888657	5.99	6.06	5.92	0.14	0.68	0.926	69.55	64	69.35	51.7
scaffold_1	53273884	53274384	5.93	5.78	6.06	-0.28	0.515	0.826	68.88	41	86.06	47.34
scaffold_1	53282552	53283052	5.76	5.75	5.77	-0.02	0.98	0.998	65.57	42	62.54	46.71
scaffold_1	53443646	53444146	4.7	4.14	5.11	-0.97	0.112	0.25	19.21	16	42.1	26.78
scaffold_1	53454446	53454946	3.48	-0.27	4.42	-4.69	6.01e-05	0.000307	0.66	1	22.91	19.93
scaffold_1	53458383	53458883	4.12	2.62	4.83	-2.22	0.00425	0.0131	7.29	5	38.39	18.69
scaffold_1	53612771	53613271	5.58	5.64	5.52	0.12	0.773	0.961	65.57	34	55.11	36.75
scaffold_1	53674368	53674868	5.95	5.81	6.08	-0.27	0.476	0.793	65.57	47	71.82	63.53
scaffold_1	53693942	53694442	5.63	5.61	5.65	-0.04	0.934	0.994	55.64	42	58.2	42.35
scaffold_1	53889772	53890272	5.86	5.87	5.84	0.03	0.917	0.993	68.22	49	65.01	49.83
scaffold_1	53956988	53957488	5.45	5.18	5.69	-0.51	0.33	0.622	52.32	20	58.2	44.84
scaffold_1	54019924	54020424	4.63	4.38	4.85	-0.48	0.44	0.757	22.52	19	34.67	23.05
scaffold_1	54023678	54024178	5.93	5.77	6.07	-0.3	0.463	0.78	68.22	41	76.78	57.3
scaffold_1	54028750	54029250	5.43	5.58	5.28	0.3	0.491	0.806	48.35	47	40.25	37.37
scaffold_1	54033776	54034276	5.87	6.07	5.64	0.43	0.254	0.506	80.81	54	59.44	40.49
scaffold_1	54035728	54036228	6.34	6.34	6.34	0	0.972	0.997	96.04	66	86.68	75.36
scaffold_1	54037408	54037908	5.22	5.19	5.24	-0.05	0.948	0.996	51	22	41.48	34.26
scaffold_1	54040928	54041809	6.28	6.2	6.35	-0.15	0.701	0.936	93.39	54	93.49	69.76
scaffold_1	54112714	54113214	5.34	5.54	5.12	0.42	0.362	0.666	47.03	46	40.86	28.65
scaffold_1	54122541	54123041	5.08	3.58	5.8	-2.22	7.22e-05	0.000362	13.91	10	64.39	47.34
scaffold_1	54123750	54124250	4.05	2.8	4.7	-1.9	0.0138	0.0377	9.94	4	27.24	24.91
scaffold_1	54144279	54144779	5.45	3.9	6.18	-2.28	1.79e-06	1.66e-05	17.88	12	76.16	69.14
scaffold_1	54145081	54145581	5.76	5.63	5.87	-0.23	0.539	0.844	50.34	49	62.54	54.19
scaffold_1	54145907	54146407	5.31	5.01	5.55	-0.54	0.253	0.505	36.43	28	47.06	46.71
scaffold_1	54151527	54152027	4.24	1.66	5.12	-3.46	3.65e-05	0.000203	5.3	1	37.15	32.39
scaffold_1	54162541	54163041	4.54	3.54	5.13	-1.6	0.033	0.0833	19.21	4	42.72	27.41
scaffold_1	54166691	54167191	4.98	-0.27	5.96	-6.22	5.72e-10	2.25e-08	0.66	1	68.73	55.43
scaffold_1	54185773	54186273	5.43	5.14	5.68	-0.54	0.247	0.495	36.43	34	65.01	37.37
scaffold_1	54188356	54188856	5.48	4.05	6.18	-2.13	3.27e-06	2.74e-05	17.22	16	76.78	68.51
scaffold_1	54264216	54264716	5.23	5.21	5.25	-0.04	0.939	0.994	41.06	33	45.82	30.52
scaffold_1	54360200	54361156	6.82	6.9	6.73	0.17	0.553	0.855	126.51	112	128.79	83.46
scaffold_1	54467519	54468019	5.03	5.12	4.93	0.2	0.703	0.936	45.7	24	34.67	26.16
scaffold_1	54661270	54661770	4.03	1.93	4.85	-2.92	0.000695	0.0026	6.62	1	29.1	28.65
scaffold_1	54664563	54665063	4.68	4.51	4.83	-0.33	0.656	0.914	34.44	11	38.39	18.69
scaffold_1	54702311	54702811	5.61	5.21	5.92	-0.71	0.166	0.352	51	23	82.35	38.62
scaffold_1	54751386	54751886	5.43	5.07	5.72	-0.65	0.158	0.338	39.08	28	61.3	44.22
scaffold_1	54837704	54838204	3.49	2.5	4.07	-1.57	0.0674	0.159	5.3	6	11.76	21.8
scaffold_1	54869925	54870425	5.44	5.39	5.48	-0.09	0.866	0.983	51	33	53.25	36.13
scaffold_1	54877565	54878065	5.66	5.75	5.58	0.17	0.691	0.932	54.31	53	61.3	34.26
scaffold_1	54954536	54955036	5.43	5.43	5.43	0	0.994	1	49.01	37	50.77	35.5
scaffold_1	55041017	55041517	4.53	3.7	5.05	-1.36	0.0309	0.0785	9.94	16	34.05	32.39
scaffold_1	55048605	55049105	5.54	5.36	5.7	-0.34	0.42	0.736	43.05	39	48.91	54.81
scaffold_1	55049166	55049666	5.21	4.99	5.39	-0.4	0.435	0.751	37.75	26	41.48	42.35
scaffold_1	55050991	55051491	6.82	6.7	6.92	-0.22	0.423	0.738	97.36	111	138.07	104.02
scaffold_1	55053188	55053688	6.26	6.22	6.31	-0.09	0.787	0.966	78.16	71	81.73	76.61
scaffold_1	55057180	55057680	5.22	5.16	5.28	-0.12	0.847	0.98	50.34	21	38.39	39.24
scaffold_1	55058024	55058524	5.22	4.76	5.56	-0.8	0.0968	0.219	25.17	29	43.96	50.45
scaffold_1	55061666	55062166	6.35	6.24	6.46	-0.22	0.456	0.774	72.86	78	91.64	84.08
scaffold_1	55074526	55075026	3.41	3.41	3.4	0.01	0.999	1	9.27	12	4.33	16.82
scaffold_1	55080209	55080709	6.51	6.42	6.6	-0.19	0.568	0.865	100.68	70	110.83	83.46
scaffold_1	55097097	55097597	5.89	5.98	5.79	0.19	0.608	0.887	68.22	58	68.73	41.73
scaffold_1	55167147	55167647	4.87	4.82	4.91	-0.09	0.878	0.985	32.45	24	29.1	31.14
scaffold_1	55334007	55334507	5.93	6.16	5.64	0.52	0.14	0.303	70.21	73	53.25	46.71
scaffold_1	55356394	55356894	4.91	4.99	4.82	0.17	0.754	0.955	36.43	27	33.43	23.05
scaffold_1	55379352	55379852	5.58	5.6	5.55	0.05	0.899	0.989	51	46	52.63	41.11
scaffold_1	55420933	55421433	5.03	4.55	5.39	-0.84	0.162	0.345	31.79	15	54.49	29.27
scaffold_1	55466851	55467351	5.85	5.74	5.94	-0.2	0.629	0.9	64.25	43	68.73	54.19
scaffold_1	55502675	55503175	5.07	1.93	5.98	-4.05	6.89e-09	1.74e-07	6.62	1	65.63	61.04
scaffold_1	55508035	55509011	6.05	5.9	6.19	-0.29	0.515	0.826	83.45	36	89.16	56.68
scaffold_1	55534287	55534787	5.04	5.1	4.98	0.11	0.822	0.974	42.39	26	38.39	24.91
scaffold_1	55555405	55555905	5.3	5.41	5.17	0.25	0.625	0.898	54.31	31	48.29	23.67
scaffold_1	55645813	55646313	5.45	5.7	5.16	0.54	0.213	0.437	51.66	52	32.82	38.62
scaffold_1	55784301	55784801	5.26	5.21	5.3	-0.09	0.874	0.984	43.05	31	52.01	26.78
scaffold_1	55869290	55869790	3.74	3.64	3.84	-0.2	0.793	0.968	11.92	13	16.72	11.83
scaffold_1	55873880	55874380	5.54	5.58	5.49	0.09	0.82	0.974	55.64	40	47.68	42.35
scaffold_1	55907085	55907585	5.05	5.21	4.87	0.34	0.519	0.829	33.12	41	24.15	34.26
scaffold_1	55943590	55944090	5.42	5.35	5.49	-0.15	0.786	0.965	54.31	27	48.29	41.73
scaffold_1	56019041	56019541	5.5	5.36	5.63	-0.28	0.523	0.832	45.04	37	50.15	49.2
scaffold_1	56020177	56020677	4.83	4.4	5.16	-0.76	0.182	0.382	23.18	19	36.53	34.88
scaffold_1	56040140	56040640	5.2	4.26	5.76	-1.51	0.0028	0.00905	21.19	17	56.96	51.7
scaffold_1	56043889	56044389	5.01	4.47	5.41	-0.95	0.0768	0.178	21.19	23	35.91	49.2
scaffold_1	56048111	56048611	4.4	4.5	4.29	0.21	0.74	0.952	23.18	22	21.05	18.06
scaffold_1	56071069	56071569	5.71	5.61	5.8	-0.19	0.678	0.925	61.6	36	70.58	41.11
scaffold_1	56103789	56104289	6.56	6.53	6.58	-0.06	0.837	0.977	91.4	93	102.16	89.69
scaffold_1	56206071	56206571	5.36	5.62	5.04	0.58	0.205	0.423	51.66	47	39.63	26.16
scaffold_1	56245799	56246766	6.28	6.27	6.29	-0.02	0.974	0.998	87.43	67	87.92	68.51
scaffold_1	56251590	56252090	5.84	5.77	5.91	-0.14	0.764	0.959	68.22	41	79.25	41.11
scaffold_1	56261021	56261521	5.48	5.44	5.52	-0.08	0.859	0.982	45.04	42	50.77	41.11
scaffold_1	56268408	56268908	5.72	4.99	6.2	-1.21	0.00423	0.0131	40.4	23	80.49	66.64
scaffold_1	56286124	56286624	4.7	4.07	5.13	-1.06	0.0764	0.178	18.55	15	38.39	31.77
scaffold_1	56295681	56296181	5.92	5.97	5.87	0.1	0.766	0.959	68.22	57	65.63	51.07
scaffold_1	56304743	56305243	4.04	3.64	4.36	-0.72	0.34	0.636	15.9	9	26	14.95
scaffold_1	56358910	56359832	5.95	5.89	6.01	-0.13	0.733	0.95	66.23	52	64.39	64.78
scaffold_1	56365665	56366165	4.8	4.68	4.91	-0.24	0.676	0.924	25.17	26	32.2	28.03
scaffold_1	56385520	56386020	5.77	5.65	5.88	-0.23	0.542	0.846	51.66	49	57.58	60.42
scaffold_1	56436886	56437386	5.6	5.6	5.6	0.01	0.982	0.999	50.34	47	58.82	37.99
scaffold_1	56447900	56448400	4.96	4.84	5.08	-0.24	0.69	0.932	35.1	22	45.2	22.42
scaffold_1	56500384	56500884	4.12	4.14	4.09	0.04	0.943	0.995	19.21	16	16.1	18.06
scaffold_1	56555264	56555764	5.69	5.67	5.7	-0.03	0.962	0.997	62.92	39	62.54	41.73
scaffold_1	57272609	57273109	5.4	5.13	5.62	-0.5	0.4	0.713	54.97	15	60.68	37.99
scaffold_1	57476473	57476973	4.87	2.16	5.76	-3.59	8.69e-07	9.31e-06	7.95	1	58.2	49.83
scaffold_1	57478267	57478767	4.39	1.66	5.28	-3.62	1.04e-05	7.09e-05	5.3	1	43.34	34.26
scaffold_1	57533406	57533906	6.06	6.08	6.03	0.05	0.894	0.988	63.58	72	76.78	54.19
scaffold_1	57900222	57900722	5.96	6.06	5.85	0.21	0.546	0.85	68.22	65	59.44	56.06
scaffold_1	57936579	57937079	4.13	-0.27	5.09	-5.36	8.04e-07	8.72e-06	0.66	1	34.67	33.63
scaffold_1	57943475	57943975	5.67	5.52	5.8	-0.28	0.525	0.834	52.99	39	70.58	41.11
scaffold_1	57999474	57999974	4.96	-0.27	5.94	-6.21	6.11e-10	2.38e-08	0.66	1	63.15	59.79
scaffold_1	58011632	58012132	4.13	2.45	4.88	-2.43	0.00115	0.00406	5.96	5	27.24	31.77
scaffold_1	58012601	58013486	5.63	4.22	6.33	-2.12	7.18e-07	7.94e-06	19.21	18	84.21	77.23
scaffold_1	58014023	58014523	4.33	2.06	5.17	-3.12	2.97e-05	0.000171	3.31	5	36.53	35.5
scaffold_1	58017498	58017998	3.88	-0.27	4.84	-5.1	4.62e-06	3.63e-05	0.66	1	29.72	27.41
scaffold_1	58022547	58023047	4.64	1.94	5.52	-3.59	8.45e-07	9.08e-06	2.65	5	52.63	39.24
scaffold_1	58098840	58099340	5	-0.27	5.98	-6.25	4.65e-10	1.9e-08	0.66	1	73.06	53.56
scaffold_1	58456040	58456540	3.93	4.12	3.7	0.42	0.555	0.856	17.88	17	14.24	11.83
scaffold_1	58496151	58496651	3.52	3.06	3.87	-0.81	0.33	0.622	4.64	12	9.91	19.31
scaffold_1	58975895	58976395	3.61	2.8	4.12	-1.32	0.0992	0.224	5.96	8	18.57	16.19
scaffold_1	59001220	59001720	3.04	1.31	3.8	-2.49	0.0227	0.0591	3.97	1	17.96	9.97
scaffold_1	59063173	59063673	2.55	0.22	3.4	-3.18	0.0137	0.0375	1.32	1	10.53	10.59
scaffold_1	59066020	59066520	3.17	2.11	3.77	-1.66	0.0941	0.213	6.62	2	13	14.33
scaffold_1	59073056	59073556	4.01	2.27	4.77	-2.5	0.00121	0.00426	4.64	5	30.34	24.29
scaffold_1	59078513	59079013	4.06	-0.27	5.03	-5.29	1.29e-06	1.28e-05	0.66	1	30.96	34.26
scaffold_1	59082717	59083217	3.61	-0.27	4.56	-4.83	2.72e-05	0.000159	0.66	1	20.43	26.78
scaffold_1	59098055	59098555	4.47	3.96	4.85	-0.89	0.165	0.351	17.22	14	32.82	24.91
scaffold_1	59191283	59191783	5.7	5.68	5.72	-0.05	0.927	0.994	58.29	44	60.06	45.47
scaffold_1	59228106	59228606	5.36	3.08	6.21	-3.12	2.38e-09	7.43e-08	7.95	9	77.4	70.38
scaffold_1	59228894	59229394	5.03	3.6	5.73	-2.13	0.000163	0.000737	13.25	11	61.3	44.84
scaffold_1	59245748	59246248	4.16	3.48	4.62	-1.14	0.101	0.227	7.29	15	25.39	23.67
scaffold_1	59249495	59249995	4.76	4.04	5.23	-1.19	0.0417	0.103	15.9	17	33.43	41.73
scaffold_1	59255443	59255943	4.21	2.26	5.01	-2.75	0.00146	0.00502	8.61	1	43.34	21.18
scaffold_1	59298714	59299214	4.96	4.94	4.98	-0.04	0.963	0.997	42.39	19	37.77	25.54
scaffold_1	60241986	60242486	4.66	1.93	5.55	-3.62	8.8e-07	9.4e-06	4.64	3	55.72	37.99
scaffold_1	60247417	60247917	5.41	-0.27	6.39	-6.66	4.62e-12	4.36e-10	0.66	1	100.3	67.89
scaffold_1	60248196	60248696	4.39	3.5	4.94	-1.44	0.0355	0.0889	14.57	8	35.91	25.54
scaffold_1	60249134	60249634	5.5	0.87	6.47	-5.6	2.83e-13	5.06e-11	2.65	1	113.93	62.91
scaffold_1	60277517	60278017	4.92	3.95	5.49	-1.54	0.00676	0.0199	17.88	13	47.68	42.35
scaffold_1	60283043	60283543	4.28	3.19	4.9	-1.7	0.0123	0.0341	7.29	11	32.2	27.41
scaffold_1	60289335	60289835	6.28	6.24	6.31	-0.06	0.823	0.975	69.55	82	81.73	76.61
scaffold_1	60487534	60488034	5.56	5.45	5.66	-0.21	0.658	0.915	55.64	32	49.53	51.7
scaffold_1	60519423	60519923	6.35	6.44	6.26	0.18	0.54	0.845	92.73	81	81.11	72.25
scaffold_1	60608887	60609387	5.44	5.37	5.5	-0.13	0.766	0.959	43.71	39	45.2	45.47
scaffold_1	60648623	60649123	5.77	5.59	5.93	-0.34	0.428	0.743	58.29	38	73.68	47.96
scaffold_1	60780798	60781298	3.97	-0.27	4.93	-5.19	2.86e-06	2.44e-05	0.66	1	35.91	24.91
scaffold_1	60805366	60805866	4.18	-0.27	5.14	-5.41	6.78e-07	7.58e-06	0.66	1	42.72	28.03
scaffold_1	60806238	60806738	5.49	2.36	6.4	-4.04	8.44e-13	1.23e-10	5.3	5	94.11	75.36
scaffold_1	60833706	60834206	4.19	3.54	4.63	-1.09	0.107	0.239	11.26	12	26.62	23.05
scaffold_1	61074801	61075301	6.34	6.33	6.34	-0.01	0.977	0.998	80.14	81	86.68	75.36
scaffold_1	61138919	61139419	5.23	5.25	5.21	0.04	0.93	0.994	41.06	35	51.39	22.42
scaffold_1	61190509	61191009	5.35	4.93	5.68	-0.75	0.117	0.259	37.09	24	50.15	52.32
scaffold_1	61219492	61219992	5.06	4.96	5.16	-0.19	0.765	0.959	44.38	18	45.2	26.16
scaffold_1	61301737	61302237	5.26	5.02	5.46	-0.45	0.425	0.74	43.71	21	56.34	31.77
scaffold_1	61316171	61316671	6.05	5.99	6.12	-0.13	0.718	0.943	70.87	56	78.63	60.42
scaffold_1	61341289	61341789	4.68	3.71	5.25	-1.54	0.0204	0.0536	17.22	9	50.15	26.16
scaffold_1	61424740	61425240	4.71	3.29	5.41	-2.12	0.000657	0.00248	8.61	11	37.15	47.96
scaffold_1	61436632	61437132	3.31	1.31	4.12	-2.81	0.00909	0.026	3.97	1	8.05	26.78
scaffold_1	61461215	61461715	5.73	5.59	5.85	-0.26	0.535	0.841	57.62	39	53.87	61.66
scaffold_1	61586874	61587374	5.8	5.78	5.83	-0.05	0.934	0.994	68.88	41	70.58	42.98
scaffold_1	61591053	61591553	5.18	5.25	5.09	0.16	0.733	0.949	48.35	28	35.91	32.39
scaffold_1	61642187	61642687	5.37	5.22	5.51	-0.3	0.551	0.854	46.36	28	51.39	39.86
scaffold_1	61667314	61667814	5.2	3.41	5.97	-2.56	2.12e-06	1.9e-05	11.26	10	70.58	54.81
scaffold_1	61677027	61677527	3.86	-0.27	4.82	-5.09	6.58e-06	4.87e-05	0.66	1	20.43	36.13
scaffold_1	61681493	61682478	6.05	5.77	6.29	-0.52	0.183	0.384	70.87	38	90.4	66.02
scaffold_1	61682511	61683011	4.68	4.49	4.85	-0.37	0.572	0.868	29.81	15	30.34	27.41
scaffold_1	61701755	61702255	4.86	0.87	5.81	-4.94	2.56e-09	7.86e-08	2.65	1	60.68	51.7
scaffold_1	61707058	61707558	4.9	3.24	5.65	-2.41	5.04e-05	0.000266	9.94	9	53.87	46.71
scaffold_1	61707856	61708356	4.29	1.58	5.17	-3.59	7.46e-06	5.39e-05	1.99	4	40.25	31.77
scaffold_1	61711252	61711752	5.97	5.59	6.26	-0.67	0.0676	0.159	55.64	41	83.59	69.76
scaffold_1	61766546	61767046	5.3	5.01	5.54	-0.53	0.313	0.597	42.39	22	56.34	36.75
scaffold_1	61769328	61769828	5.36	3.71	6.11	-2.39	4.89e-05	0.000259	21.19	5	84.83	52.94
scaffold_1	61772198	61772698	5.88	4.19	6.63	-2.44	7.01e-09	1.77e-07	22.52	14	116.4	82.22
scaffold_1	61772927	61773427	5.98	4.95	6.57	-1.62	1.07e-05	7.28e-05	35.77	26	98.45	91.56
scaffold_1	61774306	61774806	4.53	1.49	5.44	-3.95	1.08e-06	1.11e-05	4.64	1	40.86	46.09
scaffold_1	61784731	61785231	4.22	-0.27	5.18	-5.45	4.28e-07	5.26e-06	0.66	1	34.67	37.99
scaffold_1	61803616	61804116	4.35	1.93	5.21	-3.28	6.71e-05	0.000339	6.62	1	30.34	43.6
scaffold_1	61852895	61853395	4.65	1.31	5.58	-4.26	1.38e-07	2.09e-06	3.97	1	52.63	42.98
scaffold_1	62000507	62001007	4.53	4.67	4.38	0.29	0.645	0.909	31.79	19	27.24	14.33
scaffold_1	62129385	62129885	5.78	5.61	5.93	-0.32	0.505	0.819	68.88	29	75.54	46.71
scaffold_1	62142742	62143242	6.05	5.95	6.14	-0.2	0.577	0.871	66.23	57	82.97	58.55
scaffold_1	62145118	62145618	5.37	5.26	5.48	-0.23	0.618	0.894	40.4	36	47.06	42.35
scaffold_1	62146191	62146691	5.24	5.02	5.44	-0.43	0.452	0.77	45.7	19	52.01	34.88
scaffold_1	62214734	62215234	4.78	2.62	5.61	-2.98	7.26e-06	5.28e-05	3.31	9	54.49	42.98
scaffold_1	62218117	62218617	4.42	2.62	5.19	-2.58	0.000262	0.0011	7.29	5	40.25	33.01
scaffold_1	62565756	62566256	5.59	5.55	5.63	-0.07	0.874	0.984	51	43	55.11	43.6
scaffold_1	62622580	62623080	5.68	5.66	5.7	-0.05	0.935	0.994	62.92	38	53.25	51.07
scaffold_1	62681505	62682005	2.89	-0.27	3.81	-4.07	0.00142	0.00489	0.66	1	11.76	16.19
scaffold_1	62689963	62690463	5.57	5.39	5.73	-0.34	0.439	0.756	47.03	37	62.54	43.6
scaffold_1	62764605	62765105	4.9	2.54	5.76	-3.21	0.0253	0.0653	0.66	11	53.87	54.19
scaffold_1	62832616	62833116	4.35	3.34	4.94	-1.6	0.0166	0.0447	7.29	13	31.58	29.9
scaffold_1	62833800	62834300	5.47	2.99	6.33	-3.33	2.26e-10	1.06e-08	9.94	6	87.92	72.87
scaffold_1	62888293	62888793	5.47	5.49	5.45	0.04	0.905	0.99	58.95	31	44.58	42.98
scaffold_1	62917987	62918487	5.13	4.51	5.56	-1.05	0.071	0.166	32.45	13	57.58	36.75
scaffold_1	62925809	62926309	5.31	3.27	6.12	-2.85	1.59e-06	1.51e-05	15.23	4	84.21	54.81
scaffold_1	63022888	63023388	5.25	5.37	5.12	0.25	0.603	0.886	39.74	43	40.25	29.27
scaffold_1	63052336	63052836	5.7	5.71	5.69	0.03	0.935	0.994	56.96	48	51.39	51.7
scaffold_1	63189100	63189600	5.83	5.83	5.82	0.01	0.952	0.997	68.88	45	64.39	48.58
scaffold_1	63218452	63218952	5.84	5.85	5.84	0.02	0.958	0.997	59.61	56	65.01	49.2
scaffold_1	63303695	63304195	2.98	3.11	2.84	0.28	0.798	0.969	5.3	12	4.95	9.34
scaffold_1	63304937	63305437	5.47	5.43	5.51	-0.08	0.87	0.984	49.01	37	60.68	30.52
scaffold_1	63313826	63314326	4.18	3.02	4.82	-1.8	0.0464	0.113	15.23	1	39.01	17.44
scaffold_1	63439891	63440391	5.48	5.43	5.52	-0.09	0.839	0.977	40.4	46	57.58	34.26
scaffold_1	63480535	63481035	5.97	5.93	6.02	-0.09	0.804	0.97	67.56	54	69.97	59.79
scaffold_1	63504970	63505470	5.77	5.67	5.87	-0.21	0.647	0.911	67.56	34	63.77	53.56
scaffold_1	63635004	63635504	5.93	5.89	5.97	-0.08	0.851	0.981	66.9	52	73.68	51.7
scaffold_1	63645186	63645686	5.47	5.43	5.5	-0.08	0.866	0.983	45.04	41	48.29	42.35
scaffold_1	63878887	63879387	5.51	5.57	5.44	0.13	0.74	0.952	54.31	41	43.34	43.6
scaffold_1	63917476	63917976	5.74	5.69	5.79	-0.09	0.845	0.979	63.58	40	65.01	45.47
scaffold_1	63933978	63934478	4.17	2.11	4.98	-2.87	0.000491	0.00192	0.66	8	32.82	30.52
scaffold_1	64033727	64034227	4.17	1.49	5.05	-3.56	3.36e-05	0.000189	4.64	1	35.91	30.52
scaffold_1	64040339	64040839	3.91	3.11	4.42	-1.31	0.0919	0.209	11.26	6	16.72	26.16
scaffold_1	64041785	64042285	4.7	4.23	5.05	-0.82	0.159	0.339	16.56	21	34.67	31.77
scaffold_1	64064856	64065356	5	2.87	5.83	-2.96	2.61e-06	2.26e-05	10.6	4	60.68	52.94
scaffold_1	64083649	64084149	3.67	-0.27	4.62	-4.88	2.04e-05	0.000124	0.66	1	19.81	29.27
scaffold_1	64092965	64093465	4.69	0.41	5.65	-5.24	1.07e-08	2.49e-07	0.66	2	44.58	56.06
scaffold_1	64096371	64096871	3.7	-0.27	4.65	-4.92	1.51e-05	9.67e-05	0.66	1	22.91	27.41
scaffold_1	64116150	64116650	4.06	-0.27	5.03	-5.29	1.37e-06	1.34e-05	0.66	1	36.53	28.65
scaffold_1	64117153	64117653	5.3	-0.27	6.28	-6.55	1.44e-11	1.08e-09	0.66	1	87.92	67.89
scaffold_1	64172178	64172678	4.07	1.32	4.96	-3.64	1.9e-05	0.000117	1.99	3	29.72	32.39
scaffold_1	64173896	64174396	5.38	5.02	5.66	-0.64	0.211	0.434	43.05	22	60.68	40.49
scaffold_1	64239962	64240462	4.69	3.88	5.21	-1.32	0.033	0.0833	18.55	11	35.29	38.62
scaffold_1	64240539	64241039	5.65	5.41	5.85	-0.44	0.293	0.567	45.04	40	69.97	45.47
scaffold_1	64241600	64242100	5.6	5.67	5.53	0.14	0.743	0.953	49.68	52	53.87	38.62
scaffold_1	64312838	64313338	5.86	5.67	6.03	-0.37	0.375	0.682	63.58	38	76.78	54.19
scaffold_1	64314952	64315452	4.33	2.05	5.17	-3.12	5.65e-05	0.000292	5.3	3	43.96	28.03
scaffold_1	64315820	64316320	5.13	1.66	6.06	-4.41	5.46e-10	2.16e-08	5.3	1	73.68	59.79
scaffold_1	64317811	64318311	4.69	1.87	5.59	-3.72	5.29e-07	6.2e-06	5.3	2	51.39	44.84
scaffold_1	64406211	64406711	5.88	5.9	5.87	0.03	0.902	0.99	71.53	48	61.3	55.43
scaffold_1	64521602	64522102	5.35	5.33	5.36	-0.02	0.979	0.998	47.69	33	45.2	36.75
scaffold_1	64766321	64766821	2.92	1.58	3.6	-2.02	0.0483	0.117	1.99	4	12.38	11.83
scaffold_1	64802087	64802587	5.82	5.82	5.81	0.01	0.97	0.997	62.92	50	61.3	51.07
scaffold_1	64830302	64830802	5.59	5.74	5.42	0.32	0.432	0.749	58.95	48	48.91	36.75
scaffold_1	64836128	64836628	5.18	5.13	5.23	-0.11	0.814	0.972	27.82	42	39.63	35.5
scaffold_1	64885087	64885587	3.88	-0.27	4.84	-5.1	5.61e-06	4.27e-05	0.66	1	35.29	21.8
scaffold_1	64888778	64889278	5.56	5.4	5.7	-0.29	0.507	0.82	41.73	43	65.63	37.99
scaffold_1	64926834	64927334	5.58	5.62	5.54	0.08	0.829	0.975	57.62	41	55.11	37.99
scaffold_1	64973113	64973613	5.37	5.48	5.24	0.24	0.603	0.886	52.32	37	46.44	29.27
scaffold_1	64985320	64985820	5.81	5.74	5.87	-0.13	0.72	0.944	54.97	52	61.92	55.43
scaffold_1	65018533	65019033	5.46	5.59	5.31	0.28	0.521	0.831	61.6	35	44.58	34.88
scaffold_1	65064863	65065363	5.32	5.27	5.37	-0.09	0.84	0.978	38.42	39	47.06	35.5
scaffold_1	65081561	65082061	2.9	0.87	3.71	-2.83	0.0106	0.0298	0.66	3	11.14	14.95
scaffold_1	65107944	65108444	4.57	2.97	5.31	-2.35	0.000346	0.00141	6.62	9	35.29	44.22
scaffold_1	65109287	65109787	1.92	1.94	1.9	0.04	0.994	1	0.66	7	3.71	3.74
scaffold_1	65380199	65380699	3.88	3.27	4.31	-1.04	0.157	0.336	7.29	12	16.72	23.05
scaffold_1	65382840	65383340	4.47	1.73	5.36	-3.63	3.51e-06	2.9e-05	4.64	2	35.91	46.09
scaffold_1	65417948	65418448	4.7	3.19	5.42	-2.23	0.000877	0.0032	13.25	5	47.06	38.62
scaffold_1	65722426	65722926	4.17	-0.27	5.13	-5.4	6.1e-07	6.98e-06	0.66	1	34.67	35.5
scaffold_1	65724754	65725254	3.88	1.5	4.74	-3.24	0.000151	0.000687	2.65	3	26	27.41
scaffold_1	66126070	66126570	5.46	5.44	5.48	-0.04	0.913	0.992	37.09	50	43.34	46.09
scaffold_1	66309541	66310041	3.8	-0.27	4.76	-5.02	8.28e-06	5.89e-05	0.66	1	22.91	31.14
scaffold_1	66447001	66447501	4.87	2.62	5.71	-3.1	3.2e-05	0.000182	11.26	1	63.77	41.11
scaffold_1	66489172	66489672	5.42	5.55	5.28	0.27	0.545	0.849	45.7	48	45.82	31.77
scaffold_1	66532254	66532754	5.63	5.71	5.55	0.16	0.686	0.929	53.65	51	49.53	44.22
scaffold_1	66532965	66533465	6.35	6.3	6.39	-0.1	0.76	0.957	82.13	75	97.83	70.38
scaffold_1	66541482	66541982	5.67	5.77	5.57	0.2	0.613	0.891	54.31	55	55.72	39.24
scaffold_1	66551267	66551767	6.01	6.02	6	0.03	0.942	0.995	66.23	64	84.83	42.98
scaffold_1	66551967	66552467	6.04	6.12	5.96	0.15	0.652	0.913	80.81	58	74.3	50.45
scaffold_1	66564313	66564813	5.43	5.58	5.28	0.3	0.512	0.824	46.36	49	47.68	29.9
scaffold_1	66583938	66584438	5.05	5.13	4.97	0.16	0.756	0.956	49.01	21	35.91	26.78
scaffold_1	66589504	66590004	6.07	6.06	6.07	-0.02	0.994	1	84.12	49	70.58	64.15
scaffold_1	66665386	66665886	5.48	5.54	5.41	0.13	0.745	0.953	52.32	41	47.06	37.99
scaffold_1	66744319	66744819	5.67	5.77	5.56	0.21	0.592	0.879	58.95	50	52.01	42.35
scaffold_1	66787913	66788413	5.69	5.51	5.84	-0.33	0.439	0.756	56.3	35	61.92	52.94
scaffold_1	66792359	66792859	5.38	5.18	5.55	-0.37	0.522	0.832	55.64	17	50.77	42.98
scaffold_1	66812137	66812637	6.02	5.99	6.04	-0.05	0.943	0.995	87.43	40	84.83	46.71
scaffold_1	66819283	66819783	5.65	5.56	5.74	-0.18	0.704	0.937	60.27	34	62.54	44.22
scaffold_1	66826781	66827281	5.14	5.1	5.18	-0.08	0.868	0.983	31.79	37	40.25	32.39
scaffold_1	66837264	66837764	4.69	2.45	5.53	-3.08	5.29e-05	0.000277	9.94	1	50.77	41.73
scaffold_1	66898509	66899009	3.96	2.66	4.63	-1.98	0.0137	0.0375	8.61	4	31.58	18.06
scaffold_1	66912443	66912943	3.98	1.11	4.88	-3.77	3.59e-05	0.0002	3.31	1	32.82	26.16
scaffold_1	66950260	66950760	3.84	0.73	4.76	-4.02	2.84e-05	0.000165	1.32	2	21.67	32.39
scaffold_1	66958445	66958945	4.78	4.33	5.12	-0.79	0.167	0.354	19.21	21	37.77	31.77
scaffold_1	66971356	66971856	4.06	2.84	4.71	-1.87	0.012	0.0334	5.3	9	19.81	32.39
scaffold_1	66978649	66979149	5.49	5.4	5.57	-0.17	0.698	0.935	43.71	41	48.29	46.71
scaffold_1	67012828	67013328	3.69	2.5	4.33	-1.84	0.0274	0.0702	7.29	4	23.53	16.82
scaffold_1	67022194	67022694	4.97	4.4	5.38	-0.98	0.0827	0.19	25.17	17	48.91	34.26
scaffold_1	67073978	67074478	3.94	3.27	4.4	-1.13	0.118	0.261	9.27	10	19.81	22.42
scaffold_1	67119414	67119914	5.62	5.6	5.63	-0.03	0.967	0.997	64.91	32	62.54	36.75
scaffold_1	67120131	67120631	5.38	5.44	5.32	0.11	0.791	0.967	55.64	31	47.06	33.01
scaffold_1	67429408	67429908	4.09	2.62	4.8	-2.18	0.00304	0.00975	5.3	7	30.96	24.91
scaffold_1	67447573	67448073	3.38	1.66	4.14	-2.49	0.0139	0.0381	5.3	1	23.53	11.83
scaffold_1	67540161	67540661	5.54	4.67	6.07	-1.41	0.00136	0.00472	29.81	21	69.35	65.4
scaffold_1	67553382	67553882	4	3	4.58	-1.58	0.0489	0.119	3.97	12	13	34.88
scaffold_1	67556823	67557323	4.7	4.43	4.93	-0.49	0.416	0.729	13.25	30	24.77	36.13
scaffold_1	67558933	67559433	3.78	2.37	4.48	-2.12	0.00803	0.0233	3.31	7	22.29	22.42
scaffold_1	67564175	67564675	4.54	3.68	5.08	-1.4	0.026	0.067	10.6	15	29.1	38.62
scaffold_1	67569477	67570313	6.87	6.82	6.92	-0.1	0.748	0.954	121.87	104	145.5	95.92
scaffold_1	67580216	67580716	5.23	5.16	5.3	-0.14	0.801	0.97	43.71	28	43.96	34.88
scaffold_1	67775222	67775722	4.52	0.87	5.46	-4.59	1.46e-07	2.2e-06	2.65	1	50.15	37.99
scaffold_1	68070526	68071026	5.54	3.8	6.3	-2.5	4.65e-08	8.42e-07	13.91	14	76.16	81.59
scaffold_1	68136188	68136688	5.28	5.37	5.18	0.19	0.693	0.933	45.7	37	45.2	27.41
scaffold_1	68163845	68164345	6.7	6.81	6.59	0.22	0.413	0.727	117.9	106	101.54	90.94
scaffold_1	68164412	68164912	5.1	5.25	4.93	0.32	0.527	0.836	35.1	41	31.58	29.27
scaffold_1	68165307	68165807	6.44	6.4	6.48	-0.08	0.788	0.966	80.14	89	95.97	82.22
scaffold_1	68200028	68200528	5.15	4.95	5.32	-0.38	0.501	0.815	41.73	20	40.25	39.86
scaffold_1	68231428	68231928	4.72	4.69	4.75	-0.06	0.946	0.995	35.77	16	32.82	21.18
scaffold_1	68541985	68542485	5.42	5.4	5.45	-0.05	0.939	0.994	56.3	28	54.49	33.01
scaffold_1	68619467	68619967	5.57	5.58	5.55	0.03	0.912	0.991	62.92	33	46.44	47.34
scaffold_1	68620703	68621203	4.48	3.22	5.15	-1.93	0.00822	0.0237	14.57	4	29.72	41.11
scaffold_1	68622608	68623108	4.24	3.8	4.58	-0.78	0.254	0.506	15.9	12	20.43	27.41
scaffold_1	68698508	68699008	4.92	4.89	4.96	-0.06	0.918	0.993	32.45	27	37.77	24.29
scaffold_1	68713278	68713778	5.52	5.69	5.32	0.36	0.408	0.721	49.01	54	48.91	31.14
scaffold_1	68725132	68725632	5.39	5.35	5.43	-0.08	0.896	0.989	54.31	27	61.3	24.91
scaffold_1	68814863	68815363	5.25	5.3	5.19	0.11	0.814	0.972	54.97	24	43.96	29.27
scaffold_1	68938212	68938712	4.02	1.99	4.84	-2.84	0.000687	0.00258	5.96	2	34.67	22.42
scaffold_1	68962212	68962712	5.81	5.86	5.77	0.09	0.807	0.97	64.91	51	61.92	47.34
scaffold_1	69048210	69048710	5.13	3.41	5.89	-2.48	1.05e-05	7.13e-05	13.25	8	65.63	52.94
scaffold_1	69090533	69091033	5.24	5.04	5.41	-0.37	0.467	0.784	37.75	28	51.39	33.63
scaffold_1	69122869	69123369	3.57	2.05	4.29	-2.24	0.0183	0.0487	7.29	1	17.34	21.8
scaffold_1	69148851	69149351	4.3	3.11	4.94	-1.83	0.00948	0.027	11.26	6	30.34	31.14
scaffold_1	69168253	69168753	5.63	5.6	5.65	-0.05	0.923	0.994	54.31	43	60.06	40.49
scaffold_1	69180828	69181328	6.09	6.19	5.97	0.22	0.517	0.828	77.49	69	76.78	48.58
scaffold_1	69324108	69324608	4.81	4.84	4.77	0.07	0.887	0.986	44.38	13	31.58	23.05
scaffold_1	69338045	69338545	4.36	3.73	4.8	-1.07	0.126	0.275	18.55	8	30.34	25.54
scaffold_1	69355360	69355860	5.11	4.93	5.27	-0.34	0.517	0.828	35.77	25	39.63	37.37
scaffold_1	69356188	69356688	5.81	5.81	5.8	0	0.988	1	58.95	53	69.97	41.73
scaffold_1	69518095	69518595	5.04	4.73	5.29	-0.56	0.307	0.589	31.13	22	45.82	32.39
scaffold_1	69591652	69592152	5.28	5.2	5.36	-0.15	0.803	0.97	51.66	22	52.63	29.27
scaffold_1	69925474	69925974	3.79	1.94	4.58	-2.64	0.00326	0.0104	0.66	7	16.72	31.14
scaffold_1	69959693	69960193	3.28	2.45	3.81	-1.35	0.138	0.299	5.96	5	9.91	18.06
scaffold_1	69960655	69961155	3.24	0.87	4.09	-3.23	0.00243	0.00796	2.65	1	19.81	14.33
scaffold_1	70101885	70102385	5.4	5.57	5.21	0.36	0.448	0.765	51	44	49.53	24.29
scaffold_1	70141852	70142352	5.27	5.31	5.22	0.09	0.848	0.98	38.42	41	41.48	33.01
scaffold_1	70180850	70181350	4.74	3.93	5.25	-1.32	0.0269	0.0691	16.56	14	42.72	33.63
scaffold_1	70186821	70187321	5.91	5.84	5.97	-0.13	0.731	0.949	63.58	51	66.87	58.55
scaffold_1	70233602	70234102	4.92	4.97	4.87	0.1	0.835	0.977	39.74	23	32.2	26.16
scaffold_1	70234146	70234646	6.12	6.24	5.99	0.25	0.466	0.783	76.83	74	74.92	52.32
scaffold_1	70235009	70235509	4.63	4.42	4.82	-0.4	0.513	0.825	21.86	21	34.05	22.42
scaffold_1	70431262	70431762	4.45	3.17	5.12	-1.95	0.00295	0.00947	7.95	10	33.43	36.13
scaffold_1	70521829	70522329	6.14	6.08	6.19	-0.11	0.753	0.955	69.55	66	83.59	62.28
scaffold_1	70523051	70523551	5.35	3.41	6.14	-2.74	8.83e-07	9.41e-06	15.23	6	84.83	56.68
scaffold_1	70537245	70537745	5.86	5.5	6.15	-0.64	0.0814	0.188	47.69	43	77.4	64.15
scaffold_1	70645970	70646470	3.72	4.31	2.71	1.6	0.111	0.248	10.6	29	0.62	12.46
scaffold_1	70749422	70749922	5.09	4.96	5.21	-0.24	0.644	0.909	34.44	28	31.58	42.35
scaffold_1	70774941	70775441	4.2	3.37	4.72	-1.36	0.0482	0.117	8.61	12	22.91	29.9
scaffold_1	70778650	70779150	3.87	1.66	4.71	-3.05	0.000691	0.00259	5.3	1	22.29	29.9
scaffold_1	70791343	70791843	4.31	4.11	4.48	-0.37	0.565	0.863	10.6	24	21.67	23.05
scaffold_1	70833167	70833667	5.31	5.49	5.09	0.4	0.409	0.722	54.97	35	42.1	26.16
scaffold_1	70872688	70873188	5.54	5.64	5.43	0.21	0.648	0.911	57.62	42	58.82	27.41
scaffold_1	70890063	70890563	3.91	2.84	4.52	-1.68	0.0259	0.0668	7.29	7	26.62	19.31
scaffold_1	70901976	70902476	5.64	5.59	5.69	-0.1	0.801	0.97	49.01	47	56.96	46.09
scaffold_1	70916863	70917363	3.29	1.49	4.07	-2.57	0.0114	0.0319	4.64	1	14.24	19.31
scaffold_1	70958801	70959301	5.45	5.52	5.38	0.14	0.737	0.951	57.62	34	43.34	39.86
scaffold_1	70984648	70985148	5.72	5.87	5.55	0.32	0.403	0.715	60.27	57	53.25	40.49
scaffold_1	71051767	71052267	5.77	5.79	5.75	0.05	0.895	0.989	60.93	50	65.63	41.73
scaffold_1	71064505	71065005	4	1.11	4.9	-3.79	3.04e-05	0.000174	3.31	1	30.96	28.65
scaffold_1	71074099	71074599	3.4	1.49	4.2	-2.7	0.00628	0.0187	4.64	1	17.96	18.69
scaffold_1	71142287	71142787	3.98	2.77	4.63	-1.86	0.0378	0.0941	0.66	13	32.82	16.82
scaffold_1	71150481	71150981	3.92	3.86	3.98	-0.13	0.838	0.977	7.95	21	17.96	13.7
scaffold_1	71269510	71270010	4.04	2.5	4.77	-2.27	0.00239	0.00785	5.3	6	27.86	26.78
scaffold_1	71296271	71296771	5.86	5.82	5.9	-0.07	0.882	0.985	72.19	41	69.97	49.2
scaffold_1	71311707	71312207	3.58	2.9	4.04	-1.14	0.203	0.42	11.92	3	17.34	15.57
scaffold_1	71478824	71479324	5.35	5.4	5.29	0.11	0.788	0.966	49.68	35	39.01	39.24
scaffold_1	71588225	71588725	3.65	1.11	4.52	-3.42	0.000498	0.00194	3.31	1	16.1	29.9
scaffold_1	71590626	71591126	3.92	2	4.72	-2.73	0.00074	0.00275	3.97	4	29.72	23.05
scaffold_1	71681653	71682153	4.99	4.21	5.49	-1.29	0.017	0.0457	15.9	21	47.68	42.35
scaffold_1	71696568	71697068	4.95	4.82	5.07	-0.25	0.69	0.932	36.43	20	43.34	23.67
scaffold_1	71762575	71763075	3.83	2.26	4.56	-2.3	0.0106	0.0298	8.61	1	21.67	25.54
scaffold_1	71766998	71767498	5.47	5.36	5.57	-0.21	0.656	0.914	46.36	36	56.34	38.62
scaffold_1	71895430	71895930	5.16	5.2	5.12	0.08	0.87	0.984	40.4	33	43.34	26.16
scaffold_1	71897074	71897574	4.7	4.07	5.13	-1.06	0.0827	0.19	18.55	15	42.72	27.41
scaffold_1	71998522	71999022	4.17	1.8	5.03	-3.23	0.000141	0.000648	5.96	1	37.15	28.03
scaffold_1	72026528	72027028	4.26	4.52	3.93	0.59	0.439	0.755	11.92	34	10.53	19.93
scaffold_1	72106860	72107360	6.05	6.01	6.08	-0.07	0.873	0.984	72.19	57	87.3	47.96
scaffold_1	72141827	72142327	4.26	3.66	4.69	-1.03	0.137	0.297	9.27	16	17.96	33.63
scaffold_1	72160868	72161368	4.89	4.84	4.94	-0.1	0.893	0.988	36.43	21	45.2	16.19
scaffold_1	72198599	72199099	4.71	4.53	4.87	-0.34	0.606	0.887	13.25	33	15.48	42.98
scaffold_1	72257287	72257787	4.83	4.74	4.91	-0.17	0.763	0.959	14.57	39	22.91	37.37
scaffold_1	72269929	72270429	4.2	4.38	3.99	0.39	0.605	0.887	14.57	27	9.29	22.42
scaffold_1	72508546	72509046	5.47	5.46	5.48	-0.02	0.99	1	54.31	34	60.06	29.27
scaffold_1	72677971	72678471	5.71	5.62	5.79	-0.16	0.67	0.921	47.69	51	61.3	49.2
scaffold_1	72725922	72726422	3.8	3.11	4.27	-1.16	0.139	0.3	5.3	12	13.62	24.91
scaffold_1	72918379	72918879	4.32	1.66	5.21	-3.55	2.11e-05	0.000128	5.3	1	43.34	30.52
scaffold_1	72920252	72920752	3.57	-0.27	4.52	-4.79	3.27e-05	0.000185	0.66	1	22.91	23.05
scaffold_1	72920975	72921475	4.48	1.87	5.36	-3.49	3.36e-06	2.8e-05	3.31	4	46.44	35.5
scaffold_1	73092371	73092871	3.78	1.94	4.56	-2.62	0.00181	0.0061	2.65	5	29.1	18.06
scaffold_1	73122435	73122935	5.18	4.89	5.42	-0.53	0.352	0.653	42.39	17	46.44	39.24
scaffold_1	73189229	73189729	5.43	5.46	5.4	0.06	0.878	0.985	52.99	35	50.15	34.26
scaffold_1	73233284	73233784	3.56	-0.27	4.5	-4.77	3.99e-05	0.000219	0.66	1	18.57	26.78
scaffold_1	73520302	73520802	4.24	3.34	4.79	-1.45	0.036	0.09	11.26	9	30.96	24.29
scaffold_1	73548150	73548650	4.97	4.49	5.33	-0.85	0.169	0.358	27.82	17	56.96	23.67
scaffold_1	73689456	73689956	5.46	4.13	6.15	-2.02	3.99e-05	0.000219	9.94	25	77.4	64.15
scaffold_1	73690628	73691128	4.18	1.22	5.08	-3.86	9.6e-06	6.65e-05	0.66	4	26.62	41.11
scaffold_1	73692812	73693312	4.96	2.17	5.85	-3.69	1.93e-08	3.94e-07	3.97	5	56.96	58.55
scaffold_1	73693925	73694425	3.52	-0.27	4.46	-4.73	5.58e-05	0.00029	0.66	1	16.1	28.03
scaffold_1	73695947	73696447	5.41	1.5	6.36	-4.86	6.8e-13	1.02e-10	0.66	5	85.44	79.1
scaffold_1	73719808	73720308	3.12	0.87	3.96	-3.09	0.00632	0.0188	0.66	3	6.19	24.91
scaffold_1	73734070	73734570	5.61	5.7	5.52	0.18	0.648	0.911	58.95	45	45.2	46.71
scaffold_1	73734615	73735115	5.76	5.91	5.58	0.33	0.37	0.676	61.6	59	47.06	48.58
scaffold_1	73740992	73741492	5.52	5.67	5.36	0.31	0.444	0.761	54.97	47	40.25	41.73
scaffold_1	73770006	73770506	4.66	4.69	4.63	0.05	0.919	0.993	30.47	21	29.1	20.55
scaffold_1	73771038	73771538	5.38	5.39	5.37	0.02	0.949	0.996	49.68	34	44.58	37.99
scaffold_1	73792265	73792765	5.34	5.39	5.29	0.1	0.82	0.974	55.64	28	43.96	34.26
scaffold_1	73832495	73832995	5.61	5.78	5.4	0.38	0.338	0.634	62.26	48	39.01	45.47
scaffold_1	73951525	73952025	4.39	4.41	4.38	0.03	0.949	0.996	28.48	14	30.96	10.59
scaffold_1	74020550	74021521	6.05	5.98	6.13	-0.15	0.699	0.935	74.18	52	78.63	61.04
scaffold_1	74073928	74074428	5.42	5.43	5.4	0.03	0.922	0.993	56.3	30	48.91	35.5
scaffold_1	74074617	74075117	6.08	5.99	6.15	-0.16	0.659	0.916	69.55	58	81.11	61.04
scaffold_1	74075163	74075663	5.15	4.39	5.64	-1.26	0.0254	0.0655	29.81	12	51.39	48.58
scaffold_1	74130013	74130513	5.12	5.06	5.17	-0.11	0.852	0.981	39.74	27	45.2	26.78
scaffold_1	74228823	74229323	5.24	4.67	5.64	-0.97	0.0827	0.19	37.09	14	56.34	43.6
scaffold_1	74234435	74234935	4.31	2.06	5.15	-3.09	7.77e-05	0.000385	1.32	7	30.96	39.86
scaffold_1	74238077	74238577	4.03	3.45	4.44	-0.99	0.165	0.351	11.92	10	21.05	22.42
scaffold_1	74238725	74239662	5.82	2.36	6.75	-4.39	1.8e-16	2.44e-13	7.29	3	116.4	99.03
scaffold_1	74286255	74286755	5.56	5.71	5.4	0.31	0.48	0.796	41.73	63	41.48	42.98
scaffold_1	74295951	74296451	6.01	5.96	6.05	-0.08	0.819	0.974	66.9	58	68.11	64.15
scaffold_1	74296530	74297030	5.15	5.26	5.04	0.22	0.657	0.915	40.4	36	34.05	31.77
scaffold_1	74802726	74803226	3.73	1.74	4.54	-2.81	0.00162	0.00552	0.66	6	23.53	23.05
scaffold_1	74829025	74829525	3.93	2.97	4.5	-1.54	0.037	0.0924	6.62	9	22.29	23.05
scaffold_1	74836588	74837088	5.13	3.98	5.76	-1.78	0.000712	0.00266	14.57	17	62.54	46.09
scaffold_1	74837543	74838043	5.06	2.05	5.97	-3.92	1.86e-08	3.83e-07	7.29	1	66.87	58.55
scaffold_1	74839846	74840346	5.9	5.67	6.1	-0.43	0.276	0.54	63.58	38	76.16	61.04
scaffold_1	74840674	74841174	4.82	4.71	4.91	-0.2	0.715	0.942	22.52	30	29.72	30.52
scaffold_1	74852384	74852884	4.19	2.62	4.93	-2.31	0.0017	0.00576	7.29	5	33.43	27.41
scaffold_1	74853376	74853876	4.27	3.48	4.77	-1.29	0.0671	0.158	5.3	17	28.48	26.16
scaffold_1	74870682	74871182	4.01	-0.27	4.97	-5.24	1.97e-06	1.8e-05	0.66	1	34.67	28.03
scaffold_1	74874901	74875401	3.36	2.41	3.93	-1.52	0.0895	0.204	6.62	4	14.24	16.19
scaffold_1	74879024	74879524	3.94	-0.27	4.9	-5.16	3.07e-06	2.59e-05	0.66	1	29.1	30.52
scaffold_1	74879867	74880367	4.01	1.5	4.88	-3.38	8.65e-05	0.000422	0.66	5	31.58	27.41
scaffold_1	74881736	74882236	3.9	2.05	4.69	-2.64	0.00278	0.00898	7.29	1	25.39	26.16
scaffold_1	74882638	74883138	4.22	0.58	5.16	-4.58	1.2e-06	1.21e-05	1.99	1	39.63	31.77
scaffold_1	74883701	74884201	3.44	-0.27	4.38	-4.65	7.65e-05	0.00038	0.66	1	19.19	22.42
scaffold_1	75016381	75016881	5.3	5.44	5.16	0.28	0.55	0.853	55.64	31	39.01	32.39
scaffold_1	75057587	75058087	4.78	4.55	4.97	-0.42	0.463	0.78	23.84	23	34.67	28.03
scaffold_1	75069634	75070134	4.5	4.1	4.82	-0.72	0.266	0.524	21.19	13	31.58	24.91
scaffold_1	75070574	75071419	6.45	6.38	6.51	-0.13	0.64	0.907	73.52	93	99.69	82.84
scaffold_1	75078241	75078741	4.59	2.94	5.34	-2.4	0.000321	0.00132	5.3	10	33.43	47.34
scaffold_1	75079514	75080014	5.12	2.62	5.98	-3.37	7.73e-08	1.3e-06	9.27	3	65.63	61.04
scaffold_1	75080287	75080787	4.45	2.5	5.26	-2.76	9.64e-05	0.000464	3.31	8	39.63	36.75
scaffold_1	75351463	75351963	3.85	-0.27	4.81	-5.07	6.66e-06	4.92e-05	0.66	1	21.67	34.26
scaffold_1	75373123	75373623	5.43	5.42	5.44	-0.02	0.989	1	55.64	30	55.72	31.14
scaffold_1	75428135	75428635	5.41	5.49	5.33	0.15	0.723	0.945	53.65	36	45.82	34.88
scaffold_1	75455714	75456214	5.18	5.12	5.23	-0.11	0.832	0.976	38.42	31	45.82	29.27
scaffold_1	75458368	75458868	4.24	1.94	5.08	-3.15	5.37e-05	0.000281	2.65	5	27.24	40.49
scaffold_1	75479185	75479685	4.58	3	5.31	-2.32	0.00039	0.00157	5.96	10	39.63	39.86
scaffold_1	75532884	75533384	3.99	1.8	4.82	-3.02	0.000228	0.000976	1.99	5	24.77	31.77
scaffold_1	75624854	75625354	5.76	5.65	5.86	-0.21	0.585	0.876	48.35	52	68.11	47.96
scaffold_1	75625486	75625986	5.35	5.09	5.57	-0.48	0.315	0.599	39.08	29	55.11	39.86
scaffold_1	75630597	75631097	4.62	3.14	5.33	-2.19	0.000697	0.00261	6.62	11	46.44	34.26
scaffold_1	75656027	75656527	4.83	-0.27	5.8	-6.07	2.53e-09	7.78e-08	0.66	1	59.44	52.32
scaffold_1	75693901	75694401	2.95	0.87	3.77	-2.91	0.01	0.0284	2.65	1	11.14	16.19
scaffold_1	75746653	75747153	5.21	5.14	5.27	-0.12	0.807	0.97	37.75	33	40.86	36.13
scaffold_1	75875212	75875712	4.08	-0.27	5.04	-5.31	1.17e-06	1.18e-05	0.66	1	32.2	33.63
scaffold_1	75878859	75879359	4.4	3.27	5.03	-1.76	0.0125	0.0345	13.25	6	37.77	27.41
scaffold_1	75880359	75880859	3.91	1.31	4.79	-3.47	0.000154	0.000699	3.97	1	34.05	21.18
scaffold_1	75881001	75881501	4.58	2.69	5.37	-2.68	0.000651	0.00246	11.92	1	40.86	41.73
scaffold_1	75882243	75882743	5.38	-0.27	6.37	-6.63	4.43e-12	4.23e-10	0.66	1	86.06	79.1
scaffold_1	76136336	76136836	3.2	1.93	3.87	-1.94	0.0849	0.195	6.62	1	4.95	24.29
scaffold_1	76302595	76303095	4.94	4.95	4.94	0.01	0.968	0.997	43.71	18	39.01	22.42
scaffold_1	76304700	76305200	4.44	3.87	4.85	-0.98	0.124	0.272	15.23	14	31.58	26.16
scaffold_1	76477846	76478346	4.67	4.72	4.61	0.11	0.857	0.982	35.77	17	35.29	13.7
scaffold_1	76526935	76527435	4.98	5.1	4.85	0.25	0.665	0.919	45.7	23	40.86	16.82
scaffold_1	76671650	76672150	3.89	-0.27	4.85	-5.12	4.23e-06	3.37e-05	0.66	1	30.96	26.78
scaffold_1	76749098	76749598	5.76	5.82	5.69	0.14	0.727	0.947	62.26	51	65.01	37.99
scaffold_1	76920859	76921359	4.98	2.36	5.86	-3.49	5.66e-08	9.97e-07	5.3	5	66.25	49.83
scaffold_1	76983646	76984146	5.38	5.39	5.38	0.02	0.96	0.997	51	33	55.72	27.41
scaffold_1	77219959	77220459	5.48	5.56	5.39	0.17	0.685	0.929	48.35	46	40.25	43.6
scaffold_1	77233786	77234286	3.69	2.05	4.44	-2.39	0.00946	0.0269	7.29	1	19.81	23.67
scaffold_1	77862309	77862809	3.71	1.22	4.58	-3.36	0.000366	0.00148	2.65	2	32.2	15.57
scaffold_1	78290809	78291309	5.48	5.55	5.4	0.15	0.723	0.945	55.64	38	50.15	34.26
scaffold_1	78391037	78391537	5.62	5.54	5.7	-0.16	0.695	0.933	43.05	50	59.44	44.22
scaffold_1	78391759	78392259	5.19	5.14	5.24	-0.11	0.842	0.979	40.4	30	37.77	37.99
scaffold_1	78520049	78520549	5.49	5.35	5.62	-0.28	0.573	0.869	48.35	33	65.63	33.01
scaffold_1	78528056	78528556	5.78	5.93	5.6	0.34	0.373	0.68	72.19	50	52.01	44.84
scaffold_1	79075348	79075848	3.06	-0.27	3.98	-4.25	0.000659	0.00249	0.66	1	19.81	11.83
scaffold_1	79277697	79278197	4.52	0.22	5.48	-5.26	5.18e-08	9.24e-07	1.32	1	51.39	37.99
scaffold_1	79278793	79279293	3.46	2.11	4.14	-2.03	0.0317	0.0805	0.66	8	21.05	14.33
scaffold_1	79825716	79826216	4.92	4.96	4.88	0.08	0.869	0.983	38.42	24	35.29	23.67
scaffold_1	80402376	80402876	4.8	4.67	4.91	-0.24	0.739	0.952	39.08	12	31.58	28.65
scaffold_1	80403804	80404304	3.87	2.8	4.48	-1.68	0.0285	0.0728	7.95	6	20.43	24.29
scaffold_1	80871598	80872098	5.67	5.86	5.45	0.41	0.316	0.601	62.26	54	53.87	33.63
scaffold_1	81158309	81159264	5.59	3.6	6.39	-2.8	0.0825	0.19	23.18	1	91.64	76.61
scaffold_1	81615589	81616089	4.17	0.87	5.09	-4.22	3.09e-06	2.6e-05	0.66	3	29.1	39.24
scaffold_1	81636320	81636820	3.81	2.27	4.54	-2.27	0.0055	0.0166	2.65	7	17.96	28.65
scaffold_1	81873221	81873721	5.29	5.48	5.07	0.41	0.378	0.686	51	38	35.91	31.14
scaffold_1	81988673	81989173	5.44	5.39	5.49	-0.1	0.877	0.985	60.93	23	58.2	31.77
scaffold_1	82044684	82045184	4.91	3.6	5.59	-1.99	0.000509	0.00198	11.26	13	50.15	46.09
scaffold_1	82052226	82052726	4.31	1.73	5.18	-3.45	1.64e-05	0.000104	4.64	2	40.25	32.39
scaffold_1	82202218	82202718	3.63	-0.27	4.58	-4.85	3.43e-05	0.000193	0.66	1	14.86	33.01
scaffold_1	82316998	82317498	4.86	5.17	4.46	0.7	0.208	0.429	33.78	38	19.81	24.29
scaffold_1	82317815	82318315	4.16	4.12	4.2	-0.07	0.918	0.993	17.88	17	19.19	17.44
scaffold_1	82607640	82608140	3.58	1.66	4.38	-2.73	0.0053	0.0161	5.3	1	13	28.65
scaffold_1	82611982	82612482	4.45	2.99	5.16	-2.16	0.0018	0.00608	9.94	6	29.1	42.35
scaffold_1	82727277	82727777	5.42	5.45	5.38	0.08	0.849	0.981	51.66	36	45.2	37.99
scaffold_1	82860823	82861323	5.33	5.2	5.45	-0.25	0.619	0.894	43.71	30	51.39	36.13
scaffold_1	82867700	82868200	4.35	-0.27	5.32	-5.59	1.52e-07	2.27e-06	0.66	1	42.72	37.37
scaffold_1	82878272	82878772	5.35	5.16	5.51	-0.35	0.446	0.764	38.42	33	50.77	40.49
scaffold_1	82891375	82891875	3.77	-0.27	4.72	-4.99	1.03e-05	7.03e-05	0.66	1	30.34	22.42
scaffold_1	82896653	82897153	4.88	2.54	5.73	-3.19	7.84e-07	8.54e-06	6.62	5	47.68	58.55
scaffold_1	82921853	82922353	4.3	2.96	4.98	-2.02	0.00533	0.0161	10.6	5	36.53	26.78
scaffold_1	83061435	83061935	4.66	4.6	4.72	-0.12	0.851	0.981	28.48	20	29.72	23.05
scaffold_1	83067716	83068216	3.58	0.87	4.46	-3.59	0.000303	0.00125	2.65	1	22.91	21.18
scaffold_1	83524151	83525091	6.39	6.28	6.49	-0.22	0.514	0.825	92.06	63	95.35	84.71
scaffold_1	83585698	83586198	6.1	6.09	6.1	-0.01	0.995	1	73.52	63	77.4	59.79
scaffold_1	83603018	83603518	6.01	6.01	6.01	0	0.998	1	64.25	65	73.68	55.43
scaffold_1	83629894	83630394	5.41	5.52	5.29	0.23	0.598	0.883	47.03	45	45.82	32.39
scaffold_1	83645859	83646359	4.25	2.41	5.03	-2.61	0.00142	0.00491	0.66	10	32.2	33.01
scaffold_1	83655856	83656356	4.74	2.73	5.55	-2.82	1.35e-05	8.85e-05	7.29	6	46.44	47.34
scaffold_1	84235432	84235932	5.97	6.02	5.91	0.11	0.754	0.955	69.55	60	66.87	53.56
scaffold_1	84771078	84771578	5.93	6.02	5.83	0.19	0.609	0.888	58.95	71	68.11	45.47
scaffold_1	84791383	84791883	4.63	3.08	5.36	-2.27	0.000461	0.00182	9.94	7	43.34	38.62
scaffold_1	84798377	84798877	5.07	4.77	5.31	-0.54	0.355	0.657	37.75	17	45.2	34.26
scaffold_1	84942668	84943168	4.7	4.72	4.67	0.05	0.935	0.994	23.84	29	22.91	28.03
scaffold_1	84943696	84944609	6.08	5.77	6.33	-0.56	0.113	0.252	62.26	47	90.4	70.38
scaffold_1	84956452	84956952	5.76	5.6	5.9	-0.31	0.442	0.759	54.97	42	65.63	54.19
scaffold_1	84957725	84958225	6.24	6.1	6.36	-0.27	0.398	0.71	70.87	66	86.06	78.48
scaffold_1	84958469	84958969	6.06	5.98	6.14	-0.17	0.675	0.924	78.16	48	80.49	61.04
scaffold_1	84961076	84961576	4.96	3.32	5.71	-2.4	3.45e-05	0.000194	7.95	12	51.39	53.56
scaffold_1	84962574	84963074	5.19	3.34	5.97	-2.63	1.93e-06	1.77e-05	9.27	11	75.54	49.83
scaffold_1	84964410	84964910	4.79	3.43	5.48	-2.05	0.000852	0.00312	8.61	13	53.87	35.5
scaffold_1	84965790	84966585	5.63	4.57	6.24	-1.67	0.000107	0.000508	24.51	23	89.16	61.66
scaffold_1	84966952	84967452	4.5	1.31	5.42	-4.11	6.65e-07	7.48e-06	3.97	1	43.96	41.73
scaffold_1	84972987	84973487	3.84	1.11	4.72	-3.61	0.000107	0.00051	3.31	1	24.15	28.65
scaffold_1	84974108	84974608	4.55	0.87	5.49	-4.62	1.03e-07	1.63e-06	2.65	1	50.15	39.86
scaffold_1	85336782	85337282	3.81	2.36	4.52	-2.16	0.0216	0.0566	9.27	1	32.2	13.7
scaffold_1	85627169	85627669	4.97	4.89	5.04	-0.15	0.805	0.97	34.44	25	41.48	24.29
scaffold_1	85630623	85631123	4.48	3.34	5.11	-1.77	0.00873	0.025	13.25	7	35.91	33.01
scaffold_1	85710942	85711442	5.44	5.34	5.53	-0.19	0.708	0.939	51	30	56.34	36.13
scaffold_1	85726286	85726786	6.33	6.34	6.32	0.03	0.92	0.993	89.42	73	92.87	66.64
scaffold_1	85742691	85743191	4.74	4.51	4.94	-0.43	0.763	0.958	41.73	4	38.39	23.05
scaffold_1	85850764	85851264	6.07	6.31	5.8	0.51	0.139	0.301	74.18	84	64.39	46.71
scaffold_1	85913732	85914232	3.97	-0.27	4.93	-5.19	3.28e-06	2.74e-05	0.66	1	38.39	22.42
scaffold_1	85956021	85956521	4.72	4.23	5.08	-0.85	0.145	0.312	18.55	19	33.43	34.26
scaffold_1	85960872	85961372	4.27	4.16	4.38	-0.22	0.797	0.968	27.82	8	23.53	18.06
scaffold_1	85963794	85964294	5.78	5.49	6.02	-0.53	0.22	0.449	58.95	31	73.68	56.06
scaffold_1	85986994	85987494	5.15	3.87	5.82	-1.95	0.000179	0.000797	15.23	14	55.11	57.92
scaffold_1	85993691	85994191	5.41	5.38	5.45	-0.08	0.872	0.984	45.04	38	47.06	40.49
scaffold_1	85994286	85994786	5.98	6.11	5.84	0.27	0.428	0.744	72.19	66	65.01	49.2
scaffold_1	86058828	86059328	5.7	4.96	6.19	-1.24	0.00346	0.0109	35.1	27	89.16	57.3
scaffold_1	86066313	86066813	4.73	4.15	5.14	-0.99	0.115	0.254	22.52	13	43.96	26.78
scaffold_1	86202634	86203134	5.73	5.74	5.72	0.01	0.955	0.997	59.61	47	56.96	48.58
scaffold_1	86297806	86298306	4.9	4.58	5.17	-0.59	0.346	0.644	31.79	16	47.68	24.29
scaffold_1	86298450	86298950	5.15	4.94	5.33	-0.39	0.524	0.833	46.36	15	48.29	32.39
scaffold_1	86308025	86308525	4.92	2.26	5.8	-3.54	1.38e-06	1.35e-05	8.61	1	68.11	43.6
scaffold_1	86337251	86337751	5.51	5.57	5.44	0.13	0.741	0.952	56.3	39	47.06	39.86
scaffold_1	86370618	86371118	4.63	1.8	5.52	-3.72	1.91e-06	1.75e-05	5.96	1	50.77	41.11
scaffold_1	86392008	86392508	4.59	3.68	5.14	-1.47	0.029	0.074	16.56	9	45.82	24.91
scaffold_1	86393241	86393741	4.85	4.16	5.31	-1.15	0.0442	0.108	19.87	16	39.63	39.86
scaffold_1	86396394	86396894	5.12	2.05	6.03	-3.98	6.92e-09	1.75e-07	7.29	1	71.82	59.17
scaffold_1	86401662	86402162	4.78	4.56	4.97	-0.41	0.474	0.791	21.19	26	37.15	25.54
scaffold_1	86561898	86562398	4.89	2.26	5.77	-3.51	1.25e-06	1.25e-05	8.61	1	56.96	52.32
scaffold_1	86576764	86577264	5.52	5.29	5.72	-0.43	0.341	0.637	48.35	30	50.15	55.43
scaffold_1	86594994	86595494	4.72	2.7	5.53	-2.83	2.86e-05	0.000166	3.97	9	57.58	34.88
scaffold_1	86607272	86607772	5.05	3.46	5.79	-2.33	3.1e-05	0.000177	9.94	12	48.29	62.28
scaffold_1	86613402	86613902	3.43	2.05	4.12	-2.07	0.0345	0.0867	7.29	1	16.1	18.69
scaffold_1	86644844	86645691	6.41	6.29	6.53	-0.23	0.492	0.807	90.74	66	112.07	72.25
scaffold_1	86734268	86734768	5.94	5.66	6.18	-0.52	0.139	0.301	51	50	76.16	68.51
scaffold_1	86736607	86737107	6.2	5.84	6.48	-0.64	0.046	0.112	48.35	66	95.97	82.84
scaffold_1	86737572	86738072	4.37	1.49	5.27	-3.77	5.85e-06	4.42e-05	4.64	1	42.1	34.88
scaffold_1	86740587	86741560	5.8	2.16	6.74	-4.58	4.77e-06	3.73e-05	7.95	1	120.74	92.8
scaffold_1	86742169	86742669	4.81	4.05	5.3	-1.25	0.0386	0.0957	21.19	12	35.91	42.98
scaffold_1	86742786	86743286	4.25	3.02	4.9	-1.87	0.0101	0.0287	11.26	5	30.96	28.65
scaffold_1	86755274	86755774	4.29	3	4.96	-1.96	0.00542	0.0164	7.95	8	38.39	23.67
scaffold_1	86757186	86757686	5.39	2.58	6.28	-3.7	7.87e-11	4.36e-09	3.97	8	91.02	64.78
scaffold_1	86758419	86758919	4.55	3.5	5.15	-1.65	0.0168	0.045	4.64	18	32.2	38.62
scaffold_1	86771257	86771757	4.01	0.87	4.93	-4.06	1.88e-05	0.000116	2.65	1	39.01	21.8
scaffold_1	86772046	86772546	4.79	-0.27	5.77	-6.04	3.35e-09	9.66e-08	0.66	1	53.87	55.43
scaffold_1	86783290	86783790	3.32	0.41	4.22	-3.81	0.000465	0.00183	0.66	2	14.24	23.05
scaffold_1	86789666	86790166	4.89	3.87	5.48	-1.61	0.00487	0.0149	15.23	14	50.15	39.24
scaffold_1	86791548	86792048	5.28	1.66	6.22	-4.56	2.51e-11	1.7e-09	5.3	1	81.11	67.89
scaffold_1	86794044	86794544	5.17	1.22	6.12	-4.9	3.77e-11	2.43e-09	2.65	2	80.49	58.55
scaffold_1	86795161	86795661	4.1	2.54	4.84	-2.3	0.0021	0.00698	6.62	5	27.24	29.9
scaffold_1	86810082	86810582	3.95	0.87	4.87	-4	1.99e-05	0.000122	2.65	1	28.48	29.9
scaffold_1	86896338	86896838	4.82	4.88	4.76	0.12	0.826	0.975	29.81	29	29.72	24.29
scaffold_1	86925968	86926468	6.61	6.57	6.66	-0.09	0.775	0.962	102	88	114.55	87.2
scaffold_1	86928835	86929335	4.76	4.64	4.87	-0.23	0.726	0.946	27.82	22	41.48	16.82
scaffold_1	86929474	86929974	5.27	5.31	5.23	0.07	0.883	0.986	37.09	42	45.2	29.9
scaffold_1	87062716	87063216	5.04	3.56	5.76	-2.19	9.55e-05	0.00046	8.61	15	48.29	59.79
scaffold_1	87144601	87145101	4.36	-0.27	5.33	-5.6	1.45e-07	2.18e-06	0.66	1	44.58	36.13
scaffold_1	87557704	87558204	3.86	2.73	4.48	-1.75	0.0296	0.0754	5.3	8	13	31.77
scaffold_1	87560221	87560721	5.19	5.04	5.32	-0.28	0.553	0.855	25.83	40	37.77	42.35
scaffold_1	87563274	87563774	5.59	5.37	5.79	-0.42	0.37	0.677	53.65	29	65.63	44.84
scaffold_1	87570269	87570769	3.8	2.16	4.54	-2.38	0.0083	0.0239	7.95	1	22.29	24.29
scaffold_1	87640037	87640537	5.28	4.24	5.87	-1.63	0.000802	0.00296	19.87	18	61.92	55.43
scaffold_1	87643088	87643588	6.23	6.27	6.18	0.09	0.781	0.963	74.84	80	84.83	60.42
scaffold_1	87644310	87644810	5.25	5.24	5.27	-0.03	0.994	1	59.61	16	49.53	27.41
scaffold_1	87646153	87646653	5.31	4.67	5.75	-1.08	0.027	0.0693	19.87	31	63.77	43.6
scaffold_1	87649389	87649889	5.67	4.72	6.24	-1.51	0.000201	0.000877	27.82	25	79.25	71.63
scaffold_1	87650721	87651221	5.61	4.88	6.1	-1.22	0.00306	0.0098	31.79	27	68.73	68.51
scaffold_1	87652690	87653190	4.46	3.5	5.03	-1.53	0.023	0.0598	14.57	8	35.91	29.27
scaffold_1	87666385	87666885	5	2.54	5.86	-3.32	2.38e-06	2.11e-05	10.6	1	54.49	61.66
scaffold_1	87685712	87686212	2.91	1.94	3.49	-1.55	0.17	0.359	0.66	7	4.33	18.06
scaffold_1	87740900	87741400	5.67	5.66	5.67	-0.01	0.989	1	64.25	37	45.2	56.68
scaffold_1	87741456	87741956	5.04	4.64	5.36	-0.72	0.179	0.375	27.82	22	46.44	35.5
scaffold_1	87834765	87835265	5.54	5.48	5.6	-0.12	0.787	0.966	49.01	40	56.34	40.49
scaffold_1	87839797	87840297	6.34	6.25	6.43	-0.17	0.634	0.904	93.39	59	102.16	69.76
scaffold_1	87959099	87959599	4.57	1.5	5.48	-3.98	5.54e-07	6.44e-06	0.66	5	48.91	40.49
scaffold_1	88011147	88011647	3.82	2.11	4.58	-2.47	0.00239	0.00785	2.65	6	22.29	25.54
scaffold_1	88091342	88091842	5.89	5.89	5.9	-0.01	0.994	1	63.58	55	69.35	49.83
scaffold_1	88240076	88240576	4.01	1.74	4.85	-3.12	0.000274	0.00115	0.66	6	33.43	24.29
scaffold_1	88241692	88242192	4.28	1.8	5.15	-3.35	5.26e-05	0.000276	5.96	1	34.05	36.75
scaffold_1	88243127	88243627	5.46	2.31	6.38	-4.06	8.06e-12	6.87e-10	7.95	2	89.78	76.61
scaffold_1	88246080	88246580	4.06	-0.27	5.03	-5.29	1.68e-06	1.58e-05	0.66	1	40.86	24.29
scaffold_1	88260077	88260577	4.95	-0.27	5.93	-6.2	7.04e-10	2.67e-08	0.66	1	66.87	55.43
scaffold_1	88264142	88264642	4.19	1.8	5.04	-3.24	4.52e-05	0.000243	3.97	3	30.34	35.5
scaffold_1	88273575	88274075	4.27	-0.27	5.24	-5.51	2.74e-07	3.66e-06	0.66	1	39.01	36.75
scaffold_1	88384783	88385283	4.14	0.87	5.07	-4.2	4.34e-06	3.43e-05	2.65	1	31.58	35.5
scaffold_1	88386101	88386601	5.35	-0.27	6.34	-6.61	6.43e-12	5.81e-10	0.66	1	86.68	75.36
scaffold_1	88388411	88388911	5.38	-0.27	6.37	-6.63	5.9e-12	5.36e-10	0.66	1	96.59	68.51
scaffold_1	88391221	88391721	5.3	-0.27	6.29	-6.56	1.28e-11	9.95e-10	0.66	1	86.68	69.76
scaffold_1	88393385	88393885	4.19	-0.27	5.16	-5.42	5.3e-07	6.21e-06	0.66	1	39.01	32.39
scaffold_1	88394707	88395207	4.51	2.31	5.35	-3.03	5.82e-05	0.0003	7.95	2	44.58	36.75
scaffold_1	88396683	88397183	3.77	-0.27	4.72	-4.99	1.01e-05	6.9e-05	0.66	1	29.72	23.05
scaffold_1	88565938	88566438	6.14	6.17	6.1	0.07	0.814	0.972	82.13	62	77.4	59.79
scaffold_1	88979355	88979855	3.42	2.22	4.07	-1.85	0.0336	0.0846	3.31	6	14.86	18.69
scaffold_1	88981824	88982324	3.51	2.96	3.9	-0.93	0.265	0.524	8.61	7	11.14	18.69
scaffold_1	89003968	89004468	4.8	2.54	5.64	-3.1	2.63e-06	2.28e-05	6.62	5	56.96	42.98
scaffold_1	89156389	89156889	3.77	0.22	4.71	-4.49	1.79e-05	0.000111	1.32	1	25.39	26.78
scaffold_1	89186541	89187041	5.63	5.45	5.8	-0.34	0.496	0.81	63.58	24	61.92	49.2
scaffold_1	89255222	89255722	5.68	5.78	5.57	0.21	0.62	0.895	65.57	44	61.3	33.63
scaffold_1	89256117	89256617	5.21	5.18	5.24	-0.06	0.919	0.993	41.73	31	44.58	31.14
scaffold_1	89408102	89408602	3.93	1.66	4.77	-3.12	0.000431	0.00171	5.3	1	29.1	25.54
scaffold_1	89416985	89417485	6.04	5.83	6.23	-0.39	0.272	0.534	66.9	47	78.63	71
scaffold_1	89460286	89460786	6.36	6.44	6.27	0.16	0.586	0.876	88.09	85	84.83	69.76
scaffold_1	89481822	89482322	6.29	6.3	6.28	0.03	0.91	0.991	96.04	62	89.16	66.02
scaffold_1	89507454	89507954	5.6	5.73	5.45	0.28	0.49	0.804	54.97	51	45.2	42.35
scaffold_1	89813501	89814001	5.66	5.61	5.7	-0.09	0.831	0.976	53.65	44	63.77	40.49
scaffold_1	89817890	89818712	5.98	5.89	6.07	-0.17	0.66	0.916	72.86	46	72.44	61.66
scaffold_1	89838675	89839175	4.12	1.66	4.98	-3.33	0.000165	0.000742	5.3	1	42.1	21.18
scaffold_1	89935935	89936435	5.08	5.24	4.91	0.33	0.542	0.846	32.45	43	35.91	24.29
scaffold_1	89986405	89986905	3.66	-0.27	4.62	-4.88	1.88e-05	0.000116	0.66	1	22.29	26.78
scaffold_1	90030072	90030572	3.69	1.49	4.52	-3.03	0.002	0.00668	4.64	1	12.38	33.63
scaffold_1	90259633	90260133	5.37	5.46	5.28	0.18	0.68	0.926	51	37	43.96	33.63
scaffold_1	90317892	90318392	5.15	4.94	5.33	-0.39	0.46	0.777	38.42	23	43.96	36.75
scaffold_1	90318416	90318916	6.06	6.08	6.03	0.05	0.889	0.987	68.22	67	68.11	62.91
scaffold_1	90418611	90419111	5.03	4.93	5.12	-0.19	0.751	0.955	39.08	22	37.15	32.39
scaffold_1	90559764	90560264	6.11	6.02	6.2	-0.18	0.613	0.891	75.51	54	82.35	64.78
scaffold_1	90560514	90561014	5.72	5.79	5.65	0.14	0.711	0.94	54.97	56	53.87	46.71
scaffold_1	90564952	90565452	4.12	2.16	4.93	-2.76	0.000519	0.00201	5.96	3	37.15	23.67
scaffold_1	90610941	90611441	5.22	2.99	6.06	-3.07	1.63e-06	1.54e-05	13.91	2	75.54	57.92
scaffold_1	90628546	90629046	3.41	-0.27	4.36	-4.62	8.62e-05	0.000421	0.66	1	19.19	21.8
scaffold_1	90733482	90733982	5.83	5.85	5.81	0.04	0.913	0.992	64.25	51	70.58	41.73
scaffold_1	90794583	90795083	5.62	5.74	5.48	0.26	0.529	0.837	64.25	43	55.11	34.26
scaffold_1	90903162	90903662	5.32	5.33	5.31	0.02	0.948	0.996	61.6	19	57.58	21.8
scaffold_1	90916302	90916802	4.46	3.58	5	-1.42	0.0365	0.0912	13.91	10	41.48	22.42
scaffold_1	90969328	90969828	5.82	5.86	5.79	0.07	0.828	0.975	66.23	50	58.82	51.7
scaffold_1	91214123	91214623	3.93	2.77	4.56	-1.79	0.023	0.0598	8.61	5	29.72	17.44
scaffold_1	91290484	91290984	5.06	4.84	5.25	-0.42	0.482	0.798	37.09	20	50.77	25.54
scaffold_1	91391158	91391658	3.84	3.19	4.29	-1.1	0.139	0.302	7.29	11	17.34	21.8
scaffold_1	91461115	91461615	4.1	-0.27	5.07	-5.33	1.02e-06	1.06e-05	0.66	1	37.15	29.9
scaffold_1	91461978	91462478	4.36	1.22	5.28	-4.06	1.16e-06	1.18e-05	2.65	2	41.48	36.13
scaffold_1	91524225	91524725	4.65	2.27	5.5	-3.23	4.08e-06	3.28e-05	2.65	7	48.91	41.73
scaffold_1	91535081	91535581	5.05	1.66	5.98	-4.32	1.91e-09	6.17e-08	5.3	1	62.54	63.53
scaffold_1	91558112	91558612	6.83	6.87	6.78	0.09	0.727	0.947	117.23	117	118.88	100.9
scaffold_1	91702114	91702614	4.49	3.84	4.94	-1.11	0.0862	0.198	16.56	12	34.67	26.78
scaffold_1	91768763	91769263	5.05	2.9	5.87	-2.98	3.38e-06	2.81e-05	11.92	3	58.2	59.17
scaffold_1	92020241	92020741	4.36	3.96	4.67	-0.71	0.295	0.571	19.21	12	21.67	29.27
scaffold_1	92021403	92021903	5.24	5.13	5.33	-0.2	0.691	0.932	41.06	29	45.2	35.5
scaffold_1	92241555	92242055	3.44	-0.27	4.38	-4.65	7.88e-05	0.000389	0.66	1	17.96	23.67
scaffold_1	92259529	92260029	3.74	0.58	4.65	-4.07	4.76e-05	0.000254	1.99	1	23.53	26.78
scaffold_1	92260388	92260888	2.98	-0.27	3.9	-4.17	0.000931	0.00337	0.66	1	12.38	17.44
scaffold_1	92454982	92455482	6.11	6.22	5.99	0.23	0.487	0.802	78.16	71	72.44	54.81
scaffold_1	92515321	92515821	5.92	5.57	6.21	-0.64	0.0829	0.191	47.69	47	87.92	59.79
scaffold_1	92588792	92589292	3.44	-0.27	4.38	-4.65	9.96e-05	0.000477	0.66	1	13.62	28.03
scaffold_1	92603655	92604155	3.55	-0.27	4.5	-4.77	3.83e-05	0.000211	0.66	1	25.39	19.93
scaffold_1	92619917	92620417	5.64	5.51	5.76	-0.26	0.555	0.856	51	40	66.25	42.35
scaffold_1	92620842	92621342	4.98	4.07	5.53	-1.46	0.00922	0.0263	20.53	13	47.06	45.47
scaffold_1	92648637	92649137	4.5	2.96	5.23	-2.27	0.00514	0.0156	14.57	1	39.63	35.5
scaffold_1	92805137	92805637	5.36	5.46	5.25	0.21	0.64	0.907	50.34	38	45.2	31.14
scaffold_1	92840024	92840524	4.42	-0.27	5.39	-5.66	9.73e-08	1.56e-06	0.66	1	47.06	36.75
scaffold_1	92842432	92842932	4.68	-0.27	5.66	-5.93	9.45e-09	2.25e-07	0.66	1	53.25	47.96
scaffold_1	92869482	92869982	4.96	4.99	4.93	0.07	0.89	0.987	35.77	28	33.43	27.41
scaffold_1	92967583	92968083	2.99	1.66	3.67	-2.02	0.063	0.149	5.3	1	12.38	13.08
scaffold_1	93069459	93069959	5.52	5.66	5.36	0.31	0.512	0.824	66.23	35	53.87	28.03
scaffold_1	93119270	93119770	5.75	5.94	5.53	0.41	0.315	0.6	60.93	62	59.44	33.01
scaffold_1	93372466	93372966	4.74	2.16	5.62	-3.45	4.24e-06	3.37e-05	7.95	1	51.39	46.71
scaffold_1	93373549	93374049	5.86	4.84	6.45	-1.61	4.94e-05	0.000262	34.44	23	97.83	77.23
scaffold_1	93374277	93374777	5.56	5.14	5.88	-0.74	0.0829	0.191	39.74	31	63.77	54.19
scaffold_1	93447264	93447764	4.29	3.36	4.85	-1.49	0.027	0.0692	10.6	10	28.48	29.27
scaffold_1	93504102	93504602	4.56	2.62	5.36	-2.74	5.04e-05	0.000266	5.3	7	39.63	42.35
scaffold_1	93559291	93559791	5.41	5.38	5.44	-0.06	0.916	0.993	48.35	35	58.82	28.03
scaffold_1	93580832	93581332	4.91	4.76	5.04	-0.27	0.709	0.939	44.38	10	40.25	25.54
scaffold_1	93596918	93597418	3.22	0.87	4.07	-3.2	0.00263	0.00857	2.65	1	16.1	17.44
scaffold_1	93731803	93732303	4.27	-0.27	5.24	-5.51	2.78e-07	3.7e-06	0.66	1	40.25	35.5
scaffold_1	93794525	93795025	4.18	-0.27	5.14	-5.41	6.57e-07	7.39e-06	0.66	1	42.1	28.65
scaffold_1	94023116	94023616	3.7	0.58	4.62	-4.04	6.01e-05	0.000307	1.99	1	25.39	23.67
scaffold_1	94172035	94172535	2.76	-0.27	3.67	-3.94	0.00251	0.00821	0.66	1	11.14	14.33
scaffold_1	94509927	94510427	5.97	5.96	5.98	-0.03	0.937	0.994	60.27	64	77.4	49.2
scaffold_1	94511140	94511640	6	6.02	5.98	0.03	0.913	0.992	69.55	60	65.63	61.04
scaffold_1	94558164	94558664	5.75	5.81	5.69	0.12	0.753	0.955	54.97	57	51.39	51.7
scaffold_1	94611806	94612306	4.1	2.93	4.74	-1.8	0.0134	0.0369	7.29	8	32.82	20.55
scaffold_1	94612802	94613302	4.19	2.36	4.97	-2.61	0.000474	0.00186	5.3	5	35.29	27.41
scaffold_1	94684627	94685127	5.09	5.35	4.79	0.56	0.307	0.588	40.4	41	37.77	17.44
scaffold_1	95127828	95128328	4.18	-0.27	5.15	-5.41	5.58e-07	6.47e-06	0.66	1	34.67	36.13
scaffold_1	95193488	95193988	5.47	5.46	5.47	-0.01	0.991	1	54.31	34	47.06	41.73
scaffold_1	95194589	95195089	6.05	6.06	6.04	0.02	0.978	0.998	58.29	75	62.54	69.14
scaffold_1	95268723	95269223	5.47	5.37	5.56	-0.19	0.699	0.935	49.68	33	58.82	35.5
scaffold_1	95336157	95336657	5.11	5.14	5.07	0.08	0.865	0.983	43.71	27	31.58	35.5
scaffold_1	95444764	95445264	5.3	5.47	5.11	0.36	0.429	0.744	43.71	45	34.67	34.26
scaffold_1	95636321	95636821	5.33	5.33	5.33	0	0.981	0.998	49.68	31	47.68	33.01
scaffold_1	95685327	95685827	5.87	5.99	5.73	0.27	0.473	0.79	69.55	58	63.15	42.98
scaffold_1	95759666	95760166	3.73	1.22	4.6	-3.38	0.000363	0.00147	0.66	4	15.48	33.01
scaffold_1	95906379	95906879	4.49	2.54	5.29	-2.75	7.73e-05	0.000383	6.62	5	39.01	39.24
scaffold_1	95945383	95945883	4.57	2.05	5.44	-3.39	1.36e-05	8.88e-05	7.29	1	45.82	41.11
scaffold_1	95959530	95960030	3.6	1.94	4.36	-2.42	0.009	0.0258	0.66	7	26	14.95
scaffold_1	95961517	95962017	4.65	-0.27	5.63	-5.89	1.31e-08	2.91e-07	0.66	1	52.63	46.09
scaffold_1	95962977	95963477	5.42	-0.27	6.4	-6.67	3.24e-12	3.3e-10	0.66	1	95.35	74.12
scaffold_1	95966382	95966882	5.62	3.5	6.44	-2.94	2.57e-10	1.17e-08	10.6	12	96.59	77.23
scaffold_1	95967877	95968377	5	3.06	5.8	-2.75	5.07e-06	3.92e-05	4.64	12	53.87	57.92
scaffold_1	95969824	95970324	5.27	1.5	6.21	-4.71	2.56e-11	1.73e-09	0.66	5	87.92	60.42
scaffold_1	95971651	95972151	4.18	1.58	5.05	-3.47	2.86e-05	0.000166	3.97	2	38.39	28.03
scaffold_1	96018808	96019308	4.38	1	5.31	-4.32	5.89e-07	6.78e-06	1.99	2	46.44	33.01
scaffold_1	96020234	96020734	3.91	-0.27	4.87	-5.13	4.93e-06	3.83e-05	0.66	1	37.15	21.18
scaffold_1	96021477	96021977	5.33	-0.27	6.32	-6.58	8.95e-12	7.56e-10	0.66	1	87.92	71.63
scaffold_1	96025066	96025566	4.43	-0.27	5.4	-5.67	8.38e-08	1.39e-06	0.66	1	39.63	44.84
scaffold_1	96026597	96027097	4.42	0.87	5.36	-4.48	2.94e-07	3.86e-06	0.66	3	43.34	38.62
scaffold_1	96043471	96043971	5.99	5.81	6.15	-0.34	0.359	0.662	58.29	54	87.92	54.19
scaffold_1	96060939	96061439	4.27	2.99	4.94	-1.95	0.00602	0.0179	9.94	6	28.48	33.01
scaffold_1	96370386	96370886	5.86	5.86	5.86	0	0.982	0.999	64.25	52	62.54	53.56
scaffold_1	96465680	96466180	3.98	2	4.79	-2.79	0.00048	0.00188	3.97	4	30.96	24.29
scaffold_1	96477766	96478266	4.83	4.18	5.28	-1.1	0.0569	0.136	19.21	17	44.58	33.01
scaffold_1	96490643	96491143	5.68	5.63	5.74	-0.11	0.842	0.979	66.9	32	71.2	35.5
scaffold_1	96495022	96495522	5.06	4.43	5.5	-1.07	0.0841	0.193	33.12	10	53.25	37.37
scaffold_1	97030988	97031488	3.44	-0.27	4.38	-4.65	8.05e-05	0.000396	0.66	1	17.34	24.29
scaffold_1	97042499	97042999	5.28	5.37	5.18	0.19	0.679	0.925	52.99	30	41.48	31.14
scaffold_1	97211464	97211964	4.32	0.87	5.25	-4.39	9.41e-07	9.93e-06	2.65	1	42.1	34.26
scaffold_1	97290555	97291055	4.34	-0.27	5.31	-5.58	1.72e-07	2.51e-06	0.66	1	35.29	44.22
scaffold_1	97310685	97311185	5.92	6.01	5.81	0.2	0.566	0.864	66.23	63	61.92	50.45
scaffold_1	97373804	97374304	4.54	-0.27	5.51	-5.78	3.74e-08	7.04e-07	0.66	1	52.01	39.24
scaffold_1	97589024	97589524	5.19	5.42	4.91	0.5	0.296	0.572	46.36	39	29.72	30.52
scaffold_1	97709000	97709500	5.78	5.77	5.8	-0.03	0.951	0.996	58.95	50	63.77	47.34
scaffold_1	97729223	97729723	5.21	3.39	5.99	-2.61	2.66e-06	2.3e-05	13.91	7	59.44	67.89
scaffold_1	97734623	97735123	5.44	5.36	5.51	-0.15	0.73	0.948	43.05	39	50.15	41.11
scaffold_1	97748222	97748722	5.64	5.79	5.48	0.31	0.457	0.775	69.55	41	52.01	37.37
scaffold_1	97813857	97814357	5.17	5.06	5.28	-0.22	0.688	0.931	41.73	25	41.48	36.13
scaffold_1	97947160	97947660	4.52	3.17	5.21	-2.04	0.00272	0.00881	5.96	12	47.06	26.78
scaffold_1	97947849	97948349	5.02	1.31	5.96	-4.65	8.2e-10	3.05e-08	3.97	1	68.73	56.06
scaffold_1	98044601	98045101	4.25	4.38	4.12	0.26	0.691	0.932	22.52	19	17.34	17.44
scaffold_1	98045743	98046243	6.21	6.26	6.17	0.09	0.801	0.97	70.87	82	81.73	62.28
scaffold_1	98126618	98127118	5.55	5.53	5.58	-0.05	0.925	0.994	54.31	38	54.49	41.11
scaffold_1	98150402	98150902	5.47	5.39	5.54	-0.15	0.754	0.955	51.66	32	52.01	41.11
scaffold_1	98174936	98175436	5.73	5.75	5.7	0.05	0.884	0.986	62.92	45	61.3	42.98
scaffold_1	98192152	98192652	5.81	5.72	5.89	-0.17	0.72	0.944	69.55	36	71.2	47.34
scaffold_1	98280226	98280726	5.93	5.94	5.93	0.01	0.956	0.997	71.53	51	65.63	56.06
scaffold_1	98308222	98308722	5.96	5.94	5.97	-0.03	0.929	0.994	58.95	64	69.35	56.06
scaffold_1	98866563	98867063	4.75	-0.27	5.73	-6	5.29e-09	1.41e-07	0.66	1	58.2	47.96
scaffold_1	98884396	98884896	5.79	1.8	6.74	-4.94	2.88e-16	2.99e-13	5.96	1	122.59	91.56
scaffold_1	98889185	98889685	3.88	-0.27	4.84	-5.1	5.42e-06	4.14e-05	0.66	1	34.67	22.42
scaffold_1	98898010	98898510	5.79	4.92	6.33	-1.42	0.00389	0.0121	46.36	14	97.21	64.15
scaffold_1	98912525	98913025	3.94	0.58	4.87	-4.29	1.07e-05	7.28e-05	1.99	1	27.24	31.14
scaffold_1	99023963	99024463	3.6	0.41	4.52	-4.11	8.6e-05	0.000421	0.66	2	16.72	29.27
scaffold_1	99831584	99832084	4.84	4.59	5.06	-0.47	0.456	0.773	31.13	17	24.15	42.35
scaffold_1	99923534	99924034	3.81	3.22	4.22	-1	0.224	0.455	2.65	16	16.1	21.18
scaffold_1	99924979	99925479	3.78	2.93	4.31	-1.38	0.0783	0.182	9.27	6	21.05	18.69
scaffold_1	100243513	100244013	5.52	5.31	5.7	-0.39	0.374	0.681	46.36	33	57.58	46.71
scaffold_1	100276272	100276772	3.9	2.66	4.56	-1.9	0.014	0.0382	4.64	8	17.96	29.27
scaffold_1	100565432	100565932	4.45	-0.27	5.42	-5.69	7.25e-08	1.23e-06	0.66	1	39.01	46.71
scaffold_1	100659609	100660109	5.16	5.23	5.09	0.14	0.773	0.961	45.04	30	39.01	29.27
scaffold_1	100811266	100811766	5.39	5.55	5.21	0.34	0.444	0.761	49.68	44	42.72	31.14
scaffold_1	100954471	100954971	5.66	5.49	5.81	-0.32	0.511	0.822	58.95	31	73.68	38.62
scaffold_1	100984130	100984630	5.54	5.56	5.51	0.05	0.885	0.986	55.64	39	52.01	39.24
scaffold_1	101016077	101016577	5.51	5.54	5.48	0.06	0.869	0.983	54.31	39	48.91	40.49
scaffold_1	101104354	101104854	4.04	3.52	4.42	-0.91	0.257	0.51	17.88	5	20.43	22.42
scaffold_1	101105170	101105670	5.09	4.04	5.69	-1.65	0.00578	0.0173	23.84	9	62.54	40.49
scaffold_1	101255063	101255563	4.87	4.67	5.05	-0.39	0.485	0.8	25.83	25	30.34	36.13
scaffold_1	101262778	101263278	4.89	4.65	5.09	-0.45	0.508	0.821	39.08	11	36.53	31.77
scaffold_1	101339352	101339852	5.3	5.25	5.35	-0.1	0.867	0.983	49.01	27	43.96	37.37
scaffold_1	101617829	101618329	5.66	5.64	5.68	-0.04	0.931	0.994	51	49	47.06	55.43
scaffold_1	101669189	101669689	5.39	5.25	5.51	-0.26	0.58	0.873	45.04	31	48.91	42.35
scaffold_1	101948649	101949149	4.73	3.52	5.38	-1.86	0.00218	0.00722	11.92	11	43.96	39.24
scaffold_1	102366148	102366648	3.63	-0.27	4.58	-4.85	2.65e-05	0.000155	0.66	1	18.57	29.27
scaffold_1	102367553	102368053	5.14	4.17	5.71	-1.55	0.00352	0.0111	11.92	24	54.49	50.45
scaffold_1	102540545	102541045	5.17	5.15	5.18	-0.03	0.972	0.997	45.04	26	48.91	23.67
scaffold_1	102576055	102576555	5.14	4.96	5.3	-0.34	0.582	0.874	44.38	18	51.39	27.41
scaffold_1	102636535	102637035	5.26	5.29	5.22	0.07	0.868	0.983	46.36	32	45.82	28.65
scaffold_1	103319879	103320379	3.47	1.49	4.27	-2.77	0.00691	0.0203	4.64	1	9.91	28.65
scaffold_1	103515179	103515679	3.48	-0.27	4.42	-4.69	6.01e-05	0.000307	0.66	1	22.91	19.93
scaffold_1	103772631	103773131	3.28	-0.27	4.22	-4.49	0.000219	0.000944	0.66	1	24.15	13.08
scaffold_1	104049939	104050439	2.65	0.41	3.48	-3.07	0.015	0.0407	0.66	2	5.57	16.82
scaffold_1	104061931	104062431	4.05	0.22	5	-4.78	2.3e-06	2.04e-05	1.32	1	33.43	30.52
scaffold_1	104129026	104129526	5.37	5.4	5.33	0.07	0.883	0.986	39.74	45	46.44	34.26
scaffold_1	104218855	104219355	5.31	5.39	5.23	0.16	0.717	0.943	47.03	37	35.29	39.86
scaffold_1	104318270	104318770	5.77	5.73	5.8	-0.07	0.863	0.983	58.29	48	63.77	47.96
scaffold_1	104559684	104560184	2.42	2.27	2.56	-0.29	0.812	0.972	2.65	7	0.62	11.21
scaffold_1	104572737	104573237	3.19	-0.27	4.12	-4.39	0.000384	0.00155	0.66	1	11.14	23.67
scaffold_1	104656708	104657208	3.98	0.58	4.91	-4.33	7.75e-06	5.55e-05	1.99	1	32.2	28.03
scaffold_1	104698889	104699389	5.11	3.22	5.91	-2.68	0.107	0.239	0.66	18	53.25	66.64
scaffold_1	104700090	104700590	4.21	1.99	5.04	-3.05	0.000139	0.000641	5.96	2	32.2	33.63
scaffold_1	104701330	104701830	4.23	1.11	5.15	-4.04	4.33e-06	3.43e-05	3.31	1	37.15	33.63
scaffold_1	104806198	104806698	5.54	5.72	5.33	0.38	0.378	0.687	64.25	41	48.91	31.77
scaffold_1	104809202	104809702	5.46	5.45	5.47	-0.02	0.989	1	60.27	27	56.96	31.77
scaffold_1	104810737	104811237	5.03	5.06	5	0.06	0.891	0.987	43.71	23	37.77	26.16
scaffold_1	105224097	105224597	5.42	1.22	6.38	-5.17	1.88e-13	3.68e-11	2.65	2	89.16	77.86
scaffold_1	105225182	105225682	4.21	-0.27	5.18	-5.45	5.07e-07	6.02e-06	0.66	1	43.34	29.27
scaffold_1	105244909	105245409	3.88	-0.27	4.84	-5.1	4.71e-06	3.69e-05	0.66	1	30.96	26.16
scaffold_1	105247824	105248324	3.85	-0.27	4.8	-5.07	5.63e-06	4.29e-05	0.66	1	27.86	28.03
scaffold_1	105501474	105501974	3.19	-0.27	4.12	-4.39	0.000427	0.0017	0.66	1	9.91	24.91
scaffold_1	105766070	105766570	5.66	5.72	5.61	0.11	0.769	0.96	56.3	49	52.01	45.47
scaffold_1	105769487	105769987	5.28	5.33	5.22	0.12	0.805	0.97	41.73	39	44.58	29.9
scaffold_1	105883932	105884432	5.4	5.4	5.4	0	0.981	0.998	52.32	32	43.96	40.49
scaffold_1	105884580	105885080	5.71	5.65	5.76	-0.11	0.791	0.967	53.65	47	64.39	44.22
scaffold_1	105954333	105954833	4.41	2.9	5.13	-2.23	0.00107	0.0038	7.95	7	32.2	37.99
scaffold_1	105961743	105962243	5.53	5.12	5.84	-0.72	0.0909	0.207	37.75	32	61.3	53.56
scaffold_1	105965622	105966122	4.52	2.31	5.36	-3.04	6.91e-05	0.000347	7.95	2	50.15	31.77
scaffold_1	105983838	105984338	4.74	4.35	5.04	-0.69	0.253	0.503	23.84	17	37.77	28.03
scaffold_1	105984677	105985177	4.81	4.66	4.94	-0.29	0.686	0.929	38.42	12	36.53	24.91
scaffold_1	106203726	106204226	5.99	5.96	6.01	-0.05	0.872	0.984	55.64	69	74.92	54.19
scaffold_1	106297300	106297800	5.62	5.4	5.81	-0.41	0.377	0.684	54.31	30	69.35	42.98
scaffold_1	106357162	106357662	3.57	-0.27	4.52	-4.79	3.29e-05	0.000186	0.66	1	21.67	24.29
scaffold_1	106365827	106366327	3.54	1.31	4.38	-3.07	0.00179	0.00605	3.97	1	15.48	26.16
scaffold_1	106394014	106394514	4.04	1.93	4.87	-2.94	0.000721	0.00269	6.62	1	34.67	23.67
scaffold_1	106401733	106402233	4.63	3.14	5.35	-2.21	0.000525	0.00203	8.61	9	42.72	38.62
scaffold_1	106406636	106407136	4.55	2.22	5.4	-3.18	8.74e-06	6.15e-05	5.3	4	47.06	37.37
scaffold_1	106427365	106427865	3.99	-0.27	4.96	-5.22	2.12e-06	1.9e-05	0.66	1	28.48	33.63
scaffold_1	106443371	106443871	5.35	4.96	5.66	-0.71	0.195	0.405	45.04	17	59.44	41.73
scaffold_1	106454867	106455367	3.75	1.87	4.54	-2.67	0.00228	0.00752	5.3	2	19.81	26.78
scaffold_1	106475453	106475953	5.29	5.29	5.28	0.01	0.963	0.997	44.38	34	42.1	35.5
scaffold_1	106516442	106516942	3.3	0.41	4.19	-3.78	0.000479	0.00188	0.66	2	19.81	16.82
scaffold_1	106661382	106661882	5.53	5.33	5.71	-0.38	0.425	0.741	52.32	28	63.15	41.73
scaffold_1	106821518	106822018	5.34	5.29	5.38	-0.09	0.898	0.989	56.3	22	48.29	34.88
scaffold_1	106862864	106863364	5.75	5.57	5.9	-0.34	0.404	0.717	54.97	40	65.01	54.81
scaffold_1	106863792	106864292	5.4	5.26	5.52	-0.26	0.623	0.897	51.66	25	55.11	36.75
scaffold_1	106865762	106866262	5.03	3.84	5.67	-1.83	0.000952	0.00344	16.56	12	46.44	55.43
scaffold_1	107003412	107003912	3.67	-0.27	4.62	-4.88	2.87e-05	0.000166	0.66	1	14.86	34.26
scaffold_1	107017597	107018097	3.98	1.11	4.88	-3.77	3.37e-05	0.00019	3.31	1	29.1	29.9
scaffold_1	107423662	107424162	5.88	5.77	5.98	-0.21	0.597	0.882	60.27	49	74.92	51.07
scaffold_1	107429684	107430184	5.5	5.63	5.36	0.28	0.521	0.831	46.36	53	46.44	35.5
scaffold_1	107478875	107479375	5.07	5.31	4.79	0.52	0.317	0.602	37.09	42	30.96	24.29
scaffold_1	107851663	107852163	5.98	5.98	5.98	-0.01	0.985	0.999	64.91	61	69.35	57.3
scaffold_1	108189650	108190150	5.48	5.73	5.17	0.56	0.194	0.404	56.3	50	30.34	41.73
scaffold_1	108269173	108269673	5.01	4.85	5.16	-0.3	0.577	0.871	29.81	28	44.58	26.78
scaffold_1	108458339	108458839	5.68	5.77	5.58	0.19	0.625	0.899	58.95	50	53.25	42.35
scaffold_1	108544751	108545251	2.89	-0.27	3.81	-4.07	0.00148	0.00509	0.66	1	10.53	17.44
scaffold_1	108778288	108778788	5.05	-0.27	6.03	-6.29	2.53e-10	1.15e-08	0.66	1	60.06	70.38
scaffold_1	108779020	108779520	3.91	-0.27	4.87	-5.13	4.27e-06	3.39e-05	0.66	1	23.53	34.88
scaffold_1	108781218	108781718	3.47	-0.27	4.42	-4.69	8.2e-05	0.000403	0.66	1	29.1	13.7
scaffold_1	109223302	109223802	5.5	5.39	5.61	-0.21	0.629	0.9	47.03	37	53.25	44.22
scaffold_1	109225786	109226286	5.75	5.7	5.8	-0.1	0.785	0.965	47.69	56	62.54	48.58
scaffold_1	109318901	109319401	6.09	6.16	6.02	0.14	0.673	0.923	70.87	72	68.73	61.04
scaffold_1	110085107	110085607	4.35	2.41	5.14	-2.73	0.000149	0.000679	4.64	6	40.25	30.52
scaffold_1	110487458	110487958	6.29	6.3	6.28	0.02	0.95	0.996	80.81	77	90.4	65.4
scaffold_1	110628375	110628875	5.48	5.6	5.34	0.26	0.592	0.879	64.25	33	55.72	25.54
scaffold_1	110718342	110718842	5.74	5.59	5.87	-0.29	0.448	0.765	47.03	49	64.39	52.94
scaffold_1	110718871	110719371	5.38	5.35	5.41	-0.06	0.926	0.994	56.3	25	49.53	35.5
scaffold_1	110777785	110778285	5.58	5.58	5.58	0	0.99	1	51.66	44	62.54	33.01
scaffold_1	110809592	110810092	3.17	2.11	3.77	-1.66	0.0843	0.194	4.64	4	8.67	18.69
scaffold_1	110840906	110841406	4.68	-0.27	5.65	-5.92	1.09e-08	2.49e-07	0.66	1	44.58	56.06
scaffold_1	110902754	110903254	5.4	5.31	5.48	-0.17	0.735	0.95	48.35	31	53.87	35.5
scaffold_1	110916183	110916683	5.01	3.36	5.76	-2.4	0.000191	0.000839	16.56	4	48.91	59.79
scaffold_1	110933678	110934178	4.98	4.01	5.55	-1.54	0.378	0.686	31.13	1	56.96	36.75
scaffold_1	110947161	110947661	5.39	5.29	5.47	-0.18	0.696	0.934	40.4	38	52.01	36.75
scaffold_1	110949836	110950336	6.57	6.53	6.62	-0.09	0.738	0.952	93.39	91	104.64	92.18
scaffold_1	110951024	110951524	5.59	5.55	5.62	-0.07	0.88	0.985	51	43	61.92	36.75
scaffold_1	110951967	110952467	4.68	4.77	4.58	0.2	0.748	0.954	37.75	17	32.82	14.95
scaffold_1	111026200	111026700	3.61	1.41	4.44	-3.03	0.00131	0.00457	3.31	2	14.24	29.27
scaffold_1	111176364	111176864	5.8	5.93	5.66	0.27	0.478	0.794	72.86	49	58.2	42.98
scaffold_1	111344561	111345061	4.47	2.58	5.26	-2.68	0.000147	0.000672	5.96	6	29.72	46.71
scaffold_1	111388051	111388551	5.28	5.09	5.45	-0.36	0.476	0.793	41.06	27	52.01	35.5
scaffold_1	111402141	111402641	3.72	-0.27	4.67	-4.94	1.41e-05	9.16e-05	0.66	1	21.67	29.27
scaffold_1	111512703	111513203	5.91	5.99	5.84	0.15	0.663	0.918	66.9	60	63.15	51.07
scaffold_1	111513357	111513857	5.34	5.18	5.47	-0.29	0.529	0.837	37.75	35	44.58	44.22
scaffold_1	111527542	111528042	4.01	2.9	4.63	-1.73	0.0175	0.0468	5.96	9	24.77	24.91
scaffold_1	111604425	111604925	5.5	5.52	5.48	0.04	0.937	0.994	43.71	48	41.48	47.96
scaffold_1	111621959	111622459	5.45	5.3	5.58	-0.28	0.626	0.899	58.95	20	56.34	39.24
scaffold_1	111628508	111629008	4.02	2.66	4.7	-2.05	0.0137	0.0375	10.6	2	26.62	25.54
scaffold_1	111629069	111629569	3.71	2.31	4.4	-2.09	0.0176	0.0471	7.95	2	19.19	23.05
scaffold_1	111707740	111708240	4.65	1.66	5.56	-3.9	8.43e-07	9.07e-06	5.3	1	56.34	37.99
scaffold_1	111708557	111709057	6.09	6.14	6.04	0.1	0.774	0.962	76.83	64	82.35	49.2
scaffold_1	111724814	111725314	5.67	5.48	5.84	-0.36	0.386	0.696	52.32	37	63.77	51.07
scaffold_1	112035858	112036358	3.53	2.66	4.07	-1.41	0.12	0.264	8.61	4	9.29	24.29
scaffold_1	112258322	112258822	4.34	-0.27	5.31	-5.58	1.75e-07	2.55e-06	0.66	1	34.67	44.84
scaffold_1	112323207	112323707	4.6	1.87	5.49	-3.62	1.6e-06	1.52e-05	3.31	4	58.2	31.77
scaffold_1	112325636	112326136	5.03	4.04	5.61	-1.57	0.00479	0.0146	19.87	13	53.87	43.6
scaffold_1	112338485	112338985	5.51	5.48	5.55	-0.07	0.85	0.981	41.06	48	47.68	46.09
scaffold_1	112388973	112389473	5.43	5.33	5.52	-0.19	0.687	0.93	48.35	32	49.53	42.35
scaffold_1	112602268	112602768	4.9	4.28	5.33	-1.05	0.0578	0.138	19.87	19	43.96	36.75
scaffold_1	112603078	112603578	4.79	1.8	5.7	-3.9	2.72e-07	3.64e-06	5.96	1	57.58	46.09
scaffold_1	112718034	112718534	4.29	-0.27	5.26	-5.52	2.52e-07	3.43e-06	0.66	1	36.53	39.86
scaffold_1	112739372	112739872	4.44	1.11	5.37	-4.26	6.09e-07	6.97e-06	3.31	1	44.58	37.99
scaffold_1	112789804	112790304	5.8	5.84	5.76	0.09	0.816	0.973	57.62	57	56.34	51.7
scaffold_1	112795489	112795989	3.89	0.22	4.84	-4.62	7.43e-06	5.38e-05	1.32	1	26.62	30.52
scaffold_1	112814619	112815119	3.82	2.62	4.46	-1.84	0.0218	0.057	5.3	7	14.24	29.9
scaffold_1	112870473	112870973	6.36	6.35	6.36	-0.01	0.979	0.998	83.45	80	92.87	71.63
scaffold_1	112875354	112875854	3.54	0.87	4.42	-3.55	0.000406	0.00162	2.65	1	24.15	18.69
scaffold_1	112886797	112887297	5.3	5.27	5.32	-0.06	0.932	0.994	49.01	28	46.44	33.63
scaffold_1	112898326	112898826	3.7	-0.27	4.65	-4.92	1.69e-05	0.000106	0.66	1	30.34	19.93
scaffold_1	113022093	113022593	5.64	5.68	5.61	0.07	0.837	0.977	59.61	43	51.39	46.09
scaffold_1	113224487	113224987	4.34	1.8	5.21	-3.41	3.21e-05	0.000182	5.96	1	35.29	38.62
scaffold_1	113410174	113410674	5.35	5.4	5.3	0.1	0.828	0.975	41.73	43	50.15	28.65
scaffold_1	113497071	113497571	5.79	5.74	5.84	-0.09	0.846	0.98	66.23	41	66.25	47.96
scaffold_1	113717490	113717990	4.86	2.7	5.69	-2.99	2.39e-06	2.11e-05	5.96	7	45.2	57.92
scaffold_1	113718247	113718747	4.87	0.87	5.82	-4.95	2.39e-09	7.43e-08	2.65	1	61.92	51.07
scaffold_1	113725185	113725685	4.43	3.7	4.91	-1.22	0.0618	0.147	13.91	12	34.67	25.54
scaffold_1	113726253	113726753	5.89	5.69	6.07	-0.38	0.327	0.617	58.29	45	78.63	55.43
scaffold_1	113727416	113728313	6.6	6.38	6.8	-0.42	0.151	0.325	92.06	74	125.07	97.79
scaffold_1	113731427	113731927	5.58	5.42	5.73	-0.31	0.47	0.787	49.68	36	50.77	55.43
scaffold_1	113950157	113950657	5.74	5.75	5.73	0.02	0.943	0.995	56.96	51	50.15	56.06
scaffold_1	114212373	114212873	3.78	-0.27	4.74	-5.01	8.63e-06	6.09e-05	0.66	1	27.86	25.54
scaffold_1	114305031	114305531	4.86	4.75	4.97	-0.22	0.716	0.942	33.78	20	27.86	34.88
scaffold_1	114335788	114336288	5.46	5.47	5.44	0.03	0.932	0.994	53.65	35	54.49	32.39
scaffold_1	114425005	114425505	4.34	2.27	5.16	-2.89	0.000139	0.00064	6.62	3	41.48	29.9
scaffold_1	114426436	114426936	5.55	5.55	5.54	0.01	0.957	0.997	56.96	37	58.82	34.26
scaffold_1	114429778	114430278	6.17	6.2	6.14	0.06	0.834	0.977	80.14	67	66.25	74.74
scaffold_1	114536944	114537444	5.21	5.4	4.98	0.42	0.39	0.7	51.66	33	35.29	28.03
scaffold_1	114595601	114596101	5.13	5.02	5.23	-0.21	0.714	0.942	37.75	27	52.63	22.42
scaffold_1	114640902	114641402	2.95	-0.27	3.87	-4.13	0.00103	0.00369	0.66	1	14.24	14.95
scaffold_1	114710971	114711471	4.25	3.14	4.87	-1.73	0.0126	0.0348	6.62	11	25.39	33.01
scaffold_1	114719813	114720313	5	5.02	4.97	0.05	0.916	0.993	33.12	32	32.2	30.52
scaffold_1	114725944	114726444	4.92	5.01	4.84	0.17	0.749	0.954	44.38	20	34.05	23.05
scaffold_1	114883395	114883895	4.72	4.25	5.07	-0.81	0.18	0.377	23.18	15	35.29	31.77
scaffold_1	114884371	114884871	5.15	5.02	5.27	-0.24	0.67	0.921	43.05	22	43.34	33.63
scaffold_1	114896142	114896642	5.47	5.25	5.67	-0.42	0.372	0.679	47.03	29	59.44	42.35
scaffold_1	115078820	115079320	3.17	1.49	3.93	-2.43	0.023	0.0598	4.64	1	9.29	21.18
scaffold_1	115398711	115399211	6.06	6.04	6.08	-0.04	0.916	0.993	74.18	57	79.25	56.06
scaffold_1	115412661	115413161	4.05	1.49	4.93	-3.43	0.000116	0.000546	4.64	1	38.39	22.42
scaffold_1	115421712	115422212	4.31	2.87	5.01	-2.14	0.00241	0.00791	8.61	6	35.91	28.65
scaffold_1	115533263	115533763	4.93	2.9	5.74	-2.83	5.59e-06	4.26e-05	5.96	9	65.63	41.11
scaffold_1	115888209	115888709	5.46	5.62	5.28	0.35	0.441	0.758	63.58	35	44.58	33.01
scaffold_1	116152519	116153019	5.94	5.97	5.9	0.07	0.855	0.982	59.61	66	68.11	51.7
scaffold_1	116170324	116170824	5.58	5.41	5.72	-0.31	0.502	0.816	52.32	33	61.92	43.6
scaffold_1	116238677	116239177	4.97	4.99	4.96	0.03	0.935	0.994	44.38	19	37.15	24.91
scaffold_1	116337212	116337712	3.96	1.5	4.82	-3.32	0.000103	0.000492	2.65	3	22.29	34.26
scaffold_1	116368222	116368722	5.15	4.38	5.65	-1.28	0.0148	0.0401	20.53	21	61.92	38.62
scaffold_1	116370421	116370921	4.82	3.7	5.44	-1.74	0.00308	0.00985	9.94	16	46.44	40.49
scaffold_1	116371978	116372478	4.01	2.49	4.74	-2.24	0.00778	0.0226	9.27	2	33.43	19.93
scaffold_1	116374710	116375210	4.17	2.41	4.94	-2.53	0.000598	0.00228	4.64	6	31.58	29.9
scaffold_1	116379267	116379767	4.32	2.11	5.16	-3.04	0.00017	0.000762	0.66	8	41.48	29.9
scaffold_1	116380925	116381425	5.64	4.66	6.22	-1.56	0.000236	0.00101	28.48	22	83.59	65.4
scaffold_1	116485603	116486103	5.16	5.22	5.11	0.11	0.817	0.973	42.39	32	41.48	27.41
scaffold_1	116492224	116492724	5.72	5.8	5.64	0.15	0.682	0.927	56.3	55	50.15	49.83
scaffold_1	116585662	116586162	5.92	5.86	5.98	-0.12	0.745	0.953	60.93	55	71.82	54.19
scaffold_1	116613975	116614475	3.72	-0.27	4.67	-4.94	1.32e-05	8.69e-05	0.66	1	25.39	25.54
scaffold_1	116688134	116688634	4.74	4.48	4.97	-0.49	0.391	0.702	22.52	22	32.82	29.9
scaffold_1	116917912	116918412	3.99	1.93	4.81	-2.87	0.00103	0.00369	6.62	1	22.91	33.01
scaffold_1	116934980	116935480	3.36	1.5	4.15	-2.64	0.00632	0.0188	0.66	5	15.48	19.93
scaffold_1	116940809	116941309	3.59	-0.27	4.54	-4.81	3.6e-05	0.0002	0.66	1	16.72	29.9
scaffold_1	116963236	116963736	4.23	2.62	4.97	-2.35	0.00108	0.00385	5.3	7	34.67	28.03
scaffold_1	117022723	117023223	4.13	2.93	4.77	-1.84	0.0117	0.0325	9.27	6	25.39	29.27
scaffold_1	117051918	117052418	5.52	5.57	5.47	0.1	0.809	0.971	52.99	42	38.39	50.45
scaffold_1	117097954	117098454	5.08	5.21	4.94	0.27	0.607	0.887	35.1	39	37.15	24.29
scaffold_1	117177597	117178097	3.9	3.32	4.31	-1	0.206	0.425	13.91	6	22.91	16.82
scaffold_1	117182014	117182514	5.19	5.05	5.32	-0.27	0.654	0.914	48.35	18	47.06	33.01
scaffold_1	117190630	117191130	3.33	-0.27	4.27	-4.53	0.000141	0.000649	0.66	1	19.81	18.69
scaffold_1	117242060	117242560	3.97	1.31	4.85	-3.54	7.98e-05	0.000393	3.97	1	30.34	27.41
scaffold_1	117313040	117313540	5.61	5.64	5.58	0.06	0.866	0.983	59.61	40	50.15	45.47
scaffold_1	117338741	117339241	5.08	2.66	5.94	-3.29	9.65e-08	1.55e-06	8.61	4	60.68	62.28
scaffold_1	117470545	117471045	3.75	-0.27	4.71	-4.97	1.07e-05	7.26e-05	0.66	1	24.77	27.41
scaffold_1	117495038	117495538	5.42	5.28	5.54	-0.26	0.652	0.913	56.96	21	56.34	36.75
scaffold_1	117531366	117531866	4.27	3.6	4.72	-1.12	0.121	0.267	17.22	7	22.91	29.9
scaffold_1	117532422	117532922	6.27	6.3	6.24	0.06	0.828	0.975	88.09	70	82.97	68.51
scaffold_1	117620392	117620892	5.49	5.49	5.49	0	0.995	1	47.03	43	57.58	32.39
scaffold_1	117776927	117777427	4.97	4.93	5.01	-0.08	0.875	0.984	27.16	34	36.53	28.03
scaffold_1	117788956	117789456	4.38	4.19	4.54	-0.35	0.599	0.883	20.53	16	27.86	18.69
scaffold_1	117789602	117790102	5.4	5.4	5.39	0.01	0.954	0.997	51.66	33	43.34	40.49
scaffold_1	117908231	117908731	5.3	5.41	5.18	0.23	0.625	0.899	47.03	38	43.34	29.27
scaffold_1	118081816	118082316	5.4	5.5	5.29	0.21	0.639	0.906	56.3	34	44.58	33.63
scaffold_1	118236893	118237393	5.67	5.78	5.55	0.23	0.56	0.859	61.6	48	51.39	42.35
scaffold_1	118251097	118251597	5.26	5.35	5.16	0.19	0.681	0.926	46.36	35	37.15	34.26
scaffold_1	118377254	118377754	5.74	5.68	5.8	-0.13	0.761	0.957	56.3	46	66.87	44.84
scaffold_1	118388593	118389093	4.31	1.31	5.22	-3.9	4.64e-06	3.64e-05	3.97	1	40.86	33.63
scaffold_1	118561771	118562271	4.98	4.51	5.33	-0.83	0.124	0.272	22.52	23	45.2	35.5
scaffold_1	118721748	118722248	5.41	5.46	5.37	0.09	0.822	0.975	56.96	31	46.44	36.13
scaffold_1	118723232	118723732	5.45	5.37	5.52	-0.15	0.778	0.963	52.99	30	54.49	37.37
scaffold_1	118745232	118745732	4.18	2.41	4.96	-2.55	0.000548	0.00212	4.64	6	32.82	29.27
scaffold_1	118799509	118800009	3.78	1.22	4.65	-3.43	0.000183	0.000809	0.66	4	21.05	29.27
scaffold_1	118834500	118835000	5.72	5.61	5.82	-0.21	0.597	0.882	48.35	49	69.97	42.98
scaffold_1	118853906	118854406	3.52	0.58	4.42	-3.84	0.00021	0.00091	1.99	1	22.91	19.93
scaffold_1	118946212	118946712	4.92	2.99	5.72	-2.73	8.96e-06	6.28e-05	9.94	6	53.87	51.7
scaffold_1	118951961	118952461	4.46	2.54	5.25	-2.72	0.000733	0.00273	10.6	1	43.96	32.39
scaffold_1	118978043	118978543	5.46	5.14	5.73	-0.59	0.177	0.372	36.43	34	60.06	46.09
scaffold_1	118984692	118985192	2.05	-0.27	2.9	-3.17	0.0389	0.0965	0.66	1	4.95	9.97
scaffold_1	119106219	119106719	5.48	5.55	5.41	0.14	0.744	0.953	51.66	42	51.39	33.63
scaffold_1	119118612	119119112	5.81	5.93	5.68	0.26	0.507	0.82	58.29	64	60.68	41.73
scaffold_1	119119452	119119952	5.53	5.73	5.3	0.43	0.309	0.591	56.3	50	46.44	32.39
scaffold_1	119146697	119147197	5.57	5.53	5.61	-0.07	0.878	0.985	53.65	39	52.01	45.47
scaffold_1	119149140	119149640	4.81	4.86	4.76	0.11	0.855	0.982	27.16	31	30.34	23.67
scaffold_1	119202753	119203253	5.47	5.6	5.32	0.28	0.553	0.854	41.06	56	49.53	30.52
scaffold_1	119209360	119210241	6.44	6.42	6.45	-0.02	0.953	0.997	92.73	79	98.45	75.99
scaffold_1	119263839	119264339	4.18	3.84	4.46	-0.63	0.356	0.658	14.57	14	19.19	24.91
scaffold_1	119297946	119298446	5.73	5.61	5.84	-0.22	0.593	0.88	54.97	43	67.49	46.71
scaffold_1	119305676	119306176	5.7	5.82	5.58	0.24	0.537	0.842	58.95	54	55.11	40.49
scaffold_1	119331021	119331521	5.71	5.81	5.62	0.19	0.626	0.899	60.93	51	58.82	39.24
scaffold_1	119461984	119462484	5.29	5.33	5.25	0.07	0.864	0.983	54.31	26	47.06	29.27
scaffold_1	119644032	119644532	5.06	1.31	6.01	-4.69	6.38e-10	2.46e-08	3.97	1	76.78	51.7
scaffold_1	119648096	119648596	5.22	4.73	5.59	-0.86	0.076	0.177	27.16	26	49.53	46.71
scaffold_1	119678541	119679041	5.69	5.68	5.7	-0.03	0.94	0.995	48.35	54	61.3	42.98
scaffold_1	119806860	119807360	4.95	4.76	5.12	-0.36	0.533	0.84	33.12	21	40.86	28.65
scaffold_1	119817835	119818335	4.49	2.54	5.29	-2.75	0.000954	0.00344	10.6	1	53.87	24.29
scaffold_1	120081308	120081808	4.89	4.41	5.25	-0.84	0.14	0.304	24.51	18	44.58	31.77
scaffold_1	120117844	120118344	5.68	5.6	5.75	-0.14	0.74	0.952	54.31	43	63.15	44.22
scaffold_1	120259361	120259861	3.99	-0.27	4.96	-5.22	2.08e-06	1.88e-05	0.66	1	32.2	29.9
scaffold_1	120364928	120365428	5.04	-0.27	6.02	-6.29	2.6e-10	1.18e-08	0.66	1	63.77	66.02
scaffold_1	120546401	120546901	4.59	4.49	4.69	-0.2	0.79	0.967	27.82	17	40.25	11.21
scaffold_1	120873998	120874498	5.49	5.3	5.65	-0.35	0.434	0.751	45.04	34	55.11	45.47
scaffold_1	120948972	120949472	5.29	5.12	5.44	-0.32	0.49	0.805	36.43	33	46.44	40.49
scaffold_1	120958469	120958969	4.65	1.11	5.59	-4.48	6.13e-08	1.07e-06	3.31	1	50.77	45.47
scaffold_1	120962958	120963458	5.28	3.11	6.11	-2.99	4.44e-08	8.1e-07	5.3	12	66.87	71
scaffold_1	121002046	121002546	5.96	6.08	5.83	0.25	0.481	0.797	74.84	60	65.63	47.96
scaffold_1	121005240	121006215	5.78	3.6	6.62	-3.02	4.16e-12	4e-10	11.26	13	104.64	91.56
scaffold_1	121007118	121007618	3.83	-0.27	4.79	-5.06	6.25e-06	4.66e-05	0.66	1	27.86	27.41
scaffold_1	121024583	121025566	6.51	6.67	6.33	0.34	0.254	0.506	113.92	90	94.73	66.02
scaffold_1	121074916	121075416	5.81	5.91	5.7	0.22	0.555	0.856	61.6	59	57.58	46.09
scaffold_1	121267844	121268344	3.85	1.22	4.72	-3.5	0.000174	0.000777	0.66	4	16.72	36.13
scaffold_1	121270360	121270860	3.87	0.41	4.81	-4.39	1.98e-05	0.000121	0.66	2	16.72	39.24
scaffold_1	121294851	121295351	5.45	5.22	5.65	-0.43	0.371	0.677	47.69	27	56.34	44.22
scaffold_1	121300653	121301153	4.57	4.15	4.9	-0.74	0.223	0.454	16.56	19	34.05	25.54
scaffold_1	121330215	121330715	5.81	6	5.59	0.41	0.285	0.555	72.19	56	58.82	37.37
scaffold_1	121353051	121353551	5.48	5.65	5.29	0.36	0.402	0.714	50.34	50	43.96	34.26
scaffold_1	121387758	121388258	3.77	2.7	4.38	-1.68	0.0339	0.0853	3.97	9	24.77	16.82
scaffold_1	121587488	121587988	4.08	1.11	4.98	-3.88	1.68e-05	0.000105	3.31	1	35.29	28.03
scaffold_1	121885435	121885935	5.43	5.58	5.27	0.31	0.495	0.809	39.74	56	42.72	34.26
scaffold_1	121920876	121921376	4.86	2.69	5.69	-2.99	1.22e-05	8.13e-05	9.94	3	61.3	41.73
scaffold_1	122047322	122047822	5.86	5.98	5.74	0.24	0.509	0.821	68.22	58	62.54	44.22
scaffold_1	122075308	122075808	4.06	2.93	4.69	-1.75	0.0191	0.0505	9.27	6	30.96	20.55
scaffold_1	122084409	122084909	4.14	2.11	4.96	-2.84	0.000601	0.00229	0.66	8	33.43	28.65
scaffold_1	122088820	122089320	4.13	3.11	4.72	-1.61	0.0235	0.0609	9.27	8	29.1	23.67
scaffold_1	122090509	122091009	5.21	3.8	5.91	-2.1	0.000103	0.000491	7.95	20	57.58	62.28
scaffold_1	122091477	122091977	4.74	3	5.51	-2.52	6.69e-05	0.000338	7.95	8	50.15	41.11
scaffold_1	122099944	122100444	4.02	3.06	4.6	-1.54	0.043	0.105	4.64	12	31.58	16.82
scaffold_1	122103044	122103544	5.04	1.22	5.99	-4.77	4.54e-10	1.86e-08	0.66	4	73.68	53.56
scaffold_1	122104293	122104793	4.64	3.43	5.29	-1.86	0.00287	0.00924	8.61	13	37.15	41.11
scaffold_1	122109878	122110378	5.81	4.73	6.42	-1.7	5.92e-05	0.000304	15.9	37	91.02	80.35
scaffold_1	122110404	122110904	3.86	2.27	4.6	-2.33	0.00325	0.0103	4.64	5	25.39	23.05
scaffold_1	122113918	122114418	4.42	2.74	5.17	-2.44	0.00167	0.00566	1.32	12	31.58	40.49
scaffold_1	122115349	122115849	5.27	4.07	5.92	-1.85	0.000193	0.000845	14.57	19	67.49	53.56
scaffold_1	122122379	122122879	4.2	3.7	4.58	-0.88	0.187	0.39	11.92	14	22.91	24.91
scaffold_1	122155270	122155770	5.57	5.55	5.59	-0.03	0.939	0.994	49.01	45	48.29	47.96
scaffold_1	122323771	122324271	5.96	6.08	5.84	0.24	0.51	0.822	68.22	67	71.2	42.98
scaffold_1	122515814	122516314	4.99	5.03	4.96	0.07	0.875	0.984	38.42	27	28.48	33.63
scaffold_1	122572354	122572854	5.4	5.3	5.5	-0.2	0.695	0.933	51.66	27	51.39	39.24
scaffold_1	122723543	122724043	5.46	5.33	5.58	-0.25	0.583	0.875	46.36	34	52.01	43.6
scaffold_1	122736397	122736897	4.51	0.58	5.46	-4.88	8.05e-08	1.34e-06	1.99	1	39.63	48.58
scaffold_1	122795536	122796036	3.91	1.87	4.72	-2.85	0.000754	0.0028	5.3	2	24.77	28.03
scaffold_1	123112240	123112740	5.51	5.51	5.52	-0.01	0.971	0.997	43.05	48	55.72	36.13
scaffold_1	123222963	123223463	5.83	5.75	5.9	-0.14	0.74	0.952	66.9	41	66.25	52.94
scaffold_1	123267391	123267891	4.43	-0.27	5.4	-5.67	8.38e-08	1.39e-06	0.66	1	39.63	44.84
scaffold_1	123272126	123272626	4.79	2.36	5.64	-3.28	2.11e-06	1.9e-05	7.29	3	44.58	55.43
scaffold_1	123273288	123273788	4.67	-0.27	5.64	-5.91	1.26e-08	2.83e-07	0.66	1	57.58	42.35
scaffold_1	123274707	123275207	3.93	1.66	4.77	-3.12	0.000675	0.00254	5.3	1	37.15	17.44
scaffold_1	123321698	123322198	4.75	4.68	4.82	-0.14	0.808	0.97	27.16	24	30.96	25.54
scaffold_1	123396684	123397184	4.5	4.24	4.72	-0.48	0.49	0.805	25.83	12	32.82	19.93
scaffold_1	123465775	123466275	5.3	5.26	5.33	-0.07	0.902	0.99	47.69	29	47.06	33.63
scaffold_1	123603242	123603742	5.93	5.85	6.01	-0.16	0.672	0.922	62.26	53	72.44	56.06
scaffold_1	123603770	123604270	3.31	3.06	3.53	-0.47	0.626	0.899	6.62	10	3.1	19.93
scaffold_1	123613921	123614421	4.47	4.57	4.36	0.21	0.734	0.95	22.52	25	19.81	21.18
scaffold_1	123633091	123633591	4.62	4.03	5.04	-1.02	0.0913	0.207	14.57	18	32.2	33.63
scaffold_1	123637179	123637679	4.94	4.23	5.41	-1.18	0.0406	0.1	22.52	15	50.77	34.26
scaffold_1	123638157	123638657	5.76	5.07	6.22	-1.14	0.00592	0.0177	40.4	27	87.92	61.04
scaffold_1	123650211	123650711	5.44	5.47	5.41	0.06	0.89	0.987	43.71	45	45.82	39.24
scaffold_1	123677432	123677932	5.21	1.31	6.16	-4.84	2.43e-11	1.66e-09	3.97	1	68.73	74.12
scaffold_1	123698290	123698790	3.78	2.66	4.4	-1.74	0.0332	0.0837	8.61	4	24.15	18.06
scaffold_1	123699546	123700046	4.74	-0.27	5.72	-5.99	5.68e-09	1.49e-07	0.66	1	57.58	47.96
scaffold_1	123727313	123727813	5.73	5.59	5.86	-0.27	0.482	0.798	49.01	47	65.63	50.45
scaffold_1	123861455	123861955	5.72	5.67	5.77	-0.1	0.821	0.974	59.61	42	68.73	40.49
scaffold_1	123861973	123862473	5.54	5.57	5.5	0.07	0.859	0.982	52.32	43	56.96	33.63
scaffold_1	123937793	123938293	5.58	5.48	5.68	-0.2	0.639	0.906	51	38	53.25	49.2
scaffold_1	123995041	123995541	6.14	6.06	6.21	-0.15	0.713	0.941	83.45	50	86.06	61.66
scaffold_1	124146007	124146507	3.78	2.54	4.44	-1.9	0.0155	0.0419	4.64	7	19.19	24.29
scaffold_1	124155747	124156247	4.98	-0.27	5.96	-6.23	4.92e-10	1.98e-08	0.66	1	65.63	59.17
scaffold_1	124283434	124283934	4.43	2.11	5.28	-3.17	1.63e-05	0.000103	4.64	4	35.29	42.35
scaffold_1	124324589	124325089	3.24	-0.27	4.17	-4.44	0.00031	0.00128	0.66	1	11.14	24.91
scaffold_1	124396973	124397473	3.56	0.87	4.44	-3.57	0.000266	0.00112	0.66	3	21.67	21.8
scaffold_1	124536046	124536546	4.05	3.79	4.27	-0.48	0.485	0.8	12.58	15	20.43	18.06
scaffold_1	124536814	124538121	6.06	5.78	6.29	-0.52	0.184	0.385	69.55	40	94.11	62.91
scaffold_1	124538272	124539246	6.07	5.49	6.48	-1	0.0142	0.0389	55.64	34	117.02	61.66
scaffold_1	124539446	124539946	4.74	4.04	5.21	-1.17	0.0652	0.154	21.86	11	43.96	29.9
scaffold_1	124542749	124543249	5.1	4.77	5.38	-0.61	0.274	0.537	36.43	18	46.44	36.75
scaffold_1	124546245	124546745	5.28	5.15	5.4	-0.25	0.641	0.907	45.04	26	50.77	33.63
scaffold_1	124547520	124548020	5.16	5.13	5.18	-0.05	0.921	0.993	37.09	33	35.29	37.37
scaffold_1	124548471	124548971	6	5.88	6.12	-0.24	0.534	0.841	71.53	46	80.49	58.55
scaffold_1	124552146	124552646	4.78	3.93	5.31	-1.38	0.0183	0.0488	12.58	18	36.53	42.98
scaffold_1	124558485	124558985	4.48	3.13	5.17	-2.04	0.173	0.364	16.56	1	42.72	29.27
scaffold_1	124559067	124559567	5.54	2.69	6.43	-3.74	1.78e-11	1.28e-09	9.94	3	95.35	77.23
scaffold_1	124559994	124560494	4.13	0.58	5.07	-4.49	2.33e-06	2.06e-05	1.99	1	34.67	32.39
scaffold_1	124563925	124564425	4.61	-0.27	5.59	-5.86	1.8e-08	3.72e-07	0.66	1	51.39	44.84
scaffold_1	124564558	124565058	3.67	2.83	4.2	-1.36	0.155	0.332	13.25	1	17.96	18.69
scaffold_1	124566682	124567182	4.79	-0.27	5.77	-6.04	4.09e-09	1.13e-07	0.66	1	63.77	45.47
scaffold_1	124580292	124580792	5	4.38	5.43	-1.06	0.0537	0.129	24.51	17	41.48	44.84
scaffold_1	124585228	124585728	4.26	3.24	4.85	-1.61	0.0194	0.0514	9.94	9	32.82	24.91
scaffold_1	124648380	124648880	4.43	3.84	4.85	-1.01	0.109	0.243	12.58	16	27.86	29.9
scaffold_1	124665859	124666359	4.98	5.17	4.75	0.41	0.478	0.794	25.83	46	31.58	22.42
scaffold_1	124684346	124684846	5.31	3.08	6.15	-3.07	1.59e-08	3.37e-07	5.96	11	80.49	61.66
scaffold_1	124685204	124685704	3.75	0.22	4.69	-4.47	2.41e-05	0.000143	1.32	1	31.58	19.93
scaffold_1	124758007	124758507	5.98	6.07	5.87	0.2	0.557	0.857	75.51	59	60.68	56.68
scaffold_1	124816473	124816973	5.71	5.78	5.63	0.15	0.698	0.935	64.91	45	56.34	42.98
scaffold_1	124831807	124832307	5.22	5.19	5.24	-0.05	0.943	0.995	47.03	26	50.77	24.91
scaffold_1	124864750	124865250	3.75	2.8	4.31	-1.51	0.0512	0.124	5.96	8	18.57	21.18
scaffold_1	124918032	124918532	3.56	-0.27	4.5	-4.77	4.56e-05	0.000245	0.66	1	16.1	29.27
scaffold_1	124970296	124970796	4.7	2	5.59	-3.59	4.89e-07	5.84e-06	3.97	4	40.86	55.43
scaffold_1	124973353	124973853	3.11	-0.27	4.04	-4.31	0.000466	0.00184	0.66	1	18.57	14.33
scaffold_1	125082443	125082943	6.06	6.23	5.87	0.36	0.297	0.573	80.14	70	70.58	46.09
scaffold_1	125095085	125095585	4.11	4.12	4.09	0.03	0.962	0.997	17.88	17	19.81	14.33
scaffold_1	125097514	125098014	6.31	6.23	6.38	-0.15	0.631	0.902	75.51	75	82.97	83.46
scaffold_1	125196006	125197004	6.05	5.85	6.23	-0.37	0.322	0.611	71.53	44	83.59	66.02
scaffold_1	125247983	125248483	4.68	4.7	4.67	0.03	0.96	0.997	27.82	24	29.1	21.8
scaffold_1	125248643	125249143	5.22	5.4	5.03	0.37	0.52	0.831	64.25	20	44.58	20.55
scaffold_1	125257854	125258354	5.69	5.7	5.69	0.01	0.971	0.997	52.99	51	55.72	47.34
scaffold_1	125300205	125300705	5.63	5.64	5.61	0.04	0.913	0.992	56.96	43	52.63	44.84
scaffold_1	125436694	125437194	2.95	-0.27	3.87	-4.13	0.00107	0.0038	0.66	1	16.72	12.46
scaffold_1	125441781	125442281	3.39	-0.27	4.34	-4.6	9.93e-05	0.000476	0.66	1	17.96	22.42
scaffold_1	125445778	125446278	4.03	1.5	4.9	-3.4	8.35e-05	0.000409	0.66	5	25.39	34.26
scaffold_1	125489180	125489680	6.06	6.03	6.08	-0.05	0.894	0.988	68.88	62	74.92	60.42
scaffold_1	125616161	125616661	4.99	4.63	5.28	-0.65	0.238	0.479	26.49	23	47.06	30.52
scaffold_1	125618350	125618850	4.2	3.14	4.8	-1.67	0.0226	0.0589	10.6	7	35.91	19.93
scaffold_1	125626245	125626745	4.7	1.73	5.61	-3.88	2.99e-07	3.91e-06	4.64	2	56.96	40.49
scaffold_1	125628784	125629284	3.92	2.54	4.62	-2.08	0.0104	0.0293	8.61	3	25.39	23.67
scaffold_1	125648055	125648555	6.17	6.18	6.16	0.01	0.959	0.997	74.84	70	76.78	66.64
scaffold_1	125648731	125649231	5.4	5.43	5.37	0.06	0.89	0.987	45.04	41	48.29	34.26
scaffold_1	125653279	125653779	4.84	4.4	5.18	-0.78	0.185	0.386	25.17	17	43.34	29.27
scaffold_1	125738090	125738590	4.93	4.11	5.45	-1.34	0.0176	0.0469	16.56	18	34.67	52.94
scaffold_1	125739509	125740009	5.37	5.18	5.54	-0.36	0.479	0.796	45.7	27	56.34	36.75
scaffold_1	125764927	125765427	2.4	2.84	1.78	1.06	0.459	0.776	1.32	13	0.62	6.23
scaffold_1	126010595	126011095	5.72	5.85	5.58	0.27	0.515	0.826	77.49	38	58.2	37.37
scaffold_1	126012407	126012907	5.59	5.65	5.52	0.13	0.745	0.953	56.3	44	48.91	42.98
scaffold_1	126012999	126013499	5.2	5.36	5.03	0.34	0.488	0.802	46.36	36	38.39	26.78
scaffold_1	126019621	126020121	4.98	4.61	5.27	-0.66	0.238	0.479	29.81	19	39.63	37.37
scaffold_1	126020259	126020759	5.45	5.47	5.43	0.04	0.959	0.997	34.44	54	45.82	40.49
scaffold_1	126025457	126025957	5.4	4.59	5.92	-1.33	0.00335	0.0106	25.17	23	58.2	62.91
scaffold_1	126027996	126028496	4.25	3.43	4.77	-1.34	0.0497	0.12	10.6	11	22.29	32.39
scaffold_1	126028807	126029307	4.28	3.32	4.85	-1.53	0.0231	0.06	9.94	10	27.24	30.52
scaffold_1	126029860	126030360	4.45	3.32	5.08	-1.76	0.007	0.0205	7.95	12	30.96	36.75
scaffold_1	126077211	126077711	4.85	4.84	4.87	-0.03	0.978	0.998	37.09	20	39.63	18.69
scaffold_1	126106673	126107173	4.36	3.27	4.97	-1.7	0.0123	0.0341	11.26	8	34.67	28.03
scaffold_1	126165668	126166168	5.41	5.59	5.21	0.39	0.383	0.692	51.66	45	43.34	30.52
scaffold_1	126323329	126323829	5.57	5.61	5.53	0.08	0.839	0.978	52.99	45	57.58	34.88
scaffold_1	126370882	126371382	4.89	0.22	5.86	-5.64	9.8e-10	3.54e-08	1.32	1	61.3	54.81
scaffold_1	126391952	126392452	4.45	2.5	5.25	-2.76	0.00013	0.000604	7.29	4	43.96	32.39
scaffold_1	126397145	126397645	3.83	2.36	4.54	-2.18	0.00816	0.0235	5.3	5	14.86	31.77
scaffold_1	126399534	126400034	5.87	5.51	6.16	-0.65	0.0765	0.178	43.05	48	80.49	62.28
scaffold_1	126400082	126400582	4.43	3.8	4.87	-1.07	0.126	0.275	19.87	8	31.58	26.78
scaffold_1	126400907	126401407	4.44	1.8	5.32	-3.52	1.28e-05	8.46e-05	5.96	1	44.58	35.5
scaffold_1	126405820	126406320	5.33	2.58	6.22	-3.64	2.77e-10	1.23e-08	7.95	4	72.44	76.61
scaffold_1	126411841	126412341	4.89	2.96	5.69	-2.72	2.48e-05	0.000147	10.6	5	61.92	41.11
scaffold_1	126419334	126419834	3.99	3.68	4.24	-0.57	0.435	0.752	8.61	17	13	24.91
scaffold_1	126427349	126427849	5.6	5.55	5.64	-0.09	0.824	0.975	49.68	44	53.25	46.71
scaffold_1	126476018	126476518	5.61	5.67	5.56	0.11	0.789	0.966	57.62	44	58.2	36.13
scaffold_1	126491217	126491717	5.76	5.82	5.7	0.12	0.749	0.954	66.23	47	62.54	41.73
scaffold_1	126499653	126500153	5.35	5.38	5.31	0.07	0.865	0.983	50.34	33	44.58	34.88
scaffold_1	126500998	126501498	5.34	5.14	5.52	-0.38	0.394	0.706	34.44	36	44.58	47.34
scaffold_1	126505753	126506705	6.71	6.55	6.84	-0.29	0.287	0.558	98.03	90	117.64	112.11
scaffold_1	126522992	126523853	6.2	6.25	6.15	0.11	0.724	0.945	83.45	69	66.87	74.74
scaffold_1	126524405	126524905	4.32	3.64	4.79	-1.15	0.156	0.334	21.86	3	27.86	27.41
scaffold_1	126559176	126559676	4.84	4.02	5.36	-1.33	0.0248	0.0641	18.55	14	49.53	32.39
scaffold_1	126559714	126560671	5.06	2.97	5.88	-2.91	1.12e-06	1.14e-05	4.64	11	52.63	64.78
scaffold_1	126564274	126564774	4.77	2.84	5.57	-2.73	2.69e-05	0.000157	9.27	5	47.06	47.96
scaffold_1	126565341	126565841	4.06	2.16	4.85	-2.69	0.00167	0.00565	7.95	1	28.48	29.27
scaffold_1	126568570	126569070	5.77	5.6	5.93	-0.33	0.379	0.688	47.03	50	56.96	64.78
scaffold_1	126572108	126572608	6.05	5.28	6.55	-1.27	0.000362	0.00146	43.71	34	104.64	82.84
scaffold_1	126572859	126573359	5.18	4.79	5.48	-0.69	0.211	0.434	38.42	17	47.68	41.73
scaffold_1	126573801	126574301	5.99	5.81	6.15	-0.33	0.359	0.662	63.58	49	76.78	64.78
scaffold_1	126575649	126576149	5.22	4.8	5.54	-0.74	0.129	0.283	29.81	26	49.53	43.6
scaffold_1	126576982	126577904	6.44	6.14	6.68	-0.54	0.108	0.242	80.14	61	128.17	77.23
scaffold_1	126577943	126578443	5.78	5.36	6.1	-0.74	0.136	0.295	62.26	20	82.35	54.81
scaffold_1	126578470	126578970	6.25	6.05	6.44	-0.39	0.24	0.482	76.17	56	94.73	78.48
scaffold_1	126580016	126580516	5.45	5.24	5.64	-0.41	0.424	0.74	48.35	27	65.01	34.88
scaffold_1	126597956	126598456	5.21	5.22	5.2	0.03	0.962	0.997	33.78	41	31.58	41.73
scaffold_1	126869273	126869773	3.31	-0.27	4.24	-4.51	0.000162	0.000732	0.66	1	17.34	20.55
scaffold_1	126949838	126950788	5.9	6.01	5.78	0.23	0.549	0.852	71.53	57	69.35	40.49
scaffold_1	127004102	127004602	5.57	5.34	5.77	-0.43	0.338	0.634	51	30	59.44	49.83
scaffold_1	127004683	127005183	4.26	3.16	4.88	-1.72	0.0358	0.0895	15.9	2	31.58	27.41
scaffold_1	127016286	127016786	3.87	3.37	4.24	-0.88	0.235	0.474	8.61	12	22.91	14.95
scaffold_1	127023849	127024349	5.68	5.73	5.62	0.11	0.788	0.966	54.31	52	58.82	39.86
scaffold_1	127055505	127056005	5.42	5.5	5.35	0.15	0.724	0.946	48.35	42	45.82	35.5
scaffold_1	127128755	127129255	5.16	5.27	5.04	0.23	0.645	0.909	43.05	34	39.63	26.16
scaffold_1	127217868	127218368	4.45	2.7	5.22	-2.52	0.000376	0.00152	5.96	7	48.29	26.16
scaffold_1	127240956	127241456	5.02	-0.27	6.01	-6.27	3.03e-10	1.32e-08	0.66	1	64.39	64.15
scaffold_1	127249670	127250170	5.3	3.16	6.13	-2.96	2.63e-08	5.12e-07	9.94	8	72.44	67.27
scaffold_1	127253254	127253754	5.56	5.15	5.88	-0.73	0.0863	0.198	41.06	30	57.58	60.42
scaffold_1	127262795	127263295	5.09	4.4	5.56	-1.16	0.0235	0.061	19.21	23	45.2	49.2
scaffold_1	127346323	127346823	5.65	5.67	5.63	0.03	0.916	0.993	61.6	40	58.2	41.11
scaffold_1	127406343	127406843	5.24	5.34	5.14	0.19	0.692	0.932	39.74	41	40.25	30.52
scaffold_1	127412812	127413312	6.15	6.06	6.24	-0.19	0.578	0.872	72.19	61	79.87	71.63
scaffold_1	127413834	127414334	4.55	3.69	5.08	-1.39	0.036	0.0899	15.9	10	25.39	42.35
scaffold_1	127715005	127715505	4.09	1.58	4.96	-3.37	3.95e-05	0.000217	1.99	4	32.82	29.27
scaffold_1	127720248	127720748	5.74	5.77	5.7	0.07	0.848	0.98	60.27	49	52.63	51.7
scaffold_1	127744058	127744558	4.57	4.51	4.64	-0.13	0.828	0.975	20.53	25	22.29	27.41
scaffold_1	127754127	127754627	4.84	4.56	5.07	-0.51	0.369	0.675	23.18	24	38.39	28.65
scaffold_1	127755259	127756251	5.09	3.5	5.83	-2.33	9.01e-05	0.000437	16.56	6	61.3	52.32
scaffold_1	127758087	127758587	5.43	5.45	5.41	0.04	0.91	0.991	56.3	31	46.44	38.62
scaffold_1	127766578	127767078	6.81	6.93	6.67	0.26	0.336	0.632	125.18	119	114.55	89.69
scaffold_1	127801964	127802464	5.35	5.31	5.39	-0.08	0.887	0.986	48.35	31	46.44	37.37
scaffold_1	127806155	127806655	4.97	4.99	4.96	0.04	0.926	0.994	43.71	20	39.01	23.05
scaffold_1	127821523	127822023	1.89	0.22	2.64	-2.42	0.154	0.33	1.32	1	0.62	11.83
scaffold_1	127827650	127828150	3.7	-0.27	4.65	-4.92	1.47e-05	9.52e-05	0.66	1	24.77	25.54
scaffold_1	127842123	127842623	4.34	2.73	5.08	-2.35	0.000811	0.00298	7.29	6	32.2	35.5
scaffold_1	127843440	127843940	4.28	0.22	5.23	-5.02	4.35e-07	5.31e-06	1.32	1	31.58	43.6
scaffold_1	127999336	127999836	3.96	2	4.76	-2.76	0.000796	0.00294	1.99	6	20.43	33.63
scaffold_1	128206514	128207014	5.46	5.07	5.77	-0.7	0.133	0.291	43.05	24	57.58	51.7
scaffold_1	128207608	128208108	5.06	5.02	5.11	-0.09	0.899	0.989	45.7	19	37.15	31.77
scaffold_1	128242748	128243248	4.4	3.05	5.08	-2.03	0.0101	0.0286	14.57	2	32.82	34.88
scaffold_1	128265314	128265814	3.59	-0.27	4.54	-4.81	3.03e-05	0.000173	0.66	1	26	20.55
scaffold_1	128266385	128266885	5.29	-0.27	6.28	-6.55	1.32e-11	1.01e-09	0.66	1	79.87	75.36
scaffold_1	128267199	128267699	4.88	2.17	5.76	-3.6	7.59e-08	1.28e-06	3.97	5	57.58	51.07
scaffold_1	128311742	128312242	5.17	5.19	5.14	0.05	0.911	0.991	47.03	26	43.34	27.41
scaffold_1	128324490	128324990	5.48	5.34	5.61	-0.27	0.542	0.846	43.05	38	53.87	43.6
scaffold_1	128408918	128409418	3.26	-0.27	4.2	-4.46	0.000207	0.000899	0.66	1	17.96	18.69
scaffold_1	128419466	128419966	3.81	1.49	4.65	-3.16	0.000533	0.00206	4.64	1	26.62	23.67
scaffold_1	128430504	128431004	4.96	4.59	5.25	-0.66	0.23	0.466	27.16	21	43.96	32.39
scaffold_1	128453327	128453827	5.69	5.69	5.7	-0.01	0.984	0.999	66.23	37	60.68	42.98
scaffold_1	128480276	128480776	4.94	1.5	5.87	-4.37	4.63e-09	1.26e-07	0.66	5	57.58	59.17
scaffold_1	128481103	128481603	5.06	2.77	5.91	-3.14	2.16e-07	3.02e-06	8.61	5	59.44	60.42
scaffold_1	128492541	128493041	3.88	0.58	4.8	-4.22	2.33e-05	0.00014	1.99	1	35.91	19.93
scaffold_1	128493258	128493758	4.19	3.05	4.82	-1.77	0.0121	0.0336	8.61	8	24.77	31.77
scaffold_1	128495059	128495559	5.42	4.64	5.93	-1.29	0.00663	0.0195	29.81	20	71.2	50.45
scaffold_1	128497071	128497571	5.42	4.92	5.8	-0.88	0.0589	0.141	34.44	26	65.63	45.47
scaffold_1	128497820	128498320	5.34	5.39	5.29	0.1	0.824	0.975	43.05	41	48.91	29.27
scaffold_1	128501428	128501928	5.24	3.47	6.01	-2.53	4.87e-06	3.79e-05	15.23	7	69.97	58.55
scaffold_1	128503941	128504441	4.88	2.58	5.72	-3.14	1.49e-06	1.43e-05	7.95	4	53.87	51.7
scaffold_1	128529029	128529529	4.59	-0.27	5.57	-5.84	3.01e-08	5.79e-07	0.66	1	59.44	35.5
scaffold_1	128529637	128530137	3.66	-0.27	4.62	-4.88	1.92e-05	0.000118	0.66	1	27.24	21.8
scaffold_1	128542243	128543218	6.02	6.02	6.02	0	1	1	62.92	67	73.68	56.06
scaffold_1	128548514	128549014	5.17	4.8	5.46	-0.66	0.21	0.431	33.78	22	52.01	36.13
scaffold_1	128549783	128550283	5.88	5.73	6.01	-0.27	0.457	0.774	56.3	50	70.58	57.92
scaffold_1	128557501	128558001	4.54	2.45	5.36	-2.91	0.000215	0.000929	9.94	1	43.34	38.62
scaffold_1	128558804	128559304	3.96	1.93	4.77	-2.84	0.00122	0.00429	6.62	1	22.91	31.77
scaffold_1	128606899	128607399	5.49	5.44	5.54	-0.1	0.807	0.97	41.73	45	53.25	39.86
scaffold_1	128622170	128622670	4.47	1.66	5.37	-3.71	4.17e-06	3.33e-05	5.3	1	40.25	42.35
scaffold_1	128637135	128637635	5.35	5.12	5.55	-0.43	0.463	0.78	47.69	22	67.49	26.16
scaffold_1	128661799	128662299	5.82	5.73	5.9	-0.17	0.661	0.917	56.3	50	55.11	64.15
scaffold_1	128806808	128807308	4.18	2.32	4.97	-2.65	0.000466	0.00184	5.96	4	35.29	27.41
scaffold_1	128807407	128807907	3.83	-0.27	4.79	-5.06	6.25e-06	4.66e-05	0.66	1	27.86	27.41
scaffold_1	128809221	128809721	4.54	3.6	5.11	-1.51	0.0205	0.0539	15.23	9	32.2	36.75
scaffold_1	128839575	128840075	5.01	2.54	5.88	-3.34	8.32e-08	1.38e-06	6.62	5	56.96	60.42
scaffold_1	128851654	128852154	6.07	6	6.13	-0.12	0.748	0.954	74.18	54	82.35	57.3
scaffold_1	129079962	129080462	5.08	4.88	5.27	-0.39	0.471	0.788	35.77	23	41.48	35.5
scaffold_1	129108536	129109036	4.88	4.79	4.97	-0.18	0.762	0.958	32.45	23	32.2	30.52
scaffold_1	129114391	129114891	5.28	4.94	5.56	-0.62	0.241	0.484	42.39	19	45.82	48.58
scaffold_1	129222511	129223011	6.06	5.94	6.17	-0.23	0.561	0.859	74.84	48	87.92	56.06
scaffold_1	129230559	129231059	5.03	0.22	6.01	-5.79	1.67e-10	8.11e-09	1.32	1	68.73	59.79
scaffold_1	129235990	129236490	3.67	3.02	4.12	-1.1	0.273	0.535	15.23	1	23.53	11.21
scaffold_1	129255553	129256053	3.74	3.16	4.15	-0.98	0.204	0.422	9.94	8	16.72	18.69
scaffold_1	129318845	129319345	5.07	4.31	5.56	-1.26	0.0174	0.0465	16.56	23	41.48	52.94
scaffold_1	129320868	129321368	5.3	4.43	5.84	-1.4	0.00413	0.0128	15.23	28	56.96	57.3
scaffold_1	129383921	129384421	6.18	6.05	6.3	-0.25	0.474	0.791	76.17	56	92.87	64.78
scaffold_1	129524014	129524514	4.11	2.7	4.81	-2.11	0.00803	0.0233	1.99	11	21.67	34.26
scaffold_1	129538364	129538864	5.29	5.27	5.31	-0.04	0.947	0.995	47.03	30	49.53	29.9
scaffold_1	129557038	129557538	5.75	5.65	5.85	-0.2	0.643	0.908	60.27	40	71.2	44.22
scaffold_1	129571804	129572304	5.27	5.01	5.49	-0.48	0.449	0.766	51.66	13	56.96	33.01
scaffold_1	129613567	129614067	3.84	2.73	4.46	-1.73	0.0273	0.0699	3.31	10	21.67	22.42
scaffold_1	129616363	129616863	5.73	5.43	5.98	-0.56	0.155	0.331	43.05	43	73.06	53.56
scaffold_1	129626550	129627050	4.51	4.22	4.76	-0.54	0.406	0.719	23.18	14	27.86	26.16
scaffold_1	129647032	129647532	4.85	4.89	4.8	0.09	0.88	0.985	26.49	33	32.2	23.67
scaffold_1	129648358	129648858	6.13	6.07	6.18	-0.11	0.779	0.963	80.81	54	78.63	66.64
scaffold_1	129649099	129649599	6.08	6.05	6.11	-0.07	0.835	0.977	56.3	76	82.97	55.43
scaffold_1	129654334	129654834	5.15	3.22	5.94	-2.73	1.12e-06	1.14e-05	10.6	8	55.72	67.27
scaffold_1	129671000	129671500	4.34	1.5	5.23	-3.73	5.9e-06	4.44e-05	0.66	5	33.43	41.73
scaffold_1	129691308	129691808	3.53	1.58	4.34	-2.75	0.00219	0.00723	1.99	4	19.81	20.55
scaffold_1	129795472	129795972	4.83	4.83	4.84	-0.01	0.994	1	35.77	21	33.43	23.67
scaffold_1	129796343	129796843	4.91	4.26	5.36	-1.1	0.0479	0.116	17.22	21	46.44	35.5
scaffold_1	129936988	129937488	4.91	4.83	4.98	-0.16	0.826	0.975	39.74	17	44.58	18.69
scaffold_1	129938600	129939100	3.87	2.41	4.58	-2.17	0.0107	0.0302	8.61	2	21.67	26.16
scaffold_1	129964772	129965272	5.85	5.95	5.75	0.2	0.591	0.879	69.55	54	66.25	41.11
scaffold_1	130217417	130217917	5.65	5.62	5.69	-0.06	0.921	0.993	67.56	31	68.73	34.26
scaffold_1	130270757	130271257	5.19	5.04	5.32	-0.28	0.585	0.876	39.74	26	43.34	36.75
scaffold_1	130271496	130271996	6.02	5.97	6.07	-0.11	0.794	0.968	72.19	53	82.97	51.7
scaffold_1	130334591	130335091	6.41	6.45	6.38	0.07	0.813	0.972	90.74	84	98.45	67.89
scaffold_1	130337895	130338395	4.67	3.14	5.4	-2.26	0.000355	0.00144	6.62	11	41.48	42.98
scaffold_1	130351244	130351744	4.1	2.73	4.79	-2.06	0.00507	0.0154	7.29	6	29.1	26.16
scaffold_1	130384700	130385200	3.74	1.73	4.54	-2.81	0.002	0.00666	4.64	2	14.86	31.77
scaffold_1	130462489	130463488	7.27	7.24	7.31	-0.07	0.784	0.965	154.99	147	181.42	135.78
scaffold_1	130469773	130470273	4.65	3.14	5.37	-2.23	0.000451	0.00178	8.61	9	44.58	37.99
scaffold_1	130489209	130489709	5.77	4.41	6.46	-2.05	4.76e-07	5.72e-06	16.56	26	87.92	87.82
scaffold_1	130640525	130641025	4.95	4.78	5.11	-0.32	0.603	0.885	37.09	18	42.72	26.16
scaffold_1	130650150	130650650	3.91	-0.27	4.87	-5.14	5.64e-06	4.29e-05	0.66	1	19.19	39.24
scaffold_1	130768289	130768789	6.07	5.97	6.16	-0.2	0.612	0.891	76.17	49	83.59	59.79
scaffold_1	130795522	130796022	3.75	-0.27	4.7	-4.97	1.09e-05	7.38e-05	0.66	1	28.48	23.67
scaffold_1	130796758	130797258	4.82	-0.27	5.8	-6.06	2.92e-09	8.71e-08	0.66	1	61.92	49.2
scaffold_1	130813022	130813522	4.1	2.87	4.76	-1.88	0.014	0.0383	2.65	12	27.86	26.16
scaffold_1	130896779	130897279	4.6	0.58	5.55	-4.97	4.61e-08	8.36e-07	1.99	1	56.96	36.75
scaffold_1	130898132	130898632	4.72	2.05	5.61	-3.56	2.49e-06	2.18e-05	7.29	1	48.29	49.2
scaffold_1	130899076	130899576	4.78	0.22	5.75	-5.53	3.34e-09	9.66e-08	1.32	1	55.72	51.7
scaffold_1	131276320	131276820	3.83	0.41	4.76	-4.34	1.53e-05	9.77e-05	0.66	2	24.77	29.27
scaffold_1	131294917	131295417	4.61	4.79	4.4	0.39	0.531	0.839	23.18	32	21.67	20.55
scaffold_1	131295436	131295936	4.27	3.52	4.76	-1.24	0.0639	0.151	9.94	13	25.39	28.65
scaffold_1	131314092	131314592	5.98	6.15	5.79	0.36	0.304	0.584	65.57	76	55.72	54.81
scaffold_1	131315374	131315874	5.29	5.3	5.27	0.04	0.93	0.994	41.06	38	42.1	34.88
scaffold_1	131365419	131365919	6.04	6.25	5.81	0.43	0.234	0.472	86.77	65	70.58	41.73
scaffold_1	131374460	131374960	4.73	5.05	4.33	0.71	0.232	0.469	27.16	39	22.91	17.44
scaffold_1	131483145	131483645	2.86	0.87	3.67	-2.8	0.0121	0.0335	0.66	3	11.14	14.33
scaffold_1	131498923	131499423	3.63	-0.27	4.58	-4.85	2.32e-05	0.000139	0.66	1	24.77	23.05
scaffold_1	131783532	131784032	4.03	3.97	4.09	-0.13	0.843	0.979	13.25	18	16.72	17.44
scaffold_1	131870601	131871101	3.45	1.8	4.2	-2.4	0.0142	0.0388	5.96	1	15.48	21.18
scaffold_1	131917122	131917622	5.88	6.06	5.68	0.38	0.294	0.569	70.21	63	58.2	44.22
scaffold_1	131950400	131950900	4.94	4.94	4.94	0	0.995	1	28.48	33	34.67	26.78
scaffold_1	131950920	131951420	6.02	6.01	6.02	-0.01	0.982	0.999	62.26	67	73.06	56.68
scaffold_1	132025568	132026068	5.41	5.56	5.25	0.3	0.509	0.821	45.04	49	45.82	30.52
scaffold_1	132086259	132086759	4.71	4.43	4.94	-0.51	0.381	0.69	17.22	26	33.43	28.03
scaffold_1	132205657	132206157	5.65	5.64	5.66	-0.02	0.975	0.998	57.62	42	62.54	38.62
scaffold_1	132216570	132217070	5.38	5.83	4.72	1.11	0.0331	0.0836	45.7	68	15.48	37.37
scaffold_1	132301800	132302300	5.59	5.42	5.74	-0.32	0.433	0.749	37.75	48	58.82	47.96
scaffold_1	132351280	132351780	2.8	-0.27	3.71	-3.97	0.00298	0.00957	0.66	1	6.19	19.93
scaffold_1	132357412	132357912	4.71	-0.27	5.69	-5.95	1.15e-08	2.6e-07	0.66	1	65.01	37.99
scaffold_1	132396180	132396680	5.09	4.67	5.41	-0.73	0.232	0.47	37.09	14	55.72	29.27
scaffold_1	132916400	132917271	6.1	5.97	6.21	-0.24	0.55	0.853	83.45	42	81.73	66.64
scaffold_1	132937476	132937976	3.97	3.06	4.53	-1.47	0.105	0.235	2.65	14	7.43	38.62
scaffold_1	132944637	132945137	4.59	3.73	5.12	-1.39	0.0266	0.0683	14.57	12	38.39	31.14
scaffold_1	132946367	132946867	6.15	5.83	6.4	-0.57	0.0817	0.188	56.96	57	94.73	74.74
scaffold_1	132947597	132948097	4.72	4.35	5.01	-0.66	0.277	0.542	11.92	29	29.72	34.88
scaffold_1	132976304	132976804	5.07	5.2	4.93	0.28	0.62	0.895	55.64	18	34.67	26.16
scaffold_1	133455462	133455962	4.6	4.01	5.01	-1	0.137	0.298	21.19	11	42.72	21.8
scaffold_1	133460277	133460777	5.54	5.4	5.66	-0.26	0.617	0.893	57.62	27	62.54	38.62
scaffold_1	133539505	133540005	5.35	5.46	5.22	0.25	0.599	0.883	50.34	38	47.06	27.41
scaffold_1	133570417	133570917	5.23	5.16	5.3	-0.14	0.824	0.975	49.68	22	47.06	31.77
scaffold_1	133763990	133764490	3.81	3.62	3.98	-0.36	0.614	0.892	10.6	14	16.72	14.95
scaffold_1	133780243	133780743	5.09	4.82	5.31	-0.49	0.338	0.634	30.47	26	42.1	37.37
scaffold_1	133780876	133781376	5.28	5.21	5.35	-0.13	0.798	0.969	43.05	31	50.15	31.14
scaffold_1	133843953	133844453	5.44	5.46	5.41	0.06	0.898	0.989	54.31	34	59.44	25.54
scaffold_1	133921119	133921619	4.07	2.7	4.76	-2.06	0.00574	0.0172	5.96	7	21.05	33.01
scaffold_1	133922483	133922983	4.75	3.8	5.31	-1.51	0.0385	0.0956	23.84	4	45.82	33.63
scaffold_1	133925157	133925657	3.79	1.8	4.6	-2.8	0.00203	0.00676	5.96	1	21.05	27.41
scaffold_1	133925730	133926230	4.53	2.62	5.32	-2.71	0.000191	0.000839	9.27	3	43.96	36.13
scaffold_1	133927738	133928238	3.65	-0.27	4.6	-4.86	2.07e-05	0.000126	0.66	1	24.77	23.67
scaffold_1	133944300	133944800	3.59	-0.27	4.54	-4.81	2.91e-05	0.000168	0.66	1	22.91	23.67
scaffold_1	134238852	134239352	4.66	3.16	5.38	-2.22	0.00144	0.00496	13.91	4	44.58	38.62
scaffold_1	134391726	134392226	3.94	2.54	4.63	-2.1	0.018	0.0479	10.6	1	26.62	23.05
scaffold_1	134393615	134394115	5.27	5.16	5.37	-0.2	0.669	0.921	37.75	34	41.48	41.11
scaffold_1	134394813	134395313	4.75	4.67	4.82	-0.14	0.847	0.98	37.09	14	34.67	21.8
scaffold_1	134658161	134658661	5.4	2.87	6.27	-3.4	2.63e-10	1.19e-08	4.64	10	78.63	75.99
scaffold_1	134764162	134764662	5.85	5.07	6.35	-1.28	0.00368	0.0116	48.35	19	86.68	76.61
scaffold_1	134833221	134833721	2.72	2.66	2.77	-0.11	0.914	0.992	6.62	6	5.57	8.1
scaffold_1	134914432	134914932	4.86	2.58	5.7	-3.12	1.27e-06	1.27e-05	3.97	8	56.34	47.96
scaffold_1	134916322	134916822	4.33	4.04	4.58	-0.54	0.409	0.723	17.88	15	22.29	25.54
scaffold_1	134963156	134963656	4.58	4.55	4.6	-0.05	0.918	0.993	13.91	33	20.43	28.03
scaffold_1	134980334	134981688	6	5.9	6.09	-0.18	0.577	0.871	51.66	68	71.2	64.78
scaffold_1	134994177	134994677	5.52	5.38	5.65	-0.28	0.584	0.875	49.01	34	69.97	30.52
scaffold_1	135005998	135006498	5.46	5.08	5.76	-0.68	0.152	0.326	22.52	45	41.48	66.64
scaffold_1	135007519	135008019	3.8	-0.27	4.76	-5.02	1.01e-05	6.9e-05	0.66	1	19.19	34.88
scaffold_1	135015554	135016054	4.49	4.48	4.5	-0.02	0.947	0.995	14.57	30	21.05	24.29
scaffold_1	135095468	135095968	5.58	5.71	5.43	0.28	0.552	0.854	65.57	39	60.06	26.16
scaffold_1	135122306	135122806	2.48	1.11	3.17	-2.06	0.102	0.23	3.31	1	11.14	6.85
scaffold_1	135321397	135321897	5.76	5.82	5.7	0.12	0.738	0.952	68.88	44	59.44	44.22
scaffold_1	135377028	135377528	5.61	5.76	5.44	0.32	0.457	0.775	54.31	54	55.11	31.77
scaffold_1	135486297	135486797	4.42	2.93	5.13	-2.2	0.0024	0.00786	11.26	4	39.01	31.14
scaffold_1	135492920	135493420	5.81	5.75	5.86	-0.11	0.808	0.97	64.91	43	61.3	54.81
scaffold_1	135515587	135516087	5.71	5.61	5.8	-0.19	0.645	0.909	57.62	40	61.3	50.45
scaffold_1	135544846	135545346	6.08	6.17	5.98	0.18	0.578	0.872	70.87	73	66.87	59.79
scaffold_1	135613053	135613553	5.64	5.65	5.62	0.03	0.935	0.994	55.64	45	60.06	38.62
scaffold_1	135664466	135664966	4.55	1.94	5.43	-3.49	6.54e-06	4.84e-05	0.66	7	39.63	46.71
scaffold_1	135718255	135719245	5.82	5.54	6.06	-0.52	0.199	0.413	58.95	34	69.97	63.53
scaffold_1	135733627	135734127	5.48	5.35	5.61	-0.26	0.589	0.878	50.34	31	58.2	39.24
scaffold_1	135734399	135734899	6.12	6.16	6.09	0.07	0.815	0.973	82.13	61	82.35	53.56
scaffold_1	135734979	135735479	5.63	5.58	5.67	-0.08	0.849	0.981	52.99	43	60.06	41.73
scaffold_1	135882734	135883234	5.32	5.14	5.47	-0.33	0.533	0.84	43.71	27	56.96	31.77
scaffold_1	135883404	135883904	5.4	5.37	5.43	-0.06	0.932	0.994	52.99	30	56.96	29.27
scaffold_1	135932856	135933356	5.44	1.73	6.38	-4.65	3.72e-13	6.45e-11	4.64	2	79.25	87.2
scaffold_1	135933939	135934439	4.09	3	4.7	-1.71	0.0172	0.046	5.96	10	27.86	24.29
scaffold_1	135967085	135967585	3.48	2.11	4.17	-2.06	0.0181	0.0481	4.64	4	17.34	18.69
scaffold_1	136367998	136368498	5.25	5.48	4.97	0.51	0.356	0.659	48.35	41	47.06	15.57
scaffold_1	136411519	136412019	4.33	3.08	4.99	-1.9	0.0058	0.0174	9.94	7	30.34	33.01
scaffold_1	136430976	136431476	5.67	5.82	5.51	0.31	0.456	0.774	62.92	50	57.58	33.63
scaffold_1	136649695	136650195	5.44	5.3	5.57	-0.27	0.563	0.861	45.7	33	55.72	39.24
scaffold_1	136665553	136666053	5.6	5.5	5.7	-0.19	0.68	0.926	57.62	33	57.58	46.09
scaffold_1	136780694	136781194	5.51	5.36	5.63	-0.27	0.553	0.855	48.35	34	56.96	42.35
scaffold_1	136822405	136822905	5.5	5.59	5.41	0.18	0.693	0.933	56.3	40	57.58	27.41
scaffold_1	137028405	137028905	4.28	3.46	4.8	-1.35	0.0446	0.109	9.94	12	31.58	24.29
scaffold_1	137040638	137041138	5.99	6.02	5.96	0.06	0.875	0.984	62.92	67	76.16	48.58
scaffold_1	137356246	137356746	4.49	2.66	5.27	-2.61	0.000138	0.000638	6.62	6	37.77	39.24
scaffold_1	137356830	137357330	3.91	-0.27	4.87	-5.13	4.16e-06	3.33e-05	0.66	1	34.05	24.29
scaffold_1	137472206	137472706	5.97	5.98	5.96	0.03	0.927	0.994	67.56	59	66.87	57.3
scaffold_1	137530506	137531006	4.76	5.05	4.38	0.68	0.247	0.494	30.47	36	24.15	17.44
scaffold_1	137531173	137531673	5.52	5.7	5.32	0.37	0.374	0.681	49.68	54	39.63	40.49
scaffold_1	137573839	137574339	5.29	5.32	5.27	0.05	0.91	0.991	43.71	36	49.53	27.41
scaffold_1	137580605	137581105	6.52	6.57	6.46	0.11	0.684	0.928	106.64	84	97.21	79.1
scaffold_1	137581357	137581857	5.54	5.35	5.71	-0.37	0.417	0.731	50.34	31	56.34	48.58
scaffold_1	137598812	137599312	2.7	2.11	3.12	-1.01	0.376	0.684	2.65	6	2.48	14.95
scaffold_1	137808957	137809457	5.49	5.6	5.36	0.25	0.581	0.874	60.27	37	52.01	29.9
scaffold_1	137832259	137832759	5.23	5.38	5.07	0.31	0.528	0.836	45.04	38	41.48	25.54
scaffold_1	137862781	137863281	5.29	5.27	5.3	-0.03	0.968	0.997	44.38	33	44.58	34.26
scaffold_1	137869525	137870025	4.05	2.36	4.8	-2.44	0.00466	0.0143	9.27	1	30.96	24.91
scaffold_1	137935663	137936163	5.07	4.92	5.19	-0.27	0.648	0.911	39.74	21	45.2	28.03
scaffold_1	137936565	137937065	5.11	5.41	4.72	0.69	0.182	0.382	52.32	33	30.96	21.8
scaffold_1	137941100	137942013	6.74	6.71	6.76	-0.05	0.844	0.979	102.66	107	118.26	99.03
scaffold_1	137963475	137963975	4.02	2.8	4.67	-1.87	0.0259	0.0668	11.92	2	27.86	23.05
scaffold_1	137965153	137965653	4.05	2.7	4.74	-2.04	0.00621	0.0185	3.97	9	24.15	29.27
scaffold_1	138190478	138190978	4.74	4.75	4.74	0.01	0.968	0.997	33.78	20	27.24	26.16
scaffold_1	138191307	138191807	5.07	4.91	5.21	-0.3	0.573	0.869	25.17	35	46.44	27.41
scaffold_1	138191915	138192415	4.71	4.27	5.04	-0.77	0.189	0.395	14.57	24	32.82	33.01
scaffold_1	138192988	138193488	5.4	5.44	5.37	0.07	0.872	0.984	43.71	43	42.72	39.86
scaffold_1	138318640	138319140	4.22	2.62	4.96	-2.34	0.00118	0.00416	5.3	7	34.05	28.03
scaffold_1	138334878	138335378	3.72	-0.27	4.67	-4.94	1.53e-05	9.79e-05	0.66	1	30.96	19.93
scaffold_1	138694613	138695113	4.99	1.66	5.92	-4.26	4.97e-09	1.34e-07	5.3	1	60.68	60.42
scaffold_1	138696602	138697102	4.32	2.17	5.15	-2.98	5.4e-05	0.000282	3.97	5	34.67	36.13
scaffold_1	138697444	138697944	4.72	-0.27	5.7	-5.96	7.25e-09	1.82e-07	0.66	1	56.96	46.71
scaffold_1	138709764	138710264	3.96	2.8	4.6	-1.79	0.0191	0.0505	3.97	10	29.1	19.31
scaffold_1	138710372	138710872	4.05	2.9	4.69	-1.78	0.0171	0.0458	7.95	7	32.82	18.69
scaffold_1	138711059	138711559	4.45	1.11	5.38	-4.27	5.29e-07	6.2e-06	3.31	1	39.63	43.6
scaffold_1	138767166	138767666	4.64	2.06	5.51	-3.46	1.1e-06	1.13e-05	3.31	5	45.2	46.09
scaffold_1	138768971	138769471	2.39	-0.27	3.27	-3.54	0.0157	0.0424	0.66	1	3.71	15.57
scaffold_1	138772417	138772917	4.17	0.22	5.12	-4.9	1.26e-06	1.25e-05	1.32	1	26	43.6
scaffold_1	138774542	138775042	3.77	-0.27	4.72	-4.99	9.53e-06	6.62e-05	0.66	1	26	26.78
scaffold_1	138806745	138807245	4.11	2.58	4.84	-2.26	0.00227	0.00749	5.96	6	31.58	25.54
scaffold_1	138842804	138843304	4.39	2.83	5.12	-2.29	0.00225	0.00744	11.26	3	37.15	32.39
scaffold_1	138859424	138859924	5.91	5.8	6.01	-0.22	0.607	0.887	70.21	41	74.92	54.19
scaffold_1	139091442	139091942	4.4	4.85	3.74	1.12	0.0871	0.199	23.84	34	14.86	11.83
scaffold_1	139328208	139328708	4.53	2.32	5.37	-3.05	2.62e-05	0.000154	1.99	8	40.86	41.73
scaffold_1	139443682	139444182	3.08	2.17	3.63	-1.47	0.124	0.272	3.97	5	15.48	9.34
scaffold_1	139450636	139451136	4.34	-0.27	5.31	-5.58	1.93e-07	2.76e-06	0.66	1	32.2	47.34
scaffold_1	139578213	139578713	4.36	3.16	5	-1.83	0.0069	0.0202	9.94	8	29.1	34.88
scaffold_1	139752923	139753423	5.74	4.76	6.32	-1.56	0.000118	0.000556	23.18	31	91.02	68.51
scaffold_1	140061896	140062396	4.54	4.9	4.04	0.86	0.165	0.349	25.83	34	16.72	16.19
scaffold_1	140062440	140062940	4.8	5.04	4.5	0.54	0.371	0.677	25.83	40	17.96	27.41
scaffold_1	140068696	140069196	4.84	5.01	4.64	0.38	0.585	0.876	18.55	46	14.24	35.5
scaffold_1	140072839	140073339	4.11	4.15	4.07	0.09	0.943	0.995	6.62	29	11.14	22.42
scaffold_1	140074932	140075432	5.28	5.43	5.11	0.33	0.539	0.844	28.48	58	32.2	36.75
scaffold_1	140107927	140108427	4.3	3.87	4.64	-0.76	0.244	0.489	11.26	18	21.67	28.03
scaffold_1	140109054	140109554	4.25	2.45	5.03	-2.57	0.000455	0.0018	5.96	5	28.48	36.75
scaffold_1	140110230	140110730	3.59	1.74	4.38	-2.64	0.00385	0.012	0.66	6	21.67	19.93
scaffold_1	140205727	140206227	4.72	2.36	5.57	-3.21	2.49e-06	2.18e-05	5.3	5	40.86	54.19
scaffold_1	140304735	140305235	4.09	2.54	4.82	-2.28	0.00253	0.00826	6.62	5	32.82	23.67
scaffold_1	140382616	140384100	6.04	6.06	6.02	0.04	0.907	0.99	68.22	65	72.44	57.3
scaffold_1	140419265	140419765	4.71	4.6	4.82	-0.22	0.707	0.939	24.51	24	32.2	24.29
scaffold_1	140506874	140507374	3.85	0.22	4.79	-4.57	1.26e-05	8.31e-05	1.32	1	21.05	34.26
scaffold_1	140668385	140668885	5.11	5	5.22	-0.22	0.664	0.918	33.78	30	42.72	31.77
scaffold_1	140815264	140815764	6.14	6.19	6.1	0.09	0.783	0.965	80.81	65	81.73	55.43
scaffold_1	140976552	140977052	5.09	5.33	4.8	0.53	0.311	0.594	34.44	46	26.62	29.27
scaffold_1	140977325	140977825	5.26	5.49	4.99	0.5	0.331	0.624	31.79	58	27.86	35.5
scaffold_1	140984498	140984998	4.71	4.63	4.79	-0.16	0.774	0.962	20.53	29	26.62	28.65
scaffold_1	141129450	141129950	5.1	2.58	5.96	-3.38	4.2e-08	7.75e-07	7.95	4	66.25	58.55
scaffold_1	141455876	141456376	4.82	4.63	4.98	-0.36	0.561	0.859	30.47	19	38.39	24.91
scaffold_1	141457063	141457563	5.89	5.82	5.95	-0.13	0.747	0.953	58.95	54	79.25	44.22
scaffold_1	141468556	141469056	4.49	4.73	4.19	0.54	0.407	0.72	23.18	30	23.53	13.08
scaffold_1	141472935	141473435	4.06	1.99	4.88	-2.89	0.000433	0.00172	5.96	2	31.58	27.41
scaffold_1	141491381	141492226	4.92	4.69	5.12	-0.43	0.426	0.742	22.52	29	29.1	40.49
scaffold_1	141804510	141805010	5.62	5.6	5.63	-0.03	0.961	0.997	60.93	36	61.92	37.37
scaffold_1	141812972	141813472	5.31	5.15	5.45	-0.3	0.522	0.832	25.17	46	37.77	49.83
scaffold_1	141909535	141910035	6.28	6.37	6.18	0.18	0.541	0.846	88.09	77	77.4	67.89
scaffold_1	141910433	141910933	5	4.83	5.16	-0.33	0.641	0.907	45.7	11	47.06	24.29
scaffold_1	141912333	141912833	5.19	4.78	5.51	-0.73	0.162	0.345	35.1	20	44.58	46.71
scaffold_1	141934856	141935356	4.6	2.93	5.36	-2.42	0.00028	0.00117	9.27	6	45.82	36.13
scaffold_1	142059928	142060428	5.33	5.14	5.49	-0.35	0.435	0.752	34.44	36	46.44	43.6
scaffold_1	142075788	142076288	3.81	3.34	4.17	-0.83	0.271	0.533	11.26	9	17.34	18.69
scaffold_1	142100536	142101436	6.39	6.33	6.44	-0.11	0.759	0.956	91.4	70	104.02	69.76
scaffold_1	142101644	142102144	5.59	5.81	5.32	0.49	0.227	0.461	56.3	56	39.63	40.49
scaffold_1	142180521	142181417	4.97	4.96	4.97	-0.01	0.958	0.997	19.21	43	27.86	34.88
scaffold_1	142181521	142182021	4.76	4.88	4.63	0.25	0.723	0.945	15.9	43	28.48	21.18
scaffold_1	142184282	142184782	4.41	4.05	4.69	-0.63	0.33	0.622	19.21	14	26	25.54
scaffold_1	142302441	142302941	5.71	5.64	5.78	-0.14	0.781	0.963	67.56	32	67.49	42.35
scaffold_1	142319390	142319890	4.12	3.32	4.64	-1.32	0.0683	0.161	11.92	8	19.81	29.9
scaffold_1	142419284	142419784	3.51	1.94	4.24	-2.31	0.015	0.0407	0.66	7	13	24.91
scaffold_1	142577366	142577866	4.48	4.69	4.24	0.44	0.511	0.823	18.55	33	14.24	23.67
scaffold_1	142578433	142579377	6.71	6.73	6.7	0.03	0.883	0.986	129.16	83	116.4	90.94
scaffold_1	142620823	142621323	3.74	1.5	4.58	-3.08	0.000461	0.00182	2.65	3	20.43	27.41
scaffold_1	142662796	142663296	5.8	5.83	5.76	0.07	0.852	0.981	68.88	45	70.58	37.99
scaffold_1	142760370	142760870	4.97	5.11	4.82	0.29	0.593	0.879	47.03	22	29.72	26.78
scaffold_1	142849412	142849912	2.96	1.11	3.74	-2.63	0.0175	0.0468	3.31	1	12.38	14.33
scaffold_1	143255414	143255914	6.1	6.16	6.03	0.14	0.698	0.935	76.17	67	81.73	48.58
scaffold_1	143331235	143331735	5.65	4.52	6.28	-1.76	2.25e-05	0.000135	23.84	22	73.68	81.59
scaffold_1	143332267	143332767	4.83	1.31	5.76	-4.45	1.52e-08	3.24e-07	3.97	1	60.06	48.58
scaffold_1	143338060	143338560	4.99	5.05	4.93	0.12	0.814	0.972	37.09	29	34.05	26.78
scaffold_1	143338636	143339136	6.43	6.55	6.3	0.25	0.399	0.711	90.74	97	87.3	70.38
scaffold_1	143352315	143352815	5.24	3.77	5.96	-2.19	2.03e-05	0.000124	13.25	14	69.97	54.19
scaffold_1	143353361	143353861	5.41	4.33	6.02	-1.69	0.000743	0.00276	11.26	29	71.82	57.92
scaffold_1	144151690	144152190	6.15	6.19	6.11	0.08	0.802	0.97	78.16	68	78.63	59.79
scaffold_1	144282252	144282752	3.93	4	3.87	0.13	0.876	0.984	11.92	20	12.38	16.82
scaffold_1	144314030	144314530	3.75	1.11	4.63	-3.53	0.000243	0.00103	3.31	1	31.58	18.06
scaffold_1	144324071	144324571	4.21	3.08	4.84	-1.75	0.0116	0.0325	7.95	9	30.96	26.16
scaffold_1	144345795	144346295	5.66	5.65	5.66	-0.01	0.986	1	67.56	33	59.44	41.73
scaffold_1	144350127	144350627	4.01	3.62	4.31	-0.69	0.324	0.613	10.6	14	17.34	22.42
scaffold_1	144495560	144496060	3.53	-0.27	4.48	-4.75	4.36e-05	0.000235	0.66	1	25.39	19.31
scaffold_1	144581433	144581933	4.57	2.58	5.38	-2.8	3.68e-05	0.000204	5.96	6	43.96	39.24
scaffold_1	144582105	144582605	5.07	1.41	6.01	-4.6	2.43e-10	1.12e-08	1.32	4	59.44	69.76
scaffold_1	144596820	144597320	5.82	3.93	6.61	-2.67	2.37e-10	1.09e-08	14.57	16	111.45	83.46
scaffold_1	144598774	144599274	4.15	3.32	4.67	-1.35	0.0699	0.164	3.97	16	28.48	22.42
scaffold_1	144600477	144600977	6.29	6.2	6.38	-0.18	0.537	0.843	63.58	83	83.59	82.84
scaffold_1	144601060	144601560	5.16	5.38	4.9	0.48	0.336	0.631	40.4	43	24.15	35.5
scaffold_1	144605810	144606583	5.39	4.89	5.75	-0.86	0.13	0.284	44.38	15	71.2	36.75
scaffold_1	144682623	144683123	4	3.77	4.2	-0.43	0.607	0.887	21.19	6	15.48	21.18
scaffold_1	144704689	144705189	4.25	-0.27	5.22	-5.49	3.54e-07	4.5e-06	0.66	1	42.1	32.39
scaffold_1	144706783	144707283	4.33	1.66	5.21	-3.55	8.09e-06	5.77e-05	1.32	5	35.29	38.62
scaffold_1	144708504	144709004	5.83	1.8	6.79	-4.99	8.27e-07	8.92e-06	5.96	1	146.12	74.74
scaffold_1	144717786	144718286	4.43	-0.27	5.4	-5.67	8.25e-08	1.37e-06	0.66	1	43.34	41.11
scaffold_1	144720708	144721208	3.85	-0.27	4.8	-5.07	6.47e-06	4.8e-05	0.66	1	33.43	22.42
scaffold_1	144721886	144722386	4.74	-0.27	5.71	-5.98	5.85e-09	1.53e-07	0.66	1	54.49	50.45
scaffold_1	144726004	144726504	3.33	-0.27	4.27	-4.53	0.000153	0.000696	0.66	1	22.91	15.57
scaffold_1	144740802	144741302	3.98	-0.27	4.94	-5.21	2.33e-06	2.06e-05	0.66	1	28.48	33.01
scaffold_1	144773987	144774487	6.08	5.75	6.35	-0.61	0.0863	0.198	60.27	47	94.11	69.14
scaffold_1	144782831	144783331	4.29	1.32	5.2	-3.88	2.66e-06	2.3e-05	1.99	3	38.39	34.88
scaffold_1	144783544	144784044	4.42	-0.27	5.39	-5.66	8.94e-08	1.46e-06	0.66	1	42.1	41.73
scaffold_1	144785746	144786246	4.73	1.8	5.63	-3.84	5e-07	5.95e-06	5.96	1	50.77	48.58
scaffold_1	144827462	144827962	5.57	5.3	5.8	-0.49	0.254	0.505	43.05	36	65.63	45.47
scaffold_1	144828866	144829366	4.81	3.34	5.52	-2.18	0.000274	0.00115	9.27	11	45.82	46.09
scaffold_1	144830223	144830723	4.19	-0.27	5.16	-5.43	5.1e-07	6.03e-06	0.66	1	34.67	36.75
scaffold_1	144874996	144875496	3.37	0.58	4.27	-3.69	0.000514	0.002	1.99	1	17.96	20.55
scaffold_1	145104270	145104770	5.72	5.76	5.67	0.09	0.8	0.969	65.57	43	60.06	41.73
scaffold_1	145109045	145109545	4.02	3.82	4.2	-0.38	0.587	0.876	13.25	15	17.96	18.69
scaffold_1	145204838	145205338	6.26	6.29	6.23	0.06	0.865	0.983	68.22	88	83.59	66.02
scaffold_1	145213169	145214148	5.41	5.19	5.61	-0.42	0.375	0.683	41.06	32	58.82	38.62
scaffold_1	145214340	145214840	5.99	6.02	5.96	0.05	0.868	0.983	67.56	62	62.54	62.28
scaffold_1	145465879	145466379	3.22	2.11	3.84	-1.73	0.066	0.156	4.64	4	10.53	18.06
[truncated: 14,640 more rows]
